# Supplementary material for: In-Silico Design, Synthesis and Evaluation of a Nanostructured Hydrogel as a Dimethoate Removal Agent
Source: Nanomaterials (Basel). 2018 Jan 4;8(1):23. doi: 10.3390/nano8010023 (PMC5791110; doi:10.3390/nano8010023)
Supplement: Supplementary file 1 [file nanomaterials-08-00023-s001.zip]

Archive with 9 entries (6 files):
- nanomaterials-253209-supplementary/
- nanomaterials-253209-supplementary/supplementary-material/
- nanomaterials-253209-supplementary/supplementary-material/Figure S1.jpg
- nanomaterials-253209-supplementary/supplementary-material/File-S1.mol2
- nanomaterials-253209-supplementary/supplementary-material/File-S2.mol2
- nanomaterials-253209-supplementary/supplementary-material/File-S3.mol2
- nanomaterials-253209-supplementary/supplementary-material/File-S4.cms
- nanomaterials-253209-supplementary/__MACOSX/
- nanomaterials-253209-supplementary/__MACOSX/._supplementary-material
