# Supplementary material for: In-Silico Design, Synthesis and Evaluation of a Nanostructured Hydrogel as a Dimethoate Removal Agent
Source: Nanomaterials (Basel). 2018 Jan 4;8(1):23. doi: 10.3390/nano8010023 (PMC5791110; doi:10.3390/nano8010023)
Supplement: Supplementary file 1 [file nanomaterials-08-00023-s001.zip › nanomaterials-253209-supplementary/supplementary-material/File-S1.mol2]

@<TRIPOS>MOLECULE
Displayed atoms
127093   87012    3
SMALL
USER_CHARGES


@<TRIPOS>ATOM
      1 C         -29.5743    4.5649  -16.2696 C.3       1 DDD         0.1900 
      2 C         -28.7983    5.7729  -16.0706 C.3       1 DDD        -0.1200 
      3 C         -28.9183    6.7119  -17.3196 C.3       1 DDD         0.2050 
      4 C         -27.7513    7.6719  -17.5996 C.3       1 DDD        -0.1200 
      5 C         -26.4613    6.9849  -17.9976 C.3       1 DDD         0.2050 
      6 C         -25.2623    7.8839  -18.3556 C.3       1 DDD        -0.1200 
      7 C         -24.4823    8.5529  -17.2766 C.3       1 DDD         0.2050 
      8 C         -23.2263    9.4379  -17.7106 C.3       1 DDD        -0.1200 
      9 C         -22.0913    8.9499  -18.5766 C.3       1 DDD         0.2050 
     10 C         -20.9353    9.9249  -18.6866 C.3       1 DDD        -0.1200 
     11 C         -19.9153    9.7519  -17.6106 C.3       1 DDD         0.2050 
     12 C         -18.5533   10.4189  -18.0466 C.3       1 DDD        -0.1200 
     13 C         -17.5943    9.4949  -18.9106 C.3       1 DDD         0.2050 
     14 C         -16.4323   10.2889  -19.5196 C.3       1 DDD        -0.1200 
     15 C         -15.0823    9.6179  -19.3576 C.3       1 DDD         0.2050 
     16 C         -13.9113   10.5599  -19.5546 C.3       1 DDD        -0.1200 
     17 C         -12.6803   10.4659  -18.6566 C.3       1 DDD         0.2050 
     18 C         -11.5793   11.5269  -18.9956 C.3       1 DDD        -0.1200 
     19 C         -10.5943   11.3359  -20.1886 C.3       1 DDD         0.2200 
     20 C          -9.8683   12.6789  -20.4446 C.3       1 DDD        -0.1200 
     21 O         -30.0643    7.5179  -17.2136 O.3       1 DDD        -0.6830 
     22 O         -26.6993    6.3909  -19.2766 O.3       1 DDD        -0.6830 
     23 O         -24.0573    7.6339  -16.3146 O.3       1 DDD        -0.6830 
     24 O         -20.3713   10.2919  -16.3506 O.3       1 DDD        -0.6830 
     25 O         -18.2823    8.8459  -19.9816 O.3       1 DDD        -0.6830 
     26 O         -15.0123    8.4659  -20.2386 O.3       1 DDD        -0.6830 
     27 O         -13.0553   10.4939  -17.2636 O.3       1 DDD        -0.6830 
     28 O          -9.7743   10.2379  -19.8046 O.3       1 DDD        -0.3300 
     29 C          -6.5533    3.1809  -19.3066 C.3       1 DDD        -0.1200 
     30 C          -7.7543    3.9029  -19.9846 C.3       1 DDD         0.2200 
     31 C          -9.0823    3.7199  -19.1046 C.3       1 DDD        -0.1200 
     32 C          -9.6383    2.2839  -18.8356 C.3       1 DDD         0.2050 
     33 C         -10.7853    2.2659  -17.8386 C.3       1 DDD        -0.1200 
     34 C         -11.3353    0.7939  -17.4226 C.3       1 DDD         0.2050 
     35 C         -12.3473    0.8849  -16.3186 C.3       1 DDD        -0.1200 
     36 C         -13.2283   -0.4511  -16.1396 C.3       1 DDD         0.2200 
     37 C         -14.4123   -0.2941  -15.0646 C.3       1 DDD        -0.1200 
     38 C         -15.7153    0.3089  -15.5726 C.3       1 DDD         0.2050 
     39 C         -16.6963    0.7129  -14.4146 C.3       1 DDD        -0.1200 
     40 C         -18.1193    1.0659  -14.8586 C.3       1 DDD         0.2200 
     41 C         -19.0453    1.4069  -13.6556 C.3       1 DDD        -0.1200 
     42 C         -20.5323    1.4089  -14.0086 C.3       1 DDD         0.2050 
     43 C         -21.2553    0.1109  -13.4866 C.3       1 DDD        -0.1200 
     44 C         -22.7893    0.1889  -13.3706 C.3       1 DDD         0.2050 
     45 C         -23.4903   -1.2011  -12.9176 C.3       1 DDD        -0.1200 
     46 C         -24.6983   -1.7911  -13.7046 C.3       1 DDD         0.2200 
     47 C         -25.9543   -0.9981  -13.5546 C.3       1 DDD        -0.1200 
     48 C         -27.1333   -1.5651  -14.3616 C.3       1 DDD         0.1900 
     49 O          -7.5733    5.2869  -20.0966 O.3       1 DDD        -0.3300 
     50 O         -10.2873    1.8469  -20.1226 O.3       1 DDD        -0.6830 
     51 O         -11.9523    0.3109  -18.5786 O.3       1 DDD        -0.6830 
     52 O         -15.4703    1.5109  -16.3786 O.3       1 DDD        -0.6830 
     53 O         -18.1983    2.0989  -15.7426 O.3       1 DDD        -0.3300 
     54 O         -21.1273    2.6129  -13.4766 O.3       1 DDD        -0.6830 
     55 O         -23.2593    1.3249  -12.6116 O.3       1 DDD        -0.6830 
     56 O         -28.2963   -0.7061  -14.4796 O.3       1 DDD        -0.3300 
     57 O         -29.5523    3.7189  -15.1046 O.3       1 DDD        -0.3300 
     58 C         -29.9333    2.4079  -15.1826 C.2       1 DDD         0.5100 
     59 C         -29.7833    1.6399  -13.8376 C.3       1 DDD        -0.1200 
     60 C         -30.2923    0.2149  -13.8366 C.3       1 DDD         0.2050 
     61 C         -29.1863   -0.7511  -13.5286 C.2       1 DDD         0.5100 
     62 O         -30.3303    1.9309  -16.2286 O.2       1 DDD        -0.4300 
     63 O         -31.2933    0.1969  -12.8906 O.3       1 DDD        -0.6830 
     64 O         -29.1733   -1.4441  -12.5146 O.2       1 DDD        -0.4300 
     65 C          -9.1613    9.5459  -20.7096 C.2       1 DDD         0.5100 
     66 C          -8.3703    8.3689  -20.1056 C.3       1 DDD        -0.1200 
     67 C          -7.5853    7.5139  -21.1656 C.3       1 DDD         0.2050 
     68 C          -8.0963    6.0049  -21.0616 C.2       1 DDD         0.5100 
     69 O          -9.2243    9.8449  -21.9376 O.2       1 DDD        -0.4300 
     70 O          -6.1853    7.6429  -21.0676 O.3       1 DDD        -0.6830 
     71 O          -8.8423    5.5689  -21.8876 O.2       1 DDD        -0.4300 
     72 C          -8.9923   13.1729  -19.1836 C.3       1 DDD         0.2200 
     73 C          -7.7183   12.3009  -19.0446 C.3       1 DDD        -0.1200 
     74 C          -6.9073   12.6199  -17.7826 C.3       1 DDD         0.2050 
     75 C          -5.8713   11.4619  -17.4826 C.3       1 DDD        -0.1200 
     76 C          -4.9423   11.6369  -16.2326 C.3       1 DDD         0.2050 
     77 C          -3.6733   12.4469  -16.3716 C.3       1 DDD        -0.1200 
     78 C          -2.5643   12.0159  -17.3286 C.3       1 DDD         0.2050 
     79 C          -1.4223   13.0219  -17.3476 C.3       1 DDD        -0.1200 
     80 C          -0.2633   12.5949  -18.1866 C.3       1 DDD         0.2200 
     81 C           0.6647   13.8419  -18.4146 C.3       1 DDD        -0.1200 
     82 C           1.9117   13.6729  -19.3456 C.3       1 DDD         0.2050 
     83 C           3.1877   13.3279  -18.6026 C.3       1 DDD        -0.1200 
     84 C           4.5407   13.1159  -19.3786 C.3       1 DDD         0.2050 
     85 C           5.7277   12.7199  -18.4066 C.3       1 DDD        -0.1200 
     86 C           7.1747   12.5769  -19.1086 C.3       1 DDD         0.2050 
     87 C           7.6717   13.9389  -19.7516 C.3       1 DDD        -0.1200 
     88 C           8.9137   13.8769  -20.5476 C.3       1 DDD         0.2050 
     89 C           9.6927   15.1809  -20.8176 C.3       1 DDD        -0.1200 
     90 C          11.1487   15.1179  -21.4196 C.3       1 DDD         0.2200 
     91 C          11.7967   16.5479  -21.5636 C.3       1 DDD        -0.1200 
     92 O          -7.8443   12.6539  -16.6186 O.3       1 DDD        -0.6830 
     93 O          -4.4793   10.3959  -15.6706 O.3       1 DDD        -0.6830 
     94 O          -3.0263   11.8489  -18.6086 O.3       1 DDD        -0.6830 
     95 O           0.5007   11.6519  -17.4166 O.3       1 DDD        -0.3300 
     96 O           2.1547   14.9319  -19.9726 O.3       1 DDD        -0.6830 
     97 O           4.5017   12.0729  -20.2756 O.3       1 DDD        -0.6830 
     98 O           8.1377   12.2719  -18.1236 O.3       1 DDD        -0.6830 
     99 O           8.5557   13.4529  -21.8096 O.3       1 DDD        -0.6830 
    100 O          11.9307   14.2729  -20.5586 O.3       1 DDD        -0.3300 
    101 C          14.8257    5.6849  -21.0716 C.3       1 DDD        -0.1200 
    102 C          14.0717    6.1059  -22.3376 C.3       1 DDD         0.2050 
    103 C          12.5477    5.9949  -22.2366 C.3       1 DDD        -0.1200 
    104 C          11.6377    7.0569  -21.6696 C.3       1 DDD         0.2050 
    105 C          10.1407    6.5789  -21.6026 C.3       1 DDD        -0.1200 
    106 C           9.2227    7.3769  -20.6356 C.3       1 DDD         0.2050 
    107 C           7.8197    6.8859  -20.6176 C.3       1 DDD        -0.1200 
    108 C           6.9707    7.2349  -19.3696 C.3       1 DDD         0.2050 
    109 C           5.4337    6.9419  -19.6826 C.3       1 DDD        -0.1200 
    110 C           4.8307    5.5369  -19.5486 C.3       1 DDD         0.2200 
    111 C           4.5497    5.0079  -18.1376 C.3       1 DDD        -0.1200 
    112 C           3.2057    5.4789  -17.5756 C.3       1 DDD         0.2200 
    113 C           2.6777    4.5999  -16.4366 C.3       1 DDD        -0.1200 
    114 C           1.1657    4.6539  -16.0876 C.3       1 DDD         0.2050 
    115 C           0.3527    3.6999  -16.9016 C.3       1 DDD        -0.1200 
    116 C          -1.0593    4.1669  -17.1556 C.3       1 DDD         0.2050 
    117 C          -1.8223    3.1389  -18.0486 C.3       1 DDD        -0.1200 
    118 C          -3.1653    3.7249  -18.6156 C.3       1 DDD         0.2050 
    119 C          -3.9903    2.6069  -19.2396 C.3       1 DDD        -0.1200 
    120 C          -5.1863    3.1539  -20.0916 C.3       1 DDD         0.2200 
    121 O          11.7807    8.2249  -22.4876 O.3       1 DDD        -0.6830 
    122 O           9.0857    8.7119  -20.9456 O.3       1 DDD        -0.6830 
    123 O           3.1687    6.7459  -17.0286 O.3       1 DDD        -0.3300 
    124 O           1.0047    4.2109  -14.7006 O.3       1 DDD        -0.6830 
    125 O          -1.0773    5.4799  -17.6876 O.3       1 DDD        -0.6830 
    126 O          -2.7433    4.6859  -19.6306 O.3       1 DDD        -0.6830 
    127 C          12.9967   13.5829  -21.0056 C.2       1 DDD         0.5100 
    128 C          13.6467   12.7359  -19.9176 C.3       1 DDD        -0.1200 
    129 C          14.3777   11.4889  -20.2136 C.3       1 DDD         0.1050 
    130 C          13.4997   10.4429  -20.8956 C.2       1 DDD         0.7000 
    131 O          13.4517   13.6019  -22.1386 O.2       1 DDD        -0.4300 
    132 O          14.8057   10.8619  -19.0256 O.3       1 DDD        -0.6830 
    133 O          12.9707    9.6539  -20.0616 O.co2     1 DDD        -0.8000 
    134 C          10.9977   17.6369  -22.2226 C.3       1 DDD         0.2050 
    135 C          11.8687   18.5229  -23.1606 C.3       1 DDD        -0.1200 
    136 C          12.6847   17.8849  -24.2536 C.3       1 DDD         0.2050 
    137 C          13.7087   18.8389  -24.8476 C.3       1 DDD        -0.1200 
    138 C          15.0087   18.9699  -24.0156 C.3       1 DDD         0.2050 
    139 C          15.8437   20.1839  -24.3036 C.3       1 DDD        -0.1200 
    140 C          17.1767   20.3939  -23.5386 C.3       1 DDD         0.2050 
    141 C          16.8107   20.9519  -22.1036 C.3       1 DDD        -0.1200 
    142 C          17.9727   20.8739  -21.1316 C.3       1 DDD         0.2200 
    143 C          17.8657   21.7909  -19.9126 C.3       1 DDD        -0.1800 
    144 O          11.8007   17.6319  -25.3946 O.3       1 DDD        -0.6830 
    145 O          15.7457   17.8359  -24.1896 O.3       1 DDD        -0.6830 
    146 O          17.9777   21.3599  -24.1446 O.3       1 DDD        -0.6830 
    147 O          18.1967   19.5059  -20.6776 O.3       1 DDD        -0.3300 
    148 C          20.4597   13.7229  -18.0566 C.3       1 DDD        -0.1800 
    149 C          20.6607   13.4999  -19.5556 C.3       1 DDD         0.2200 
    150 C          20.2807   12.0529  -19.9316 C.3       1 DDD        -0.1200 
    151 C          20.4717   11.6269  -21.3836 C.3       1 DDD         0.2050 
    152 C          19.7287   10.3579  -21.9616 C.3       1 DDD        -0.1200 
    153 C          18.1907   10.4869  -22.0416 C.3       1 DDD         0.2050 
    154 C          17.5297    9.0979  -21.9196 C.3       1 DDD        -0.1200 
    155 C          17.1657    8.7779  -20.3966 C.3       1 DDD         0.2050 
    156 C          16.0817    7.6989  -20.1856 C.3       1 DDD        -0.1200 
    157 C          16.2887    6.2819  -20.8806 C.3       1 DDD         0.2200 
    158 O          19.9567   14.4649  -20.3476 O.3       1 DDD        -0.3300 
    159 O          21.8817   11.3679  -21.3316 O.3       1 DDD        -0.6830 
    160 O          17.9477   11.0049  -23.3366 O.3       1 DDD        -0.6830 
    161 O          10.3827   18.4159  -21.2636 O.3       1 DDD        -0.6830 
    162 C         -19.1773    5.6499  -17.8136 C.2       1 DDD         0.7000 
    163 C         -18.4093    4.3819  -17.6226 C.3       1 DDD        -0.2200 
    164 C         -19.3593    3.1019  -17.6006 C.3       1 DDD         0.2050 
    165 C         -18.6193    1.9049  -17.0106 C.2       1 DDD         0.5100 
    166 O         -19.9933    5.9549  -16.8726 O.co2     1 DDD        -0.8000 
    167 O         -19.7033    2.7759  -18.9456 O.3       1 DDD        -0.6830 
    168 O         -18.5293    0.8609  -17.6636 O.2       1 DDD        -0.4300 
    169 C          19.1577   18.7549  -21.2236 C.2       1 DDD         0.5100 
    170 C          19.0757   17.3259  -20.7426 C.3       1 DDD        -0.1200 
    171 C          19.5047   16.2679  -21.7746 C.3       1 DDD        -0.1200 
    172 C          20.5457   15.3749  -21.1496 C.2       1 DDD         0.5100 
    173 O          21.7537   15.5979  -21.2716 O.2       1 DDD        -0.4300 
    174 O          -8.6513   14.5589  -19.4856 O.3       1 DDD        -0.3300 
    175 O          -9.8153   19.4119  -21.6956 O.co2     1 DDD        -0.8000 
    176 C          -8.8603   18.8089  -21.1556 C.2       1 DDD         0.7000 
    177 C          -9.0613   17.3769  -20.7786 C.3       1 DDD        -0.2200 
    178 C          -9.2193   16.9949  -19.2976 C.3       1 DDD         0.2050 
    179 C          -9.5693   15.5479  -19.0456 C.2       1 DDD         0.5100 
    180 O          -7.8213   19.3819  -20.7646 O.co2     1 DDD        -0.8000 
    181 O         -10.1203   17.9399  -18.5846 O.3       1 DDD        -0.6830 
    182 O         -10.6583   15.2389  -18.4306 O.2       1 DDD        -0.4300 
    183 O          19.9317   19.0969  -22.0756 O.2       1 DDD        -0.4300 
    184 C           0.4247   10.3299  -17.6866 C.2       1 DDD         0.5100 
    185 C           1.2087    9.5899  -16.6556 C.3       1 DDD        -0.1200 
    186 C           2.6267    9.1439  -17.0766 C.3       1 DDD         0.2050 
    187 C           2.5957    7.7899  -17.7816 C.2       1 DDD         0.5100 
    188 O          -0.0373    9.7699  -18.7226 O.2       1 DDD        -0.4300 
    189 O           3.4197    8.9689  -15.9226 O.3       1 DDD        -0.6830 
    190 O           2.1047    7.7489  -18.8996 O.2       1 DDD        -0.4300 
    191 C         -23.3753   -5.6561  -20.9726 C.3       1 DDD         0.1900 
    192 C         -24.6073   -5.5211  -20.1146 C.3       1 DDD        -0.1200 
    193 C         -24.7483   -6.2701  -18.8086 C.3       1 DDD         0.2050 
    194 C         -23.5963   -6.0161  -17.7706 C.3       1 DDD        -0.1200 
    195 C         -23.6823   -6.8721  -16.4966 C.3       1 DDD         0.2200 
    196 C         -22.2803   -7.0911  -15.9766 C.3       1 DDD        -0.1200 
    197 C         -21.6623   -8.5231  -16.3636 C.3       1 DDD         0.2050 
    198 C         -20.3693   -8.7631  -15.5966 C.3       1 DDD        -0.1200 
    199 C         -19.2213   -7.7201  -15.7936 C.3       1 DDD         0.2200 
    200 C         -18.0163   -8.0201  -14.8126 C.3       1 DDD        -0.1200 
    201 C         -16.7923   -6.9591  -14.8716 C.3       1 DDD         0.2050 
    202 C         -15.7243   -7.5221  -13.9896 C.3       1 DDD        -0.1200 
    203 C         -14.3313   -7.3231  -14.4906 C.3       1 DDD         0.2050 
    204 C         -13.3943   -7.5561  -13.3566 C.3       1 DDD        -0.1200 
    205 C         -11.8733   -7.6251  -13.6506 C.3       1 DDD         0.2200 
    206 C         -11.2193   -8.4731  -12.5196 C.3       1 DDD        -0.1200 
    207 C          -9.7983   -9.1241  -12.8616 C.3       1 DDD         0.2050 
    208 C          -8.8453   -8.0231  -13.3366 C.3       1 DDD        -0.1200 
    209 C          -7.3203   -8.2711  -13.1396 C.3       1 DDD         0.2200 
    210 C          -6.5353   -7.0711  -13.7116 C.3       1 DDD        -0.1200 
    211 O         -26.0023   -5.9411  -18.2176 O.3       1 DDD        -0.6830 
    212 O         -21.6723   -8.7271  -17.7306 O.3       1 DDD        -0.6830 
    213 O         -18.7193   -7.8061  -17.1416 O.3       1 DDD        -0.3300 
    214 O         -17.2493   -5.6781  -14.5966 O.3       1 DDD        -0.6830 
    215 O         -14.1433   -8.3281  -15.4906 O.3       1 DDD        -0.6830 
    216 O          -9.9593  -10.1601  -13.8536 O.3       1 DDD        -0.6830 
    217 O          -6.8003   -9.3611  -13.9626 O.3       1 DDD        -0.3300 
    218 C          -3.4273  -14.1541  -12.1876 C.3       1 DDD        -0.1200 
    219 C          -4.6613  -14.9411  -12.8166 C.3       1 DDD         0.2200 
    220 C          -5.1493  -16.1101  -11.9246 C.3       1 DDD        -0.1200 
    221 C          -5.2233  -17.4731  -12.6746 C.3       1 DDD         0.2050 
    222 C          -5.8063  -18.5591  -11.7976 C.3       1 DDD        -0.1200 
    223 C          -7.3773  -18.3751  -11.5006 C.3       1 DDD         0.2050 
    224 C          -8.3083  -18.0991  -12.7596 C.3       1 DDD        -0.1200 
    225 C          -9.7733  -17.8871  -12.3066 C.3       1 DDD         0.2050 
    226 C         -10.7033  -17.4681  -13.5226 C.3       1 DDD        -0.1200 
    227 C         -10.3133  -16.1731  -14.4046 C.3       1 DDD         0.2200 
    228 C         -11.6363  -15.5441  -14.8366 C.3       1 DDD        -0.1200 
    229 C         -11.6343  -14.1751  -15.5936 C.3       1 DDD         0.2050 
    230 C         -13.0163  -13.8061  -16.0986 C.3       1 DDD        -0.1200 
    231 C         -13.3743  -12.2951  -16.4666 C.3       1 DDD         0.2050 
    232 C         -14.8523  -12.2921  -17.0806 C.3       1 DDD        -0.1200 
    233 C         -15.5333  -10.9451  -17.2846 C.3       1 DDD         0.2050 
    234 C         -16.8213  -10.9131  -18.1306 C.3       1 DDD        -0.1200 
    235 C         -16.5213  -10.9411  -19.6656 C.3       1 DDD         0.2200 
    236 C         -17.8623  -10.7491  -20.4266 C.3       1 DDD        -0.1200 
    237 C         -17.7283  -10.1911  -21.8176 C.3       1 DDD         0.1900 
    238 O          -5.6493  -13.9921  -13.0746 O.3       1 DDD        -0.3300 
    239 O          -3.9913  -17.9141  -13.2166 O.3       1 DDD        -0.6830 
    240 O          -7.7733  -19.5231  -10.8406 O.3       1 DDD        -0.6830 
    241 O         -10.3523  -19.1121  -11.7446 O.3       1 DDD        -0.6830 
    242 O         -12.5673  -11.7141  -17.5586 O.3       1 DDD        -0.6830 
    243 O         -15.9683  -10.7791  -15.9676 O.3       1 DDD        -0.6830 
    244 O         -18.9933   -9.5661  -22.0866 O.3       1 DDD        -0.3300 
    245 O         -23.1493   -7.1301  -21.1286 O.3       1 DDD        -0.3300 
    246 C         -21.8913   -7.5921  -21.0836 C.2       1 DDD         0.5100 
    247 C         -21.7513   -9.0341  -21.4346 C.3       1 DDD        -0.1200 
    248 C         -21.1443   -9.1421  -22.8936 C.3       1 DDD         0.2050 
    249 C         -19.8883   -9.9781  -22.9436 C.2       1 DDD         0.5100 
    250 O         -20.8753   -6.9281  -20.8556 O.2       1 DDD        -0.4300 
    251 O         -22.1723   -9.6601  -23.7486 O.3       1 DDD        -0.6830 
    252 O         -19.7713  -11.0511  -23.6236 O.2       1 DDD        -0.4300 
    253 C          -6.6883  -10.5781  -13.4536 C.2       1 DDD         0.5100 
    254 C          -6.6063  -11.5721  -14.6336 C.3       1 DDD        -0.1200 
    255 C          -7.3173  -12.9281  -14.3606 C.3       1 DDD         0.2050 
    256 C          -6.3763  -14.1021  -14.2056 C.2       1 DDD         0.5100 
    257 O          -6.4953  -10.8611  -12.2506 O.2       1 DDD        -0.4300 
    258 O          -8.1603  -13.1791  -15.4586 O.3       1 DDD        -0.6830 
    259 O          -6.3703  -15.0261  -15.0726 O.2       1 DDD        -0.4300 
    260 C          -5.0633   -7.1081  -13.4026 C.3       1 DDD         0.2050 
    261 C          -4.2643   -6.1601  -14.3876 C.3       1 DDD        -0.1200 
    262 C          -2.6993   -6.3041  -14.4436 C.3       1 DDD         0.2050 
    263 C          -2.0943   -5.2101  -15.3576 C.3       1 DDD        -0.1200 
    264 C          -2.0913   -3.6911  -14.8336 C.3       1 DDD         0.2050 
    265 C          -1.2783   -2.7761  -15.7396 C.3       1 DDD        -0.1200 
    266 C           0.2767   -2.9981  -15.5446 C.3       1 DDD         0.2050 
    267 C           1.1047   -2.3271  -16.5726 C.3       1 DDD        -0.1200 
    268 C           2.5507   -2.8131  -16.7276 C.3       1 DDD         0.2200 
    269 C           3.3137   -1.8141  -17.6166 C.3       1 DDD        -0.1200 
    270 C           3.8337   -0.4981  -16.9826 C.3       1 DDD         0.2050 
    271 C           4.7887    0.2309  -18.0366 C.3       1 DDD        -0.1200 
    272 C           6.1657   -0.4081  -18.2856 C.3       1 DDD         0.2200 
    273 C           6.9577   -0.7621  -16.9976 C.3       1 DDD        -0.1200 
    274 C           8.3107   -1.5401  -17.1396 C.3       1 DDD         0.2050 
    275 C           9.3817   -0.7671  -17.9536 C.3       1 DDD        -0.1200 
    276 C          10.8237   -1.3721  -17.8606 C.3       1 DDD         0.2050 
    277 C          11.8077   -0.6701  -18.8146 C.3       1 DDD        -0.1200 
    278 C          13.0027   -1.3921  -19.3636 C.3       1 DDD         0.2200 
    279 C          14.0007   -0.3281  -19.9246 C.3       1 DDD        -0.1200 
    280 O          -2.3723   -7.5921  -14.8626 O.3       1 DDD        -0.6830 
    281 O          -3.3583   -3.1301  -14.9106 O.3       1 DDD        -0.6830 
    282 O           0.6197   -2.4291  -14.2996 O.3       1 DDD        -0.6830 
    283 O           2.5457   -4.1251  -17.3476 O.3       1 DDD        -0.3300 
    284 O           2.7957    0.5069  -16.8286 O.3       1 DDD        -0.6830 
    285 O           8.0427   -2.8571  -17.6606 O.3       1 DDD        -0.6830 
    286 O          11.4367   -1.1881  -16.6246 O.3       1 DDD        -0.6830 
    287 O          13.8347   -1.9961  -18.3366 O.3       1 DDD        -0.3300 
    288 C          15.5667   -9.0671  -16.2066 C.3       1 DDD        -0.1200 
    289 C          15.2637   -7.8421  -15.3376 C.3       1 DDD         0.2200 
    290 C          13.9347   -7.9831  -14.5146 C.3       1 DDD        -0.1200 
    291 C          13.5807   -6.7351  -13.7876 C.3       1 DDD         0.2050 
    292 C          12.5177   -6.8791  -12.6576 C.3       1 DDD        -0.1200 
    293 C          11.1767   -7.5951  -13.1596 C.3       1 DDD         0.2050 
    294 C          10.0177   -7.4011  -12.1506 C.3       1 DDD        -0.1200 
    295 C           8.6287   -7.7321  -12.7296 C.3       1 DDD         0.2050 
    296 C           7.5237   -7.5191  -11.7076 C.3       1 DDD        -0.1200 
    297 C           6.0677   -7.6411  -12.1916 C.3       1 DDD         0.2050 
    298 C           5.6317   -9.0691  -12.6126 C.3       1 DDD        -0.1200 
    299 C           4.3087   -9.2281  -13.4476 C.3       1 DDD         0.2200 
    300 C           3.8237  -10.7371  -13.4996 C.3       1 DDD        -0.1200 
    301 C           2.5227  -11.2281  -14.2976 C.3       1 DDD         0.2050 
    302 C           2.1937  -12.7501  -13.9536 C.3       1 DDD        -0.1200 
    303 C           1.5797  -12.9631  -12.5346 C.3       1 DDD         0.2050 
    304 C           0.1527  -12.4821  -12.5366 C.3       1 DDD        -0.1200 
    305 C          -0.7633  -12.7501  -11.2706 C.3       1 DDD         0.2050 
    306 C          -1.2693  -14.1781  -10.9026 C.3       1 DDD        -0.1200 
    307 C          -2.1313  -14.9381  -11.9796 C.3       1 DDD         0.2200 
    308 O          15.1147   -6.6941  -16.1916 O.3       1 DDD        -0.3300 
    309 O          11.3847   -9.0371  -13.1186 O.3       1 DDD        -0.6830 
    310 O           8.6027   -9.0441  -13.1966 O.3       1 DDD        -0.6830 
    311 O           4.4487   -8.7871  -14.8286 O.3       1 DDD        -0.3300 
    312 O           2.7837  -11.0491  -15.6996 O.3       1 DDD        -0.6830 
    313 O          -0.1903  -12.0621  -10.1486 O.3       1 DDD        -0.6830 
    314 C          13.7577   -3.3921  -18.1056 C.2       1 DDD         0.5100 
    315 C          14.7487   -3.8251  -17.0996 C.3       1 DDD        -0.1200 
    316 C          15.7557   -4.8091  -17.6396 C.3       1 DDD         0.2050 
    317 C          16.1487   -5.9121  -16.5976 C.2       1 DDD         0.5100 
    318 O          12.9407   -4.1661  -18.5946 O.2       1 DDD        -0.4300 
    319 O          16.9707   -4.1501  -18.0636 O.3       1 DDD        -0.6830 
    320 O          17.3117   -6.1561  -16.2246 O.2       1 DDD        -0.4300 
    321 C          15.0397   -0.7231  -20.9576 C.3       1 DDD         0.2050 
    322 C          16.1347    0.3239  -21.1806 C.3       1 DDD        -0.1200 
    323 C          17.3107    0.2789  -20.1586 C.3       1 DDD         0.2200 
    324 C          18.2397   -1.0131  -20.2896 C.3       1 DDD        -0.1200 
    325 C          18.7427   -1.5641  -18.9666 C.3       1 DDD         0.2050 
    326 C          19.7697   -0.6651  -18.2586 C.3       1 DDD        -0.1200 
    327 C          19.9517   -0.9101  -16.7576 C.3       1 DDD         0.2050 
    328 C          21.2067   -0.2541  -16.2946 C.3       1 DDD        -0.1200 
    329 C          21.8197   -0.8311  -15.0286 C.3       1 DDD         0.2200 
    330 C          23.1427   -0.1151  -14.7136 C.3       1 DDD        -0.1800 
    331 O          19.3767   -2.8111  -19.0996 O.3       1 DDD        -0.6830 
    332 O          18.8647   -0.4571  -15.9056 O.3       1 DDD        -0.6830 
    333 O          22.1437   -2.2181  -15.2906 O.3       1 DDD        -0.3300 
    334 C          20.9257   -8.5831  -18.5976 C.3       1 DDD        -0.1800 
    335 C          20.2097   -7.2361  -18.7456 C.3       1 DDD         0.2200 
    336 C          20.0767   -6.7561  -20.2306 C.3       1 DDD        -0.1200 
    337 C          19.0717   -7.5791  -21.1046 C.3       1 DDD         0.2050 
    338 C          17.6117   -7.3431  -20.6636 C.3       1 DDD        -0.1200 
    339 C          16.8577   -8.0911  -19.5626 C.3       1 DDD         0.2050 
    340 C          16.8027   -9.6001  -19.8466 C.3       1 DDD        -0.1200 
    341 C          16.2337  -10.5021  -18.7206 C.3       1 DDD         0.2050 
    342 C          16.9767  -10.7151  -17.3286 C.3       1 DDD        -0.1200 
    343 C          16.9467   -9.5621  -16.3536 C.3       1 DDD         0.2200 
    344 O          21.0107   -6.3181  -18.0926 O.3       1 DDD        -0.3300 
    345 O          15.5197   -7.6261  -19.7286 O.3       1 DDD        -0.6830 
    346 O          16.1327  -11.6711  -19.3236 O.3       1 DDD        -0.6830 
    347 O          14.3887   -0.9321  -22.2216 O.3       1 DDD        -0.6830 
    348 C         -18.7433   -6.7001  -17.9336 C.2       1 DDD         0.5100 
    349 C         -17.9843   -6.8281  -19.2276 C.3       1 DDD        -0.1200 
    350 C         -17.9603   -5.5671  -20.1546 C.3       1 DDD         0.1050 
    351 C         -17.3733   -5.9721  -21.4846 C.2       1 DDD         0.7000 
    352 O         -19.2183   -5.5921  -17.5686 O.2       1 DDD        -0.4300 
    353 O         -16.9993   -4.6531  -19.6066 O.3       1 DDD        -0.6830 
    354 O         -17.9863   -5.6601  -22.5186 O.co2     1 DDD        -0.8000 
    355 C          21.6157   -3.2261  -14.6116 C.2       1 DDD         0.5100 
    356 C          22.1617   -4.5261  -15.0096 C.3       1 DDD        -0.1200 
    357 C          21.9937   -4.7981  -16.5606 C.3       1 DDD        -0.1200 
    358 C          20.9787   -5.9331  -16.7856 C.2       1 DDD         0.5100 
    359 O          20.0737   -6.0771  -16.0096 O.2       1 DDD        -0.4300 
    360 O          20.9167   -3.1161  -13.6126 O.2       1 DDD        -0.4300 
    361 C           3.5107   -5.0621  -17.1306 C.2       1 DDD         0.5100 
    362 C           3.1387   -6.4671  -17.5216 C.3       1 DDD        -0.1200 
    363 C           4.0167   -7.5291  -16.8416 C.3       1 DDD         0.2050 
    364 C           3.6957   -7.7551  -15.3296 C.2       1 DDD         0.5100 
    365 O           4.5107   -4.7861  -16.5146 O.2       1 DDD        -0.4300 
    366 O           3.8797   -8.7711  -17.5626 O.3       1 DDD        -0.6830 
    367 O           2.8387   -7.1691  -14.6566 O.2       1 DDD        -0.4300 
    368 O          -9.3903  -16.5451  -15.4586 O.3       1 DDD        -0.3300 
    369 O          -1.3683  -14.9991  -13.2076 O.3       1 DDD        -0.3300 
    370 C           3.1877  -20.4081  -10.3796 C.3       1 DDD        -0.1200 
    371 C           2.1407  -20.6801  -11.4316 C.3       1 DDD         0.2200 
    372 C           1.3557  -21.9731  -11.1036 C.3       1 DDD        -0.1200 
    373 C           0.1057  -22.1681  -11.9056 C.3       1 DDD         0.2050 
    374 C          -1.1043  -21.4551  -11.2746 C.3       1 DDD        -0.1200 
    375 C          -2.3543  -21.1451  -12.1276 C.3       1 DDD         0.2050 
    376 C          -3.1753  -22.4411  -12.5806 C.3       1 DDD        -0.1200 
    377 C          -4.2173  -22.0831  -13.6946 C.3       1 DDD         0.2200 
    378 C          -5.1453  -23.2971  -13.9396 C.3       1 DDD        -0.1200 
    379 C          -6.3293  -23.1091  -15.0306 C.3       1 DDD         0.2050 
    380 C          -7.4023  -22.2921  -14.4006 C.3       1 DDD        -0.1200 
    381 C          -8.4523  -21.8701  -15.4496 C.3       1 DDD         0.2200 
    382 C          -9.8153  -21.8011  -14.8026 C.3       1 DDD        -0.1200 
    383 C         -11.0693  -21.3701  -15.6606 C.3       1 DDD         0.2050 
    384 C         -12.2603  -21.2791  -14.7596 C.3       1 DDD        -0.1200 
    385 C         -13.6003  -20.7831  -15.2686 C.3       1 DDD         0.2050 
    386 C         -13.5513  -19.2651  -15.7086 C.3       1 DDD        -0.1200 
    387 C         -14.9323  -18.6151  -15.9026 C.3       1 DDD         0.2050 
    388 C         -14.8513  -17.1891  -16.5456 C.3       1 DDD        -0.1200 
    389 C         -14.1853  -17.2351  -17.8916 C.3       1 DDD         0.1900 
    390 O           1.2747  -19.5551  -11.4256 O.3       1 DDD        -0.3300 
    391 O          -0.1683  -23.5181  -11.8436 O.3       1 DDD        -0.6830 
    392 O          -3.2083  -20.2901  -11.3366 O.3       1 DDD        -0.6830 
    393 O          -6.8993  -24.3271  -15.3696 O.3       1 DDD        -0.6830 
    394 O          -8.3053  -20.4721  -15.7206 O.3       1 DDD        -0.3300 
    395 O         -11.3673  -22.2081  -16.7836 O.3       1 DDD        -0.6830 
    396 O         -14.4633  -20.8941  -14.1346 O.3       1 DDD        -0.6830 
    397 O         -15.6083  -18.5151  -14.6966 O.3       1 DDD        -0.6830 
    398 O         -14.2433  -15.9631  -18.6106 O.3       1 DDD        -0.3300 
    399 O         -15.8703  -12.1561  -20.0106 O.3       1 DDD        -0.3300 
    400 C         -14.6343  -12.2041  -20.6596 C.2       1 DDD         0.5100 
    401 C         -13.9493  -13.5751  -20.6476 C.3       1 DDD        -0.1200 
    402 C         -14.9023  -14.7891  -20.6986 C.3       1 DDD         0.2050 
    403 C         -14.5043  -16.0671  -19.9186 C.2       1 DDD         0.5100 
    404 O         -14.1103  -11.2471  -21.1436 O.2       1 DDD        -0.4300 
    405 O         -15.1763  -15.0951  -22.0096 O.3       1 DDD        -0.6830 
    406 O         -14.4933  -17.0591  -20.5726 O.2       1 DDD        -0.4300 
    407 C          -0.8803  -16.0921  -13.9106 C.2       1 DDD         0.5100 
    408 C          -0.6383  -17.4461  -13.1596 C.3       1 DDD        -0.1200 
    409 C           0.3527  -17.4331  -12.0076 C.3       1 DDD         0.2050 
    410 C           1.4727  -18.4431  -12.1336 C.2       1 DDD         0.5100 
    411 O          -0.5263  -16.0061  -15.0956 O.2       1 DDD        -0.4300 
    412 O          -0.3053  -17.5661  -10.7206 O.3       1 DDD        -0.6830 
    413 O           2.4947  -18.1841  -12.8036 O.2       1 DDD        -0.4300 
    414 O          17.4647   -9.9711  -15.0386 O.3       1 DDD        -0.3300 
    415 C          22.1607  -14.4021  -13.5986 C.3       1 DDD        -0.1200 
    416 C          20.6877  -14.7771  -14.0156 C.3       1 DDD         0.2200 
    417 C          20.3677  -16.1331  -13.4736 C.3       1 DDD        -0.1200 
    418 C          18.8967  -16.6251  -13.6156 C.3       1 DDD         0.2050 
    419 C          18.7417  -17.9171  -12.8536 C.3       1 DDD        -0.1200 
    420 C          17.3227  -18.6491  -12.8636 C.3       1 DDD         0.2200 
    421 C          16.1927  -17.7341  -12.2906 C.3       1 DDD        -0.1200 
    422 C          14.7777  -18.3151  -12.2436 C.3       1 DDD         0.2050 
    423 C          14.5067  -19.2131  -10.9586 C.3       1 DDD        -0.1200 
    424 C          13.0967  -19.8741  -10.8446 C.3       1 DDD         0.2050 
    425 C          12.6947  -20.3101   -9.4046 C.3       1 DDD        -0.1200 
    426 C          11.2377  -20.0361   -9.0716 C.3       1 DDD         0.2200 
    427 C          10.8857  -20.3301   -7.5886 C.3       1 DDD        -0.1200 
    428 C           9.4077  -20.4511   -7.1206 C.3       1 DDD         0.2050 
    429 C           8.7247  -21.7321   -7.7406 C.3       1 DDD        -0.1200 
    430 C           7.2387  -21.9971   -7.2916 C.3       1 DDD         0.2050 
    431 C           6.5287  -23.1511   -8.0236 C.3       1 DDD        -0.1200 
    432 C           6.1257  -22.8001   -9.4936 C.3       1 DDD         0.2050 
    433 C           4.9557  -21.7841   -9.3326 C.3       1 DDD        -0.1200 
    434 C           4.4247  -21.2041  -10.6106 C.3       1 DDD         0.2050 
    435 O          19.8627  -13.8081  -13.3946 O.3       1 DDD        -0.3300 
    436 O          18.5767  -16.8641  -14.9746 O.3       1 DDD        -0.6830 
    437 O          13.8527  -17.2021  -12.1796 O.3       1 DDD        -0.6830 
    438 O          12.9617  -20.9941  -11.6716 O.3       1 DDD        -0.6830 
    439 O          10.8997  -18.7371   -9.2406 O.3       1 DDD        -0.3300 
    440 O           9.2547  -20.5611   -5.7276 O.3       1 DDD        -0.6830 
    441 O           7.1277  -22.4581   -5.9236 O.3       1 DDD        -0.6830 
    442 O           5.8067  -23.8771  -10.2946 O.3       1 DDD        -0.6830 
    443 O           5.3287  -20.2511  -11.1996 O.3       1 DDD        -0.6830 
    444 C          18.7997   -9.9431  -14.8306 C.2       1 DDD         0.5100 
    445 C          19.1887  -10.3921  -13.4376 C.3       1 DDD        -0.1200 
    446 C          18.5317  -11.7311  -13.1286 C.3       1 DDD         0.2050 
    447 C          19.0727  -12.9431  -14.0556 C.2       1 DDD         0.5100 
    448 O          19.6467   -9.4741  -15.5896 O.2       1 DDD        -0.4300 
    449 O          18.7937  -12.0531  -11.7196 O.3       1 DDD        -0.6830 
    450 O          18.7187  -13.1141  -15.2266 O.2       1 DDD        -0.4300 
    451 C          29.2347  -18.2111  -18.0426 C.3       1 DDD        -0.1800 
    452 C          28.5447  -16.8511  -17.9556 C.3       1 DDD         0.2050 
    453 C          29.5157  -15.7221  -17.9046 C.3       1 DDD        -0.1200 
    454 C          29.0957  -14.2921  -18.3626 C.3       1 DDD         0.2050 
    455 C          28.4537  -13.3601  -17.3556 C.3       1 DDD        -0.1200 
    456 C          26.9147  -13.5751  -17.1286 C.3       1 DDD         0.2050 
    457 C          26.3027  -12.9751  -15.8436 C.3       1 DDD        -0.1200 
    458 C          25.0167  -13.6731  -15.2446 C.3       1 DDD         0.2050 
    459 C          24.2147  -12.8541  -14.2026 C.3       1 DDD        -0.1200 
    460 C          22.6427  -13.1251  -14.1236 C.3       1 DDD         0.2050 
    461 O          27.7447  -16.9161  -16.7896 O.3       1 DDD        -0.6830 
    462 O          30.3327  -13.6491  -18.6206 O.3       1 DDD        -0.6830 
    463 O          26.2797  -12.9961  -18.2986 O.3       1 DDD        -0.6830 
    464 O          25.5067  -14.7871  -14.4846 O.3       1 DDD        -0.6830 
    465 O          22.0697  -11.9711  -13.4926 O.3       1 DDD        -0.6830 
    466 C          -9.7173  -17.4171  -16.4336 C.2       1 DDD         0.5100 
    467 C          -8.5063  -17.7581  -17.3376 C.3       1 DDD        -0.1200 
    468 C          -7.2973  -18.5611  -16.8096 C.3       1 DDD         0.2050 
    469 C          -7.6473  -20.0711  -16.8316 C.2       1 DDD         0.5100 
    470 O         -10.8093  -17.8971  -16.6146 O.2       1 DDD        -0.4300 
    471 O          -6.2053  -18.4401  -17.7246 O.3       1 DDD        -0.6830 
    472 O          -7.2993  -20.8561  -17.7106 O.2       1 DDD        -0.4300 
    473 C          11.2387  -15.2731  -11.4506 C.2       1 DDD         0.7000 
    474 C          10.4947  -16.6141  -11.4546 C.3       1 DDD        -0.2200 
    475 C           9.6887  -16.7801  -10.1686 C.3       1 DDD         0.2050 
    476 C           9.7267  -18.2791   -9.7056 C.2       1 DDD         0.5100 
    477 O          11.5037  -14.7741  -12.5706 O.co2     1 DDD        -0.8000 
    478 O           8.3037  -16.3131  -10.1726 O.3       1 DDD        -0.6830 
    479 O           8.6937  -18.9271   -9.9886 O.2       1 DDD        -0.4300 
    480 O         -24.8213   -3.2171  -13.6256 O.3       1 DDD        -0.3300 
    481 O         -12.4773   -1.6861  -15.8656 O.3       1 DDD        -0.3300 
    482 O          -5.2463    2.5909  -21.4106 O.3       1 DDD        -0.3300 
    483 O           7.4017    6.5309  -18.2516 O.3       1 DDD        -0.6830 
    484 O          18.3337    8.4359  -19.6756 O.3       1 DDD        -0.6830 
    485 C         -25.0693   -3.8851  -12.4916 C.2       1 DDD         0.5100 
    486 C         -25.2243   -5.4251  -12.6926 C.3       1 DDD        -0.1200 
    487 C         -26.2023   -5.7551  -13.8646 C.3       1 DDD         0.2050 
    488 C         -25.6003   -6.6831  -14.9566 C.2       1 DDD         0.5100 
    489 O         -25.2493   -3.3511  -11.4156 O.2       1 DDD        -0.4300 
    490 O         -27.3913   -6.3451  -13.3656 O.3       1 DDD        -0.6830 
    491 O         -26.1383   -7.7651  -15.2206 O.2       1 DDD        -0.4300 
    492 O         -24.4223   -6.1771  -15.4886 O.3       1 DDD        -0.3300 
    493 O         -11.3943   -6.3331  -13.9556 O.3       1 DDD        -0.3300 
    494 C         -11.9593   -2.0551  -14.6366 C.2       1 DDD         0.5100 
    495 C         -11.4023   -3.5141  -14.7586 C.3       1 DDD        -0.1200 
    496 C         -10.6433   -3.9721  -13.5646 C.3       1 DDD         0.2050 
    497 C         -11.3813   -5.2311  -13.0556 C.2       1 DDD         0.5100 
    498 O         -11.9913   -1.4211  -13.5966 O.2       1 DDD        -0.4300 
    499 O          -9.2503   -4.2301  -13.9296 O.3       1 DDD        -0.6830 
    500 O         -11.7423   -5.3021  -11.9096 O.2       1 DDD        -0.4300 
    501 O           5.8067    4.7169  -20.1946 O.3       1 DDD        -0.3300 
    502 O           6.8687    0.3349  -19.3176 O.3       1 DDD        -0.3300 
    503 C           5.4707    3.5639  -20.7236 C.2       1 DDD         0.5100 
    504 C           6.7347    2.8779  -21.3416 C.3       1 DDD        -0.1200 
    505 C           7.7967    2.2439  -20.4426 C.3       1 DDD         0.2050 
    506 C           7.3057    1.5999  -19.1416 C.2       1 DDD         0.5100 
    507 O           4.3977    2.9429  -20.5666 O.2       1 DDD        -0.4300 
    508 O           8.9757    3.0389  -20.2856 O.3       1 DDD        -0.6830 
    509 O           7.5397    2.2089  -18.1086 O.2       1 DDD        -0.4300 
    510 C          -5.6903    1.3619  -21.8506 C.2       1 DDD         0.5100 
    511 C          -5.8323    0.2829  -20.8066 C.3       1 DDD        -0.1200 
    512 C          -5.4853   -1.2061  -21.2406 C.3       1 DDD         0.1050 
    513 C          -5.7413   -2.2131  -20.1566 C.2       1 DDD         0.7000 
    514 O          -5.9473    1.1109  -23.0066 O.2       1 DDD        -0.4300 
    515 O          -4.1013   -1.4241  -21.4856 O.3       1 DDD        -0.6830 
    516 O          -6.6193   -1.9001  -19.2656 O.co2     1 DDD        -0.8000 
    517 O          18.0567    1.4959  -20.0326 O.3       1 DDD        -0.3300 
    518 O          17.1497    5.4799  -20.1076 O.3       1 DDD        -0.3300 
    519 C          18.0117    4.6389  -20.7036 C.2       1 DDD         0.5100 
    520 C          19.0717    4.1509  -19.7536 C.3       1 DDD        -0.1200 
    521 C          19.8927    2.9529  -20.1686 C.3       1 DDD         0.2050 
    522 C          19.0277    1.9089  -20.8066 C.2       1 DDD         0.5100 
    523 O          18.0357    4.3809  -21.9316 O.2       1 DDD        -0.4300 
    524 O          20.8487    3.3619  -21.0906 O.3       1 DDD        -0.6830 
    525 O          19.3617    1.4259  -21.9166 O.2       1 DDD        -0.4300 
    526 O           1.7237  -14.2641  -12.1226 O.3       1 DDD        -0.6830 
    527 O          14.6567   -6.1661  -13.0336 O.3       1 DDD        -0.6830 
    528 O          19.0607   -7.1161  -22.4116 O.3       1 DDD        -0.6830 
    529 O          -3.5103  -21.7641  -14.9116 O.3       1 DDD        -0.3300 
    530 O          17.3927  -19.8871  -12.1926 O.3       1 DDD        -0.3300 
    531 O           0.2287  -19.2081  -17.3156 O.co2     1 DDD        -0.8000 
    532 C          -3.9563  -20.6771  -15.6366 C.2       1 DDD         0.5100 
    533 C          -2.9633  -20.3591  -16.7186 C.3       1 DDD        -0.1200 
    534 C          -1.6723  -19.7661  -16.0666 C.3       1 DDD         0.1050 
    535 C          -0.9613  -18.9981  -17.1516 C.2       1 DDD         0.7000 
    536 O          -5.0043  -20.0221  -15.4086 O.2       1 DDD        -0.4300 
    537 O          -0.7743  -20.7461  -15.7096 O.3       1 DDD        -0.6830 
    538 O          -1.6753  -18.2451  -17.8956 O.co2     1 DDD        -0.8000 
    539 O          19.8697  -25.2771  -12.5116 O.co2     1 DDD        -0.8000 
    540 C          17.4207  -21.0231  -12.9486 C.2       1 DDD         0.5100 
    541 C          17.7167  -22.2751  -12.2176 C.3       1 DDD        -0.1200 
    542 C          18.7307  -23.2181  -12.9696 C.3       1 DDD         0.1050 
    543 C          18.8457  -24.5931  -12.2906 C.2       1 DDD         0.7000 
    544 O          17.3687  -21.0181  -14.2046 O.2       1 DDD        -0.4300 
    545 O          20.0407  -22.7561  -13.0316 O.3       1 DDD        -0.6830 
    546 O          17.8837  -24.9971  -11.5656 O.co2     1 DDD        -0.8000 
    547 O          -5.1313   -3.3061  -20.2316 O.co2     1 DDD        -0.8000 
    548 O          -4.8243   -6.5371  -12.1056 O.3       1 DDD        -0.6830 
    549 O          11.5557  -14.7411  -10.3756 O.co2     1 DDD        -0.8000 
    550 O           5.1827   -7.2681  -11.1976 O.3       1 DDD        -0.6830 
    551 O          13.5697   10.3439  -22.1496 O.co2     1 DDD        -0.8000 
    552 O          14.5537    5.2409  -23.3306 O.3       1 DDD        -0.6830 
    553 O         -16.2273   -6.4551  -21.4666 O.co2     1 DDD        -0.8000 
    554 O         -10.6733  -14.1241  -16.6206 O.3       1 DDD        -0.6830 
    555 O         -18.8433    6.3979  -18.8186 O.co2     1 DDD        -0.8000 
    556 O         -22.6713    8.7549  -19.7966 O.3       1 DDD        -0.6830 
    557 C         -23.6243    4.9539   -9.5236 C.3       1 DDD         0.1900 
    558 C         -24.1583    6.3529   -9.1326 C.3       1 DDD        -0.1200 
    559 C         -22.9713    7.3589   -8.7806 C.3       1 DDD         0.2050 
    560 C         -22.3533    7.1729   -7.3396 C.3       1 DDD        -0.1200 
    561 C         -20.9983    7.9169   -7.0056 C.3       1 DDD         0.2050 
    562 C         -19.7493    7.1229   -7.0856 C.3       1 DDD        -0.1200 
    563 C         -18.4143    7.9129   -7.2536 C.3       1 DDD         0.2050 
    564 C         -18.0743    8.6389   -8.6176 C.3       1 DDD        -0.1200 
    565 C         -18.1723    7.7989   -9.9146 C.3       1 DDD         0.2050 
    566 C         -17.3313    8.1119  -11.2136 C.3       1 DDD        -0.1200 
    567 C         -15.7593    8.0969  -11.0756 C.3       1 DDD         0.2050 
    568 C         -15.0993    8.0759  -12.4566 C.3       1 DDD        -0.1200 
    569 C         -13.5813    8.1969  -12.6526 C.3       1 DDD         0.2050 
    570 C         -13.2883    8.4709  -14.1226 C.3       1 DDD        -0.1200 
    571 C         -11.7383    8.8369  -14.2406 C.3       1 DDD         0.2050 
    572 C         -11.2753   10.2849  -13.9036 C.3       1 DDD        -0.1200 
    573 C         -10.7963   10.4299  -12.4556 C.3       1 DDD         0.2050 
    574 C          -9.2833   10.9539  -12.2756 C.3       1 DDD        -0.1200 
    575 C          -8.1183    9.9739  -12.7646 C.3       1 DDD         0.2200 
    576 C          -6.7503   10.6489  -12.5886 C.3       1 DDD        -0.1200 
    577 O         -23.4733    8.6609   -8.8646 O.3       1 DDD        -0.6830 
    578 O         -21.1323    8.4669   -5.7136 O.3       1 DDD        -0.6830 
    579 O         -17.3373    7.0229   -7.0266 O.3       1 DDD        -0.6830 
    580 O         -15.2703    9.2069  -10.3816 O.3       1 DDD        -0.6830 
    581 O         -12.8713    7.0209  -12.3586 O.3       1 DDD        -0.6830 
    582 O         -11.4673    8.7309  -15.6396 O.3       1 DDD        -0.6830 
    583 O         -11.6303   11.4179  -11.8406 O.3       1 DDD        -0.6830 
    584 O          -8.0663    8.7369  -12.0176 O.3       1 DDD        -0.3300 
    585 C          -4.3203    2.9999   -9.3126 C.3       1 DDD        -0.1200 
    586 C          -5.8283    3.3289   -9.3696 C.3       1 DDD         0.2200 
    587 C          -6.3653    3.8889   -8.1106 C.3       1 DDD        -0.1200 
    588 C          -7.8303    3.9049   -8.0936 C.3       1 DDD         0.2050 
    589 C          -8.4323    3.9249   -6.6696 C.3       1 DDD        -0.1200 
    590 C          -9.9093    3.4559   -6.6606 C.3       1 DDD         0.2050 
    591 C         -10.4503    2.8229   -5.4366 C.3       1 DDD        -0.1200 
    592 C         -11.7953    2.0929   -5.4726 C.3       1 DDD         0.2200 
    593 C         -12.6263    2.1809   -4.2296 C.3       1 DDD        -0.1200 
    594 C         -13.2313    3.6069   -4.0726 C.3       1 DDD         0.2050 
    595 C         -14.7753    3.6539   -3.8326 C.3       1 DDD        -0.1200 
    596 C         -15.5933    3.2519   -5.1536 C.3       1 DDD         0.2200 
    597 C         -17.1593    3.1659   -4.7516 C.3       1 DDD        -0.1200 
    598 C         -18.1123    2.7779   -5.9526 C.3       1 DDD         0.2050 
    599 C         -19.4273    2.0329   -5.5966 C.3       1 DDD        -0.1200 
    600 C         -20.1923    1.5169   -6.8206 C.3       1 DDD         0.2050 
    601 C         -21.3193    0.4209   -6.7036 C.3       1 DDD        -0.1200 
    602 C         -21.9213    0.0309   -8.0106 C.3       1 DDD         0.2200 
    603 C         -23.1353   -0.9841   -7.8956 C.3       1 DDD        -0.1200 
    604 C         -23.9463   -1.2341   -9.1646 C.3       1 DDD         0.1900 
    605 O          -5.8743    4.2919  -10.4356 O.3       1 DDD        -0.3300 
    606 O          -8.1753    5.0229   -8.8066 O.3       1 DDD        -0.6830 
    607 O         -10.6433    4.6129   -6.9126 O.3       1 DDD        -0.6830 
    608 O         -12.5663    4.1439   -2.9016 O.3       1 DDD        -0.6830 
    609 O         -15.3803    4.2889   -6.0636 O.3       1 DDD        -0.3300 
    610 O         -18.4743    3.9929   -6.6656 O.3       1 DDD        -0.6830 
    611 O         -20.7853    2.7239   -7.3736 O.3       1 DDD        -0.6830 
    612 O         -24.5793   -0.0161   -9.5286 O.3       1 DDD        -0.3300 
    613 O         -24.7813    4.2549   -9.8396 O.3       1 DDD        -0.3300 
    614 C         -25.1723    3.2209   -9.0776 C.2       1 DDD         0.5100 
    615 C         -26.4043    2.5159   -9.6596 C.3       1 DDD        -0.1200 
    616 C         -26.2013    1.3099  -10.6316 C.3       1 DDD         0.2050 
    617 C         -25.8393    0.0049   -9.8856 C.2       1 DDD         0.5100 
    618 O         -24.6833    2.8369   -7.9936 O.2       1 DDD        -0.4300 
    619 O         -27.4133    1.1799  -11.2886 O.3       1 DDD        -0.6830 
    620 O         -26.5993   -0.8961   -9.8326 O.2       1 DDD        -0.4300 
    621 C          -8.4133    7.5319  -12.5716 C.2       1 DDD         0.5100 
    622 C          -7.9753    6.4519  -11.6226 C.3       1 DDD        -0.1200 
    623 C          -6.9613    5.4819  -12.2636 C.3       1 DDD         0.2050 
    624 C          -6.7833    4.1679  -11.4466 C.2       1 DDD         0.5100 
    625 O          -8.8323    7.3969  -13.7646 O.2       1 DDD        -0.4300 
    626 O          -5.6963    6.1959  -12.2406 O.3       1 DDD        -0.6830 
    627 O          -7.3803    3.1419  -11.6896 O.2       1 DDD        -0.4300 
    628 C          -6.2123   10.9329  -11.1346 C.3       1 DDD         0.2200 
    629 C          -4.6263   11.1209  -10.9976 C.3       1 DDD        -0.1200 
    630 C          -4.0883   10.8529   -9.6236 C.3       1 DDD         0.2050 
    631 C          -2.5253   11.2409   -9.4576 C.3       1 DDD        -0.1200 
    632 C          -2.1843   12.7729   -9.3196 C.3       1 DDD         0.2050 
    633 C          -0.7673   13.1319   -8.9586 C.3       1 DDD        -0.1200 
    634 C           0.3467   12.8289   -9.9856 C.3       1 DDD         0.2050 
    635 C           1.7977   13.2609   -9.4826 C.3       1 DDD        -0.1200 
    636 C           2.9047   12.7809  -10.4556 C.3       1 DDD         0.2200 
    637 C           4.1797   13.5149  -10.1056 C.3       1 DDD        -0.1200 
    638 C           5.3167   13.1299  -11.0346 C.3       1 DDD         0.2050 
    639 C           6.5737   14.0899  -10.8886 C.3       1 DDD        -0.1200 
    640 C           7.4957   13.9749   -9.6596 C.3       1 DDD         0.2050 
    641 C           8.8697   14.6409   -9.8106 C.3       1 DDD        -0.1200 
    642 C           9.7897   14.0129  -10.7886 C.3       1 DDD         0.2050 
    643 C          10.8727   14.9979  -11.2056 C.3       1 DDD        -0.1200 
    644 C          11.5477   14.6569  -12.5796 C.3       1 DDD         0.2050 
    645 C          12.6087   15.7299  -13.0776 C.3       1 DDD        -0.1200 
    646 C          13.0967   15.6759  -14.4756 C.3       1 DDD         0.2200 
    647 C          14.2167   16.7649  -14.8436 C.3       1 DDD        -0.1200 
    648 O          -4.2143    9.4839   -9.2556 O.3       1 DDD        -0.6830 
    649 O          -3.0493   13.2499   -8.2026 O.3       1 DDD        -0.6830 
    650 O           0.1927   13.6629  -11.1756 O.3       1 DDD        -0.6830 
    651 O           3.0107   11.3619  -10.1786 O.3       1 DDD        -0.3300 
    652 O           4.9377   13.0969  -12.4056 O.3       1 DDD        -0.6830 
    653 O           6.9017   14.6609   -8.5546 O.3       1 DDD        -0.6830 
    654 O          10.5187   12.8779  -10.3336 O.3       1 DDD        -0.6830 
    655 O          10.5357   14.5779  -13.5606 O.3       1 DDD        -0.6830 
    656 O          13.6107   14.2989  -14.6696 O.3       1 DDD        -0.3300 
    657 C          14.5677    6.5539   -9.7236 C.3       1 DDD        -0.1200 
    658 C          14.6837    5.5019  -10.9086 C.3       1 DDD         0.2050 
    659 C          13.5297    4.4949  -11.1336 C.3       1 DDD        -0.1200 
    660 C          12.5657    5.1189  -12.1616 C.3       1 DDD         0.2050 
    661 C          11.1597    4.4909  -12.4506 C.3       1 DDD        -0.1200 
    662 C          10.1687    5.4989  -13.0686 C.3       1 DDD         0.2050 
    663 C           8.7537    4.7879  -13.3156 C.3       1 DDD        -0.1200 
    664 C           7.4937    5.6619  -13.1956 C.3       1 DDD         0.2050 
    665 C           6.1937    5.2529  -13.9776 C.3       1 DDD        -0.1200 
    666 C           5.4857    4.0219  -13.4676 C.3       1 DDD         0.2200 
    667 C           4.7277    4.1109  -12.1056 C.3       1 DDD        -0.1200 
    668 C           3.5157    5.1149  -12.0266 C.3       1 DDD         0.2200 
    669 C           2.5997    4.8309  -10.8196 C.3       1 DDD        -0.1200 
    670 C           1.2577    5.6109  -10.7356 C.3       1 DDD         0.2050 
    671 C           0.2987    4.6419  -11.3966 C.3       1 DDD        -0.1200 
    672 C          -0.9203    5.2719  -12.1086 C.3       1 DDD         0.2050 
    673 C          -1.8013    4.2709  -12.8816 C.3       1 DDD        -0.1200 
    674 C          -3.0063    3.6589  -12.1476 C.3       1 DDD         0.2050 
    675 C          -2.5663    2.4979  -11.1196 C.3       1 DDD        -0.1200 
    676 C          -3.8553    1.9839  -10.3716 C.3       1 DDD         0.2200 
    677 O          13.1377    5.1799  -13.4646 O.3       1 DDD        -0.6830 
    678 O          10.7247    5.7829  -14.3906 O.3       1 DDD        -0.6830 
    679 O           4.1347    6.3849  -11.7936 O.3       1 DDD        -0.3300 
    680 O           0.8607    5.8339   -9.3766 O.3       1 DDD        -0.6830 
    681 O          -0.3073    6.0149  -13.1596 O.3       1 DDD        -0.6830 
    682 O          -3.9393    3.2079  -13.1516 O.3       1 DDD        -0.6830 
    683 C          13.4537   13.7579  -15.9596 C.2       1 DDD         0.5100 
    684 C          13.7707   12.2629  -15.8736 C.3       1 DDD        -0.1200 
    685 C          12.5917   11.3439  -16.0826 C.3       1 DDD         0.1050 
    686 C          11.5417   11.5709  -14.9716 C.2       1 DDD         0.7000 
    687 O          13.1167   14.3619  -16.9536 O.2       1 DDD        -0.4300 
    688 O          12.9267    9.9409  -15.8866 O.3       1 DDD        -0.6830 
    689 O          10.6407   12.4169  -15.0956 O.co2     1 DDD        -0.8000 
    690 C          13.7727   18.2309  -14.9506 C.3       1 DDD         0.2050 
    691 C          15.0677   19.0309  -15.4556 C.3       1 DDD        -0.1200 
    692 C          15.4757   18.8359  -16.9556 C.3       1 DDD         0.2050 
    693 C          16.9577   18.8659  -17.2236 C.3       1 DDD        -0.1200 
    694 C          17.6937   17.5639  -16.8676 C.3       1 DDD         0.2050 
    695 C          19.2067   17.6119  -16.9876 C.3       1 DDD        -0.1200 
    696 C          20.0137   18.0359  -15.7856 C.3       1 DDD         0.2050 
    697 C          19.9027   19.6089  -15.4196 C.3       1 DDD        -0.1200 
    698 C          20.6817   20.1869  -14.2226 C.3       1 DDD         0.2200 
    699 C          20.3577   21.6609  -13.9936 C.3       1 DDD        -0.1800 
    700 O          14.8547   19.8739  -17.7076 O.3       1 DDD        -0.6830 
    701 O          17.2327   16.4999  -17.7076 O.3       1 DDD        -0.6830 
    702 O          21.3647   17.7209  -16.0406 O.3       1 DDD        -0.6830 
    703 O          20.2797   19.4219  -13.0646 O.3       1 DDD        -0.3300 
    704 C          21.3727   14.6679  -14.2626 C.3       1 DDD        -0.1800 
    705 C          19.8567   14.4909  -13.7746 C.3       1 DDD         0.2200 
    706 C          19.5377   13.0869  -13.1746 C.3       1 DDD        -0.1200 
    707 C          18.0897   13.0129  -12.6956 C.3       1 DDD         0.2050 
    708 C          17.8307   11.8019  -11.7446 C.3       1 DDD        -0.1200 
    709 C          16.4127   11.5569  -11.1276 C.3       1 DDD         0.2050 
    710 C          16.3967   10.5099  -10.0606 C.3       1 DDD        -0.1200 
    711 C          15.1067    9.8229   -9.5686 C.3       1 DDD         0.2050 
    712 C          15.3477    8.5839   -8.6306 C.3       1 DDD        -0.1200 
    713 C          15.8277    7.3769   -9.4316 C.3       1 DDD         0.2200 
    714 O          19.6537   15.4709  -12.7926 O.3       1 DDD        -0.3300 
    715 O          17.1247   12.8659  -13.7796 O.3       1 DDD        -0.6830 
    716 O          15.4907   11.3109  -12.1746 O.3       1 DDD        -0.6830 
    717 O          13.3217   18.7439  -13.7636 O.3       1 DDD        -0.6830 
    718 C         -13.7303    7.7689   -7.9256 C.2       1 DDD         0.7000 
    719 C         -13.6983    6.3639   -7.3876 C.3       1 DDD        -0.2200 
    720 C         -14.6533    5.3149   -8.1036 C.3       1 DDD         0.2050 
    721 C         -14.8273    4.0399   -7.2166 C.2       1 DDD         0.5100 
    722 O         -14.5613    8.5929   -7.4896 O.co2     1 DDD        -0.8000 
    723 O         -14.1123    4.9469   -9.3836 O.3       1 DDD        -0.6830 
    724 O         -14.3453    2.9519   -7.5666 O.2       1 DDD        -0.4300 
    725 C          20.9717   18.4409  -12.4946 C.2       1 DDD         0.5100 
    726 C          20.1507   17.7779  -11.3296 C.3       1 DDD        -0.1200 
    727 C          18.7127   17.2639  -11.5446 C.3       1 DDD        -0.1200 
    728 C          18.6607   16.3779  -12.7926 C.2       1 DDD         0.5100 
    729 O          17.7187   16.4209  -13.5916 O.2       1 DDD        -0.4300 
    730 O          -6.8453   12.2099  -10.6556 O.3       1 DDD        -0.3300 
    731 O         -10.8463   15.1609  -10.8866 O.co2     1 DDD        -0.8000 
    732 C          -9.9303   14.9629  -10.0156 C.2       1 DDD         0.7000 
    733 C          -9.2923   13.5509  -10.0446 C.3       1 DDD        -0.2200 
    734 C          -8.1203   13.4399   -9.0176 C.3       1 DDD         0.2050 
    735 C          -7.3063   12.1809   -9.3076 C.2       1 DDD         0.5100 
    736 O          -9.5073   15.8059   -9.1746 O.co2     1 DDD        -0.8000 
    737 O          -8.5613   13.3849   -7.6816 O.3       1 DDD        -0.6830 
    738 O          -7.1733   11.1989   -8.5426 O.2       1 DDD        -0.4300 
    739 O          22.1077   18.0769  -12.8666 O.2       1 DDD        -0.4300 
    740 C           2.6617   10.4529  -11.0826 C.2       1 DDD         0.5100 
    741 C           3.4387    9.1589  -10.7966 C.3       1 DDD        -0.1200 
    742 C           4.3167    8.8259  -12.0246 C.3       1 DDD         0.2050 
    743 C           3.8047    7.5029  -12.5326 C.2       1 DDD         0.5100 
    744 O           2.0107   10.6269  -12.0806 O.2       1 DDD        -0.4300 
    745 O           5.6147    8.7009  -11.4436 O.3       1 DDD        -0.6830 
    746 O           3.0887    7.4239  -13.5396 O.2       1 DDD        -0.4300 
    747 C         -23.2013   -8.4951  -10.7056 C.3       1 DDD         0.1900 
    748 C         -22.1133   -7.7491  -11.4916 C.3       1 DDD        -0.1200 
    749 C         -21.2203   -6.8481  -10.6026 C.3       1 DDD         0.2050 
    750 C         -20.1703   -5.9851  -11.3686 C.3       1 DDD        -0.1200 
    751 C         -18.8773   -5.7601  -10.4736 C.3       1 DDD         0.2200 
    752 C         -17.6163   -6.5301  -11.0246 C.3       1 DDD        -0.1200 
    753 C         -17.4553   -7.9951  -10.3256 C.3       1 DDD         0.2050 
    754 C         -17.1473   -8.0391   -8.8426 C.3       1 DDD        -0.1200 
    755 C         -15.6133   -7.7691   -8.4966 C.3       1 DDD         0.2200 
    756 C         -15.4123   -6.8601   -7.2236 C.3       1 DDD        -0.1200 
    757 C         -13.9573   -6.3941   -6.8986 C.3       1 DDD         0.2050 
    758 C         -13.1893   -7.3391   -5.9846 C.3       1 DDD        -0.1200 
    759 C         -11.6053   -7.1981   -6.1276 C.3       1 DDD         0.2050 
    760 C         -10.9883   -6.0411   -5.3356 C.3       1 DDD        -0.1200 
    761 C          -9.5013   -5.8741   -5.5806 C.3       1 DDD         0.2200 
    762 C          -8.6063   -6.4151   -4.4446 C.3       1 DDD        -0.1200 
    763 C          -7.1643   -6.9361   -4.8746 C.3       1 DDD         0.2050 
    764 C          -6.1903   -5.7621   -5.2226 C.3       1 DDD        -0.1200 
    765 C          -4.6563   -6.0221   -5.2736 C.3       1 DDD         0.2200 
    766 C          -3.9123   -4.7401   -4.9476 C.3       1 DDD        -0.1200 
    767 O         -22.0733   -6.1141   -9.7836 O.3       1 DDD        -0.6830 
    768 O         -16.4193   -8.6611  -11.0586 O.3       1 DDD        -0.6830 
    769 O         -14.9133   -8.9891   -8.4166 O.3       1 DDD        -0.3300 
    770 O         -13.9033   -5.0681   -6.4076 O.3       1 DDD        -0.6830 
    771 O         -11.0933   -8.4021   -5.6116 O.3       1 DDD        -0.6830 
    772 O          -7.2403   -7.8041   -5.9426 O.3       1 DDD        -0.6830 
    773 O          -4.2423   -6.5121   -6.5156 O.3       1 DDD        -0.3300 
    774 C          -2.1263  -11.8691   -6.7526 C.3       1 DDD        -0.1200 
    775 C          -3.4463  -12.3301   -7.2756 C.3       1 DDD         0.2200 
    776 C          -4.2773  -13.1061   -6.1976 C.3       1 DDD        -0.1200 
    777 C          -5.5463  -13.7771   -6.7906 C.3       1 DDD         0.2050 
    778 C          -6.4273  -14.5461   -5.7626 C.3       1 DDD        -0.1200 
    779 C          -7.6653  -13.6681   -5.0956 C.3       1 DDD         0.2050 
    780 C          -8.9753  -14.4621   -4.6906 C.3       1 DDD        -0.1200 
    781 C         -10.1753  -13.5391   -4.3396 C.3       1 DDD         0.2050 
    782 C         -11.4193  -14.3751   -4.1696 C.3       1 DDD        -0.1200 
    783 C         -11.8993  -14.9231   -5.5436 C.3       1 DDD         0.2200 
    784 C         -13.2113  -14.4221   -5.9216 C.3       1 DDD        -0.1200 
    785 C         -13.7463  -14.6451   -7.3526 C.3       1 DDD         0.2050 
    786 C         -15.1093  -13.9651   -7.5966 C.3       1 DDD        -0.1200 
    787 C         -15.4223  -13.6931   -9.1296 C.3       1 DDD         0.2050 
    788 C         -16.6353  -12.7571   -9.3496 C.3       1 DDD        -0.1200 
    789 C         -16.7383  -12.2371  -10.7616 C.3       1 DDD         0.2050 
    790 C         -18.1393  -11.5411  -11.1036 C.3       1 DDD        -0.1200 
    791 C         -19.3023  -12.3711  -11.7546 C.3       1 DDD         0.2200 
    792 C         -20.3713  -11.4681  -12.3606 C.3       1 DDD        -0.1200 
    793 C         -21.3823  -12.2571  -13.1646 C.3       1 DDD         0.1900 
    794 O          -4.1123  -11.0621   -7.4366 O.3       1 DDD        -0.3300 
    795 O          -5.1183  -14.7561   -7.8306 O.3       1 DDD        -0.6830 
    796 O          -7.1373  -13.0211   -3.9566 O.3       1 DDD        -0.6830 
    797 O          -9.8503  -12.8381   -3.1416 O.3       1 DDD        -0.6830 
    798 O         -15.6543  -14.9301   -9.7406 O.3       1 DDD        -0.6830 
    799 O         -15.7093  -11.2261  -10.9346 O.3       1 DDD        -0.6830 
    800 O         -22.6243  -11.4611  -13.2766 O.3       1 DDD        -0.3300 
    801 O         -23.7093   -9.5191  -11.5006 O.3       1 DDD        -0.3300 
    802 C         -24.8743   -9.4081  -12.2326 C.2       1 DDD         0.5100 
    803 C         -25.1753  -10.6441  -13.0056 C.3       1 DDD        -0.1200 
    804 C         -24.5803  -10.6631  -14.4326 C.3       1 DDD         0.2050 
    805 C         -23.4313  -11.6361  -14.3956 C.2       1 DDD         0.5100 
    806 O         -25.6273   -8.4001  -12.2896 O.2       1 DDD        -0.4300 
    807 O         -25.4833  -11.0931  -15.4286 O.3       1 DDD        -0.6830 
    808 O         -23.2293  -12.3591  -15.3276 O.2       1 DDD        -0.4300 
    809 C          -3.9683   -7.8241   -6.7576 C.2       1 DDD         0.5100 
    810 C          -3.8223   -8.0941   -8.3076 C.3       1 DDD        -0.1200 
    811 C          -4.8993   -9.1921   -8.7106 C.3       1 DDD         0.2050 
    812 C          -4.4493  -10.6371   -8.6376 C.2       1 DDD         0.5100 
    813 O          -3.9803   -8.7041   -5.9276 O.2       1 DDD        -0.4300 
    814 O          -5.4893   -8.9751  -10.0346 O.3       1 DDD        -0.6830 
    815 O          -4.3293  -11.2961   -9.6966 O.2       1 DDD        -0.4300 
    816 C          -2.4163   -4.8231   -4.7466 C.3       1 DDD         0.2050 
    817 C          -1.6283   -4.9951   -6.1256 C.3       1 DDD        -0.1200 
    818 C          -0.0903   -5.1331   -6.0936 C.3       1 DDD         0.2050 
    819 C           0.5777   -4.7161   -7.4376 C.3       1 DDD        -0.1200 
    820 C           0.4617   -3.2101   -7.7676 C.3       1 DDD         0.2050 
    821 C           1.7157   -2.7091   -8.5086 C.3       1 DDD        -0.1200 
    822 C           3.0217   -2.7211   -7.7306 C.3       1 DDD         0.2050 
    823 C           4.1247   -1.8711   -8.3426 C.3       1 DDD        -0.1200 
    824 C           5.5697   -2.2551   -8.0926 C.3       1 DDD         0.2200 
    825 C           6.4957   -1.1131   -8.5376 C.3       1 DDD        -0.1200 
    826 C           7.6557   -0.7791   -7.6246 C.3       1 DDD         0.2050 
    827 C           8.4927    0.3429   -8.2376 C.3       1 DDD        -0.1200 
    828 C           9.3337   -0.1601   -9.5126 C.3       1 DDD         0.2200 
    829 C          10.5627    0.7319   -9.6876 C.3       1 DDD        -0.1200 
    830 C          11.8007   -0.0001  -10.1746 C.3       1 DDD         0.2050 
    831 C          13.0827    0.9439  -10.1566 C.3       1 DDD        -0.1200 
    832 C          13.5817    1.4089   -8.7356 C.3       1 DDD         0.2050 
    833 C          14.3097    0.3919   -7.8706 C.3       1 DDD        -0.1200 
    834 C          15.1667   -0.7111   -8.5576 C.3       1 DDD         0.2200 
    835 C          16.4057   -0.2241   -9.3496 C.3       1 DDD        -0.1200 
    836 O           0.2147   -6.4851   -5.7856 O.3       1 DDD        -0.6830 
    837 O          -0.6463   -2.9831   -8.6646 O.3       1 DDD        -0.6830 
    838 O           2.8207   -2.3441   -6.3986 O.3       1 DDD        -0.6830 
    839 O           5.9057   -3.5141   -8.7096 O.3       1 DDD        -0.3300 
    840 O           7.0437   -0.3011   -6.4316 O.3       1 DDD        -0.6830 
    841 O          11.6447   -0.3011  -11.5356 O.3       1 DDD        -0.6830 
    842 O          14.4507    2.5529   -8.9836 O.3       1 DDD        -0.6830 
    843 O          15.6677   -1.7151   -7.6296 O.3       1 DDD        -0.3300 
    844 C          18.0657   -8.5071   -5.0006 C.3       1 DDD        -0.1200 
    845 C          17.2967   -7.2511   -4.5466 C.3       1 DDD         0.2200 
    846 C          15.8787   -7.6821   -4.1246 C.3       1 DDD        -0.1200 
    847 C          14.9937   -6.6651   -3.2776 C.3       1 DDD         0.2050 
    848 C          13.5887   -7.1091   -2.9886 C.3       1 DDD        -0.1200 
    849 C          12.8727   -7.1961   -4.3496 C.3       1 DDD         0.2050 
    850 C          11.3477   -7.1191   -4.2656 C.3       1 DDD        -0.1200 
    851 C          10.8847   -5.5791   -4.0976 C.3       1 DDD         0.2050 
    852 C           9.4347   -5.6101   -3.5516 C.3       1 DDD        -0.1200 
    853 C           8.2407   -6.1531   -4.2616 C.3       1 DDD         0.2050 
    854 C           8.0717   -7.6941   -4.3306 C.3       1 DDD        -0.1200 
    855 C           6.6747   -8.1851   -4.8756 C.3       1 DDD         0.2200 
    856 C           6.4707   -9.7061   -4.8456 C.3       1 DDD        -0.1200 
    857 C           5.1497  -10.2781   -5.5126 C.3       1 DDD         0.2050 
    858 C           4.7457  -11.7841   -5.2356 C.3       1 DDD        -0.1200 
    859 C           3.2827  -12.1971   -5.1066 C.3       1 DDD         0.2050 
    860 C           2.6427  -12.2311   -6.5026 C.3       1 DDD        -0.1200 
    861 C           1.1577  -11.8321   -6.5936 C.3       1 DDD         0.2050 
    862 C           0.1917  -12.6911   -5.7156 C.3       1 DDD        -0.1200 
    863 C          -1.2113  -13.0441   -6.2546 C.3       1 DDD         0.2200 
    864 O          17.1177   -6.3491   -5.6536 O.3       1 DDD        -0.3300 
    865 O          12.9787   -8.5121   -4.8666 O.3       1 DDD        -0.6830 
    866 O          10.9667   -4.7991   -5.2736 O.3       1 DDD        -0.6830 
    867 O           6.6297   -7.6941   -6.1746 O.3       1 DDD        -0.3300 
    868 O           5.1947  -10.0791   -6.9196 O.3       1 DDD        -0.6830 
    869 O           1.0237  -10.4781   -6.2276 O.3       1 DDD        -0.6830 
    870 C          15.2437   -2.9881   -7.5736 C.2       1 DDD         0.5100 
    871 C          15.8007   -3.8001   -6.3796 C.3       1 DDD        -0.1200 
    872 C          17.2797   -4.2231   -6.7526 C.3       1 DDD         0.2050 
    873 C          17.8597   -5.1971   -5.7156 C.2       1 DDD         0.5100 
    874 O          14.4267   -3.3971   -8.3426 O.2       1 DDD        -0.4300 
    875 O          18.0897   -3.0301   -6.7696 O.3       1 DDD        -0.6830 
    876 O          18.7847   -5.0021   -4.9836 O.2       1 DDD        -0.4300 
    877 C          17.3527    0.7839   -8.7576 C.3       1 DDD         0.2050 
    878 C          18.2157    1.5129   -9.8316 C.3       1 DDD        -0.1200 
    879 C          19.3947    2.3989   -9.3416 C.3       1 DDD         0.2200 
    880 C          20.3887    2.7149  -10.5056 C.3       1 DDD        -0.1200 
    881 C          21.4167    1.5239  -10.8456 C.3       1 DDD         0.2050 
    882 C          22.8677    1.7449  -10.3026 C.3       1 DDD        -0.1200 
    883 C          23.0677    1.6019   -8.7396 C.3       1 DDD         0.2050 
    884 C          24.3647    0.8539   -8.3696 C.3       1 DDD        -0.1200 
    885 C          24.3407   -0.7041   -8.1586 C.3       1 DDD         0.2200 
    886 C          25.7477   -1.1451   -7.7176 C.3       1 DDD        -0.1800 
    887 O          21.5847    1.3649  -12.1916 O.3       1 DDD        -0.6830 
    888 O          23.1257    2.9299   -8.2846 O.3       1 DDD        -0.6830 
    889 O          24.0067   -1.4501   -9.3106 O.3       1 DDD        -0.3300 
    890 C          27.9857   -5.8681  -10.4556 C.3       1 DDD        -0.1800 
    891 C          26.9097   -5.3721   -9.4966 C.3       1 DDD         0.2200 
    892 C          26.4957   -6.3971   -8.5036 C.3       1 DDD        -0.1200 
    893 C          25.3887   -5.8771   -7.6226 C.3       1 DDD         0.2050 
    894 C          24.6267   -6.9441   -6.7766 C.3       1 DDD        -0.1200 
    895 C          23.7407   -7.9321   -7.6066 C.3       1 DDD         0.2050 
    896 C          22.4977   -8.4371   -6.9256 C.3       1 DDD        -0.1200 
    897 C          21.4647   -7.3051   -6.6086 C.3       1 DDD         0.2050 
    898 C          20.0877   -7.8621   -6.4226 C.3       1 DDD        -0.1200 
    899 C          19.6357   -8.2141   -5.0016 C.3       1 DDD         0.2200 
    900 O          25.8057   -5.0871  -10.3036 O.3       1 DDD        -0.3300 
    901 O          24.5177   -9.0741   -7.8676 O.3       1 DDD        -0.6830 
    902 O          21.3407   -6.5421   -7.7286 O.3       1 DDD        -0.6830 
    903 O          18.2287   -0.0381   -7.9686 O.3       1 DDD        -0.6830 
    904 C         -13.5993   -9.0301   -8.8076 C.2       1 DDD         0.5100 
    905 C         -13.0893  -10.4091   -8.5296 C.3       1 DDD        -0.1200 
    906 C         -11.5933  -10.5611   -8.8996 C.3       1 DDD         0.1050 
    907 C         -11.3193  -12.0231   -9.4326 C.2       1 DDD         0.7000 
    908 O         -13.0143   -8.1171   -9.4636 O.2       1 DDD        -0.4300 
    909 O         -10.8563  -10.5281   -7.6866 O.3       1 DDD        -0.6830 
    910 O         -11.8123  -12.3541  -10.5576 O.co2     1 DDD        -0.8000 
    911 C          23.4097   -2.6651   -9.2376 C.2       1 DDD         0.5100 
    912 C          23.1087   -3.2811  -10.6326 C.3       1 DDD        -0.1200 
    913 C          24.3597   -3.6631  -11.5186 C.3       1 DDD        -0.1200 
    914 C          25.6727   -3.8191  -10.7656 C.2       1 DDD         0.5100 
    915 O          26.5087   -2.8931  -10.5726 O.2       1 DDD        -0.4300 
    916 O          23.2527   -3.2761   -8.2046 O.2       1 DDD        -0.4300 
    917 C           6.6757   -4.3691   -8.0216 C.2       1 DDD         0.5100 
    918 C           6.5757   -5.7121   -8.6616 C.3       1 DDD        -0.1200 
    919 C           5.5697   -6.7641   -8.0326 C.3       1 DDD         0.2050 
    920 C           5.6247   -6.9341   -6.5176 C.2       1 DDD         0.5100 
    921 O           7.4117   -4.1411   -7.0806 O.2       1 DDD        -0.4300 
    922 O           4.2257   -6.5321   -8.4716 O.3       1 DDD        -0.6830 
    923 O           4.8167   -6.4131   -5.7636 O.2       1 DDD        -0.4300 
    924 O         -11.6803  -16.3191   -5.5946 O.3       1 DDD        -0.3300 
    925 O          -1.0053  -14.0251   -7.3576 O.3       1 DDD        -0.3300 
    926 C           1.5947  -19.3001   -2.6036 C.3       1 DDD        -0.1200 
    927 C           0.2207  -19.3651   -3.2166 C.3       1 DDD         0.2200 
    928 C          -0.8093  -19.9741   -2.2596 C.3       1 DDD        -0.1200 
    929 C          -2.2513  -20.1471   -2.9636 C.3       1 DDD         0.2050 
    930 C          -3.3513  -20.5531   -1.8596 C.3       1 DDD        -0.1200 
    931 C          -4.8553  -20.4621   -2.3556 C.3       1 DDD         0.2050 
    932 C          -5.8073  -21.1471   -1.3056 C.3       1 DDD        -0.1200 
    933 C          -7.2963  -21.1731   -1.6616 C.3       1 DDD         0.2200 
    934 C          -8.2763  -21.7121   -0.5416 C.3       1 DDD        -0.1200 
    935 C          -9.7333  -21.5241   -0.9666 C.3       1 DDD         0.2050 
    936 C         -10.3373  -20.1191   -0.7226 C.3       1 DDD        -0.1200 
    937 C         -11.7043  -19.9241   -1.4326 C.3       1 DDD         0.2200 
    938 C         -12.6143  -18.9431   -0.6146 C.3       1 DDD        -0.1200 
    939 C         -14.0003  -18.7191   -1.1196 C.3       1 DDD         0.2050 
    940 C         -14.6763  -17.3761   -0.6436 C.3       1 DDD        -0.1200 
    941 C         -16.0423  -16.9971   -1.3186 C.3       1 DDD         0.2050 
    942 C         -15.8513  -16.6991   -2.8136 C.3       1 DDD        -0.1200 
    943 C         -17.2303  -16.6271   -3.5666 C.3       1 DDD         0.2050 
    944 C         -17.3073  -16.1591   -5.0376 C.3       1 DDD        -0.1200 
    945 C         -18.4773  -16.7561   -5.7796 C.3       1 DDD         0.1900 
    946 O          -0.1843  -17.9971   -3.4876 O.3       1 DDD        -0.3300 
    947 O          -2.2073  -21.1471   -3.9406 O.3       1 DDD        -0.6830 
    948 O          -5.1443  -19.0671   -2.6086 O.3       1 DDD        -0.6830 
    949 O         -10.5733  -22.4761   -0.3166 O.3       1 DDD        -0.6830 
    950 O         -11.4313  -19.4111   -2.7446 O.3       1 DDD        -0.3300 
    951 O         -14.7983  -19.8231   -0.9096 O.3       1 DDD        -0.6830 
    952 O         -16.6123  -15.8061   -0.7096 O.3       1 DDD        -0.6830 
    953 O         -18.0533  -15.6571   -2.8926 O.3       1 DDD        -0.6830 
    954 O         -18.8873  -15.9461   -6.9276 O.3       1 DDD        -0.3300 
    955 O         -19.7603  -13.3091  -10.7276 O.3       1 DDD        -0.3300 
    956 C         -19.7363  -14.6071  -11.0396 C.2       1 DDD         0.5100 
    957 C         -20.2053  -15.5521   -9.8996 C.3       1 DDD        -0.1200 
    958 C         -20.4893  -15.0531   -8.4836 C.3       1 DDD         0.2050 
    959 C         -20.1303  -16.1021   -7.4096 C.2       1 DDD         0.5100 
    960 O         -19.2653  -15.1091  -12.0216 O.2       1 DDD        -0.4300 
    961 O         -21.8543  -14.7971   -8.3456 O.3       1 DDD        -0.6830 
    962 O         -20.8813  -17.0371   -7.1286 O.2       1 DDD        -0.4300 
    963 C          -1.2383  -15.3801   -7.2986 C.2       1 DDD         0.5100 
    964 C          -1.7633  -15.9491   -6.0696 C.3       1 DDD        -0.1200 
    965 C          -0.7523  -16.1861   -4.9836 C.3       1 DDD         0.2050 
    966 C          -0.4313  -17.6851   -4.7666 C.2       1 DDD         0.5100 
    967 O          -1.0593  -16.1161   -8.2726 O.2       1 DDD        -0.4300 
    968 O          -1.0013  -15.5101   -3.7376 O.3       1 DDD        -0.6830 
    969 O          -0.4323  -18.3911   -5.7246 O.2       1 DDD        -0.4300 
    970 O          20.2767   -9.4381   -4.7076 O.3       1 DDD        -0.3300 
    971 C          24.1117  -14.9831   -6.0626 C.3       1 DDD        -0.1200 
    972 C          22.6157  -14.7141   -6.4656 C.3       1 DDD         0.2200 
    973 C          21.8367  -16.0431   -6.8106 C.3       1 DDD        -0.1200 
    974 C          20.3387  -15.9781   -7.2066 C.3       1 DDD         0.2050 
    975 C          19.6387  -17.3501   -7.3006 C.3       1 DDD        -0.1200 
    976 C          18.1767  -17.2491   -7.6026 C.3       1 DDD         0.2200 
    977 C          17.3857  -16.1131   -6.8736 C.3       1 DDD        -0.1200 
    978 C          15.8247  -16.2221   -6.9576 C.3       1 DDD         0.2050 
    979 C          15.2107  -17.0171   -5.7916 C.3       1 DDD        -0.1200 
    980 C          13.7077  -17.1671   -5.9846 C.3       1 DDD         0.2050 
    981 C          13.0347  -17.6631   -4.6916 C.3       1 DDD        -0.1200 
    982 C          11.4847  -17.3891   -4.7166 C.3       1 DDD         0.2200 
    983 C          10.8477  -17.9771   -3.4626 C.3       1 DDD        -0.1200 
    984 C           9.2827  -17.8121   -3.3666 C.3       1 DDD         0.2050 
    985 C           8.8107  -19.0121   -2.4966 C.3       1 DDD        -0.1200 
    986 C           7.2297  -19.0901   -2.4966 C.3       1 DDD         0.2050 
    987 C           6.5537  -19.6561   -3.8216 C.3       1 DDD        -0.1200 
    988 C           5.2137  -19.0711   -4.1786 C.3       1 DDD         0.2050 
    989 C           4.1487  -19.3951   -3.2106 C.3       1 DDD        -0.1200 
    990 C           2.6727  -18.8401   -3.5636 C.3       1 DDD         0.2050 
    991 O          21.9087  -14.1011   -5.4786 O.3       1 DDD        -0.3300 
    992 O          20.1617  -15.3311   -8.3976 O.3       1 DDD        -0.6830 
    993 O          15.3657  -14.9791   -6.5286 O.3       1 DDD        -0.6830 
    994 O          13.3897  -18.0771   -7.0016 O.3       1 DDD        -0.6830 
    995 O          11.2877  -15.9991   -4.6146 O.3       1 DDD        -0.3300 
    996 O           9.2197  -16.5711   -2.7176 O.3       1 DDD        -0.6830 
    997 O           6.8457  -19.8691   -1.3776 O.3       1 DDD        -0.6830 
    998 O           4.7647  -19.6211   -5.4526 O.3       1 DDD        -0.6830 
    999 O           2.7807  -17.4321   -3.6136 O.3       1 DDD        -0.6830 
   1000 C          20.7627   -9.7331   -3.5406 C.2       1 DDD         0.5100 
   1001 C          21.6767  -10.9621   -3.6436 C.3       1 DDD        -0.1200 
   1002 C          20.8907  -12.1661   -4.2156 C.3       1 DDD         0.2050 
   1003 C          21.6197  -12.7361   -5.4856 C.2       1 DDD         0.5100 
   1004 O          20.5047   -9.2951   -2.4126 O.2       1 DDD        -0.4300 
   1005 O          20.8567  -13.1691   -3.2136 O.3       1 DDD        -0.6830 
   1006 O          21.9567  -11.9741   -6.4116 O.2       1 DDD        -0.4300 
   1007 C          25.0867  -19.1401  -10.7226 C.3       1 DDD        -0.1800 
   1008 C          26.4737  -18.4551  -11.1376 C.3       1 DDD         0.2050 
   1009 C          26.2767  -16.9971  -11.5436 C.3       1 DDD        -0.1200 
   1010 C          25.9777  -15.9991  -10.3776 C.3       1 DDD         0.2050 
   1011 C          25.7917  -14.5311  -10.7226 C.3       1 DDD        -0.1200 
   1012 C          25.6307  -13.4991   -9.6056 C.3       1 DDD         0.2050 
   1013 C          26.8667  -13.2431   -8.6866 C.3       1 DDD        -0.1200 
   1014 C          26.9767  -14.2841   -7.6016 C.3       1 DDD         0.2050 
   1015 C          26.3917  -13.9551   -6.2076 C.3       1 DDD        -0.1200 
   1016 C          24.8957  -13.6871   -6.0956 C.3       1 DDD         0.2050 
   1017 O          27.0437  -19.2361  -12.1366 O.3       1 DDD        -0.6830 
   1018 O          24.9407  -16.3501   -9.4366 O.3       1 DDD        -0.6830 
   1019 O          25.3107  -12.2971  -10.2726 O.3       1 DDD        -0.6830 
   1020 O          28.3317  -14.5561   -7.4036 O.3       1 DDD        -0.6830 
   1021 O          24.6437  -13.0551   -4.8126 O.3       1 DDD        -0.6830 
   1022 C         -12.4053  -17.2551   -4.8506 C.2       1 DDD         0.5100 
   1023 C         -12.4883  -18.5961   -5.5156 C.3       1 DDD        -0.1200 
   1024 C         -11.3453  -19.5761   -5.1646 C.3       1 DDD         0.2050 
   1025 C         -11.5593  -20.2601   -3.7796 C.2       1 DDD         0.5100 
   1026 O         -13.0463  -17.0321   -3.7886 O.2       1 DDD        -0.4300 
   1027 O         -11.1893  -20.5471   -6.1326 O.3       1 DDD        -0.6830 
   1028 O         -11.7983  -21.4581   -3.6726 O.2       1 DDD        -0.4300 
   1029 C           8.2977  -13.8221   -4.3266 C.2       1 DDD         0.7000 
   1030 C           9.1377  -13.3341   -5.4416 C.3       1 DDD        -0.2200 
   1031 C          10.6417  -13.7501   -5.3116 C.3       1 DDD         0.2050 
   1032 C          10.8397  -15.3091   -5.6156 C.2       1 DDD         0.5100 
   1033 O           7.7037  -14.9151   -4.4156 O.co2     1 DDD        -0.8000 
   1034 O          11.2647  -13.3511   -4.0486 O.3       1 DDD        -0.6830 
   1035 O          10.4487  -15.7591   -6.6956 O.2       1 DDD        -0.4300 
   1036 O         -20.9353   -0.3101   -9.0936 O.3       1 DDD        -0.3300 
   1037 O         -11.6793    0.7669   -6.0576 O.3       1 DDD        -0.3300 
   1038 O          -3.4293    0.7229   -9.7426 O.3       1 DDD        -0.3300 
   1039 O           7.2427    5.7779  -11.8476 O.3       1 DDD        -0.6830 
   1040 O          14.4377   10.7459   -8.7906 O.3       1 DDD        -0.6830 
   1041 C         -20.1643   -1.4621   -9.0506 C.2       1 DDD         0.5100 
   1042 C         -19.2413   -1.6171  -10.2966 C.3       1 DDD        -0.1200 
   1043 C         -17.8533   -2.1981  -10.0746 C.3       1 DDD         0.2050 
   1044 C         -17.8513   -3.7171   -9.7576 C.2       1 DDD         0.5100 
   1045 O         -20.1823   -2.2661   -8.1666 O.2       1 DDD        -0.4300 
   1046 O         -17.0483   -1.9191  -11.1936 O.3       1 DDD        -0.6830 
   1047 O         -17.1613   -4.1921   -8.8696 O.2       1 DDD        -0.4300 
   1048 O         -18.6883   -4.3311  -10.5706 O.3       1 DDD        -0.3300 
   1049 O          -9.1393   -4.4891   -5.9176 O.3       1 DDD        -0.3300 
   1050 C         -11.1893   -0.2771   -5.3956 C.2       1 DDD         0.5100 
   1051 C         -10.8063   -1.3681   -6.3596 C.3       1 DDD        -0.1200 
   1052 C          -9.4333   -2.0381   -5.9876 C.3       1 DDD         0.2050 
   1053 C          -9.5813   -3.3351   -5.1976 C.2       1 DDD         0.5100 
   1054 O         -10.9693   -0.3571   -4.2086 O.2       1 DDD        -0.4300 
   1055 O          -8.6883   -2.2381   -7.1376 O.3       1 DDD        -0.6830 
   1056 O          -9.8513   -3.2761   -4.0426 O.2       1 DDD        -0.4300 
   1057 O           6.4257    2.9909  -13.2706 O.3       1 DDD        -0.3300 
   1058 O           8.6777   -0.3651  -10.7046 O.3       1 DDD        -0.3300 
   1059 C           6.4587    1.9449  -14.1446 C.2       1 DDD         0.5100 
   1060 C           7.5217    0.9399  -13.8066 C.3       1 DDD        -0.1200 
   1061 C           7.1537    0.1049  -12.5276 C.3       1 DDD         0.2050 
   1062 C           7.9347    0.5999  -11.3166 C.2       1 DDD         0.5100 
   1063 O           5.6307    1.7279  -15.0276 O.2       1 DDD        -0.4300 
   1064 O           7.4357   -1.2661  -12.8586 O.3       1 DDD        -0.6830 
   1065 O           7.8697    1.7689  -10.9686 O.2       1 DDD        -0.4300 
   1066 C          -4.2663   -0.2071   -9.3206 C.2       1 DDD         0.5100 
   1067 C          -3.6223   -1.3431   -8.6436 C.3       1 DDD        -0.1200 
   1068 C          -2.7823   -1.0871   -7.3336 C.3       1 DDD         0.1050 
   1069 C          -3.5693   -0.1221   -6.4136 C.2       1 DDD         0.7000 
   1070 O          -5.4833   -0.1861   -9.4396 O.2       1 DDD        -0.4300 
   1071 O          -1.4533   -0.6631   -7.4916 O.3       1 DDD        -0.6830 
   1072 O          -4.6763   -0.3831   -5.8286 O.co2     1 DDD        -0.8000 
   1073 O          19.0347    3.6419   -8.7596 O.3       1 DDD        -0.3300 
   1074 O          16.7337    6.5229   -8.7046 O.3       1 DDD        -0.3300 
   1075 C          18.0047    6.5789   -9.1156 C.2       1 DDD         0.5100 
   1076 C          19.0177    6.4129   -8.0156 C.3       1 DDD        -0.1200 
   1077 C          18.6987    5.2589   -7.0506 C.3       1 DDD         0.2050 
   1078 C          19.3727    3.9759   -7.5076 C.2       1 DDD         0.5100 
   1079 O          18.4017    6.7769  -10.2526 O.2       1 DDD        -0.4300 
   1080 O          19.2007    5.6409   -5.7766 O.3       1 DDD        -0.6830 
   1081 O          20.0877    3.3339   -6.7396 O.2       1 DDD        -0.4300 
   1082 O           3.3137  -13.4691   -4.5136 O.3       1 DDD        -0.6830 
   1083 O          15.5547   -6.5281   -2.0196 O.3       1 DDD        -0.6830 
   1084 O          25.9087   -5.0381   -6.6356 O.3       1 DDD        -0.6830 
   1085 O          -7.4813  -22.0921   -2.7446 O.3       1 DDD        -0.3300 
   1086 O          17.6067  -18.4991   -7.3186 O.3       1 DDD        -0.3300 
   1087 O          -7.3763  -22.0651   -7.9276 O.co2     1 DDD        -0.8000 
   1088 C          -7.9683  -21.5941   -3.8966 C.2       1 DDD         0.5100 
   1089 C          -8.2883  -22.6441   -4.9476 C.3       1 DDD        -0.1200 
   1090 C          -7.0333  -22.9011   -5.7636 C.3       1 DDD         0.1050 
   1091 C          -6.8873  -21.8101   -6.8106 C.2       1 DDD         0.7000 
   1092 O          -8.2053  -20.3881   -4.1276 O.2       1 DDD        -0.4300 
   1093 O          -7.2223  -24.0551   -6.5066 O.3       1 DDD        -0.6830 
   1094 O          -6.1113  -20.8391   -6.6786 O.co2     1 DDD        -0.8000 
   1095 O          18.9787  -21.3211   -6.2966 O.co2     1 DDD        -0.8000 
   1096 C          17.3637  -19.2851   -8.3576 C.2       1 DDD         0.5100 
   1097 C          16.5167  -20.5041   -7.9666 C.3       1 DDD        -0.1200 
   1098 C          17.2567  -21.9041   -7.7996 C.3       1 DDD         0.1050 
   1099 C          18.7797  -21.7431   -7.4576 C.2       1 DDD         0.7000 
   1100 O          17.8187  -19.2121   -9.5086 O.2       1 DDD        -0.4300 
   1101 O          17.1897  -22.6141   -9.0006 O.3       1 DDD        -0.6830 
   1102 O          19.5887  -21.8231   -8.4256 O.co2     1 DDD        -0.8000 
   1103 O          -2.8783    0.9119   -6.1646 O.co2     1 DDD        -0.8000 
   1104 O          -1.8913   -3.7121   -4.0526 O.3       1 DDD        -0.6830 
   1105 O           8.4137  -13.2911   -3.2006 O.co2     1 DDD        -0.8000 
   1106 O           7.1637   -5.8131   -3.3486 O.3       1 DDD        -0.6830 
   1107 O          11.5177   10.6259  -14.1206 O.co2     1 DDD        -0.8000 
   1108 O          15.7867    4.6939  -10.5566 O.3       1 DDD        -0.6830 
   1109 O         -10.6943  -12.7761   -8.6586 O.co2     1 DDD        -0.8000 
   1110 O         -13.8583  -16.0191   -7.6876 O.3       1 DDD        -0.6830 
   1111 O         -12.9423    8.0729   -8.8306 O.co2     1 DDD        -0.8000 
   1112 O         -19.4873    7.7889  -10.3006 O.3       1 DDD        -0.6830 
   1113 C         -25.8663    6.8179    2.3634 C.3       1 DDD         0.1900 
   1114 C         -25.0933    5.6149    3.0534 C.3       1 DDD        -0.1200 
   1115 C         -24.0643    6.0969    4.0484 C.3       1 DDD         0.2050 
   1116 C         -22.9083    6.9089    3.4054 C.3       1 DDD        -0.1200 
   1117 C         -22.0173    7.7539    4.2984 C.3       1 DDD         0.2050 
   1118 C         -20.9733    8.4699    3.4404 C.3       1 DDD        -0.1200 
   1119 C         -20.2113    9.6769    4.0164 C.3       1 DDD         0.2050 
   1120 C         -19.3123   10.4069    2.9684 C.3       1 DDD        -0.1200 
   1121 C         -18.0623    9.7959    2.3114 C.3       1 DDD         0.2050 
   1122 C         -17.3333   10.8149    1.2784 C.3       1 DDD        -0.1200 
   1123 C         -16.0493   10.3339    0.6264 C.3       1 DDD         0.2050 
   1124 C         -15.4713   11.3999   -0.3026 C.3       1 DDD        -0.1200 
   1125 C         -14.5633   10.9629   -1.4426 C.3       1 DDD         0.2050 
   1126 C         -13.6773   12.0619   -2.0456 C.3       1 DDD        -0.1200 
   1127 C         -12.6683   11.5089   -3.1196 C.3       1 DDD         0.2050 
   1128 C         -11.3693   12.3249   -3.3576 C.3       1 DDD        -0.1200 
   1129 C         -10.4183   12.2779   -2.1426 C.3       1 DDD         0.2050 
   1130 C          -8.9743   12.5289   -2.7236 C.3       1 DDD        -0.1200 
   1131 C          -8.3273   11.3429   -3.5536 C.3       1 DDD         0.2200 
   1132 C          -7.3003   11.8269   -4.5926 C.3       1 DDD        -0.1200 
   1133 O         -23.5393    4.9189    4.7424 O.3       1 DDD        -0.6830 
   1134 O         -21.5283    6.9819    5.2504 O.3       1 DDD        -0.6830 
   1135 O         -19.5633    9.2009    5.1794 O.3       1 DDD        -0.6830 
   1136 O         -15.0923    9.9989    1.5754 O.3       1 DDD        -0.6830 
   1137 O         -15.5003   10.6899   -2.3926 O.3       1 DDD        -0.6830 
   1138 O         -13.3683   11.4679   -4.3136 O.3       1 DDD        -0.6830 
   1139 O         -10.6403   13.3429   -1.2336 O.3       1 DDD        -0.6830 
   1140 O          -7.8653   10.3919   -2.5906 O.3       1 DDD        -0.3300 
   1141 C          -5.0093    4.7899    1.7034 C.3       1 DDD        -0.1200 
   1142 C          -6.1723    4.6039    0.7074 C.3       1 DDD         0.2200 
   1143 C          -7.5493    4.5299    1.4744 C.3       1 DDD        -0.1200 
   1144 C          -8.7123    3.8679    0.8514 C.3       1 DDD         0.2050 
   1145 C          -9.4913    2.9789    1.9364 C.3       1 DDD        -0.1200 
   1146 C         -10.6663    2.0919    1.2974 C.3       1 DDD         0.2050 
   1147 C         -11.0923    1.1229    2.4324 C.3       1 DDD        -0.1200 
   1148 C         -12.2553    0.1339    1.9754 C.3       1 DDD         0.2200 
   1149 C         -13.5473    0.2919    2.7594 C.3       1 DDD        -0.1200 
   1150 C         -14.4363    1.4869    2.4244 C.3       1 DDD         0.2050 
   1151 C         -15.9153    1.4089    3.0344 C.3       1 DDD        -0.1200 
   1152 C         -16.8643    2.5389    2.4404 C.3       1 DDD         0.2200 
   1153 C         -18.1943    2.3729    3.0944 C.3       1 DDD        -0.1200 
   1154 C         -19.3913    3.0769    2.3774 C.3       1 DDD         0.2050 
   1155 C         -20.8183    2.4869    2.6494 C.3       1 DDD        -0.1200 
   1156 C         -21.9023    2.8489    1.5724 C.3       1 DDD         0.2050 
   1157 C         -23.2143    2.0149    1.6504 C.3       1 DDD        -0.1200 
   1158 C         -23.8963    2.1059    0.2464 C.3       1 DDD         0.2200 
   1159 C         -25.4993    1.9989    0.3304 C.3       1 DDD        -0.1200 
   1160 C         -26.1593    2.4179   -1.0146 C.3       1 DDD         0.1900 
   1161 O          -6.0953    5.7619   -0.2106 O.3       1 DDD        -0.3300 
   1162 O          -9.4583    4.8349    0.3414 O.3       1 DDD        -0.6830 
   1163 O         -11.7423    3.0179    1.0964 O.3       1 DDD        -0.6830 
   1164 O         -13.8693    2.6699    2.9664 O.3       1 DDD        -0.6830 
   1165 O         -16.3643    3.8149    2.8424 O.3       1 DDD        -0.3300 
   1166 O         -19.4383    4.4579    2.5014 O.3       1 DDD        -0.6830 
   1167 O         -22.2533    4.2739    1.6404 O.3       1 DDD        -0.6830 
   1168 O         -26.4223    3.8279   -1.0096 O.3       1 DDD        -0.3300 
   1169 O         -26.3853    6.3499    1.1324 O.3       1 DDD        -0.3300 
   1170 C         -27.1863    7.1189    0.3664 C.2       1 DDD         0.5100 
   1171 C         -27.7643    6.3039   -0.8126 C.3       1 DDD        -0.1200 
   1172 C         -26.6473    6.0439   -1.8556 C.3       1 DDD         0.2050 
   1173 C         -26.3973    4.5099   -2.1386 C.2       1 DDD         0.5100 
   1174 O         -27.4443    8.3279    0.5484 O.2       1 DDD        -0.4300 
   1175 O         -27.0693    6.6769   -3.0156 O.3       1 DDD        -0.6830 
   1176 O         -26.2413    4.0249   -3.2746 O.2       1 DDD        -0.4300 
   1177 C          -7.7803    9.1369   -2.9036 C.2       1 DDD         0.5100 
   1178 C          -7.3163    8.2439   -1.7176 C.3       1 DDD        -0.1200 
   1179 C          -6.4073    7.0849   -2.2046 C.3       1 DDD         0.2050 
   1180 C          -6.6253    5.7049   -1.4316 C.2       1 DDD         0.5100 
   1181 O          -8.1583    8.6369   -3.9786 O.2       1 DDD        -0.4300 
   1182 O          -5.0033    7.4099   -2.0796 O.3       1 DDD        -0.6830 
   1183 O          -7.2613    4.7429   -1.8866 O.2       1 DDD        -0.4300 
   1184 C          -6.0703   12.5949   -3.9836 C.3       1 DDD         0.2200 
   1185 C          -5.0403   11.8619   -3.1506 C.3       1 DDD        -0.1200 
   1186 C          -4.6093   12.6879   -1.9606 C.3       1 DDD         0.2050 
   1187 C          -3.4613   12.0769   -1.1616 C.3       1 DDD        -0.1200 
   1188 C          -3.0573   12.7789    0.1444 C.3       1 DDD         0.2050 
   1189 C          -2.4333   14.1619   -0.0466 C.3       1 DDD        -0.1200 
   1190 C          -1.1813   14.2049   -0.9346 C.3       1 DDD         0.2050 
   1191 C          -0.3473   15.4139   -0.5756 C.3       1 DDD        -0.1200 
   1192 C           1.0427   15.4579   -1.3776 C.3       1 DDD         0.2200 
   1193 C           1.9007   16.7299   -0.9076 C.3       1 DDD        -0.1200 
   1194 C           3.2087   16.8979   -1.6826 C.3       1 DDD         0.2050 
   1195 C           3.8987   18.1639   -1.1466 C.3       1 DDD        -0.1200 
   1196 C           5.4747   18.0169   -0.9216 C.3       1 DDD         0.2050 
   1197 C           6.1977   17.7339   -2.3006 C.3       1 DDD        -0.1200 
   1198 C           7.7007   17.5239   -2.2596 C.3       1 DDD         0.2050 
   1199 C           8.3177   17.0719   -3.6226 C.3       1 DDD        -0.1200 
   1200 C           9.5157   16.1349   -3.5406 C.3       1 DDD         0.2050 
   1201 C          10.8437   16.9459   -3.2906 C.3       1 DDD        -0.1200 
   1202 C          12.1557   16.1189   -3.2396 C.3       1 DDD         0.2200 
   1203 C          13.3797   16.8459   -3.8976 C.3       1 DDD        -0.1200 
   1204 O          -5.6943   12.9909   -1.0306 O.3       1 DDD        -0.6830 
   1205 O          -2.1373   12.0369    0.8384 O.3       1 DDD        -0.6830 
   1206 O          -1.5943   14.3389   -2.1636 O.3       1 DDD        -0.6830 
   1207 O           1.7827   14.2699   -1.0186 O.3       1 DDD        -0.3300 
   1208 O           2.9237   17.0969   -3.0106 O.3       1 DDD        -0.6830 
   1209 O           5.9307   19.2889   -0.4156 O.3       1 DDD        -0.6830 
   1210 O           8.3687   18.6699   -1.8776 O.3       1 DDD        -0.6830 
   1211 O           9.6627   15.4529   -4.7646 O.3       1 DDD        -0.6830 
   1212 O          12.4467   15.7929   -1.8366 O.3       1 DDD        -0.3300 
   1213 C          13.3067    3.4989    1.1354 C.3       1 DDD        -0.1200 
   1214 C          12.5617    2.6699    0.0634 C.3       1 DDD         0.2050 
   1215 C          11.3167    3.3469   -0.5156 C.3       1 DDD        -0.1200 
   1216 C          11.5137    4.2969   -1.7266 C.3       1 DDD         0.2050 
   1217 C          10.2317    4.9179   -2.1276 C.3       1 DDD        -0.1200 
   1218 C          10.1927    6.3169   -2.7636 C.3       1 DDD         0.2050 
   1219 C           8.7317    6.6959   -3.0066 C.3       1 DDD        -0.1200 
   1220 C           8.0987    7.5889   -1.9056 C.3       1 DDD         0.2050 
   1221 C           6.5897    7.8599   -2.0726 C.3       1 DDD        -0.1200 
   1222 C           5.6277    6.6999   -1.6306 C.3       1 DDD         0.2200 
   1223 C           4.9557    6.8759   -0.2536 C.3       1 DDD        -0.1200 
   1224 C           3.7297    7.8619   -0.3116 C.3       1 DDD         0.2200 
   1225 C           3.1587    7.9049    1.1964 C.3       1 DDD        -0.1200 
   1226 C           1.6237    8.2229    1.4114 C.3       1 DDD         0.2050 
   1227 C           1.1817    8.2029    2.8824 C.3       1 DDD        -0.1200 
   1228 C           1.1337    6.7959    3.4594 C.3       1 DDD         0.2050 
   1229 C          -0.3263    6.1959    3.5124 C.3       1 DDD        -0.1200 
   1230 C          -1.1353    5.7509    2.2074 C.3       1 DDD         0.2050 
   1231 C          -2.5263    5.1659    2.4904 C.3       1 DDD        -0.1200 
   1232 C          -3.4913    5.0949    1.2944 C.3       1 DDD         0.2200 
   1233 O          12.0647    3.7029   -2.8676 O.3       1 DDD        -0.6830 
   1234 O          10.7847    6.2419   -4.0896 O.3       1 DDD        -0.6830 
   1235 O           3.9677    9.2309   -0.4946 O.3       1 DDD        -0.3300 
   1236 O           1.2857    9.5629    1.0134 O.3       1 DDD        -0.6830 
   1237 O           1.6117    6.8029    4.7994 O.3       1 DDD        -0.6830 
   1238 O          -0.4723    4.8529    1.4574 O.3       1 DDD        -0.6830 
   1239 C          12.3957   14.5279   -1.3836 C.2       1 DDD         0.5100 
   1240 C          12.6627   14.6329    0.1624 C.3       1 DDD        -0.1200 
   1241 C          12.9437   13.2709    0.8354 C.3       1 DDD         0.1050 
   1242 C          11.6897   12.4449    1.1704 C.2       1 DDD         0.7000 
   1243 O          12.2407   13.4829   -2.0066 O.2       1 DDD        -0.4300 
   1244 O          13.6907   13.3949    2.0014 O.3       1 DDD        -0.6830 
   1245 O          10.6567   12.6409    0.4844 O.co2     1 DDD        -0.8000 
   1246 C          14.6417   15.9839   -3.9536 C.3       1 DDD         0.2050 
   1247 C          15.8577   16.8679   -4.1546 C.3       1 DDD        -0.1200 
   1248 C          17.2557   16.2419   -4.4296 C.3       1 DDD         0.2050 
   1249 C          18.4407   17.1909   -4.3886 C.3       1 DDD        -0.1200 
   1250 C          18.8117   17.7869   -2.9586 C.3       1 DDD         0.2050 
   1251 C          20.1467   18.5609   -2.9606 C.3       1 DDD        -0.1200 
   1252 C          20.6257   19.0259   -1.5486 C.3       1 DDD         0.2050 
   1253 C          19.6337   19.9229   -0.7376 C.3       1 DDD        -0.1200 
   1254 C          19.7007   19.5709    0.7464 C.3       1 DDD         0.2200 
   1255 C          19.7317   20.8619    1.5374 C.3       1 DDD        -0.1800 
   1256 O          17.1407   15.8049   -5.7866 O.3       1 DDD        -0.6830 
   1257 O          18.9797   16.8229   -2.0126 O.3       1 DDD        -0.6830 
   1258 O          21.7767   19.8609   -1.8616 O.3       1 DDD        -0.6830 
   1259 O          18.5597   18.7929    1.1024 O.3       1 DDD        -0.3300 
   1260 C          18.8007   13.0939   -2.4736 C.3       1 DDD        -0.1800 
   1261 C          17.5057   12.9529   -1.7356 C.3       1 DDD         0.2200 
   1262 C          17.1817   11.4579   -1.4116 C.3       1 DDD        -0.1200 
   1263 C          15.7597   11.2459   -0.9356 C.3       1 DDD         0.2050 
   1264 C          15.5717    9.6889   -0.6546 C.3       1 DDD        -0.1200 
   1265 C          14.2677    9.2549   -0.0046 C.3       1 DDD         0.2050 
   1266 C          14.0997    7.6719    0.0574 C.3       1 DDD        -0.1200 
   1267 C          14.9727    7.0179    1.1484 C.3       1 DDD         0.2050 
   1268 C          14.3947    5.7289    1.7534 C.3       1 DDD        -0.1200 
   1269 C          14.1477    4.6669    0.6354 C.3       1 DDD         0.2200 
   1270 O          17.6347   13.5649   -0.4646 O.3       1 DDD        -0.3300 
   1271 O          14.7437   11.7309   -1.7376 O.3       1 DDD        -0.6830 
   1272 O          13.2327    9.5839   -0.8566 O.3       1 DDD        -0.6830 
   1273 O          14.4137   15.3249   -5.2016 O.3       1 DDD        -0.6830 
   1274 C         -14.2613    7.2229    4.0394 C.2       1 DDD         0.7000 
   1275 C         -14.6333    5.9599    3.2784 C.3       1 DDD        -0.2200 
   1276 C         -15.9323    6.1679    2.4934 C.3       1 DDD         0.2050 
   1277 C         -16.4303    4.8019    1.9444 C.2       1 DDD         0.5100 
   1278 O         -13.2943    7.9149    3.6114 O.co2     1 DDD        -0.8000 
   1279 O         -15.9303    7.1869    1.5604 O.3       1 DDD        -0.6830 
   1280 O         -16.8173    4.7549    0.7374 O.2       1 DDD        -0.4300 
   1281 C          18.8377   17.4959    1.3074 C.2       1 DDD         0.5100 
   1282 C          17.5067   16.7339    1.4494 C.3       1 DDD        -0.1200 
   1283 C          17.7117   15.2069    1.2544 C.3       1 DDD        -0.1200 
   1284 C          17.2397   14.7739   -0.1886 C.2       1 DDD         0.5100 
   1285 O          16.8457   15.5949   -1.0466 O.2       1 DDD        -0.4300 
   1286 O          -5.5273   13.4119   -4.9716 O.3       1 DDD        -0.3300 
   1287 O          -5.8443   16.1709   -9.5926 O.co2     1 DDD        -0.8000 
   1288 C          -5.0753   15.8249   -8.6566 C.2       1 DDD         0.7000 
   1289 C          -5.7073   15.3079   -7.3276 C.3       1 DDD        -0.2200 
   1290 C          -4.9263   15.5299   -6.0116 C.3       1 DDD         0.2050 
   1291 C          -5.6173   14.7319   -4.8046 C.2       1 DDD         0.5100 
   1292 O          -3.8613   15.7709   -8.7546 O.co2     1 DDD        -0.8000 
   1293 O          -4.8003   16.8769   -5.6816 O.3       1 DDD        -0.6830 
   1294 O          -5.9853   15.4039   -3.8456 O.2       1 DDD        -0.4300 
   1295 O          19.9147   16.9349    1.1744 O.2       1 DDD        -0.4300 
   1296 C           2.2527   13.3429   -1.7946 C.2       1 DDD         0.5100 
   1297 C           2.6327   11.9939   -1.1686 C.3       1 DDD        -0.1200 
   1298 C           3.8717   11.2379   -1.6966 C.3       1 DDD         0.2050 
   1299 C           3.6837    9.7919   -1.7036 C.2       1 DDD         0.5100 
   1300 O           2.2407   13.4319   -3.0216 O.2       1 DDD        -0.4300 
   1301 O           4.9317   11.7349   -0.8796 O.3       1 DDD        -0.6830 
   1302 O           3.1817    9.1199   -2.6506 O.2       1 DDD        -0.4300 
   1303 C         -20.0693   -6.9011   -6.1996 C.3       1 DDD         0.1900 
   1304 C         -20.2013   -5.3351   -6.0146 C.3       1 DDD        -0.1200 
   1305 C         -20.6913   -4.9101   -4.5946 C.3       1 DDD         0.2050 
   1306 C         -19.5293   -4.8691   -3.5486 C.3       1 DDD        -0.1200 
   1307 C         -19.7313   -4.2911   -2.1476 C.3       1 DDD         0.2200 
   1308 C         -18.5463   -4.7651   -1.2276 C.3       1 DDD        -0.1200 
   1309 C         -18.6113   -6.1811   -0.7376 C.3       1 DDD         0.2050 
   1310 C         -17.7743   -6.4531    0.4994 C.3       1 DDD        -0.1200 
   1311 C         -16.4283   -5.6971    0.8744 C.3       1 DDD         0.2200 
   1312 C         -16.4683   -5.3151    2.3874 C.3       1 DDD        -0.1200 
   1313 C         -15.2273   -4.6351    3.0404 C.3       1 DDD         0.2050 
   1314 C         -15.1713   -4.5481    4.5614 C.3       1 DDD        -0.1200 
   1315 C         -15.0103   -5.7701    5.3194 C.3       1 DDD         0.2050 
   1316 C         -13.6293   -6.4011    5.5094 C.3       1 DDD        -0.1200 
   1317 C         -12.8783   -6.7481    4.1734 C.3       1 DDD         0.2200 
   1318 C         -12.1233   -8.1231    4.2024 C.3       1 DDD        -0.1200 
   1319 C         -11.8683   -8.8421    2.8984 C.3       1 DDD         0.2050 
   1320 C         -11.0083   -8.0871    1.8384 C.3       1 DDD        -0.1200 
   1321 C          -9.4953   -8.0551    1.8474 C.3       1 DDD         0.2200 
   1322 C          -8.8803   -7.2831    0.7074 C.3       1 DDD        -0.1200 
   1323 O         -21.1923   -3.6301   -4.7366 O.3       1 DDD        -0.6830 
   1324 O         -18.0163   -7.0361   -1.7546 O.3       1 DDD        -0.6830 
   1325 O         -15.2383   -6.4301    0.6364 O.3       1 DDD        -0.3300 
   1326 O         -15.2303   -3.2781    2.5834 O.3       1 DDD        -0.6830 
   1327 O         -15.6363   -5.4861    6.5824 O.3       1 DDD        -0.6830 
   1328 O         -13.1233   -9.2211    2.3814 O.3       1 DDD        -0.6830 
   1329 O          -9.0553   -9.4101    1.6464 O.3       1 DDD        -0.3300 
   1330 C          -3.8333  -13.5231    4.4154 C.3       1 DDD        -0.1200 
   1331 C          -5.2453  -14.2091    4.4464 C.3       1 DDD         0.2200 
   1332 C          -5.4503  -14.7871    5.8334 C.3       1 DDD        -0.1200 
   1333 C          -6.1033  -16.2241    5.7104 C.3       1 DDD         0.2050 
   1334 C          -7.0093  -16.7341    6.8984 C.3       1 DDD        -0.1200 
   1335 C          -8.1343  -15.7691    7.2894 C.3       1 DDD         0.2050 
   1336 C          -9.2953  -16.0261    6.4084 C.3       1 DDD        -0.1200 
   1337 C         -10.6173  -15.2691    6.7584 C.3       1 DDD         0.2050 
   1338 C         -11.8823  -15.7691    5.9764 C.3       1 DDD        -0.1200 
   1339 C         -11.9553  -15.3321    4.5384 C.3       1 DDD         0.2200 
   1340 C         -13.4283  -15.1761    4.0514 C.3       1 DDD        -0.1200 
   1341 C         -13.5133  -14.3731    2.6894 C.3       1 DDD         0.2050 
   1342 C         -14.9273  -13.9711    2.2344 C.3       1 DDD        -0.1200 
   1343 C         -14.9963  -12.9961    1.0334 C.3       1 DDD         0.2050 
   1344 C         -16.3683  -12.2961    0.8234 C.3       1 DDD        -0.1200 
   1345 C         -16.5283  -11.1271   -0.2076 C.3       1 DDD         0.2050 
   1346 C         -17.9293  -10.3361   -0.3676 C.3       1 DDD        -0.1200 
   1347 C         -19.1173  -11.1141   -0.9386 C.3       1 DDD         0.2200 
   1348 C         -20.0003  -10.2521   -1.8246 C.3       1 DDD        -0.1200 
   1349 C         -21.1053  -11.0901   -2.4396 C.3       1 DDD         0.1900 
   1350 O          -6.3153  -13.2751    4.2934 O.3       1 DDD        -0.3300 
   1351 O          -5.0463  -17.1851    5.5384 O.3       1 DDD        -0.6830 
   1352 O          -8.4603  -15.9131    8.7004 O.3       1 DDD        -0.6830 
   1353 O         -10.8873  -15.5091    8.1474 O.3       1 DDD        -0.6830 
   1354 O         -14.7803  -13.7971   -0.2136 O.3       1 DDD        -0.6830 
   1355 O         -15.6603  -10.1261    0.2254 O.3       1 DDD        -0.6830 
   1356 O         -21.5953  -10.4661   -3.5846 O.3       1 DDD        -0.3300 
   1357 O         -21.1403   -7.5161   -5.5076 O.3       1 DDD        -0.3300 
   1358 C         -22.2333   -7.9171   -6.2096 C.2       1 DDD         0.5100 
   1359 C         -23.1733   -8.6441   -5.2926 C.3       1 DDD        -0.1200 
   1360 C         -23.0223  -10.2011   -5.4546 C.3       1 DDD         0.2050 
   1361 C         -22.7493  -10.8631   -4.0906 C.2       1 DDD         0.5100 
   1362 O         -22.5583   -7.5821   -7.3676 O.2       1 DDD        -0.4300 
   1363 O         -24.1823  -10.7651   -5.9466 O.3       1 DDD        -0.6830 
   1364 O         -23.5153  -11.6601   -3.5586 O.2       1 DDD        -0.4300 
   1365 C          -8.3953  -10.0641    2.6114 C.2       1 DDD         0.5100 
   1366 C          -8.2373  -11.5711    2.3024 C.3       1 DDD        -0.1200 
   1367 C          -8.4303  -12.5541    3.5074 C.3       1 DDD         0.2050 
   1368 C          -7.3633  -13.6311    3.4934 C.2       1 DDD         0.5100 
   1369 O          -7.9023   -9.5581    3.6164 O.2       1 DDD        -0.4300 
   1370 O          -9.6943  -13.1821    3.5144 O.3       1 DDD        -0.6830 
   1371 O          -7.5483  -14.6501    2.8364 O.2       1 DDD        -0.4300 
   1372 C          -7.4233   -6.9171    0.7024 C.3       1 DDD         0.2050 
   1373 C          -6.7303   -6.4741   -0.6396 C.3       1 DDD        -0.1200 
   1374 C          -5.3353   -7.0141   -0.7586 C.3       1 DDD         0.2050 
   1375 C          -4.2533   -6.4151    0.0664 C.3       1 DDD        -0.1200 
   1376 C          -2.7743   -6.6771   -0.1996 C.3       1 DDD         0.2050 
   1377 C          -1.8773   -5.6621    0.5334 C.3       1 DDD        -0.1200 
   1378 C          -0.4493   -5.4801    0.0014 C.3       1 DDD         0.2050 
   1379 C          -0.2623   -4.5521   -1.2406 C.3       1 DDD        -0.1200 
   1380 C           1.2017   -4.5341   -1.7916 C.3       1 DDD         0.2200 
   1381 C           1.4717   -3.2521   -2.6676 C.3       1 DDD        -0.1200 
   1382 C           1.4897   -1.9611   -1.9046 C.3       1 DDD         0.2050 
   1383 C           2.4467   -0.8861   -2.4006 C.3       1 DDD        -0.1200 
   1384 C           4.0007   -1.1551   -2.5086 C.3       1 DDD         0.2200 
   1385 C           4.7467   -1.8561   -1.3056 C.3       1 DDD        -0.1200 
   1386 C           6.1317   -2.4201   -1.6086 C.3       1 DDD         0.2050 
   1387 C           7.2537   -1.3901   -1.8336 C.3       1 DDD        -0.1200 
   1388 C           8.6777   -1.9721   -1.7046 C.3       1 DDD         0.2050 
   1389 C           9.8087   -0.9641   -1.8766 C.3       1 DDD        -0.1200 
   1390 C          11.1977   -1.5671   -2.1016 C.3       1 DDD         0.2200 
   1391 C          12.2127   -0.4271   -2.4286 C.3       1 DDD        -0.1200 
   1392 O          -4.9823   -6.9421   -2.1116 O.3       1 DDD        -0.6830 
   1393 O          -2.4133   -8.0301   -0.0106 O.3       1 DDD        -0.6830 
   1394 O           0.3037   -4.8471    0.9864 O.3       1 DDD        -0.6830 
   1395 O           1.5957   -5.7681   -2.3016 O.3       1 DDD        -0.3300 
   1396 O           0.2127   -1.2891   -1.9366 O.3       1 DDD        -0.6830 
   1397 O           6.1337   -3.4141   -2.6376 O.3       1 DDD        -0.6830 
   1398 O           8.7407   -2.6521   -0.4196 O.3       1 DDD        -0.6830 
   1399 O          11.6847   -2.3461   -1.0046 O.3       1 DDD        -0.3300 
   1400 C          16.1537   -6.7231    3.3094 C.3       1 DDD        -0.1200 
   1401 C          15.2797   -5.4381    3.1504 C.3       1 DDD         0.2200 
   1402 C          13.8637   -5.8671    3.6234 C.3       1 DDD        -0.1200 
   1403 C          12.7387   -4.8231    3.5774 C.3       1 DDD         0.2050 
   1404 C          11.4167   -5.3271    4.2024 C.3       1 DDD        -0.1200 
   1405 C          10.5607   -6.3661    3.4414 C.3       1 DDD         0.2050 
   1406 C           9.1867   -6.5581    4.0594 C.3       1 DDD        -0.1200 
   1407 C           8.1597   -7.3891    3.2174 C.3       1 DDD         0.2050 
   1408 C           6.7217   -7.4091    3.7764 C.3       1 DDD        -0.1200 
   1409 C           5.5777   -7.8311    2.8514 C.3       1 DDD         0.2050 
   1410 C           5.3207   -9.3091    2.5664 C.3       1 DDD        -0.1200 
   1411 C           4.1747   -9.6941    1.5724 C.3       1 DDD         0.2200 
   1412 C           3.8687  -11.1891    1.5344 C.3       1 DDD        -0.1200 
   1413 C           2.5947  -11.6851    0.8644 C.3       1 DDD         0.2050 
   1414 C           2.3157  -13.2031    1.1224 C.3       1 DDD        -0.1200 
   1415 C           1.4527  -13.5141    2.3254 C.3       1 DDD         0.2050 
   1416 C          -0.0403  -13.8621    1.8724 C.3       1 DDD        -0.1200 
   1417 C          -1.1703  -13.2411    2.6924 C.3       1 DDD         0.2050 
   1418 C          -1.2593  -13.9581    4.0424 C.3       1 DDD        -0.1200 
   1419 C          -2.7023  -14.5441    4.3364 C.3       1 DDD         0.2200 
   1420 O          15.0597   -5.1081    1.7784 O.3       1 DDD        -0.3300 
   1421 O          11.1917   -7.6731    3.4814 O.3       1 DDD        -0.6830 
   1422 O           8.5687   -8.8051    3.1714 O.3       1 DDD        -0.6830 
   1423 O           4.4787   -9.1851    0.2764 O.3       1 DDD        -0.3300 
   1424 O           2.7927  -11.6361   -0.5306 O.3       1 DDD        -0.6830 
   1425 O          -1.1263  -11.8541    2.7424 O.3       1 DDD        -0.6830 
   1426 C          12.8167   -3.0141   -1.1216 C.2       1 DDD         0.5100 
   1427 C          13.4757   -3.2671    0.1964 C.3       1 DDD        -0.1200 
   1428 C          15.0557   -3.3971    0.1044 C.3       1 DDD         0.2050 
   1429 C          15.7037   -4.0331    1.3294 C.2       1 DDD         0.5100 
   1430 O          13.3337   -3.4491   -2.1306 O.2       1 DDD        -0.4300 
   1431 O          15.6447   -2.1391   -0.0626 O.3       1 DDD        -0.6830 
   1432 O          16.6767   -3.4681    1.9274 O.2       1 DDD        -0.4300 
   1433 C          12.7727   -0.3151   -3.8856 C.3       1 DDD         0.2050 
   1434 C          13.9827    0.7019   -4.1256 C.3       1 DDD        -0.1200 
   1435 C          15.3197    0.3269   -3.3026 C.3       1 DDD         0.2200 
   1436 C          16.1437   -0.7571   -4.0356 C.3       1 DDD        -0.1200 
   1437 C          16.9817   -1.6871   -3.0956 C.3       1 DDD         0.2050 
   1438 C          17.9097   -0.8251   -2.1296 C.3       1 DDD        -0.1200 
   1439 C          19.0007   -1.5711   -1.2766 C.3       1 DDD         0.2050 
   1440 C          19.6137   -0.5401   -0.2566 C.3       1 DDD        -0.1200 
   1441 C          20.8997   -1.0951    0.4144 C.3       1 DDD         0.2200 
   1442 C          21.2797   -0.1371    1.5654 C.3       1 DDD        -0.1800 
   1443 O          17.6737   -2.5431   -3.9236 O.3       1 DDD        -0.6830 
   1444 O          18.4387   -2.5761   -0.5106 O.3       1 DDD        -0.6830 
   1445 O          21.9487   -1.2551   -0.4646 O.3       1 DDD        -0.3300 
   1446 C          27.0857   -7.1631    0.1424 C.3       1 DDD        -0.1800 
   1447 C          25.8557   -6.3511    0.5544 C.3       1 DDD         0.2200 
   1448 C          24.7337   -7.3301    0.9464 C.3       1 DDD        -0.1200 
   1449 C          23.5257   -6.7711    1.6334 C.3       1 DDD         0.2050 
   1450 C          22.3007   -7.7421    1.8384 C.3       1 DDD        -0.1200 
   1451 C          21.3917   -7.9701    0.5724 C.3       1 DDD         0.2050 
   1452 C          19.9777   -8.4361    0.8284 C.3       1 DDD        -0.1200 
   1453 C          18.9807   -7.2411    0.5774 C.3       1 DDD         0.2050 
   1454 C          17.5907   -7.2951    1.2264 C.3       1 DDD        -0.1200 
   1455 C          17.5717   -6.7371    2.6324 C.3       1 DDD         0.2200 
   1456 O          25.4067   -5.5521   -0.5166 O.3       1 DDD        -0.3300 
   1457 O          21.9367   -9.0731   -0.0916 O.3       1 DDD        -0.6830 
   1458 O          18.7857   -7.1961   -0.8476 O.3       1 DDD        -0.6830 
   1459 O          11.7677   -0.2151   -4.8436 O.3       1 DDD        -0.6830 
   1460 C         -14.7153   -6.4921   -0.6186 C.2       1 DDD         0.5100 
   1461 C         -13.3613   -7.1571   -0.6136 C.3       1 DDD        -0.1200 
   1462 C         -12.7513   -7.4121   -1.9916 C.3       1 DDD         0.1050 
   1463 C         -13.1883   -8.8781   -2.3256 C.2       1 DDD         0.7000 
   1464 O         -15.2673   -5.9401   -1.5766 O.2       1 DDD        -0.4300 
   1465 O         -11.3603   -7.4381   -1.9576 O.3       1 DDD        -0.6830 
   1466 O         -14.3543   -9.1341   -2.5866 O.co2     1 DDD        -0.8000 
   1467 C          22.4977   -2.4741   -0.5846 C.2       1 DDD         0.5100 
   1468 C          23.8997   -2.3431   -1.1966 C.3       1 DDD        -0.1200 
   1469 C          24.5637   -3.6751   -1.6266 C.3       1 DDD        -0.1200 
   1470 C          25.4337   -4.2661   -0.4876 C.2       1 DDD         0.5100 
   1471 O          25.9857   -3.5301    0.3864 O.2       1 DDD        -0.4300 
   1472 O          22.0497   -3.5801   -0.2596 O.2       1 DDD        -0.4300 
   1473 C           2.8897   -6.0761   -2.3656 C.2       1 DDD         0.5100 
   1474 C           3.0767   -7.5431   -2.7016 C.3       1 DDD        -0.1200 
   1475 C           4.0907   -8.2591   -1.8036 C.3       1 DDD         0.2050 
   1476 C           3.6697   -8.4021   -0.3986 C.2       1 DDD         0.5100 
   1477 O           3.8547   -5.3691   -2.1716 O.2       1 DDD        -0.4300 
   1478 O           4.2767   -9.6091   -2.2846 O.3       1 DDD        -0.6830 
   1479 O           2.7097   -7.8521    0.0354 O.2       1 DDD        -0.4300 
   1480 O         -10.9973  -15.9861    3.7284 O.3       1 DDD        -0.3300 
   1481 O          -2.9943  -15.4401    3.3174 O.3       1 DDD        -0.3300 
   1482 C           2.1547  -18.7721    7.8214 C.3       1 DDD        -0.1200 
   1483 C           0.9767  -19.5021    7.1724 C.3       1 DDD         0.2200 
   1484 C          -0.0283  -20.0261    8.2084 C.3       1 DDD        -0.1200 
   1485 C          -0.9903  -21.0701    7.5584 C.3       1 DDD         0.2050 
   1486 C          -2.0843  -21.5581    8.4844 C.3       1 DDD        -0.1200 
   1487 C          -3.1553  -20.4831    8.7774 C.3       1 DDD         0.2050 
   1488 C          -4.5993  -21.0981    8.7774 C.3       1 DDD        -0.1200 
   1489 C          -5.3153  -21.0411    7.4604 C.3       1 DDD         0.2200 
   1490 C          -6.8673  -21.0031    7.5144 C.3       1 DDD        -0.1200 
   1491 C          -7.6443  -20.9931    6.2074 C.3       1 DDD         0.2050 
   1492 C          -9.1603  -20.7421    6.4564 C.3       1 DDD        -0.1200 
   1493 C         -10.0223  -20.5931    5.1864 C.3       1 DDD         0.2200 
   1494 C         -11.5163  -20.5851    5.5494 C.3       1 DDD        -0.1200 
   1495 C         -12.5723  -21.0031    4.4804 C.3       1 DDD         0.2050 
   1496 C         -13.9733  -20.6131    4.8304 C.3       1 DDD        -0.1200 
   1497 C         -15.0253  -20.2851    3.6824 C.3       1 DDD         0.2050 
   1498 C         -16.2283  -19.3731    4.0564 C.3       1 DDD        -0.1200 
   1499 C         -16.7133  -18.6081    2.7974 C.3       1 DDD         0.2050 
   1500 C         -17.9443  -17.7021    3.2034 C.3       1 DDD        -0.1200 
   1501 C         -18.2213  -16.8061    1.9974 C.3       1 DDD         0.1900 
   1502 O           0.4147  -18.6521    6.1674 O.3       1 DDD        -0.3300 
   1503 O          -0.1353  -22.1811    7.4364 O.3       1 DDD        -0.6830 
   1504 O          -2.9573  -20.0581   10.1474 O.3       1 DDD        -0.6830 
   1505 O          -7.4773  -22.2271    5.5574 O.3       1 DDD        -0.6830 
   1506 O          -9.6833  -19.3971    4.5764 O.3       1 DDD        -0.3300 
   1507 O         -12.5863  -22.3881    4.5154 O.3       1 DDD        -0.6830 
   1508 O         -15.5693  -21.4881    3.1934 O.3       1 DDD        -0.6830 
   1509 O         -17.0693  -19.5521    1.8114 O.3       1 DDD        -0.6830 
   1510 O         -19.1193  -15.8291    2.4404 O.3       1 DDD        -0.3300 
   1511 O         -19.8613  -11.5421    0.2004 O.3       1 DDD        -0.3300 
   1512 C         -19.9233  -12.8301    0.4884 C.2       1 DDD         0.5100 
   1513 C         -20.3863  -13.0671    1.9454 C.3       1 DDD        -0.1200 
   1514 C         -21.0703  -14.3681    2.2764 C.3       1 DDD         0.2050 
   1515 C         -20.3463  -15.6511    1.8714 C.2       1 DDD         0.5100 
   1516 O         -19.5563  -13.7501   -0.2906 O.2       1 DDD        -0.4300 
   1517 O         -22.3903  -14.3181    1.8154 O.3       1 DDD        -0.6830 
   1518 O         -20.8513  -16.4261    1.0934 O.2       1 DDD        -0.4300 
   1519 C          -2.5423  -16.7281    3.3364 C.2       1 DDD         0.5100 
   1520 C          -1.7523  -17.2551    4.5294 C.3       1 DDD        -0.1200 
   1521 C          -0.3843  -17.8551    4.0584 C.3       1 DDD         0.2050 
   1522 C           0.1927  -19.0151    4.8764 C.2       1 DDD         0.5100 
   1523 O          -2.8103  -17.4091    2.3824 O.2       1 DDD        -0.4300 
   1524 O           0.7117  -16.8691    3.9884 O.3       1 DDD        -0.6830 
   1525 O           0.5007  -20.0821    4.4234 O.2       1 DDD        -0.4300 
   1526 O          18.3237   -7.6061    3.4504 O.3       1 DDD        -0.3300 
   1527 C          23.3947  -11.3361    5.4054 C.3       1 DDD        -0.1200 
   1528 C          21.9867  -12.0171    5.1454 C.3       1 DDD         0.2200 
   1529 C          21.9497  -13.4611    5.6824 C.3       1 DDD        -0.1200 
   1530 C          20.6517  -14.2261    5.3904 C.3       1 DDD         0.2050 
   1531 C          20.6627  -15.6291    6.0484 C.3       1 DDD        -0.1200 
   1532 C          19.2807  -16.3951    6.0824 C.3       1 DDD         0.2200 
   1533 C          18.1027  -15.8211    6.9474 C.3       1 DDD        -0.1200 
   1534 C          16.6787  -16.3321    6.6184 C.3       1 DDD         0.2050 
   1535 C          15.6997  -15.8211    7.7314 C.3       1 DDD        -0.1200 
   1536 C          14.2787  -16.2231    7.5624 C.3       1 DDD         0.2050 
   1537 C          13.4617  -15.6301    8.7774 C.3       1 DDD        -0.1200 
   1538 C          11.9507  -15.5191    8.5304 C.3       1 DDD         0.2200 
   1539 C          11.0717  -15.2681    9.8394 C.3       1 DDD        -0.1200 
   1540 C           9.5297  -15.2331    9.4054 C.3       1 DDD         0.2050 
   1541 C           9.0127  -16.5611    9.0154 C.3       1 DDD        -0.1200 
   1542 C           7.5427  -16.4971    8.5124 C.3       1 DDD         0.2050 
   1543 C           7.1697  -17.8751    7.9714 C.3       1 DDD        -0.1200 
   1544 C           5.9507  -17.9301    7.0204 C.3       1 DDD         0.2050 
   1545 C           4.6037  -18.1441    7.7804 C.3       1 DDD        -0.1200 
   1546 C           3.3057  -18.3351    6.9514 C.3       1 DDD         0.2050 
   1547 O          20.8917  -11.1871    5.5774 O.3       1 DDD        -0.3300 
   1548 O          20.4327  -14.4211    3.9334 O.3       1 DDD        -0.6830 
   1549 O          16.3857  -15.7361    5.3684 O.3       1 DDD        -0.6830 
   1550 O          14.1277  -17.6761    7.4824 O.3       1 DDD        -0.6830 
   1551 O          11.8877  -14.3621    7.6694 O.3       1 DDD        -0.3300 
   1552 O           8.7227  -14.7481   10.4384 O.3       1 DDD        -0.6830 
   1553 O           6.6757  -16.0841    9.5094 O.3       1 DDD        -0.6830 
   1554 O           6.1657  -19.0861    6.2134 O.3       1 DDD        -0.6830 
   1555 O           2.9187  -17.1181    6.3794 O.3       1 DDD        -0.6830 
   1556 C          19.2247   -7.2091    4.3634 C.2       1 DDD         0.5100 
   1557 C          19.2287   -8.0891    5.5894 C.3       1 DDD        -0.1200 
   1558 C          19.0657   -9.6841    5.4124 C.3       1 DDD         0.2050 
   1559 C          20.3377  -10.3081    4.7484 C.2       1 DDD         0.5100 
   1560 O          19.9167   -6.1631    4.3754 O.2       1 DDD        -0.4300 
   1561 O          18.5867  -10.4001    6.4904 O.3       1 DDD        -0.6830 
   1562 O          20.7197  -10.1571    3.5914 O.2       1 DDD        -0.4300 
   1563 C          30.5947  -18.2931    7.8074 C.3       1 DDD        -0.1800 
   1564 C          30.7497  -18.5181    6.3374 C.3       1 DDD         0.2050 
   1565 C          29.4897  -18.6541    5.4884 C.3       1 DDD        -0.1200 
   1566 C          28.6527  -17.3541    5.3844 C.3       1 DDD         0.2050 
   1567 C          29.5067  -16.0681    5.0594 C.3       1 DDD        -0.1200 
   1568 C          28.7207  -14.8321    4.4234 C.3       1 DDD         0.2050 
   1569 C          27.4237  -14.3651    5.0804 C.3       1 DDD        -0.1200 
   1570 C          26.4467  -13.6241    4.0974 C.3       1 DDD         0.2050 
   1571 C          25.5227  -12.7521    5.0664 C.3       1 DDD        -0.1200 
   1572 C          24.5867  -11.7201    4.4274 C.3       1 DDD         0.2050 
   1573 O          31.6557  -19.6001    6.0904 O.3       1 DDD        -0.6830 
   1574 O          27.5507  -17.5541    4.4684 O.3       1 DDD        -0.6830 
   1575 O          29.6617  -13.7361    4.1864 O.3       1 DDD        -0.6830 
   1576 O          25.6527  -14.5651    3.5164 O.3       1 DDD        -0.6830 
   1577 O          25.1717  -10.4681    3.9144 O.3       1 DDD        -0.6830 
   1578 C         -11.2953  -17.2281    3.2234 C.2       1 DDD         0.5100 
   1579 C         -10.2963  -17.6221    2.1204 C.3       1 DDD        -0.1200 
   1580 C          -8.8883  -18.0371    2.6804 C.3       1 DDD         0.2050 
   1581 C          -8.8803  -19.4231    3.4294 C.2       1 DDD         0.5100 
   1582 O         -12.2073  -17.9861    3.6244 O.2       1 DDD        -0.4300 
   1583 O          -7.9813  -18.2311    1.5684 O.3       1 DDD        -0.6830 
   1584 O          -8.1933  -20.3751    3.0144 O.2       1 DDD        -0.4300 
   1585 C          13.3397  -11.5101    5.2934 C.2       1 DDD         0.7000 
   1586 C          12.9537  -12.9431    5.2944 C.3       1 DDD        -0.2200 
   1587 C          11.4337  -13.1951    5.6754 C.3       1 DDD         0.2050 
   1588 C          11.2577  -14.4761    6.4944 C.2       1 DDD         0.5100 
   1589 O          13.5777  -10.9881    4.1994 O.co2     1 DDD        -0.8000 
   1590 O          10.6577  -13.2651    4.4994 O.3       1 DDD        -0.6830 
   1591 O          10.6477  -15.4451    6.1194 O.2       1 DDD        -0.4300 
   1592 O         -23.1513    1.5009   -0.8336 O.3       1 DDD        -0.3300 
   1593 O         -11.7603   -1.2221    1.8174 O.3       1 DDD        -0.3300 
   1594 O          -3.0133    4.3089    0.1694 O.3       1 DDD        -0.3300 
   1595 O           8.3677    6.9349   -0.5966 O.3       1 DDD        -0.6830 
   1596 O          16.2137    6.7469    0.7134 O.3       1 DDD        -0.6830 
   1597 C         -23.0923    0.0969   -0.9956 C.2       1 DDD         0.5100 
   1598 C         -22.2723   -0.3291   -2.1476 C.3       1 DDD        -0.1200 
   1599 C         -20.8693   -0.8211   -1.6116 C.3       1 DDD         0.2050 
   1600 C         -20.8693   -2.3451   -1.5826 C.2       1 DDD         0.5100 
   1601 O         -23.5563   -0.7451   -0.2696 O.2       1 DDD        -0.4300 
   1602 O         -19.9583   -0.2791   -2.5776 O.3       1 DDD        -0.6830 
   1603 O         -21.8533   -2.9701   -1.1486 O.2       1 DDD        -0.4300 
   1604 O         -19.8353   -2.8701   -2.1106 O.3       1 DDD        -0.3300 
   1605 O         -12.0763   -5.5901    3.8414 O.3       1 DDD        -0.3300 
   1606 C         -11.4843   -2.0241    2.8804 C.2       1 DDD         0.5100 
   1607 C         -10.8443   -3.3701    2.5664 C.3       1 DDD        -0.1200 
   1608 C         -10.1053   -4.0341    3.7554 C.3       1 DDD         0.2050 
   1609 C         -10.8943   -5.2261    4.4964 C.2       1 DDD         0.5100 
   1610 O         -11.7093   -1.7561    4.0634 O.2       1 DDD        -0.4300 
   1611 O          -8.7703   -4.2921    3.4654 O.3       1 DDD        -0.6830 
   1612 O         -10.3813   -5.8411    5.4424 O.2       1 DDD        -0.4300 
   1613 O           6.2187    5.3779   -1.7596 O.3       1 DDD        -0.3300 
   1614 O           4.7497   -0.0341   -3.0996 O.3       1 DDD        -0.3300 
   1615 C           5.6727    4.4149   -2.3576 C.2       1 DDD         0.5100 
   1616 C           6.5067    3.2159   -2.3276 C.3       1 DDD        -0.1200 
   1617 C           5.7977    2.1369   -3.2286 C.3       1 DDD         0.2050 
   1618 C           4.8627    1.1819   -2.3516 C.2       1 DDD         0.5100 
   1619 O           4.5817    4.5249   -2.8726 O.2       1 DDD        -0.4300 
   1620 O           6.8397    1.3999   -3.8536 O.3       1 DDD        -0.6830 
   1621 O           4.2927    1.5199   -1.3456 O.2       1 DDD        -0.4300 
   1622 C          -2.9473    2.9599    0.0584 C.2       1 DDD         0.5100 
   1623 C          -3.0343    2.0869    1.3714 C.3       1 DDD        -0.1200 
   1624 C          -2.4923    0.6249    1.2154 C.3       1 DDD         0.1050 
   1625 C          -3.5233   -0.2721    0.6004 C.2       1 DDD         0.7000 
   1626 O          -2.7133    2.3399   -0.9646 O.2       1 DDD        -0.4300 
   1627 O          -2.1993    0.1379    2.5334 O.3       1 DDD        -0.6830 
   1628 O          -3.3103   -1.5311    0.6744 O.co2     1 DDD        -0.8000 
   1629 O          16.0897    1.3219   -2.7096 O.3       1 DDD        -0.3300 
   1630 O          15.3817    4.1369    0.2394 O.3       1 DDD        -0.3300 
   1631 C          15.7797    4.1049   -1.0876 C.2       1 DDD         0.5100 
   1632 C          17.2017    3.5099   -1.2706 C.3       1 DDD        -0.1200 
   1633 C          17.6797    3.1729   -2.7216 C.3       1 DDD         0.2050 
   1634 C          16.8027    2.1569   -3.4816 C.2       1 DDD         0.5100 
   1635 O          15.0817    4.4999   -2.0236 O.2       1 DDD        -0.4300 
   1636 O          18.0237    4.3129   -3.4636 O.3       1 DDD        -0.6830 
   1637 O          16.7607    2.0349   -4.6826 O.2       1 DDD        -0.4300 
   1638 O           1.9897  -14.4561    3.2294 O.3       1 DDD        -0.6830 
   1639 O          13.1307   -3.6841    4.3194 O.3       1 DDD        -0.6830 
   1640 O          24.0187   -6.2151    2.8764 O.3       1 DDD        -0.6830 
   1641 O          -4.8743  -22.1591    6.6504 O.3       1 DDD        -0.3300 
   1642 O          19.4647  -17.6711    6.5154 O.3       1 DDD        -0.3300 
   1643 O          -1.1283  -25.2531    3.7274 O.co2     1 DDD        -0.8000 
   1644 C          -4.0163  -21.9401    5.6894 C.2       1 DDD         0.5100 
   1645 C          -3.5643  -23.1771    4.9474 C.3       1 DDD        -0.1200 
   1646 C          -2.1073  -23.2811    4.5394 C.3       1 DDD         0.1050 
   1647 C          -2.0403  -24.4101    3.4924 C.2       1 DDD         0.7000 
   1648 O          -3.5703  -20.8591    5.3694 O.2       1 DDD        -0.4300 
   1649 O          -1.2883  -23.6761    5.5824 O.3       1 DDD        -0.6830 
   1650 O          -2.7113  -24.3921    2.4644 O.co2     1 DDD        -0.8000 
   1651 O          22.9897  -18.1091    6.8514 O.co2     1 DDD        -0.8000 
   1652 C          19.7077  -18.6701    5.7534 C.2       1 DDD         0.5100 
   1653 C          20.0887  -19.8821    6.5194 C.3       1 DDD        -0.1200 
   1654 C          21.3457  -19.8601    7.3704 C.3       1 DDD         0.1050 
   1655 C          22.5937  -19.2821    6.7084 C.2       1 DDD         0.7000 
   1656 O          19.7137  -18.6221    4.5154 O.2       1 DDD        -0.4300 
   1657 O          21.5237  -21.2791    7.7064 O.3       1 DDD        -0.6830 
   1658 O          23.2377  -20.0711    5.9814 O.co2     1 DDD        -0.8000 
   1659 O          -4.5783    0.2319    0.1354 O.co2     1 DDD        -0.8000 
   1660 O          -7.2823   -5.8791    1.5924 O.3       1 DDD        -0.6830 
   1661 O          13.5647  -10.8751    6.3664 O.co2     1 DDD        -0.8000 
   1662 O           4.4227   -7.2671    3.2664 O.3       1 DDD        -0.6830 
   1663 O          11.8517   11.5659    2.0334 O.co2     1 DDD        -0.8000 
   1664 O          12.2497    1.3849    0.5604 O.3       1 DDD        -0.6830 
   1665 O         -12.2133   -9.7041   -2.4036 O.co2     1 DDD        -0.8000 
   1666 O         -13.0423  -15.1311    1.5974 O.3       1 DDD        -0.6830 
   1667 O         -14.8563    7.5579    5.1184 O.co2     1 DDD        -0.8000 
   1668 O         -18.4633    8.6289    1.6084 O.3       1 DDD        -0.6830 
   1669 C         -26.5713   11.3349    7.7694 C.3       1 DDD         0.1900 
   1670 C         -25.2873   11.2799    7.0744 C.3       1 DDD        -0.1200 
   1671 C         -24.4043   10.0589    7.5154 C.3       1 DDD         0.2050 
   1672 C         -22.8753   10.3459    7.2674 C.3       1 DDD        -0.1200 
   1673 C         -22.0883   10.6549    8.5044 C.3       1 DDD         0.2050 
   1674 C         -20.7023   11.3989    8.2324 C.3       1 DDD        -0.1200 
   1675 C         -20.8873   12.9209    8.0764 C.3       1 DDD         0.2050 
   1676 C         -20.7433   13.4359    6.5724 C.3       1 DDD        -0.1200 
   1677 C         -19.5413   13.0599    5.7474 C.3       1 DDD         0.2050 
   1678 C         -18.2603   13.7309    6.2214 C.3       1 DDD        -0.1200 
   1679 C         -17.0663   13.0669    5.5144 C.3       1 DDD         0.2050 
   1680 C         -15.7823   14.0209    5.3714 C.3       1 DDD        -0.1200 
   1681 C         -15.8363   14.9639    4.1314 C.3       1 DDD         0.2050 
   1682 C         -14.4913   15.6629    3.8864 C.3       1 DDD        -0.1200 
   1683 C         -13.4483   14.8929    3.0944 C.3       1 DDD         0.2050 
   1684 C         -12.3053   15.7029    2.6444 C.3       1 DDD        -0.1200 
   1685 C         -11.3853   16.0189    3.8744 C.3       1 DDD         0.2050 
   1686 C          -9.8763   16.1409    3.5324 C.3       1 DDD        -0.1200 
   1687 C          -9.2633   14.7929    3.1564 C.3       1 DDD         0.2200 
   1688 C          -7.8843   14.9159    2.5244 C.3       1 DDD        -0.1200 
   1689 O         -24.6453    9.0019    6.5764 O.3       1 DDD        -0.6830 
   1690 O         -21.8823    9.4549    9.1374 O.3       1 DDD        -0.6830 
   1691 O         -19.9953   13.7339    8.8644 O.3       1 DDD        -0.6830 
   1692 O         -16.7883   11.9189    6.2914 O.3       1 DDD        -0.6830 
   1693 O         -16.6083   16.0519    4.3814 O.3       1 DDD        -0.6830 
   1694 O         -14.0653   14.3449    1.9694 O.3       1 DDD        -0.6830 
   1695 O         -11.8233   17.2969    4.2964 O.3       1 DDD        -0.6830 
   1696 O          -9.1523   14.0559    4.3734 O.3       1 DDD        -0.3300 
   1697 C          -7.1973    6.7439    7.5294 C.3       1 DDD        -0.1200 
   1698 C          -8.3973    7.7479    7.2544 C.3       1 DDD         0.2200 
   1699 C          -9.0143    8.0289    8.6644 C.3       1 DDD        -0.1200 
   1700 C         -10.2533    9.0269    8.6454 C.3       1 DDD         0.2050 
   1701 C         -11.2183    8.7519    9.8094 C.3       1 DDD        -0.1200 
   1702 C         -12.3483    7.7739    9.5384 C.3       1 DDD         0.2050 
   1703 C         -13.0453    7.2839   10.8294 C.3       1 DDD        -0.1200 
   1704 C         -14.3763    6.4929   10.5384 C.3       1 DDD         0.2200 
   1705 C         -15.3793    6.4319   11.6704 C.3       1 DDD        -0.1200 
   1706 C         -16.5333    7.4899   11.6964 C.3       1 DDD         0.2050 
   1707 C         -17.7873    6.9439   12.3874 C.3       1 DDD        -0.1200 
   1708 C         -19.1533    7.6739   12.1904 C.3       1 DDD         0.2200 
   1709 C         -20.4423    6.8739   12.5314 C.3       1 DDD        -0.1200 
   1710 C         -21.8163    7.4469   12.2654 C.3       1 DDD         0.2050 
   1711 C         -22.9853    6.4919   12.0874 C.3       1 DDD        -0.1200 
   1712 C         -24.1923    7.0839   11.2844 C.3       1 DDD         0.2050 
   1713 C         -25.1763    5.8769   10.9334 C.3       1 DDD        -0.1200 
   1714 C         -26.3063    6.1509    9.9674 C.3       1 DDD         0.2200 
   1715 C         -27.3543    7.1179   10.4214 C.3       1 DDD        -0.1200 
   1716 C         -28.6603    7.0099    9.5744 C.3       1 DDD         0.1900 
   1717 O          -7.8293    8.8629    6.6284 O.3       1 DDD        -0.3300 
   1718 O          -9.6903   10.3599    8.6254 O.3       1 DDD        -0.6830 
   1719 O         -13.3053    8.3039    8.5974 O.3       1 DDD        -0.6830 
   1720 O         -16.0633    8.6149   12.3824 O.3       1 DDD        -0.6830 
   1721 O         -19.0603    8.7339   13.1064 O.3       1 DDD        -0.3300 
   1722 O         -22.1993    8.1669   13.4024 O.3       1 DDD        -0.6830 
   1723 O         -24.8883    8.0239   11.9744 O.3       1 DDD        -0.6830 
   1724 O         -28.5463    7.6959    8.3264 O.3       1 DDD        -0.3300 
   1725 O         -27.3943   10.2819    7.3794 O.3       1 DDD        -0.3300 
   1726 C         -28.3413   10.4799    6.4404 C.2       1 DDD         0.5100 
   1727 C         -29.1333    9.2249    6.1614 C.3       1 DDD        -0.1200 
   1728 C         -28.2243    8.0299    6.0794 C.3       1 DDD         0.2050 
   1729 C         -28.4833    7.0439    7.1994 C.2       1 DDD         0.5100 
   1730 O         -28.5743   11.6179    5.9354 O.2       1 DDD        -0.4300 
   1731 O         -28.6823    7.3949    4.8724 O.3       1 DDD        -0.6830 
   1732 O         -28.7003    5.8149    6.9614 O.2       1 DDD        -0.4300 
   1733 C          -9.4053   12.7439    4.4874 C.2       1 DDD         0.5100 
   1734 C          -9.0163   12.1319    5.8354 C.3       1 DDD        -0.1200 
   1735 C          -7.9543   10.9959    5.6214 C.3       1 DDD         0.2050 
   1736 C          -8.4803    9.4909    5.6494 C.2       1 DDD         0.5100 
   1737 O         -10.0023   12.0719    3.6264 O.2       1 DDD        -0.4300 
   1738 O          -6.8693   11.1959    6.5224 O.3       1 DDD        -0.6830 
   1739 O          -9.4693    8.9949    5.0324 O.2       1 DDD        -0.4300 
   1740 C          -6.8203   15.7699    3.2394 C.3       1 DDD         0.2200 
   1741 C          -5.3713   15.1579    2.9184 C.3       1 DDD        -0.1200 
   1742 C          -4.6143   14.7739    4.2514 C.3       1 DDD         0.2050 
   1743 C          -3.1183   14.3919    4.0374 C.3       1 DDD        -0.1200 
   1744 C          -2.2533   14.3519    5.2844 C.3       1 DDD         0.2050 
   1745 C          -2.0043   15.7149    6.0324 C.3       1 DDD        -0.1200 
   1746 C          -1.3383   16.7279    5.0624 C.3       1 DDD         0.2050 
   1747 C          -0.3903   17.7629    5.6464 C.3       1 DDD        -0.1200 
   1748 C           1.0317   17.3409    6.0134 C.3       1 DDD         0.2200 
   1749 C           1.9987   18.3989    6.5514 C.3       1 DDD        -0.1200 
   1750 C           3.4767   17.9029    6.7284 C.3       1 DDD         0.2050 
   1751 C           3.6437   17.2659    8.1314 C.3       1 DDD        -0.1200 
   1752 C           4.5757   16.0089    8.1344 C.3       1 DDD         0.2050 
   1753 C           6.0597   16.4469    8.1324 C.3       1 DDD        -0.1200 
   1754 C           7.0727   15.2729    8.0344 C.3       1 DDD         0.2050 
   1755 C           8.3987   15.7659    7.4704 C.3       1 DDD        -0.1200 
   1756 C           8.6287   15.6309    5.9154 C.3       1 DDD         0.2050 
   1757 C           9.7477   16.4569    5.2604 C.3       1 DDD        -0.1200 
   1758 C          11.1727   15.8059    5.4484 C.3       1 DDD         0.2200 
   1759 C          12.2977   16.3769    4.5054 C.3       1 DDD        -0.1200 
   1760 O          -5.3013   13.7289    4.9024 O.3       1 DDD        -0.6830 
   1761 O          -1.0393   13.6489    5.0484 O.3       1 DDD        -0.6830 
   1762 O          -2.3333   17.4959    4.4904 O.3       1 DDD        -0.6830 
   1763 O           0.9587   16.2529    6.9204 O.3       1 DDD        -0.3300 
   1764 O           4.3127   19.0239    6.6864 O.3       1 DDD        -0.6830 
   1765 O           4.2927   15.2959    9.3194 O.3       1 DDD        -0.6830 
   1766 O           7.3127   14.8979    9.3684 O.3       1 DDD        -0.6830 
   1767 O           7.4507   15.9179    5.2594 O.3       1 DDD        -0.6830 
   1768 O          11.4987   15.8559    6.8904 O.3       1 DDD        -0.3300 
   1769 C          13.2927    9.5029   10.2834 C.3       1 DDD        -0.1200 
   1770 C          12.7227    8.1209    9.8694 C.3       1 DDD         0.2050 
   1771 C          11.5117    8.1449    8.9064 C.3       1 DDD        -0.1200 
   1772 C          11.8207    8.9659    7.5714 C.3       1 DDD         0.2050 
   1773 C          10.5797    9.1659    6.5624 C.3       1 DDD        -0.1200 
   1774 C           9.4957   10.0719    7.1624 C.3       1 DDD         0.2050 
   1775 C           8.0867    9.9689    6.6124 C.3       1 DDD        -0.1200 
   1776 C           6.9397   10.6919    7.2944 C.3       1 DDD         0.2050 
   1777 C           5.6967   10.5369    6.4424 C.3       1 DDD        -0.1200 
   1778 C           4.9577    9.1429    6.2124 C.3       1 DDD         0.2200 
   1779 C           4.1657    8.5529    7.3524 C.3       1 DDD        -0.1200 
   1780 C           2.8007    9.1309    7.6784 C.3       1 DDD         0.2200 
   1781 C           2.0697    8.5389    8.9474 C.3       1 DDD        -0.1200 
   1782 C           0.5637    8.7299    9.0154 C.3       1 DDD         0.2050 
   1783 C          -0.2513    7.9889    7.9954 C.3       1 DDD        -0.1200 
   1784 C          -1.7533    8.3689    7.8234 C.3       1 DDD         0.2050 
   1785 C          -2.5833    7.1449    7.2534 C.3       1 DDD        -0.1200 
   1786 C          -4.0773    7.4719    6.9394 C.3       1 DDD         0.2050 
   1787 C          -4.8083    6.1919    6.5254 C.3       1 DDD        -0.1200 
   1788 C          -6.2913    6.4139    6.2934 C.3       1 DDD         0.2200 
   1789 O          12.7727    8.2169    6.9824 O.3       1 DDD        -0.6830 
   1790 O          10.0167   11.3799    6.9134 O.3       1 DDD        -0.6830 
   1791 O           2.8677   10.5289    7.9434 O.3       1 DDD        -0.3300 
   1792 O           0.0727    8.1359   10.2294 O.3       1 DDD        -0.6830 
   1793 O          -1.8983    9.4869    7.0184 O.3       1 DDD        -0.6830 
   1794 O          -4.0803    8.2919    5.8144 O.3       1 DDD        -0.6830 
   1795 C          12.0147   14.8149    7.4694 C.2       1 DDD         0.5100 
   1796 C          11.9487   14.9899    9.0094 C.3       1 DDD        -0.1200 
   1797 C          11.9097   13.6379    9.7694 C.3       1 DDD         0.1050 
   1798 C          10.4377   13.2849   10.0334 C.2       1 DDD         0.7000 
   1799 O          12.5657   13.8859    6.8914 O.2       1 DDD        -0.4300 
   1800 O          12.4837   13.9149   11.0894 O.3       1 DDD        -0.6830 
   1801 O           9.7987   12.9109    9.0154 O.co2     1 DDD        -0.8000 
   1802 C          13.7657   15.8729    4.4734 C.3       1 DDD         0.2050 
   1803 C          14.7097   16.5659    5.4624 C.3       1 DDD        -0.1200 
   1804 C          15.9587   15.8559    5.8004 C.3       1 DDD         0.2050 
   1805 C          16.7857   16.7149    6.7314 C.3       1 DDD        -0.1200 
   1806 C          17.7617   15.9829    7.7064 C.3       1 DDD         0.2050 
   1807 C          18.5287   17.0999    8.5414 C.3       1 DDD        -0.1200 
   1808 C          19.4307   16.6029    9.6984 C.3       1 DDD         0.2050 
   1809 C          18.5547   15.8559   10.7864 C.3       1 DDD        -0.1200 
   1810 C          19.3167   15.6529   12.0894 C.3       1 DDD         0.2200 
   1811 C          18.4227   14.9999   13.1074 C.3       1 DDD        -0.1800 
   1812 O          16.7657   15.6869    4.6534 O.3       1 DDD        -0.6830 
   1813 O          18.7847   15.1109    7.1654 O.3       1 DDD        -0.6830 
   1814 O          20.0567   17.7629   10.2234 O.3       1 DDD        -0.6830 
   1815 O          20.3827   14.7039   11.9904 O.3       1 DDD        -0.3300 
   1816 C          24.9297   10.3209    9.8164 C.3       1 DDD        -0.1800 
   1817 C          23.9177   11.3869    9.4394 C.3       1 DDD         0.2200 
   1818 C          22.4967   10.8809    9.3624 C.3       1 DDD        -0.1200 
   1819 C          21.3807   11.8369    8.9364 C.3       1 DDD         0.2050 
   1820 C          19.9577   11.0879    8.8704 C.3       1 DDD        -0.1200 
   1821 C          18.6877   11.9959    8.6294 C.3       1 DDD         0.2050 
   1822 C          17.3517   11.1769    8.9274 C.3       1 DDD        -0.1200 
   1823 C          16.9547   11.2359   10.4004 C.3       1 DDD         0.2050 
   1824 C          15.4657   10.9159   10.6274 C.3       1 DDD        -0.1200 
   1825 C          14.8177    9.7339    9.8534 C.3       1 DDD         0.2200 
   1826 O          23.9487   12.3219   10.4444 O.3       1 DDD        -0.3300 
   1827 O          21.8307   12.2879    7.6484 O.3       1 DDD        -0.6830 
   1828 O          18.6557   12.2979    7.3274 O.3       1 DDD        -0.6830 
   1829 O          14.1147   15.9469    3.0694 O.3       1 DDD        -0.6830 
   1830 C         -17.1813   11.4009   15.7764 C.2       1 DDD         0.7000 
   1831 C         -17.4253   10.5689   14.5794 C.3       1 DDD        -0.2200 
   1832 C         -18.8043   10.9439   13.8544 C.3       1 DDD         0.2050 
   1833 C         -18.9843   10.0149   12.7154 C.2       1 DDD         0.5100 
   1834 O         -16.1803   12.1709   15.8504 O.co2     1 DDD        -0.8000 
   1835 O         -18.5673   12.2449   13.3504 O.3       1 DDD        -0.6830 
   1836 O         -19.0833   10.4359   11.5624 O.2       1 DDD        -0.4300 
   1837 C          21.5747   15.0529   12.4524 C.2       1 DDD         0.5100 
   1838 C          22.5167   13.9269   12.1254 C.3       1 DDD        -0.1200 
   1839 C          23.7527   14.4559   11.4294 C.3       1 DDD        -0.1200 
   1840 C          23.9207   13.6139   10.1734 C.2       1 DDD         0.5100 
   1841 O          24.1247   14.1479    9.1084 O.2       1 DDD        -0.4300 
   1842 O          -6.8143   17.1399    2.7474 O.3       1 DDD        -0.3300 
   1843 O          -9.7753   21.3939    2.3364 O.co2     1 DDD        -0.8000 
   1844 C          -8.6513   20.8519    2.1024 C.2       1 DDD         0.7000 
   1845 C          -8.0933   19.7129    2.9204 C.3       1 DDD        -0.2200 
   1846 C          -6.5813   19.5149    2.9654 C.3       1 DDD         0.2050 
   1847 C          -6.2073   18.1049    3.3784 C.2       1 DDD         0.5100 
   1848 O          -8.0973   21.1239    1.0494 O.co2     1 DDD        -0.8000 
   1849 O          -5.8963   20.5259    3.7324 O.3       1 DDD        -0.6830 
   1850 O          -5.2633   18.0259    4.1674 O.2       1 DDD        -0.4300 
   1851 O          21.9967   16.0849   13.0564 O.2       1 DDD        -0.4300 
   1852 C           1.5137   14.9829    6.6744 C.2       1 DDD         0.5100 
   1853 C           1.0727   13.8509    7.6104 C.3       1 DDD        -0.1200 
   1854 C           2.2517   12.8239    7.9694 C.3       1 DDD         0.2050 
   1855 C           2.1067   11.4549    7.3434 C.2       1 DDD         0.5100 
   1856 O           2.3057   14.7299    5.7644 O.2       1 DDD        -0.4300 
   1857 O           2.2757   12.7189    9.3574 O.3       1 DDD        -0.6830 
   1858 O           1.2867   11.1969    6.4664 O.2       1 DDD        -0.4300 
   1859 C         -28.4303   -5.6351    7.6894 C.3       1 DDD         0.1900 
   1860 C         -27.1883   -4.7701    7.3954 C.3       1 DDD        -0.1200 
   1861 C         -27.1983   -3.5021    8.2744 C.3       1 DDD         0.2050 
   1862 C         -25.7933   -2.7931    8.2354 C.3       1 DDD        -0.1200 
   1863 C         -25.5003   -1.6921    9.2894 C.3       1 DDD         0.2200 
   1864 C         -23.9673   -1.5741    9.6024 C.3       1 DDD        -0.1200 
   1865 C         -23.4433   -2.3921   10.8624 C.3       1 DDD         0.2050 
   1866 C         -21.9373   -2.0951   11.2644 C.3       1 DDD        -0.1200 
   1867 C         -20.8163   -2.1721   10.1594 C.3       1 DDD         0.2200 
   1868 C         -19.5403   -1.8501   10.9034 C.3       1 DDD        -0.1200 
   1869 C         -18.2083   -2.0141   10.2284 C.3       1 DDD         0.2050 
   1870 C         -17.0583   -1.9051   11.2844 C.3       1 DDD        -0.1200 
   1871 C         -15.6293   -2.0781   10.6274 C.3       1 DDD         0.2050 
   1872 C         -14.5873   -1.1131   11.1544 C.3       1 DDD        -0.1200 
   1873 C         -13.2343   -1.1591   10.3444 C.3       1 DDD         0.2200 
   1874 C         -12.2533   -2.2681   10.8904 C.3       1 DDD        -0.1200 
   1875 C         -11.8453   -3.3191    9.8414 C.3       1 DDD         0.2050 
   1876 C         -10.8813   -2.9051    8.7244 C.3       1 DDD        -0.1200 
   1877 C          -9.4103   -3.3441    9.0434 C.3       1 DDD         0.2200 
   1878 C          -8.4703   -2.6651    8.0044 C.3       1 DDD        -0.1200 
   1879 O         -28.1613   -2.5541    7.8084 O.3       1 DDD        -0.6830 
   1880 O         -23.6003   -3.7911   10.5954 O.3       1 DDD        -0.6830 
   1881 O         -20.8423   -3.3221    9.3944 O.3       1 DDD        -0.3300 
   1882 O         -18.1823   -0.9911    9.1604 O.3       1 DDD        -0.6830 
   1883 O         -15.2583   -3.4391   10.7564 O.3       1 DDD        -0.6830 
   1884 O         -12.8523   -4.1321    9.3024 O.3       1 DDD        -0.6830 
   1885 O          -9.2073   -4.7021    8.9044 O.3       1 DDD        -0.3300 
   1886 C          -5.5333   -9.2891   12.7364 C.3       1 DDD        -0.1200 
   1887 C          -6.8003  -10.0421   12.1284 C.3       1 DDD         0.2200 
   1888 C          -7.5183  -10.8241   13.2414 C.3       1 DDD        -0.1200 
   1889 C          -8.7233  -11.7121   12.8084 C.3       1 DDD         0.2050 
   1890 C          -9.3803  -12.4551   14.0524 C.3       1 DDD        -0.1200 
   1891 C         -10.3683  -11.4781   14.7184 C.3       1 DDD         0.2050 
   1892 C         -11.8823  -11.6131   14.4394 C.3       1 DDD        -0.1200 
   1893 C         -12.3043  -11.7061   12.9134 C.3       1 DDD         0.2050 
   1894 C         -13.7903  -12.1651   12.7394 C.3       1 DDD        -0.1200 
   1895 C         -14.2053  -12.7431   11.2834 C.3       1 DDD         0.2200 
   1896 C         -15.7233  -12.7651   11.0934 C.3       1 DDD        -0.1200 
   1897 C         -16.2393  -12.2941    9.7184 C.3       1 DDD         0.2050 
   1898 C         -17.7383  -11.9541    9.7284 C.3       1 DDD        -0.1200 
   1899 C         -18.1903  -11.0741    8.5884 C.3       1 DDD         0.2050 
   1900 C         -19.4743  -10.3921    8.8214 C.3       1 DDD        -0.1200 
   1901 C         -19.8183   -9.3051    7.7784 C.3       1 DDD         0.2050 
   1902 C         -21.3253   -9.0551    7.6924 C.3       1 DDD        -0.1200 
   1903 C         -22.1663   -9.9301    6.7284 C.3       1 DDD         0.2200 
   1904 C         -23.5963   -9.5451    6.7534 C.3       1 DDD        -0.1200 
   1905 C         -24.3923  -10.1001    5.5744 C.3       1 DDD         0.1900 
   1906 O          -7.6443   -9.0201   11.4964 O.3       1 DDD        -0.3300 
   1907 O          -8.2243  -12.7781   11.9954 O.3       1 DDD        -0.6830 
   1908 O         -10.0963  -11.5511   16.0804 O.3       1 DDD        -0.6830 
   1909 O         -11.9883  -10.5291   12.2444 O.3       1 DDD        -0.6830 
   1910 O         -18.2233  -11.8561    7.4104 O.3       1 DDD        -0.6830 
   1911 O         -19.2393   -8.0231    8.0684 O.3       1 DDD        -0.6830 
   1912 O         -25.6793   -9.4691    5.6324 O.3       1 DDD        -0.3300 
   1913 O         -28.4233   -6.7691    6.8324 O.3       1 DDD        -0.3300 
   1914 C         -28.1463   -7.9921    7.3774 C.2       1 DDD         0.5100 
   1915 C         -28.3773   -9.1471    6.4814 C.3       1 DDD        -0.1200 
   1916 C         -27.8823   -8.9791    5.0604 C.3       1 DDD         0.2050 
   1917 C         -26.6473   -9.9551    4.8094 C.2       1 DDD         0.5100 
   1918 O         -27.7903   -8.2151    8.5934 O.2       1 DDD        -0.4300 
   1919 O         -28.9743   -9.4611    4.2064 O.3       1 DDD        -0.6830 
   1920 O         -26.6553  -10.8331    3.9594 O.2       1 DDD        -0.4300 
   1921 C          -8.6863   -5.4551    9.9214 C.2       1 DDD         0.5100 
   1922 C          -8.1333   -6.8101    9.4244 C.3       1 DDD        -0.1200 
   1923 C          -9.0593   -8.0051    9.9004 C.3       1 DDD         0.2050 
   1924 C          -8.2233   -9.2171   10.2964 C.2       1 DDD         0.5100 
   1925 O          -8.4533   -5.0421   11.0834 O.2       1 DDD        -0.4300 
   1926 O         -10.0003   -8.4251    8.9284 O.3       1 DDD        -0.6830 
   1927 O          -8.1233  -10.2501    9.5794 O.2       1 DDD        -0.4300 
   1928 C          -7.0103   -2.9101    8.1304 C.3       1 DDD         0.2050 
   1929 C          -6.2883   -2.3351    6.9684 C.3       1 DDD        -0.1200 
   1930 C          -4.7703   -2.6451    6.6814 C.3       1 DDD         0.2050 
   1931 C          -3.7723   -2.3191    7.8234 C.3       1 DDD        -0.1200 
   1932 C          -2.2973   -2.4991    7.4594 C.3       1 DDD         0.2050 
   1933 C          -1.2953   -1.7971    8.4374 C.3       1 DDD        -0.1200 
   1934 C           0.1477   -1.8491    8.0364 C.3       1 DDD         0.2050 
   1935 C           0.5777   -1.1271    6.7334 C.3       1 DDD        -0.1200 
   1936 C           2.0577   -1.1581    6.3964 C.3       1 DDD         0.2200 
   1937 C           2.3177   -0.1801    5.2074 C.3       1 DDD        -0.1200 
   1938 C           2.0217    1.3029    5.6034 C.3       1 DDD         0.2050 
   1939 C           2.8537    2.3489    4.8974 C.3       1 DDD        -0.1200 
   1940 C           4.2867    2.6189    5.4804 C.3       1 DDD         0.2200 
   1941 C           4.4037    3.1759    6.8794 C.3       1 DDD        -0.1200 
   1942 C           5.6887    2.7699    7.6584 C.3       1 DDD         0.2050 
   1943 C           7.0487    3.2879    7.0914 C.3       1 DDD        -0.1200 
   1944 C           7.5747    4.6719    7.5664 C.3       1 DDD         0.2050 
   1945 C           8.8797    5.1689    6.7504 C.3       1 DDD        -0.1200 
   1946 C          10.1387    4.3039    6.9034 C.3       1 DDD         0.2200 
   1947 C          11.1897    4.3949    5.7904 C.3       1 DDD        -0.1200 
   1948 O          -4.3643   -1.9931    5.5564 O.3       1 DDD        -0.6830 
   1949 O          -1.9373   -3.8831    7.3234 O.3       1 DDD        -0.6830 
   1950 O           0.7777   -1.2471    9.1454 O.3       1 DDD        -0.6830 
   1951 O           2.4347   -2.5301    6.0814 O.3       1 DDD        -0.3300 
   1952 O           0.7257    1.5729    5.1264 O.3       1 DDD        -0.6830 
   1953 O           5.7497    1.3299    7.7974 O.3       1 DDD        -0.6830 
   1954 O           6.5717    5.6419    7.4324 O.3       1 DDD        -0.6830 
   1955 O          10.4407    4.5469    8.2574 O.3       1 DDD        -0.3300 
   1956 C          13.0457   -0.6421   11.9954 C.3       1 DDD        -0.1200 
   1957 C          11.8637    0.2549   12.5024 C.3       1 DDD         0.2200 
   1958 C          10.5687   -0.5991   12.6064 C.3       1 DDD        -0.1200 
   1959 C           9.3367    0.2059   13.1154 C.3       1 DDD         0.2050 
   1960 C           8.0967   -0.5951   13.4814 C.3       1 DDD        -0.1200 
   1961 C           7.4057   -1.3591   12.2594 C.3       1 DDD         0.2050 
   1962 C           6.0787   -1.9571   12.6364 C.3       1 DDD        -0.1200 
   1963 C           5.3447   -2.7641   11.4944 C.3       1 DDD         0.2050 
   1964 C           3.8847   -2.8671   11.8284 C.3       1 DDD        -0.1200 
   1965 C           3.0417   -3.6511   10.8854 C.3       1 DDD         0.2050 
   1966 C           3.0767   -5.2291   11.1734 C.3       1 DDD        -0.1200 
   1967 C           2.3727   -6.1551   10.0994 C.3       1 DDD         0.2200 
   1968 C           2.0757   -7.6211   10.4914 C.3       1 DDD        -0.1200 
   1969 C           0.8367   -8.3151    9.8234 C.3       1 DDD         0.2050 
   1970 C           0.3107   -9.6341   10.5824 C.3       1 DDD        -0.1200 
   1971 C          -0.3303   -9.5271   11.9844 C.3       1 DDD         0.2050 
   1972 C          -1.6573   -8.7141   11.8784 C.3       1 DDD        -0.1200 
   1973 C          -2.4143   -8.4581   13.2674 C.3       1 DDD         0.2050 
   1974 C          -3.1673   -9.5691   14.0264 C.3       1 DDD        -0.1200 
   1975 C          -4.3623  -10.1701   13.2674 C.3       1 DDD         0.2200 
   1976 O          11.7917    1.4039   11.6334 O.3       1 DDD        -0.3300 
   1977 O           8.2217   -2.3221   11.6064 O.3       1 DDD        -0.6830 
   1978 O           6.0467   -4.0081   11.4974 O.3       1 DDD        -0.6830 
   1979 O           3.2627   -6.1231    8.9964 O.3       1 DDD        -0.3300 
   1980 O           1.1297   -8.5901    8.4634 O.3       1 DDD        -0.6830 
   1981 O          -1.5433   -7.8761   14.1974 O.3       1 DDD        -0.6830 
   1982 C          10.5867    3.4879    9.0884 C.2       1 DDD         0.5100 
   1983 C          10.8337    4.0459   10.5044 C.3       1 DDD        -0.1200 
   1984 C          12.2717    3.6359   10.9434 C.3       1 DDD         0.2050 
   1985 C          12.3447    2.5899   11.9994 C.2       1 DDD         0.5100 
   1986 O          10.2957    2.3159    8.8774 O.2       1 DDD        -0.4300 
   1987 O          12.9567    4.7639   11.3734 O.3       1 DDD        -0.6830 
   1988 O          13.0187    2.8139   12.9824 O.2       1 DDD        -0.4300 
   1989 C          12.5177    3.5699    6.0914 C.3       1 DDD         0.2050 
   1990 C          13.5107    4.2189    6.9944 C.3       1 DDD        -0.1200 
   1991 C          14.5857    3.3949    7.7724 C.3       1 DDD         0.2200 
   1992 C          15.4027    2.3139    7.0754 C.3       1 DDD        -0.1200 
   1993 C          16.3157    1.3849    7.9144 C.3       1 DDD         0.2050 
   1994 C          17.3137    0.5469    6.9974 C.3       1 DDD        -0.1200 
   1995 C          18.5027    1.3009    6.3164 C.3       1 DDD         0.2050 
   1996 C          19.7107    0.3169    6.2464 C.3       1 DDD        -0.1200 
   1997 C          20.8737    0.8659    5.4604 C.3       1 DDD         0.2200 
   1998 C          22.0467   -0.1561    5.5454 C.3       1 DDD        -0.1800 
   1999 O          15.6307    0.5809    8.8374 O.3       1 DDD        -0.6830 
   2000 O          18.0667    1.6619    5.0234 O.3       1 DDD        -0.6830 
   2001 O          21.3597    2.1169    5.9604 O.3       1 DDD        -0.3300 
   2002 C          24.6927    2.1809    8.6394 C.3       1 DDD        -0.1800 
   2003 C          23.4937    2.5459    9.4954 C.3       1 DDD         0.2200 
   2004 C          22.8547    1.2779   10.1574 C.3       1 DDD        -0.1200 
   2005 C          21.5967    1.6589   11.0034 C.3       1 DDD         0.2050 
   2006 C          20.3997    0.7129   10.8984 C.3       1 DDD        -0.1200 
   2007 C          19.0137    1.2879   11.3484 C.3       1 DDD         0.2050 
   2008 C          17.9357    0.1709   11.2744 C.3       1 DDD        -0.1200 
   2009 C          16.6117    0.4099   12.0594 C.3       1 DDD         0.2050 
   2010 C          15.6687   -0.7471   11.9924 C.3       1 DDD        -0.1200 
   2011 C          14.3967   -0.5871   12.8334 C.3       1 DDD         0.2200 
   2012 O          22.5867    3.1199    8.5744 O.3       1 DDD        -0.3300 
   2013 O          18.6807    2.4519   10.5904 O.3       1 DDD        -0.6830 
   2014 O          16.0467    1.5379   11.4734 O.3       1 DDD        -0.6830 
   2015 O          12.8947    3.4659    4.7594 O.3       1 DDD        -0.6830 
   2016 C         -20.6723   -3.3431    8.0144 C.2       1 DDD         0.5100 
   2017 C         -20.2093   -4.6631    7.5044 C.3       1 DDD        -0.1200 
   2018 C         -19.8633   -4.6221    6.0254 C.3       1 DDD         0.1050 
   2019 C         -19.9763   -6.0521    5.5014 C.2       1 DDD         0.7000 
   2020 O         -20.7393   -2.3141    7.3364 O.2       1 DDD        -0.4300 
   2021 O         -18.5533   -4.2111    5.6904 O.3       1 DDD        -0.6830 
   2022 O         -21.0073   -6.3751    4.8924 O.co2     1 DDD        -0.8000 
   2023 C          21.5717    3.1079    5.0424 C.2       1 DDD         0.5100 
   2024 C          22.2517    4.2989    5.7034 C.3       1 DDD        -0.1200 
   2025 C          21.6677    4.7459    7.0214 C.3       1 DDD        -0.1200 
   2026 C          22.7157    4.3419    8.0574 C.2       1 DDD         0.5100 
   2027 O          23.5347    5.1449    8.5004 O.2       1 DDD        -0.4300 
   2028 O          21.2847    3.2449    3.8574 O.2       1 DDD        -0.4300 
   2029 C           3.5117   -3.1751    6.5574 C.2       1 DDD         0.5100 
   2030 C           3.8007   -4.5671    5.9044 C.3       1 DDD        -0.1200 
   2031 C           3.9807   -5.7961    6.8574 C.3       1 DDD         0.2050 
   2032 C           2.8017   -5.9721    7.7604 C.2       1 DDD         0.5100 
   2033 O           4.2217   -2.7581    7.4854 O.2       1 DDD        -0.4300 
   2034 O           4.2457   -6.9821    6.0874 O.3       1 DDD        -0.6830 
   2035 O           1.6807   -5.7411    7.3574 O.2       1 DDD        -0.4300 
   2036 O         -13.5293  -13.9581   11.0744 O.3       1 DDD        -0.3300 
   2037 O          -3.9003  -10.8771   12.1334 O.3       1 DDD        -0.3300 
   2038 C          -0.8823  -16.7481   16.5314 C.3       1 DDD        -0.1200 
   2039 C          -2.0553  -16.7041   15.5114 C.3       1 DDD         0.2200 
   2040 C          -3.3033  -17.5001   15.9934 C.3       1 DDD        -0.1200 
   2041 C          -4.4323  -17.4341   14.8964 C.3       1 DDD         0.2050 
   2042 C          -5.7343  -17.8621   15.5024 C.3       1 DDD        -0.1200 
   2043 C          -6.8983  -17.4131   14.5924 C.3       1 DDD         0.2050 
   2044 C          -8.2343  -18.1581   14.8654 C.3       1 DDD        -0.1200 
   2045 C          -8.4913  -19.4291   14.0604 C.3       1 DDD         0.2200 
   2046 C          -9.8923  -19.8701   14.2924 C.3       1 DDD        -0.1200 
   2047 C         -10.3003  -20.9841   13.2544 C.3       1 DDD         0.2050 
   2048 C         -11.8053  -21.1941   12.9564 C.3       1 DDD        -0.1200 
   2049 C         -12.2723  -20.3751   11.7024 C.3       1 DDD         0.2200 
   2050 C         -13.6673  -20.7511   11.2754 C.3       1 DDD        -0.1200 
   2051 C         -14.1643  -20.1191   10.0224 C.3       1 DDD         0.2050 
   2052 C         -15.6453  -20.3171    9.8664 C.3       1 DDD        -0.1200 
   2053 C         -16.3503  -19.4111    8.8514 C.3       1 DDD         0.2050 
   2054 C         -17.9133  -19.5961    8.8864 C.3       1 DDD        -0.1200 
   2055 C         -18.7433  -18.7211    7.9404 C.3       1 DDD         0.2050 
   2056 C         -20.2713  -18.8491    8.1374 C.3       1 DDD        -0.1200 
   2057 C         -21.0663  -18.0301    7.0724 C.3       1 DDD         0.1900 
   2058 O          -2.4683  -15.3561   15.4684 O.3       1 DDD        -0.3300 
   2059 O          -4.1533  -18.3501   13.8714 O.3       1 DDD        -0.6830 
   2060 O          -7.2483  -16.0771   14.8964 O.3       1 DDD        -0.6830 
   2061 O          -9.9433  -22.3151   13.7164 O.3       1 DDD        -0.6830 
   2062 O         -12.3083  -18.9731   11.9504 O.3       1 DDD        -0.3300 
   2063 O         -13.4503  -20.6431    8.9174 O.3       1 DDD        -0.6830 
   2064 O         -15.9123  -19.6581    7.5934 O.3       1 DDD        -0.6830 
   2065 O         -18.3783  -19.0451    6.6374 O.3       1 DDD        -0.6830 
   2066 O         -21.0003  -16.6361    7.2634 O.3       1 DDD        -0.3300 
   2067 O         -22.1463  -11.3111    7.0254 O.3       1 DDD        -0.3300 
   2068 C         -21.4633  -12.1591    6.2184 C.2       1 DDD         0.5100 
   2069 C         -21.6213  -13.6121    6.5394 C.3       1 DDD        -0.1200 
   2070 C         -20.2643  -14.3031    6.7514 C.3       1 DDD         0.2050 
   2071 C         -20.4193  -15.8531    6.3744 C.2       1 DDD         0.5100 
   2072 O         -20.7793  -11.8101    5.2944 O.2       1 DDD        -0.4300 
   2073 O         -19.7483  -14.2161    8.0374 O.3       1 DDD        -0.6830 
   2074 O         -20.0413  -16.2001    5.2504 O.2       1 DDD        -0.4300 
   2075 C          -3.6853  -12.1841   11.9724 C.2       1 DDD         0.5100 
   2076 C          -4.1773  -13.1241   13.0234 C.3       1 DDD        -0.1200 
   2077 C          -3.2093  -13.2511   14.2804 C.3       1 DDD         0.2050 
   2078 C          -2.3673  -14.6001   14.2644 C.2       1 DDD         0.5100 
   2079 O          -3.2263  -12.5861   10.9244 O.2       1 DDD        -0.4300 
   2080 O          -3.9093  -13.1861   15.4904 O.3       1 DDD        -0.6830 
   2081 O          -1.7033  -14.9611   13.2904 O.2       1 DDD        -0.4300 
   2082 O          14.2827   -1.6251   13.8954 O.3       1 DDD        -0.3300 
   2083 C          18.9567   -5.6731   16.3814 C.3       1 DDD        -0.1200 
   2084 C          17.9117   -6.1881   15.4044 C.3       1 DDD         0.2200 
   2085 C          17.6607   -7.6581   15.8574 C.3       1 DDD        -0.1200 
   2086 C          16.6707   -8.4831   14.9804 C.3       1 DDD         0.2050 
   2087 C          16.5587   -9.8881   15.4804 C.3       1 DDD        -0.1200 
   2088 C          15.4227  -10.6881   14.8734 C.3       1 DDD         0.2200 
   2089 C          14.0937  -10.1861   15.4364 C.3       1 DDD        -0.1200 
   2090 C          12.8517  -10.5651   14.5604 C.3       1 DDD         0.2050 
   2091 C          11.6047  -10.4631   15.3704 C.3       1 DDD        -0.1200 
   2092 C          11.0987  -11.7371   16.0484 C.3       1 DDD         0.2050 
   2093 C           9.6437  -11.5401   16.4474 C.3       1 DDD        -0.1200 
   2094 C           8.5487  -12.2041   15.5664 C.3       1 DDD         0.2200 
   2095 C           7.1157  -11.9871   16.2954 C.3       1 DDD        -0.1200 
   2096 C           6.0547  -13.0361   15.8024 C.3       1 DDD         0.2050 
   2097 C           4.7187  -12.8741   16.5214 C.3       1 DDD        -0.1200 
   2098 C           3.6247  -13.8871   16.2664 C.3       1 DDD         0.2050 
   2099 C           3.9267  -15.2961   16.8974 C.3       1 DDD        -0.1200 
   2100 C           2.9597  -16.4871   16.5554 C.3       1 DDD         0.2050 
   2101 C           1.5117  -16.4251   17.2204 C.3       1 DDD        -0.1200 
   2102 C           0.4807  -16.2141   16.1164 C.3       1 DDD         0.2050 
   2103 O          16.6577   -5.4721   15.5534 O.3       1 DDD        -0.3300 
   2104 O          17.1887   -8.6141   13.7014 O.3       1 DDD        -0.6830 
   2105 O          12.9317   -9.7431   13.4474 O.3       1 DDD        -0.6830 
   2106 O          11.8147  -12.0401   17.2154 O.3       1 DDD        -0.6830 
   2107 O           8.5137  -11.6481   14.2814 O.3       1 DDD        -0.3300 
   2108 O           5.6937  -12.5511   14.5004 O.3       1 DDD        -0.6830 
   2109 O           2.4237  -13.3631   16.8764 O.3       1 DDD        -0.6830 
   2110 O           3.6517  -17.7081   16.9104 O.3       1 DDD        -0.6830 
   2111 O           0.4097  -14.8561   15.7034 O.3       1 DDD        -0.6830 
   2112 C          15.2037   -1.7251   14.8724 C.2       1 DDD         0.5100 
   2113 C          14.9927   -2.9471   15.7804 C.3       1 DDD        -0.1200 
   2114 C          14.7577   -4.2411   14.9844 C.3       1 DDD         0.2050 
   2115 C          16.0927   -4.8391   14.5414 C.2       1 DDD         0.5100 
   2116 O          16.2207   -1.0451   14.9744 O.2       1 DDD        -0.4300 
   2117 O          14.0327   -5.1581   15.8234 O.3       1 DDD        -0.6830 
   2118 O          16.5087   -4.7681   13.3904 O.2       1 DDD        -0.4300 
   2119 C          25.8627   -4.1061   14.8024 C.3       1 DDD        -0.1800 
   2120 C          25.8867   -2.8251   15.6814 C.3       1 DDD         0.2050 
   2121 C          26.0897   -1.5341   14.8834 C.3       1 DDD        -0.1200 
   2122 C          24.9607   -1.1331   13.9084 C.3       1 DDD         0.2050 
   2123 C          23.8607   -0.4191   14.7024 C.3       1 DDD        -0.1200 
   2124 C          22.3727   -0.7401   14.2904 C.3       1 DDD         0.2050 
   2125 C          21.8467   -2.0641   14.8314 C.3       1 DDD        -0.1200 
   2126 C          20.5407   -2.6111   14.2174 C.3       1 DDD         0.2050 
   2127 C          20.2067   -4.0851   14.6444 C.3       1 DDD        -0.1200 
   2128 C          19.3627   -4.2441   15.9384 C.3       1 DDD         0.2050 
   2129 O          26.9697   -2.9721   16.5704 O.3       1 DDD        -0.6830 
   2130 O          25.4597   -0.3701   12.7924 O.3       1 DDD        -0.6830 
   2131 O          21.4687    0.2419   14.7204 O.3       1 DDD        -0.6830 
   2132 O          20.6357   -2.6711   12.7354 O.3       1 DDD        -0.6830 
   2133 O          20.1587   -3.6661   17.0204 O.3       1 DDD        -0.6830 
   2134 C         -13.7053  -15.0321   11.8484 C.2       1 DDD         0.5100 
   2135 C         -13.0433  -16.2921   11.2514 C.3       1 DDD        -0.1200 
   2136 C         -11.6853  -16.6701   11.9044 C.3       1 DDD         0.2050 
   2137 C         -11.3853  -18.1701   11.5394 C.2       1 DDD         0.5100 
   2138 O         -14.3653  -15.0441   12.8974 O.2       1 DDD        -0.4300 
   2139 O         -10.6763  -15.8641   11.4304 O.3       1 DDD        -0.6830 
   2140 O         -10.3703  -18.4581   10.9744 O.2       1 DDD        -0.4300 
   2141 C           9.0967   -9.3581   10.5544 C.2       1 DDD         0.7000 
   2142 C           9.2387  -10.0601   11.8734 C.3       1 DDD        -0.2200 
   2143 C           8.9757  -11.5691   11.8544 C.3       1 DDD         0.2050 
   2144 C           9.1517  -12.3111   13.2434 C.2       1 DDD         0.5100 
   2145 O           9.7817   -8.3081   10.4474 O.co2     1 DDD        -0.8000 
   2146 O           9.6727  -12.2811   10.8054 O.3       1 DDD        -0.6830 
   2147 O           9.8407  -13.3061   13.4234 O.2       1 DDD        -0.4300 
   2148 O         -26.8113    4.9099    9.3564 O.3       1 DDD        -0.3300 
   2149 O         -14.0743    5.1899    9.9804 O.3       1 DDD        -0.3300 
   2150 O          -6.8383    5.4099    5.4514 O.3       1 DDD        -0.3300 
   2151 O           6.6397   10.1849    8.5724 O.3       1 DDD        -0.6830 
   2152 O          17.6917   10.3659   11.2574 O.3       1 DDD        -0.6830 
   2153 C         -27.3453    3.9069   10.0194 C.2       1 DDD         0.5100 
   2154 C         -27.7523    2.7649    9.0274 C.3       1 DDD        -0.1200 
   2155 C         -26.5113    1.8479    8.5484 C.3       1 DDD         0.2050 
   2156 C         -26.2913    0.5799    9.4224 C.2       1 DDD         0.5100 
   2157 O         -27.5973    3.7929   11.2524 O.2       1 DDD        -0.4300 
   2158 O         -26.6693    1.4809    7.2004 O.3       1 DDD        -0.6830 
   2159 O         -26.3163    0.6809   10.6744 O.2       1 DDD        -0.4300 
   2160 O         -25.9323   -0.4941    8.6814 O.3       1 DDD        -0.3300 
   2161 O         -12.5463    0.0749   10.0764 O.3       1 DDD        -0.3300 
   2162 C         -13.5713    4.2129   10.7884 C.2       1 DDD         0.5100 
   2163 C         -13.1643    2.9389   10.0204 C.3       1 DDD        -0.1200 
   2164 C         -11.8403    2.3029   10.5794 C.3       1 DDD         0.2050 
   2165 C         -12.1673    0.9079   11.0824 C.2       1 DDD         0.5100 
   2166 O         -13.5423    4.2539   12.0254 O.2       1 DDD        -0.4300 
   2167 O         -10.8553    2.1749    9.5714 O.3       1 DDD        -0.6830 
   2168 O         -11.9803    0.4889   12.2634 O.2       1 DDD        -0.4300 
   2169 O           5.7437    8.0279    5.7054 O.3       1 DDD        -0.3300 
   2170 O           5.0767    3.3979    4.5244 O.3       1 DDD        -0.3300 
   2171 C           5.9547    7.7879    4.3684 C.2       1 DDD         0.5100 
   2172 C           6.6427    6.3999    4.1504 C.3       1 DDD        -0.1200 
   2173 C           5.7837    5.3949    3.2824 C.3       1 DDD         0.2050 
   2174 C           4.7737    4.7089    4.2504 C.2       1 DDD         0.5100 
   2175 O           5.6137    8.4799    3.4304 O.2       1 DDD        -0.4300 
   2176 O           6.6197    4.4599    2.5684 O.3       1 DDD        -0.6830 
   2177 O           3.8047    5.3459    4.6924 O.2       1 DDD        -0.4300 
   2178 C          -7.3183    4.1709    5.8034 C.2       1 DDD         0.5100 
   2179 C          -6.5703    3.4409    6.9594 C.3       1 DDD        -0.1200 
   2180 C          -7.2183    2.1329    7.4104 C.3       1 DDD         0.1050 
   2181 C          -6.5693    1.5459    8.6704 C.2       1 DDD         0.7000 
   2182 O          -8.3393    3.7059    5.2774 O.2       1 DDD        -0.4300 
   2183 O          -7.3033    1.0359    6.4714 O.3       1 DDD        -0.6830 
   2184 O          -5.6353    2.1469    9.2244 O.co2     1 DDD        -0.8000 
   2185 O          15.4397    4.3449    8.5364 O.3       1 DDD        -0.3300 
   2186 O          15.5717    8.6009   10.2254 O.3       1 DDD        -0.3300 
   2187 C          16.0677    7.7509    9.2784 C.2       1 DDD         0.5100 
   2188 C          16.8717    6.5979    9.9034 C.3       1 DDD        -0.1200 
   2189 C          17.4467    5.5509    8.9474 C.3       1 DDD         0.2050 
   2190 C          16.4857    4.9619    7.9084 C.2       1 DDD         0.5100 
   2191 O          16.0317    7.9729    8.0234 O.2       1 DDD        -0.4300 
   2192 O          18.6587    6.0899    8.3904 O.3       1 DDD        -0.6830 
   2193 O          16.6817    4.9779    6.6794 O.2       1 DDD        -0.4300 
   2194 O          -0.5333  -10.8251   12.4754 O.3       1 DDD        -0.6830 
   2195 O           9.6897    0.9559   14.3384 O.3       1 DDD        -0.6830 
   2196 O          22.1127    1.7819   12.2774 O.3       1 DDD        -0.6830 
   2197 O          -7.5923  -20.4061   14.5244 O.3       1 DDD        -0.3300 
   2198 O          15.5347  -12.0291   15.2964 O.3       1 DDD        -0.3300 
   2199 O          -3.3833  -22.3301   16.1534 O.co2     1 DDD        -0.8000 
   2200 C          -7.0213  -21.2201   13.6314 C.2       1 DDD         0.5100 
   2201 C          -6.4313  -22.4561   14.2364 C.3       1 DDD        -0.1200 
   2202 C          -5.6593  -22.2601   15.5174 C.3       1 DDD         0.1050 
   2203 C          -4.1873  -21.8421   15.3294 C.2       1 DDD         0.7000 
   2204 O          -7.1943  -21.1351   12.3734 O.2       1 DDD        -0.4300 
   2205 O          -5.4993  -23.4991   16.1744 O.3       1 DDD        -0.6830 
   2206 O          -3.9033  -21.1461   14.3464 O.co2     1 DDD        -0.8000 
   2207 O          18.4237  -16.1481   16.3594 O.co2     1 DDD        -0.8000 
   2208 C          15.3847  -13.0821   14.4004 C.2       1 DDD         0.5100 
   2209 C          15.7927  -14.3281   15.0354 C.3       1 DDD        -0.1200 
   2210 C          17.2197  -14.8891   14.8724 C.3       1 DDD         0.1050 
   2211 C          17.3587  -16.1871   15.6864 C.2       1 DDD         0.7000 
   2212 O          15.0477  -13.1111   13.2204 O.2       1 DDD        -0.4300 
   2213 O          18.1597  -14.0081   15.5044 O.3       1 DDD        -0.6830 
   2214 O          16.5027  -17.0651   15.7074 O.co2     1 DDD        -0.8000 
   2215 O          -6.9223    0.4209    8.9874 O.co2     1 DDD        -0.8000 
   2216 O          -6.5163   -2.3581    9.3244 O.3       1 DDD        -0.6830 
   2217 O           8.3207   -9.6851    9.5674 O.co2     1 DDD        -0.8000 
   2218 O           1.7037   -3.2191   10.9094 O.3       1 DDD        -0.6830 
   2219 O           9.9277   13.3919   11.2014 O.co2     1 DDD        -0.8000 
   2220 O          12.1497    7.5969   11.1144 O.3       1 DDD        -0.6830 
   2221 O         -18.9363   -6.7901    5.5664 O.co2     1 DDD        -0.8000 
   2222 O         -16.1443  -13.3471    8.7354 O.3       1 DDD        -0.6830 
   2223 O         -17.9123   11.2369   16.7854 O.co2     1 DDD        -0.8000 
   2224 O         -19.8033   13.2929    4.3534 O.3       1 DDD        -0.6830 
   2225 C         -22.7813   17.3799   19.9394 C.3       1 DDD         0.1900 
   2226 C         -21.4693   16.9509   19.2924 C.3       1 DDD        -0.1200 
   2227 C         -20.5883   16.3049   20.4274 C.3       1 DDD         0.2050 
   2228 C         -19.1213   16.0329   20.0264 C.3       1 DDD        -0.1200 
   2229 C         -18.2893   17.2939   19.6624 C.3       1 DDD         0.2050 
   2230 C         -16.9013   16.8519   19.1834 C.3       1 DDD        -0.1200 
   2231 C         -15.9033   18.0299   19.0904 C.3       1 DDD         0.2050 
   2232 C         -16.3203   19.1009   18.0854 C.3       1 DDD        -0.1200 
   2233 C         -16.5973   18.7079   16.7014 C.3       1 DDD         0.2050 
   2234 C         -16.3773   19.9539   15.7134 C.3       1 DDD        -0.1200 
   2235 C         -14.9173   20.1759   15.3114 C.3       1 DDD         0.2050 
   2236 C         -14.3073   19.2129   14.2244 C.3       1 DDD        -0.1200 
   2237 C         -12.7933   19.1599   14.1494 C.3       1 DDD         0.2050 
   2238 C         -12.2783   18.0989   13.1624 C.3       1 DDD        -0.1200 
   2239 C         -10.8683   18.1339   12.7014 C.3       1 DDD         0.2050 
   2240 C         -10.5653   17.0849   11.6394 C.3       1 DDD        -0.1200 
   2241 C          -9.2483   17.4289   10.9334 C.3       1 DDD         0.2050 
   2242 C          -8.5903   16.3009   10.1364 C.3       1 DDD        -0.1200 
   2243 C          -7.9113   15.1099   10.8784 C.3       1 DDD         0.2200 
   2244 C          -6.5243   15.4579   11.5084 C.3       1 DDD        -0.1200 
   2245 O         -21.0913   14.9779   20.7074 O.3       1 DDD        -0.6830 
   2246 O         -18.2783   18.0229   20.8194 O.3       1 DDD        -0.6830 
   2247 O         -14.4503   17.7479   18.9334 O.3       1 DDD        -0.6830 
   2248 O         -14.6923   21.5599   14.9434 O.3       1 DDD        -0.6830 
   2249 O         -12.3363   18.7039   15.4584 O.3       1 DDD        -0.6830 
   2250 O          -9.9713   18.0779   13.8414 O.3       1 DDD        -0.6830 
   2251 O          -9.6753   18.4909   10.0374 O.3       1 DDD        -0.6830 
   2252 O          -8.7023   14.5149   11.8874 O.3       1 DDD        -0.3300 
   2253 C          -8.9243    7.3649   14.9514 C.3       1 DDD        -0.1200 
   2254 C          -9.9903    8.5559   14.9594 C.3       1 DDD         0.2200 
   2255 C         -10.4833    8.7829   16.4104 C.3       1 DDD        -0.1200 
   2256 C         -11.7103    9.7519   16.4704 C.3       1 DDD         0.2050 
   2257 C         -12.4133    9.6909   17.8754 C.3       1 DDD        -0.1200 
   2258 C         -13.4583    8.6949   18.1054 C.3       1 DDD         0.2050 
   2259 C         -13.8033    8.3829   19.5654 C.3       1 DDD        -0.1200 
   2260 C         -15.0083    7.3839   19.7024 C.3       1 DDD         0.2200 
   2261 C         -15.4863    7.1949   21.1884 C.3       1 DDD        -0.1200 
   2262 C         -16.2593    8.4649   21.7914 C.3       1 DDD         0.2050 
   2263 C         -17.7573    8.4899   21.3284 C.3       1 DDD        -0.1200 
   2264 C         -18.2283    9.9039   21.0054 C.3       1 DDD         0.2200 
   2265 C         -19.5393   10.0519   20.1174 C.3       1 DDD        -0.1200 
   2266 C         -20.8403    9.4979   20.7374 C.3       1 DDD         0.2050 
   2267 C         -22.1943   10.0139   20.2264 C.3       1 DDD        -0.1200 
   2268 C         -22.6693   11.3259   20.8254 C.3       1 DDD         0.2050 
   2269 C         -24.0443   11.8179   20.2334 C.3       1 DDD        -0.1200 
   2270 C         -23.9553   12.2439   18.7374 C.3       1 DDD         0.2200 
   2271 C         -24.5173   13.7039   18.4604 C.3       1 DDD        -0.1200 
   2272 C         -23.8743   14.2189   17.1344 C.3       1 DDD         0.1900 
   2273 O          -9.2933    9.6839   14.3774 O.3       1 DDD        -0.3300 
   2274 O         -11.1363   11.0159   16.3744 O.3       1 DDD        -0.6830 
   2275 O         -14.6463    9.1209   17.5094 O.3       1 DDD        -0.6830 
   2276 O         -16.1043    8.5129   23.2144 O.3       1 DDD        -0.6830 
   2277 O         -18.5323   10.6889   22.1084 O.3       1 DDD        -0.3300 
   2278 O         -20.8533    8.0789   20.5684 O.3       1 DDD        -0.6830 
   2279 O         -22.8023   11.2369   22.1764 O.3       1 DDD        -0.6830 
   2280 O         -24.0343   15.6169   16.9204 O.3       1 DDD        -0.3300 
   2281 O         -23.6623   17.8689   18.9274 O.3       1 DDD        -0.3300 
   2282 C         -25.0033   17.8409   19.0624 C.2       1 DDD         0.5100 
   2283 C         -25.7773   18.1889   17.7784 C.3       1 DDD        -0.1200 
   2284 C         -25.2133   17.6439   16.4444 C.3       1 DDD         0.2050 
   2285 C         -25.2063   16.0639   16.4204 C.2       1 DDD         0.5100 
   2286 O         -25.4613   17.6649   20.2004 O.2       1 DDD        -0.4300 
   2287 O         -25.9323   18.1899   15.4084 O.3       1 DDD        -0.6830 
   2288 O         -26.1943   15.4479   15.9534 O.2       1 DDD        -0.4300 
   2289 C          -9.5173   13.4789   11.5314 C.2       1 DDD         0.5100 
   2290 C         -10.2093   12.9229   12.7074 C.3       1 DDD        -0.1200 
   2291 C          -9.3313   11.8579   13.2924 C.3       1 DDD         0.2050 
   2292 C          -9.9523   10.4859   13.4814 C.2       1 DDD         0.5100 
   2293 O          -9.6513   13.0929   10.3644 O.2       1 DDD        -0.4300 
   2294 O          -8.7593   12.2409   14.5004 O.3       1 DDD        -0.6830 
   2295 O         -10.9533   10.1469   12.7844 O.2       1 DDD        -0.4300 
   2296 C          -6.5403   15.7639   13.0274 C.3       1 DDD         0.2200 
   2297 C          -6.2913   14.4899   13.9294 C.3       1 DDD        -0.1200 
   2298 C          -6.6523   14.7439   15.3294 C.3       1 DDD         0.2050 
   2299 C          -6.1003   13.6509   16.2984 C.3       1 DDD        -0.1200 
   2300 C          -6.6803   13.7269   17.8314 C.3       1 DDD         0.2050 
   2301 C          -6.2743   15.0399   18.5324 C.3       1 DDD        -0.1200 
   2302 C          -4.7373   15.2189   18.8894 C.3       1 DDD         0.2050 
   2303 C          -4.4703   16.0299   20.1744 C.3       1 DDD        -0.1200 
   2304 C          -2.9633   16.0499   20.6044 C.3       1 DDD         0.2200 
   2305 C          -2.6973   16.7959   21.9604 C.3       1 DDD        -0.1200 
   2306 C          -1.1933   17.0809   22.3814 C.3       1 DDD         0.2050 
   2307 C          -0.9813   17.0489   23.8844 C.3       1 DDD        -0.1200 
   2308 C           0.4637   17.3929   24.3654 C.3       1 DDD         0.2050 
   2309 C           0.4527   17.9039   25.8114 C.3       1 DDD        -0.1200 
   2310 C           1.4517   19.0489   26.0584 C.3       1 DDD         0.2050 
   2311 C           1.2097   19.9519   27.3684 C.3       1 DDD        -0.1200 
   2312 C           1.8927   21.3019   27.3694 C.3       1 DDD         0.2050 
   2313 C           3.3927   21.3479   27.3764 C.3       1 DDD        -0.1200 
   2314 C           4.0597   21.3669   26.0144 C.3       1 DDD         0.2200 
   2315 C           4.2677   22.8019   25.4334 C.3       1 DDD        -0.1200 
   2316 O          -8.0333   14.4989   15.4584 O.3       1 DDD        -0.6830 
   2317 O          -6.1773   12.5929   18.5264 O.3       1 DDD        -0.6830 
   2318 O          -4.0333   15.8479   17.8734 O.3       1 DDD        -0.6830 
   2319 O          -2.3613   14.7699   20.4644 O.3       1 DDD        -0.3300 
   2320 O          -1.0143   18.4099   21.9094 O.3       1 DDD        -0.6830 
   2321 O           1.2647   16.2709   24.1744 O.3       1 DDD        -0.6830 
   2322 O           2.6807   18.4069   26.2154 O.3       1 DDD        -0.6830 
   2323 O           1.3967   21.8239   28.5854 O.3       1 DDD        -0.6830 
   2324 O           5.3677   20.8569   26.2714 O.3       1 DDD        -0.3300 
   2325 C           9.3797   12.4709   21.1694 C.3       1 DDD        -0.1200 
   2326 C           9.3277   11.0669   20.4824 C.3       1 DDD         0.2050 
   2327 C           8.2717   11.0689   19.3674 C.3       1 DDD        -0.1200 
   2328 C           8.5067   11.8479   17.9814 C.3       1 DDD         0.2050 
   2329 C           7.2997   11.6689   17.0024 C.3       1 DDD        -0.1200 
   2330 C           5.8947   12.0629   17.5214 C.3       1 DDD         0.2050 
   2331 C           4.7767   11.6329   16.5844 C.3       1 DDD        -0.1200 
   2332 C           3.3497   12.0049   16.9974 C.3       1 DDD         0.2050 
   2333 C           2.4047   12.2439   15.8164 C.3       1 DDD        -0.1200 
   2334 C           2.0837   11.1419   14.7684 C.3       1 DDD         0.2200 
   2335 C           1.1787    9.9569   15.1984 C.3       1 DDD        -0.1200 
   2336 C          -0.1863   10.4539   15.7304 C.3       1 DDD         0.2200 
   2337 C          -1.1853    9.2329   15.8244 C.3       1 DDD        -0.1200 
   2338 C          -2.7263    9.3549   15.8914 C.3       1 DDD         0.2050 
   2339 C          -3.5033    7.9459   15.9284 C.3       1 DDD        -0.1200 
   2340 C          -3.3113    7.1729   14.5394 C.3       1 DDD         0.2050 
   2341 C          -4.5613    6.3239   14.1624 C.3       1 DDD        -0.1200 
   2342 C          -5.7703    7.1429   13.8904 C.3       1 DDD         0.2050 
   2343 C          -7.0593    6.3319   13.4644 C.3       1 DDD        -0.1200 
   2344 C          -8.3023    7.1629   13.4854 C.3       1 DDD         0.2200 
   2345 O           9.7007   11.4899   17.2774 O.3       1 DDD        -0.6830 
   2346 O           5.8877   13.4869   17.6584 O.3       1 DDD        -0.6830 
   2347 O           0.0517   10.8389   17.1014 O.3       1 DDD        -0.3300 
   2348 O          -3.2473   10.0419   17.0094 O.3       1 DDD        -0.6830 
   2349 O          -2.1923    6.3309   14.5634 O.3       1 DDD        -0.6830 
   2350 O          -5.5483    8.1819   12.9554 O.3       1 DDD        -0.6830 
   2351 C           5.8677   19.8389   25.5364 C.2       1 DDD         0.5100 
   2352 C           7.1827   19.3089   26.1744 C.3       1 DDD        -0.1200 
   2353 C           7.0177   18.5319   27.5234 C.3       1 DDD         0.1050 
   2354 C           8.3377   18.4859   28.1844 C.2       1 DDD         0.7000 
   2355 O           5.4287   19.3089   24.4774 O.2       1 DDD        -0.4300 
   2356 O           6.6377   17.2239   27.2664 O.3       1 DDD        -0.6830 
   2357 O           8.6827   19.5009   28.8494 O.co2     1 DDD        -0.8000 
   2358 C           4.4817   22.8749   23.9314 C.3       1 DDD         0.2050 
   2359 C           5.5877   23.7809   23.3234 C.3       1 DDD        -0.1200 
   2360 C           7.0547   23.4189   23.7414 C.3       1 DDD         0.2050 
   2361 C           8.0217   24.4779   23.1164 C.3       1 DDD        -0.1200 
   2362 C           9.6217   24.3619   23.4394 C.3       1 DDD         0.2050 
   2363 C           9.9067   24.5429   24.9564 C.3       1 DDD        -0.1200 
   2364 C          11.3557   24.5209   25.4444 C.3       1 DDD         0.2050 
   2365 C          11.5207   24.5299   26.9614 C.3       1 DDD        -0.1200 
   2366 C          12.8287   24.0279   27.4654 C.3       1 DDD         0.2200 
   2367 C          12.7917   23.8669   29.0124 C.3       1 DDD        -0.1800 
   2368 O           7.2487   22.1419   23.3394 O.3       1 DDD        -0.6830 
   2369 O          10.2897   25.4519   22.7654 O.3       1 DDD        -0.6830 
   2370 O          12.0517   25.7359   24.9564 O.3       1 DDD        -0.6830 
   2371 O          12.9937   22.7599   26.9174 O.3       1 DDD        -0.3300 
   2372 C          16.2577   21.8399   21.9034 C.3       1 DDD        -0.1800 
   2373 C          14.9167   21.1399   21.6914 C.3       1 DDD         0.2200 
   2374 C          15.1527   20.0039   20.7854 C.3       1 DDD        -0.1200 
   2375 C          13.8357   19.3879   20.2544 C.3       1 DDD         0.2050 
   2376 C          14.1287   18.1259   19.4714 C.3       1 DDD        -0.1200 
   2377 C          12.7857   17.3109   19.2444 C.3       1 DDD         0.2050 
   2378 C          12.1267   16.5029   20.4674 C.3       1 DDD        -0.1200 
   2379 C          10.6757   16.0689   20.1044 C.3       1 DDD         0.2050 
   2380 C          10.1237   14.9549   21.0204 C.3       1 DDD        -0.1200 
   2381 C          10.3757   13.4679   20.4634 C.3       1 DDD         0.2200 
   2382 O          14.3937   20.5509   22.8764 O.3       1 DDD        -0.3300 
   2383 O          13.2117   20.3509   19.3874 O.3       1 DDD        -0.6830 
   2384 O          13.1697   16.3949   18.2304 O.3       1 DDD        -0.6830 
   2385 O           3.2417   23.1429   23.2494 O.3       1 DDD        -0.6830 
   2386 C         -20.0093   14.0859   24.4214 C.2       1 DDD         0.7000 
   2387 C         -19.3863   13.2909   23.3184 C.3       1 DDD        -0.2200 
   2388 C         -18.2413   12.4129   23.7384 C.3       1 DDD         0.2050 
   2389 C         -17.6703   11.6729   22.5414 C.2       1 DDD         0.5100 
   2390 O         -21.1893   13.8289   24.7344 O.co2     1 DDD        -0.8000 
   2391 O         -18.3733   11.4999   24.7594 O.3       1 DDD        -0.6830 
   2392 O         -16.6503   12.0319   21.9864 O.2       1 DDD        -0.4300 
   2393 C          14.2457   22.3709   26.4114 C.2       1 DDD         0.5100 
   2394 C          14.2767   20.9089   25.9554 C.3       1 DDD        -0.1200 
   2395 C          13.1427   20.5019   24.9074 C.3       1 DDD        -0.1200 
   2396 C          13.3267   21.1209   23.5664 C.2       1 DDD         0.5100 
   2397 O          12.5897   22.0069   23.1884 O.2       1 DDD        -0.4300 
   2398 O          -5.4913   16.6239   13.3614 O.3       1 DDD        -0.3300 
   2399 O          -1.5103   19.4519   13.2224 O.co2     1 DDD        -0.8000 
   2400 C          -2.3913   19.7759   12.4604 C.2       1 DDD         0.7000 
   2401 C          -3.6313   18.8029   12.3194 C.3       1 DDD        -0.2200 
   2402 C          -4.4583   18.6909   13.6334 C.3       1 DDD         0.2050 
   2403 C          -5.6913   17.9189   13.4554 C.2       1 DDD         0.5100 
   2404 O          -2.3193   20.8109   11.7534 O.co2     1 DDD        -0.8000 
   2405 O          -4.7323   19.9739   14.2784 O.3       1 DDD        -0.6830 
   2406 O          -6.8113   18.4649   13.4264 O.2       1 DDD        -0.4300 
   2407 O          15.2337   23.0539   26.2354 O.2       1 DDD        -0.4300 
   2408 C          -1.1513   14.5369   19.8894 C.2       1 DDD         0.5100 
   2409 C          -0.8883   13.0319   19.9964 C.3       1 DDD        -0.1200 
   2410 C           0.0907   12.4299   18.9564 C.3       1 DDD         0.2050 
   2411 C          -0.6133   11.9259   17.5854 C.2       1 DDD         0.5100 
   2412 O          -0.4493   15.3599   19.3614 O.2       1 DDD        -0.4300 
   2413 O           0.6717   11.2869   19.5534 O.3       1 DDD        -0.6830 
   2414 O          -1.6583   12.5329   17.1604 O.2       1 DDD        -0.4300 
   2415 C         -28.5223    1.1689   18.2354 C.3       1 DDD         0.1900 
   2416 C         -29.0213    2.6169   18.4504 C.3       1 DDD        -0.1200 
   2417 C         -27.9113    3.5749   19.0394 C.3       1 DDD         0.2050 
   2418 C         -27.0873    4.4179   17.9864 C.3       1 DDD        -0.1200 
   2419 C         -25.7753    5.1289   18.5004 C.3       1 DDD         0.2200 
   2420 C         -24.5193    4.2299   18.3464 C.3       1 DDD        -0.1200 
   2421 C         -24.2913    3.1469   19.3174 C.3       1 DDD         0.2050 
   2422 C         -22.9483    3.0089   19.9544 C.3       1 DDD        -0.1200 
   2423 C         -21.7563    2.7379   18.9974 C.3       1 DDD         0.2200 
   2424 C         -20.4043    2.9359   19.6534 C.3       1 DDD        -0.1200 
   2425 C         -19.2713    2.6139   18.6734 C.3       1 DDD         0.2050 
   2426 C         -18.7283    1.1729   18.7814 C.3       1 DDD        -0.1200 
   2427 C         -17.6873    0.7689   17.7784 C.3       1 DDD         0.2050 
   2428 C         -16.6003   -0.1921   18.4024 C.3       1 DDD        -0.1200 
   2429 C         -15.1863   -0.3971   17.8564 C.3       1 DDD         0.2200 
   2430 C         -14.3793   -1.5341   18.6174 C.3       1 DDD        -0.1200 
   2431 C         -12.9933   -1.8931   17.8584 C.3       1 DDD         0.2050 
   2432 C         -13.1873   -2.4421   16.3944 C.3       1 DDD        -0.1200 
   2433 C         -11.8683   -2.8781   15.6904 C.3       1 DDD         0.2200 
   2434 C         -10.8823   -1.7071   15.3054 C.3       1 DDD        -0.1200 
   2435 O         -28.4423    4.4389   19.9824 O.3       1 DDD        -0.6830 
   2436 O         -24.7813    1.8649   18.8944 O.3       1 DDD        -0.6830 
   2437 O         -21.8163    1.3919   18.5144 O.3       1 DDD        -0.3300 
   2438 O         -18.1103    3.5439   18.8054 O.3       1 DDD        -0.6830 
   2439 O         -18.3173    0.1729   16.6234 O.3       1 DDD        -0.6830 
   2440 O         -12.3363   -2.7551   18.6864 O.3       1 DDD        -0.6830 
   2441 O         -12.0613   -3.6701   14.5234 O.3       1 DDD        -0.3300 
   2442 C          -8.3343   -7.1951   16.2184 C.3       1 DDD        -0.1200 
   2443 C          -9.7083   -7.7741   16.1384 C.3       1 DDD         0.2200 
   2444 C         -10.5513   -7.5671   17.4244 C.3       1 DDD        -0.1200 
   2445 C         -11.9493   -8.2471   17.3264 C.3       1 DDD         0.2050 
   2446 C         -12.9223   -8.1431   18.5584 C.3       1 DDD        -0.1200 
   2447 C         -13.9253   -6.9071   18.4324 C.3       1 DDD         0.2050 
   2448 C         -14.9133   -6.8491   19.6554 C.3       1 DDD        -0.1200 
   2449 C         -15.9753   -5.7871   19.5404 C.3       1 DDD         0.2050 
   2450 C         -17.3883   -6.1901   20.0674 C.3       1 DDD        -0.1200 
   2451 C         -18.1143   -7.3621   19.3214 C.3       1 DDD         0.2200 
   2452 C         -19.6083   -7.4351   19.5114 C.3       1 DDD        -0.1200 
   2453 C         -20.3673   -6.3351   18.7324 C.3       1 DDD         0.2050 
   2454 C         -21.8633   -6.4771   18.9264 C.3       1 DDD        -0.1200 
   2455 C         -22.7103   -5.4341   18.2854 C.3       1 DDD         0.2050 
   2456 C         -24.1303   -5.4801   18.9474 C.3       1 DDD        -0.1200 
   2457 C         -25.2283   -4.4991   18.4494 C.3       1 DDD         0.2050 
   2458 C         -26.4693   -4.7931   19.3214 C.3       1 DDD        -0.1200 
   2459 C         -27.2003   -6.1121   19.1034 C.3       1 DDD         0.2200 
   2460 C         -28.7283   -6.0451   19.1014 C.3       1 DDD        -0.1200 
   2461 C         -29.4103   -5.4551   20.4114 C.3       1 DDD         0.1900 
   2462 O         -10.4033   -7.0541   15.1254 O.3       1 DDD        -0.3300 
   2463 O         -11.5953   -9.5891   17.1964 O.3       1 DDD        -0.6830 
   2464 O         -13.2763   -5.5681   18.1844 O.3       1 DDD        -0.6830 
   2465 O         -15.6783   -4.5861   20.2184 O.3       1 DDD        -0.6830 
   2466 O         -22.8763   -5.7701   16.9234 O.3       1 DDD        -0.6830 
   2467 O         -24.7923   -3.1751   18.5164 O.3       1 DDD        -0.6830 
   2468 O         -29.3393   -4.0321   20.4314 O.3       1 DDD        -0.3300 
   2469 O         -28.6013    0.5719   19.5154 O.3       1 DDD        -0.3300 
   2470 C         -28.4173   -0.7741   19.6794 C.2       1 DDD         0.5100 
   2471 C         -28.5763   -1.2601   21.1184 C.3       1 DDD        -0.1200 
   2472 C         -30.0363   -1.8931   21.3104 C.3       1 DDD         0.2050 
   2473 C         -29.9783   -3.4201   21.3944 C.2       1 DDD         0.5100 
   2474 O         -28.1513   -1.5481   18.8044 O.2       1 DDD        -0.4300 
   2475 O         -30.7963   -1.4251   22.4234 O.3       1 DDD        -0.6830 
   2476 O         -30.5433   -3.9521   22.3804 O.2       1 DDD        -0.4300 
   2477 C         -12.4363   -4.9131   14.6504 C.2       1 DDD         0.5100 
   2478 C         -12.3853   -5.6071   13.2374 C.3       1 DDD        -0.1200 
   2479 C         -11.9813   -7.1741   13.2224 C.3       1 DDD         0.2050 
   2480 C         -10.6253   -7.5781   13.8474 C.2       1 DDD         0.5100 
   2481 O         -12.6913   -5.5751   15.6454 O.2       1 DDD        -0.4300 
   2482 O         -12.0943   -7.6771   11.8984 O.3       1 DDD        -0.6830 
   2483 O          -9.8493   -8.3341   13.2484 O.2       1 DDD        -0.4300 
   2484 C          -9.6473   -2.1561   14.5074 C.3       1 DDD         0.2050 
   2485 C          -8.6453   -1.0521   13.9474 C.3       1 DDD        -0.1200 
   2486 C          -7.4543   -1.5031   13.0504 C.3       1 DDD         0.2050 
   2487 C          -6.4553   -0.3291   12.7754 C.3       1 DDD        -0.1200 
   2488 C          -5.3533   -0.0641   13.8574 C.3       1 DDD         0.2050 
   2489 C          -4.4633    1.1319   13.4914 C.3       1 DDD        -0.1200 
   2490 C          -3.0703    1.2209   14.1594 C.3       1 DDD         0.2050 
   2491 C          -2.0953    2.2099   13.5804 C.3       1 DDD        -0.1200 
   2492 C          -0.6383    2.1299   14.0564 C.3       1 DDD         0.2200 
   2493 C           0.2877    3.2529   13.4654 C.3       1 DDD        -0.1200 
   2494 C           1.6047    3.3479   14.2634 C.3       1 DDD         0.2050 
   2495 C           2.2907    4.7429   14.0264 C.3       1 DDD        -0.1200 
   2496 C           3.8617    4.8219   14.1764 C.3       1 DDD         0.2200 
   2497 C           4.4287    4.5299   15.6334 C.3       1 DDD        -0.1200 
   2498 C           5.9297    4.2419   15.7904 C.3       1 DDD         0.2050 
   2499 C           6.7397    5.5499   15.9274 C.3       1 DDD        -0.1200 
   2500 C           6.7827    6.1179   17.3574 C.3       1 DDD         0.2050 
   2501 C           7.9707    7.0759   17.6784 C.3       1 DDD        -0.1200 
   2502 C           9.3717    6.4759   17.7404 C.3       1 DDD         0.2200 
   2503 C          10.5087    7.4809   18.0824 C.3       1 DDD        -0.1200 
   2504 O          -8.0443   -1.7301   11.7794 O.3       1 DDD        -0.6830 
   2505 O          -5.8753    0.2069   15.2024 O.3       1 DDD        -0.6830 
   2506 O          -3.2783    1.4189   15.5344 O.3       1 DDD        -0.6830 
   2507 O          -0.2833    0.8459   13.5314 O.3       1 DDD        -0.3300 
   2508 O           1.4537    3.1269   15.6854 O.3       1 DDD        -0.6830 
   2509 O           6.3417    3.3659   14.6874 O.3       1 DDD        -0.6830 
   2510 O           5.5917    6.6869   17.6554 O.3       1 DDD        -0.6830 
   2511 O           9.4067    5.5849   18.8944 O.3       1 DDD        -0.3300 
   2512 C          12.5727   -1.1971   19.4934 C.3       1 DDD        -0.1200 
   2513 C          11.6597   -0.4061   20.5444 C.3       1 DDD         0.2200 
   2514 C          10.3507   -1.1441   20.7474 C.3       1 DDD        -0.1200 
   2515 C           9.3077   -0.5301   21.8124 C.3       1 DDD         0.2050 
   2516 C           8.1517   -1.5231   22.0504 C.3       1 DDD        -0.1200 
   2517 C           7.1507   -1.6281   20.8774 C.3       1 DDD         0.2050 
   2518 C           5.6957   -1.9441   21.1884 C.3       1 DDD        -0.1200 
   2519 C           4.5997   -2.2831   20.0554 C.3       1 DDD         0.2050 
   2520 C           3.1347   -2.1621   20.5244 C.3       1 DDD        -0.1200 
   2521 C           1.9757   -2.1861   19.5534 C.3       1 DDD         0.2050 
   2522 C           1.7657   -3.6801   19.0644 C.3       1 DDD        -0.1200 
   2523 C           0.7867   -4.0351   17.9134 C.3       1 DDD         0.2200 
   2524 C           0.7657   -5.6161   17.6744 C.3       1 DDD        -0.1200 
   2525 C          -0.5563   -6.0571   17.0834 C.3       1 DDD         0.2050 
   2526 C          -1.7303   -5.9501   18.1394 C.3       1 DDD        -0.1200 
   2527 C          -3.1033   -5.6971   17.5974 C.3       1 DDD         0.2050 
   2528 C          -3.6163   -6.6631   16.5634 C.3       1 DDD        -0.1200 
   2529 C          -5.1283   -6.8641   16.2964 C.3       1 DDD         0.2050 
   2530 C          -6.1213   -7.2911   17.4394 C.3       1 DDD        -0.1200 
   2531 C          -7.4083   -8.0581   17.0944 C.3       1 DDD         0.2200 
   2532 O          11.2427    0.9079   20.1784 O.3       1 DDD        -0.3300 
   2533 O           7.5907   -2.5841   19.8954 O.3       1 DDD        -0.6830 
   2534 O           5.0017   -3.5891   19.7904 O.3       1 DDD        -0.6830 
   2535 O           1.3707   -3.6531   16.6394 O.3       1 DDD        -0.3300 
   2536 O          -0.5163   -7.4011   16.5554 O.3       1 DDD        -0.6830 
   2537 O          -5.6703   -5.5881   15.9764 O.3       1 DDD        -0.6830 
   2538 C           9.3307    4.2529   18.8614 C.2       1 DDD         0.5100 
   2539 C          10.0337    3.5519   20.0804 C.3       1 DDD        -0.1200 
   2540 C          11.6217    3.3219   20.0004 C.3       1 DDD         0.2050 
   2541 C          11.9967    1.9849   20.5934 C.2       1 DDD         0.5100 
   2542 O           8.8877    3.5299   17.9564 O.2       1 DDD        -0.4300 
   2543 O          12.4257    4.4379   20.4954 O.3       1 DDD        -0.6830 
   2544 O          12.9197    1.8209   21.2804 O.2       1 DDD        -0.4300 
   2545 C          11.1057    8.2029   16.8294 C.3       1 DDD         0.2050 
   2546 C          12.0437    9.2719   17.0594 C.3       1 DDD        -0.1200 
   2547 C          13.4387    8.9989   17.7414 C.3       1 DDD         0.2200 
   2548 C          14.4897    8.2979   16.7904 C.3       1 DDD        -0.1200 
   2549 C          15.7437    7.7629   17.5414 C.3       1 DDD         0.2050 
   2550 C          16.7957    8.8489   17.6074 C.3       1 DDD        -0.1200 
   2551 C          18.1817    8.4439   18.1804 C.3       1 DDD         0.2050 
   2552 C          19.2807    9.0419   17.2694 C.3       1 DDD        -0.1200 
   2553 C          20.7007    8.7839   17.7594 C.3       1 DDD         0.2200 
   2554 C          21.6347    9.5809   16.8714 C.3       1 DDD        -0.1800 
   2555 O          16.0467    6.6189   16.7844 O.3       1 DDD        -0.6830 
   2556 O          18.3187    8.8839   19.5874 O.3       1 DDD        -0.6830 
   2557 O          20.9587    7.3769   17.6724 O.3       1 DDD        -0.3300 
   2558 C          22.6387    1.3359   21.7194 C.3       1 DDD        -0.1800 
   2559 C          21.7287    2.4819   21.2014 C.3       1 DDD         0.2200 
   2560 C          20.3857    1.8719   20.8284 C.3       1 DDD        -0.1200 
   2561 C          19.2497    2.8709   20.4864 C.3       1 DDD         0.2050 
   2562 C          18.0207    2.0639   19.9414 C.3       1 DDD        -0.1200 
   2563 C          17.7757    2.0869   18.4564 C.3       1 DDD         0.2050 
   2564 C          16.7147    1.0759   18.0544 C.3       1 DDD        -0.1200 
   2565 C          15.2337    1.4799   18.3864 C.3       1 DDD         0.2050 
   2566 C          14.1187    0.3769   18.2254 C.3       1 DDD        -0.1200 
   2567 C          14.0307   -0.6441   19.3674 C.3       1 DDD         0.2200 
   2568 O          22.2747    3.0339   20.0304 O.3       1 DDD        -0.3300 
   2569 O          18.9327    1.6529   17.8704 O.3       1 DDD        -0.6830 
   2570 O          14.9197    2.6409   17.6664 O.3       1 DDD        -0.6830 
   2571 O          10.1137    8.8759   16.0864 O.3       1 DDD        -0.6830 
   2572 C         -22.1923    1.1039   17.3184 C.2       1 DDD         0.5100 
   2573 C         -22.2163   -0.3711   17.1054 C.3       1 DDD        -0.1200 
   2574 C         -22.3263   -0.9091   15.6564 C.3       1 DDD         0.1050 
   2575 C         -22.7533   -2.4141   15.7474 C.2       1 DDD         0.7000 
   2576 O         -22.4693    1.9459   16.4154 O.2       1 DDD        -0.4300 
   2577 O         -21.1343   -0.8261   15.0064 O.3       1 DDD        -0.6830 
   2578 O         -23.9633   -2.6001   16.0244 O.co2     1 DDD        -0.8000 
   2579 C          22.0397    6.7929   18.3864 C.2       1 DDD         0.5100 
   2580 C          22.0527    5.2179   18.1184 C.3       1 DDD        -0.1200 
   2581 C          23.3957    4.6019   18.6944 C.3       1 DDD        -0.1200 
   2582 C          23.1567    4.0669   20.0924 C.2       1 DDD         0.5100 
   2583 O          23.4767    4.6759   21.0944 O.2       1 DDD        -0.4300 
   2584 O          22.7007    7.3409   19.2284 O.2       1 DDD        -0.4300 
   2585 C           0.5887    0.0409   14.2254 C.2       1 DDD         0.5100 
   2586 C           0.5237   -1.4001   13.7584 C.3       1 DDD        -0.1200 
   2587 C           1.4057   -2.3021   14.6554 C.3       1 DDD         0.2050 
   2588 C           0.9617   -2.5101   16.1204 C.2       1 DDD         0.5100 
   2589 O           1.2947    0.3659   15.1584 O.2       1 DDD        -0.4300 
   2590 O           1.4197   -3.5931   14.0204 O.3       1 DDD        -0.6830 
   2591 O           0.1387   -1.8301   16.6774 O.2       1 DDD        -0.4300 
   2592 O         -17.6143   -8.6611   19.5734 O.3       1 DDD        -0.3300 
   2593 O          -7.0283   -9.2851   16.5544 O.3       1 DDD        -0.3300 
   2594 C          -3.5603  -11.0691   22.7154 C.3       1 DDD        -0.1200 
   2595 C          -4.9913  -11.6291   22.5724 C.3       1 DDD         0.2200 
   2596 C          -5.8273  -11.5201   23.8434 C.3       1 DDD        -0.1200 
   2597 C          -7.2053  -12.2111   23.8264 C.3       1 DDD         0.2050 
   2598 C          -7.9943  -11.8831   25.1304 C.3       1 DDD        -0.1200 
   2599 C          -9.5243  -12.1481   24.9964 C.3       1 DDD         0.2050 
   2600 C          -9.8933  -13.6821   25.2344 C.3       1 DDD        -0.1200 
   2601 C         -11.3953  -14.1071   24.9704 C.3       1 DDD         0.2200 
   2602 C         -12.3443  -13.9311   26.2164 C.3       1 DDD        -0.1200 
   2603 C         -13.8753  -14.1571   25.8904 C.3       1 DDD         0.2050 
   2604 C         -14.5063  -13.1911   24.8814 C.3       1 DDD        -0.1200 
   2605 C         -15.4383  -13.7211   23.8284 C.3       1 DDD         0.2200 
   2606 C         -16.7323  -14.3691   24.5234 C.3       1 DDD        -0.1200 
   2607 C         -17.8063  -14.6671   23.4824 C.3       1 DDD         0.2050 
   2608 C         -19.1703  -15.0171   24.1564 C.3       1 DDD        -0.1200 
   2609 C         -20.4213  -15.0841   23.1354 C.3       1 DDD         0.2050 
   2610 C         -21.8203  -15.0301   23.9114 C.3       1 DDD        -0.1200 
   2611 C         -23.1073  -14.7431   23.1394 C.3       1 DDD         0.2050 
   2612 C         -23.2813  -13.2391   22.8184 C.3       1 DDD        -0.1200 
   2613 C         -23.0663  -12.8761   21.3814 C.3       1 DDD         0.1900 
   2614 O          -5.7873  -10.7661   21.6454 O.3       1 DDD        -0.3300 
   2615 O          -7.0343  -13.6281   23.8064 O.3       1 DDD        -0.6830 
   2616 O         -10.0973  -11.5141   26.0744 O.3       1 DDD        -0.6830 
   2617 O         -14.7123  -14.2041   27.0564 O.3       1 DDD        -0.6830 
   2618 O         -15.8543  -12.6341   22.9994 O.3       1 DDD        -0.3300 
   2619 O         -17.3993  -15.6601   22.5764 O.3       1 DDD        -0.6830 
   2620 O         -20.3023  -16.3341   22.4944 O.3       1 DDD        -0.6830 
   2621 O         -24.1033  -15.3771   23.9214 O.3       1 DDD        -0.6830 
   2622 O         -23.4153  -11.4991   21.1294 O.3       1 DDD        -0.3300 
   2623 O         -26.6713   -7.1001   19.9824 O.3       1 DDD        -0.3300 
   2624 C         -26.9853   -8.4031   19.8334 C.2       1 DDD         0.5100 
   2625 C         -26.4033   -9.1941   20.9794 C.3       1 DDD        -0.1200 
   2626 C         -24.9233   -9.5671   20.7064 C.3       1 DDD         0.2050 
   2627 C         -24.6383  -11.0891   20.7324 C.2       1 DDD         0.5100 
   2628 O         -27.5433   -8.9171   18.9364 O.2       1 DDD        -0.4300 
   2629 O         -24.0813   -8.8701   21.5904 O.3       1 DDD        -0.6830 
   2630 O         -25.5273  -11.9041   20.5514 O.2       1 DDD        -0.4300 
   2631 C          -6.9073  -10.5741   17.0934 C.2       1 DDD         0.5100 
   2632 C          -7.7143  -10.7641   18.4654 C.3       1 DDD        -0.1200 
   2633 C          -7.0603  -10.2591   19.7484 C.3       1 DDD         0.2050 
   2634 C          -6.2543  -11.3001   20.5124 C.2       1 DDD         0.5100 
   2635 O          -6.3133  -11.4991   16.4934 O.2       1 DDD        -0.4300 
   2636 O          -8.0623   -9.8761   20.6494 O.3       1 DDD        -0.6830 
   2637 O          -6.1303  -12.5211   20.2364 O.2       1 DDD        -0.4300 
   2638 O          14.9267   -1.7171   19.0804 O.3       1 DDD        -0.3300 
   2639 C          19.7907   -7.8611   21.2784 C.3       1 DDD        -0.1200 
   2640 C          18.4097   -7.6941   20.6904 C.3       1 DDD         0.2200 
   2641 C          17.4777   -8.7751   21.2154 C.3       1 DDD        -0.1200 
   2642 C          16.2137   -9.1551   20.4294 C.3       1 DDD         0.2050 
   2643 C          15.4607  -10.4621   20.8994 C.3       1 DDD        -0.1200 
   2644 C          14.1587  -10.7131   20.1114 C.3       1 DDD         0.2200 
   2645 C          12.9107  -10.1241   20.8794 C.3       1 DDD        -0.1200 
   2646 C          11.5407  -10.3691   20.1844 C.3       1 DDD         0.2050 
   2647 C          10.3417   -9.8701   21.0774 C.3       1 DDD        -0.1200 
   2648 C           9.7427  -10.6971   22.2294 C.3       1 DDD         0.2050 
   2649 C           8.4707  -10.0621   22.8944 C.3       1 DDD        -0.1200 
   2650 C           7.0607  -10.2371   22.2494 C.3       1 DDD         0.2200 
   2651 C           5.9277  -10.0041   23.2664 C.3       1 DDD        -0.1200 
   2652 C           4.5787  -10.2671   22.6484 C.3       1 DDD         0.2050 
   2653 C           3.5547  -10.6041   23.7474 C.3       1 DDD        -0.1200 
   2654 C           2.1437  -11.1151   23.3084 C.3       1 DDD         0.2050 
   2655 C           1.3127  -11.6381   24.5164 C.3       1 DDD        -0.1200 
   2656 C          -0.0523  -12.3671   24.2234 C.3       1 DDD         0.2050 
   2657 C          -1.1683  -11.4701   23.5584 C.3       1 DDD        -0.1200 
   2658 C          -2.5893  -12.1341   23.3864 C.3       1 DDD         0.2050 
   2659 O          17.9067   -6.4341   21.0854 O.3       1 DDD        -0.3300 
   2660 O          16.5677   -9.3621   19.1114 O.3       1 DDD        -0.6830 
   2661 O          11.4487   -9.7781   18.8464 O.3       1 DDD        -0.6830 
   2662 O          10.7527  -10.8521   23.2234 O.3       1 DDD        -0.6830 
   2663 O           7.0127   -9.2471   21.2254 O.3       1 DDD        -0.3300 
   2664 O           4.0657   -9.1421   21.9284 O.3       1 DDD        -0.6830 
   2665 O           1.4497   -9.9801   22.7484 O.3       1 DDD        -0.6830 
   2666 O          -0.5773  -12.8911   25.4644 O.3       1 DDD        -0.6830 
   2667 O          -2.4393  -13.2811   22.5644 O.3       1 DDD        -0.6830 
   2668 C          15.7957   -2.0751   19.9924 C.2       1 DDD         0.5100 
   2669 C          16.6067   -3.2741   19.5244 C.3       1 DDD        -0.1200 
   2670 C          17.1807   -4.2551   20.6524 C.3       1 DDD         0.2050 
   2671 C          17.1327   -5.7651   20.2344 C.2       1 DDD         0.5100 
   2672 O          15.8637   -1.6421   21.1384 O.2       1 DDD        -0.4300 
   2673 O          18.3787   -3.8021   21.1924 O.3       1 DDD        -0.6830 
   2674 O          16.4877   -6.2371   19.2814 O.2       1 DDD        -0.4300 
   2675 C          26.5067  -10.5151   14.2394 C.3       1 DDD        -0.1800 
   2676 C          26.5717  -10.5041   15.7634 C.3       1 DDD         0.2050 
   2677 C          26.8737   -9.1361   16.3644 C.3       1 DDD        -0.1200 
   2678 C          25.7937   -8.0741   16.4094 C.3       1 DDD         0.2050 
   2679 C          26.0337   -6.9411   17.3694 C.3       1 DDD        -0.1200 
   2680 C          24.8107   -5.9721   17.7284 C.3       1 DDD         0.2050 
   2681 C          23.7227   -6.6631   18.5984 C.3       1 DDD        -0.1200 
   2682 C          22.3277   -5.9761   18.7394 C.3       1 DDD         0.2050 
   2683 C          21.1477   -6.8671   19.2314 C.3       1 DDD        -0.1200 
   2684 C          20.8517   -6.8431   20.7974 C.3       1 DDD         0.2050 
   2685 O          27.5197  -11.4711   16.2174 O.3       1 DDD        -0.6830 
   2686 O          25.5817   -7.4821   15.1864 O.3       1 DDD        -0.6830 
   2687 O          25.4767   -4.8761   18.3764 O.3       1 DDD        -0.6830 
   2688 O          22.0157   -5.6751   17.4044 O.3       1 DDD        -0.6830 
   2689 O          22.0217   -7.0351   21.5274 O.3       1 DDD        -0.6830 
   2690 C         -17.7023   -9.3771   20.7394 C.2       1 DDD         0.5100 
   2691 C         -17.0823  -10.7371   20.6404 C.3       1 DDD        -0.1200 
   2692 C         -15.5983  -10.9131   21.1374 C.3       1 DDD         0.2050 
   2693 C         -15.1743  -12.3261   21.7744 C.2       1 DDD         0.5100 
   2694 O         -18.3043   -8.9441   21.7454 O.2       1 DDD        -0.4300 
   2695 O         -14.6533  -10.4521   20.1284 O.3       1 DDD        -0.6830 
   2696 O         -14.2213  -12.9761   21.3814 O.2       1 DDD        -0.4300 
   2697 C           8.2647   -6.9371   17.4774 C.2       1 DDD         0.7000 
   2698 C           8.0397   -8.2221   18.2194 C.3       1 DDD        -0.2200 
   2699 C           6.7127   -8.3291   19.0304 C.3       1 DDD         0.2050 
   2700 C           6.6797   -9.4901   19.9574 C.2       1 DDD         0.5100 
   2701 O           7.8007   -5.8761   17.9674 O.co2     1 DDD        -0.8000 
   2702 O           5.5967   -8.4831   18.0424 O.3       1 DDD        -0.6830 
   2703 O           6.4047  -10.5801   19.4874 O.2       1 DDD        -0.4300 
   2704 O         -24.2913   11.1639   17.8714 O.3       1 DDD        -0.3300 
   2705 O         -14.9263    6.1909   18.9694 O.3       1 DDD        -0.3300 
   2706 O          -9.3673    6.6659   12.6544 O.3       1 DDD        -0.3300 
   2707 O           2.9097   10.9699   17.8704 O.3       1 DDD        -0.6830 
   2708 O           9.7617   17.1609   20.1804 O.3       1 DDD        -0.6830 
   2709 C         -25.5123   10.7229   17.6474 C.2       1 DDD         0.5100 
   2710 C         -25.5523    9.5099   16.7694 C.3       1 DDD        -0.1200 
   2711 C         -24.5233    8.4439   17.0724 C.3       1 DDD         0.2050 
   2712 C         -25.0003    7.4039   18.0914 C.2       1 DDD         0.5100 
   2713 O         -26.5373   11.2199   18.1414 O.2       1 DDD        -0.4300 
   2714 O         -24.1283    7.9039   15.8524 O.3       1 DDD        -0.6830 
   2715 O         -24.7413    7.6319   19.2664 O.2       1 DDD        -0.4300 
   2716 O         -25.5123    6.1899   17.6174 O.3       1 DDD        -0.3300 
   2717 O         -14.4053    0.8389   17.7924 O.3       1 DDD        -0.3300 
   2718 C         -14.1513    5.1519   19.4074 C.2       1 DDD         0.5100 
   2719 C         -14.4903    3.9129   18.6394 C.3       1 DDD        -0.1200 
   2720 C         -13.3973    2.8859   18.6994 C.3       1 DDD         0.2050 
   2721 C         -14.0233    1.4859   18.9644 C.2       1 DDD         0.5100 
   2722 O         -13.2683    5.2429   20.2774 O.2       1 DDD        -0.4300 
   2723 O         -12.7013    2.8559   17.4664 O.3       1 DDD        -0.6830 
   2724 O         -14.0963    1.0639   20.1084 O.2       1 DDD        -0.4300 
   2725 O           3.3327   10.6469   14.3744 O.3       1 DDD        -0.3300 
   2726 O           4.3167    5.9419   13.4224 O.3       1 DDD        -0.3300 
   2727 C           3.7067   10.3699   13.1084 C.2       1 DDD         0.5100 
   2728 C           4.9657    9.5379   12.9824 C.3       1 DDD        -0.1200 
   2729 C           4.7217    8.0669   12.5944 C.3       1 DDD         0.2050 
   2730 C           4.2137    7.1119   13.7424 C.2       1 DDD         0.5100 
   2731 O           3.0797   10.6809   12.0874 O.2       1 DDD        -0.4300 
   2732 O           6.0437    7.6909   12.1544 O.3       1 DDD        -0.6830 
   2733 O           3.5637    7.5419   14.7174 O.2       1 DDD        -0.4300 
   2734 C          -9.8133    5.4189   12.4684 C.2       1 DDD         0.5100 
   2735 C          -9.7473    4.3959   13.5844 C.3       1 DDD        -0.1200 
   2736 C          -8.9833    3.0749   13.2264 C.3       1 DDD         0.1050 
   2737 C          -8.6783    2.2929   14.4914 C.2       1 DDD         0.7000 
   2738 O         -10.5143    5.1499   11.4614 O.2       1 DDD        -0.4300 
   2739 O          -7.7313    3.2109   12.5804 O.3       1 DDD        -0.6830 
   2740 O          -9.6403    2.2039   15.2874 O.co2     1 DDD        -0.8000 
   2741 O          13.8297   10.0769   18.5214 O.3       1 DDD        -0.3300 
   2742 O          11.6927   13.0969   20.6604 O.3       1 DDD        -0.3300 
   2743 C          12.5827   13.0999   19.6964 C.2       1 DDD         0.5100 
   2744 C          13.9587   12.5429   20.2514 C.3       1 DDD        -0.1200 
   2745 C          14.9757   11.9399   19.2424 C.3       1 DDD         0.2050 
   2746 C          14.4167   11.2149   18.0304 C.2       1 DDD         0.5100 
   2747 O          12.4827   13.5249   18.5324 O.2       1 DDD        -0.4300 
   2748 O          15.8477   12.9369   18.9074 O.3       1 DDD        -0.6830 
   2749 O          14.6157   11.5349   16.8744 O.2       1 DDD        -0.4300 
   2750 O          -3.9133   -5.6251   18.7594 O.3       1 DDD        -0.6830 
   2751 O          10.0027   -0.2191   23.0264 O.3       1 DDD        -0.6830 
   2752 O          18.9537    3.5139   21.6974 O.3       1 DDD        -0.6830 
   2753 O         -11.5863  -15.4811   24.6414 O.3       1 DDD        -0.3300 
   2754 O          13.8757  -12.0741   20.1174 O.3       1 DDD        -0.3300 
   2755 O         -10.7193  -20.6641   23.9954 O.co2     1 DDD        -0.8000 
   2756 C         -11.6453  -15.8691   23.2984 C.2       1 DDD         0.5100 
   2757 C         -11.7663  -17.3601   23.0884 C.3       1 DDD        -0.1200 
   2758 C         -10.8003  -18.3331   23.8344 C.3       1 DDD         0.1050 
   2759 C         -10.6273  -19.7141   23.1904 C.2       1 DDD         0.7000 
   2760 O         -11.3353  -15.0681   22.3814 O.2       1 DDD        -0.4300 
   2761 O         -11.3133  -18.5291   25.1504 O.3       1 DDD        -0.6830 
   2762 O         -10.5453  -19.9291   21.9344 O.co2     1 DDD        -0.8000 
   2763 O          15.1467  -17.7401   19.0984 O.co2     1 DDD        -0.8000 
   2764 C          14.3977  -12.9451   19.2524 C.2       1 DDD         0.5100 
   2765 C          14.1517  -14.3861   19.6434 C.3       1 DDD        -0.1200 
   2766 C          15.2097  -15.3241   19.0964 C.3       1 DDD         0.1050 
   2767 C          14.6077  -16.6811   18.7244 C.2       1 DDD         0.7000 
   2768 O          15.1137  -12.6461   18.3254 O.2       1 DDD        -0.4300 
   2769 O          16.3477  -15.5111   19.9174 O.3       1 DDD        -0.6830 
   2770 O          13.4787  -16.7251   18.1974 O.co2     1 DDD        -0.8000 
   2771 O          -7.4903    2.2009   14.7544 O.co2     1 DDD        -0.8000 
   2772 O          -8.8933   -2.9141   15.4404 O.3       1 DDD        -0.6830 
   2773 O           8.9667   -6.9451   16.4364 O.co2     1 DDD        -0.8000 
   2774 O           0.7027   -1.9071   20.2044 O.3       1 DDD        -0.6830 
   2775 O           9.0717   17.4539   28.1794 O.co2     1 DDD        -0.8000 
   2776 O           8.9097    9.9519   21.2434 O.3       1 DDD        -0.6830 
   2777 O         -21.8793   -3.2311   15.7464 O.co2     1 DDD        -0.8000 
   2778 O         -20.0713   -6.5491   17.3484 O.3       1 DDD        -0.6830 
   2779 O         -19.3783   14.9579   25.0064 O.co2     1 DDD        -0.8000 
   2780 O         -17.9953   18.3309   16.5884 O.3       1 DDD        -0.6830 
   2781 H         -30.6223    4.8349  -16.3996 H         1 DDD         0.0300 
   2782 H         -29.2453    4.1829  -17.2366 H         1 DDD         0.0300 
   2783 H         -27.7433    5.5859  -15.8676 H         1 DDD         0.0600 
   2784 H         -29.3033    6.2259  -15.2176 H         1 DDD         0.0600 
   2785 H         -28.9253    6.0749  -18.2036 H         1 DDD         0.0600 
   2786 H         -27.5343    8.3709  -16.7906 H         1 DDD         0.0600 
   2787 H         -27.9243    8.3769  -18.4136 H         1 DDD         0.0600 
   2788 H         -26.0843    6.2879  -17.2476 H         1 DDD         0.0600 
   2789 H         -25.7003    8.6459  -19.0006 H         1 DDD         0.0600 
   2790 H         -24.4843    7.3659  -18.9156 H         1 DDD         0.0600 
   2791 H         -25.0703    9.2789  -16.7146 H         1 DDD         0.0600 
   2792 H         -22.8103    9.8559  -16.7936 H         1 DDD         0.0600 
   2793 H         -23.6713   10.3329  -18.1446 H         1 DDD         0.0600 
   2794 H         -21.7843    7.9569  -18.2486 H         1 DDD         0.0600 
   2795 H         -21.2443   10.9659  -18.7856 H         1 DDD         0.0600 
   2796 H         -20.4673    9.7439  -19.6546 H         1 DDD         0.0600 
   2797 H         -19.7043    8.6899  -17.4856 H         1 DDD         0.0600 
   2798 H         -17.8603   10.5799  -17.2206 H         1 DDD         0.0600 
   2799 H         -18.7353   11.3839  -18.5206 H         1 DDD         0.0600 
   2800 H         -17.1593    8.6949  -18.3106 H         1 DDD         0.0600 
   2801 H         -16.4203   11.2239  -18.9596 H         1 DDD         0.0600 
   2802 H         -16.6293   10.5419  -20.5606 H         1 DDD         0.0600 
   2803 H         -15.1023    9.2579  -18.3286 H         1 DDD         0.0600 
   2804 H         -14.4533   11.4669  -19.2876 H         1 DDD         0.0600 
   2805 H         -13.6903   10.7229  -20.6096 H         1 DDD         0.0600 
   2806 H         -12.1703    9.5169  -18.8186 H         1 DDD         0.0600 
   2807 H         -10.9603   11.6329  -18.1046 H         1 DDD         0.0600 
   2808 H         -12.0123   12.5239  -19.0736 H         1 DDD         0.0600 
   2809 H         -11.1823   10.9879  -21.0376 H         1 DDD         0.0300 
   2810 H         -10.6493   13.3919  -20.7066 H         1 DDD         0.0600 
   2811 H          -9.2033   12.5969  -21.3046 H         1 DDD         0.0600 
   2812 H         -30.5093    7.5289  -18.0476 H         1 DDD         0.4180 
   2813 H         -25.8823    5.9599  -19.4756 H         1 DDD         0.4180 
   2814 H         -23.2013    7.9399  -16.0566 H         1 DDD         0.4180 
   2815 H         -20.7923    9.5639  -15.9196 H         1 DDD         0.4180 
   2816 H         -18.6993    8.0769  -19.6236 H         1 DDD         0.4180 
   2817 H         -15.6013    7.7809  -19.9636 H         1 DDD         0.4180 
   2818 H         -12.5193    9.8659  -16.8026 H         1 DDD         0.4180 
   2819 H          -6.5223    3.6959  -18.3466 H         1 DDD         0.0600 
   2820 H          -6.9003    2.1729  -19.0806 H         1 DDD         0.0600 
   2821 H          -7.9843    3.4739  -20.9596 H         1 DDD         0.0300 
   2822 H          -9.9003    4.2799  -19.5576 H         1 DDD         0.0600 
   2823 H          -8.8953    4.2449  -18.1676 H         1 DDD         0.0600 
   2824 H          -8.8383    1.6159  -18.5156 H         1 DDD         0.0600 
   2825 H         -11.6143    2.9349  -18.0706 H         1 DDD         0.0600 
   2826 H         -10.3163    2.7139  -16.9626 H         1 DDD         0.0600 
   2827 H         -10.4473    0.2179  -17.1606 H         1 DDD         0.0600 
   2828 H         -12.9293    1.7779  -16.5486 H         1 DDD         0.0600 
   2829 H         -11.8463    1.2169  -15.4096 H         1 DDD         0.0600 
   2830 H         -13.7303   -0.7031  -17.0736 H         1 DDD         0.0300 
   2831 H         -14.0433    0.3219  -14.2436 H         1 DDD         0.0600 
   2832 H         -14.7363   -1.2561  -14.6666 H         1 DDD         0.0600 
   2833 H         -16.2883   -0.2761  -16.2926 H         1 DDD         0.0600 
   2834 H         -16.2303    1.5709  -13.9296 H         1 DDD         0.0600 
   2835 H         -16.7793   -0.0951  -13.6886 H         1 DDD         0.0600 
   2836 H         -18.6013    0.1309  -15.1426 H         1 DDD         0.0300 
   2837 H         -18.7113    2.3109  -13.1456 H         1 DDD         0.0600 
   2838 H         -18.9523    0.6329  -12.8936 H         1 DDD         0.0600 
   2839 H         -20.6183    1.4489  -15.0946 H         1 DDD         0.0600 
   2840 H         -20.9243   -0.2581  -12.5156 H         1 DDD         0.0600 
   2841 H         -20.9853   -0.7521  -14.0966 H         1 DDD         0.0600 
   2842 H         -23.1843    0.2859  -14.3826 H         1 DDD         0.0600 
   2843 H         -23.8873   -1.0771  -11.9106 H         1 DDD         0.0600 
   2844 H         -22.7253   -1.9771  -12.9076 H         1 DDD         0.0600 
   2845 H         -24.4163   -1.7041  -14.7546 H         1 DDD         0.0300 
   2846 H         -25.7833    0.0039  -13.9456 H         1 DDD         0.0600 
   2847 H         -26.2573   -0.8801  -12.5136 H         1 DDD         0.0600 
   2848 H         -27.5003   -2.5121  -13.9656 H         1 DDD         0.0300 
   2849 H         -26.8083   -1.7861  -15.3786 H         1 DDD         0.0300 
   2850 H         -10.8093    1.0869  -19.9156 H         1 DDD         0.4180 
   2851 H         -11.9123   -0.6311  -18.5166 H         1 DDD         0.4180 
   2852 H         -15.2463    2.2889  -15.8916 H         1 DDD         0.4180 
   2853 H         -20.7213    3.3599  -13.8886 H         1 DDD         0.4180 
   2854 H         -22.8353    2.0869  -12.9756 H         1 DDD         0.4180 
   2855 H         -28.7143    1.5639  -13.6436 H         1 DDD         0.0600 
   2856 H         -30.2083    2.1729  -12.9876 H         1 DDD         0.0600 
   2857 H         -30.7923   -0.0531  -14.7676 H         1 DDD         0.0600 
   2858 H         -31.4313   -0.7171  -12.6926 H         1 DDD         0.4180 
   2859 H          -7.8163    8.7199  -19.2346 H         1 DDD         0.0600 
   2860 H          -9.1703    7.7479  -19.7036 H         1 DDD         0.0600 
   2861 H          -7.8623    7.8609  -22.1616 H         1 DDD         0.0600 
   2862 H          -5.9633    8.4339  -21.5336 H         1 DDD         0.4180 
   2863 H          -9.4853   13.0489  -18.2196 H         1 DDD         0.0300 
   2864 H          -7.0683   12.3799  -19.9156 H         1 DDD         0.0600 
   2865 H          -7.9333   11.2369  -18.9506 H         1 DDD         0.0600 
   2866 H          -6.3893   13.5779  -17.7246 H         1 DDD         0.0600 
   2867 H          -5.2263   11.3089  -18.3476 H         1 DDD         0.0600 
   2868 H          -6.3833   10.5149  -17.3096 H         1 DDD         0.0600 
   2869 H          -5.5133   12.1049  -15.4306 H         1 DDD         0.0600 
   2870 H          -3.1813   12.5699  -15.4066 H         1 DDD         0.0600 
   2871 H          -4.0063   13.4519  -16.6316 H         1 DDD         0.0600 
   2872 H          -2.2503   11.0019  -17.0846 H         1 DDD         0.0600 
   2873 H          -1.1383   13.1489  -16.3026 H         1 DDD         0.0600 
   2874 H          -1.7793   14.0059  -17.6516 H         1 DDD         0.0600 
   2875 H          -0.6513   12.2119  -19.1306 H         1 DDD         0.0300 
   2876 H           0.9027   14.3149  -17.4626 H         1 DDD         0.0600 
   2877 H           0.0437   14.5679  -18.9406 H         1 DDD         0.0600 
   2878 H           1.8157   12.9449  -20.1506 H         1 DDD         0.0600 
   2879 H           3.1067   12.3639  -18.1016 H         1 DDD         0.0600 
   2880 H           3.4507   13.9409  -17.7406 H         1 DDD         0.0600 
   2881 H           4.7317   13.9849  -20.0076 H         1 DDD         0.0600 
   2882 H           5.4237   11.8359  -17.8456 H         1 DDD         0.0600 
   2883 H           5.7237   13.5399  -17.6886 H         1 DDD         0.0600 
   2884 H           7.2027   11.8109  -19.8836 H         1 DDD         0.0600 
   2885 H           7.8577   14.6889  -18.9826 H         1 DDD         0.0600 
   2886 H           6.9167   14.3939  -20.3916 H         1 DDD         0.0600 
   2887 H           9.6287   13.1999  -20.0796 H         1 DDD         0.0600 
   2888 H           9.7177   15.7359  -19.8796 H         1 DDD         0.0600 
   2889 H           9.0147   15.7559  -21.4476 H         1 DDD         0.0600 
   2890 H          11.0917   14.5769  -22.3636 H         1 DDD         0.0300 
   2891 H          12.7937   16.4819  -21.9976 H         1 DDD         0.0600 
   2892 H          12.0447   16.9339  -20.5746 H         1 DDD         0.0600 
   2893 H          -8.4513   11.9299  -16.6196 H         1 DDD         0.4180 
   2894 H          -5.2323    9.8909  -15.4016 H         1 DDD         0.4180 
   2895 H          -3.3923   12.6889  -18.8396 H         1 DDD         0.4180 
   2896 H           1.4307   15.1389  -20.5436 H         1 DDD         0.4180 
   2897 H           3.5987   11.7989  -20.3336 H         1 DDD         0.4180 
   2898 H           8.3657   11.3569  -18.1836 H         1 DDD         0.4180 
   2899 H           8.8877   12.5719  -21.8916 H         1 DDD         0.4180 
   2900 H          14.9217    4.6009  -21.1306 H         1 DDD         0.0600 
   2901 H          14.1937    5.9639  -20.2286 H         1 DDD         0.0600 
   2902 H          14.4017    7.1229  -22.5456 H         1 DDD         0.0600 
   2903 H          12.5547    5.0579  -21.6806 H         1 DDD         0.0600 
   2904 H          12.0597    5.7259  -23.1736 H         1 DDD         0.0600 
   2905 H          12.0177    7.2929  -20.6756 H         1 DDD         0.0600 
   2906 H          10.2147    5.5439  -21.2696 H         1 DDD         0.0600 
   2907 H           9.6427    6.5179  -22.5706 H         1 DDD         0.0600 
   2908 H           9.7297    7.3099  -19.6726 H         1 DDD         0.0600 
   2909 H           7.9157    5.8129  -20.7786 H         1 DDD         0.0600 
   2910 H           7.1677    7.2289  -21.4216 H         1 DDD         0.0600 
   2911 H           7.0117    8.3079  -19.1806 H         1 DDD         0.0600 
   2912 H           4.8747    7.5959  -19.0136 H         1 DDD         0.0600 
   2913 H           5.1237    7.3279  -20.6536 H         1 DDD         0.0600 
   2914 H           3.9407    5.3449  -20.1476 H         1 DDD         0.0300 
   2915 H           5.3267    5.4049  -17.4846 H         1 DDD         0.0600 
   2916 H           4.6507    3.9229  -18.1646 H         1 DDD         0.0600 
   2917 H           2.5097    5.4099  -18.4116 H         1 DDD         0.0300 
   2918 H           3.1897    4.7239  -15.4826 H         1 DDD         0.0600 
   2919 H           2.9647    3.5529  -16.5336 H         1 DDD         0.0600 
   2920 H           0.8617    5.7009  -16.0906 H         1 DDD         0.0600 
   2921 H           0.2767    2.7459  -16.3796 H         1 DDD         0.0600 
   2922 H           0.8297    3.4299  -17.8436 H         1 DDD         0.0600 
   2923 H          -1.5503    4.2129  -16.1826 H         1 DDD         0.0600 
   2924 H          -2.0863    2.3309  -17.3656 H         1 DDD         0.0600 
   2925 H          -1.2523    2.7379  -18.8866 H         1 DDD         0.0600 
   2926 H          -3.6053    4.1789  -17.7276 H         1 DDD         0.0600 
   2927 H          -4.3413    2.0139  -18.3956 H         1 DDD         0.0600 
   2928 H          -3.3133    1.9179  -19.7456 H         1 DDD         0.0600 
   2929 H          -5.0043    4.2149  -20.2636 H         1 DDD         0.0300 
   2930 H          12.1887    8.8659  -21.9266 H         1 DDD         0.4180 
   2931 H           9.4547    8.7609  -21.8136 H         1 DDD         0.4180 
   2932 H           0.4097    4.8719  -14.3816 H         1 DDD         0.4180 
   2933 H          -1.2453    6.0299  -16.9376 H         1 DDD         0.4180 
   2934 H          -2.2673    5.3779  -19.1986 H         1 DDD         0.4180 
   2935 H          14.4017   13.3749  -19.4606 H         1 DDD         0.0600 
   2936 H          12.9167   12.5269  -19.1346 H         1 DDD         0.0600 
   2937 H          15.2417   11.7539  -20.8216 H         1 DDD         0.0600 
   2938 H          14.1867   10.1719  -19.2136 H         1 DDD         0.4180 
   2939 H          10.2027   17.2029  -22.8296 H         1 DDD         0.0600 
   2940 H          12.5437   19.1159  -22.5436 H         1 DDD         0.0600 
   2941 H          11.1817   19.2559  -23.5846 H         1 DDD         0.0600 
   2942 H          13.3007   17.0059  -24.0636 H         1 DDD         0.0600 
   2943 H          13.1997   19.7969  -24.9516 H         1 DDD         0.0600 
   2944 H          13.8887   18.6539  -25.9066 H         1 DDD         0.0600 
   2945 H          14.8107   19.0739  -22.9486 H         1 DDD         0.0600 
   2946 H          15.1357   20.9979  -24.1456 H         1 DDD         0.0600 
   2947 H          16.0947   20.1589  -25.3636 H         1 DDD         0.0600 
   2948 H          17.7507   19.4689  -23.4906 H         1 DDD         0.0600 
   2949 H          15.9277   20.4689  -21.6846 H         1 DDD         0.0600 
   2950 H          16.4127   21.9649  -22.1626 H         1 DDD         0.0600 
   2951 H          18.8937   21.1909  -21.6206 H         1 DDD         0.0300 
   2952 H          17.8567   22.8389  -20.2126 H         1 DDD         0.0600 
   2953 H          16.9497   21.4929  -19.4036 H         1 DDD         0.0600 
   2954 H          18.6537   21.6179  -19.1796 H         1 DDD         0.0600 
   2955 H          12.2797   17.1509  -26.0526 H         1 DDD         0.4180 
   2956 H          15.9267   17.7529  -25.1136 H         1 DDD         0.4180 
   2957 H          18.8337   21.3119  -23.7466 H         1 DDD         0.4180 
   2958 H          19.4027   13.7169  -17.7916 H         1 DDD         0.0600 
   2959 H          20.9967   13.1029  -17.3386 H         1 DDD         0.0600 
   2960 H          20.7387   14.7349  -17.7646 H         1 DDD         0.0600 
   2961 H          21.7347   13.5939  -19.7156 H         1 DDD         0.0300 
   2962 H          19.2557   12.1139  -19.5656 H         1 DDD         0.0600 
   2963 H          20.8017   11.3039  -19.3346 H         1 DDD         0.0600 
   2964 H          20.3237   12.4489  -22.0836 H         1 DDD         0.0600 
   2965 H          20.0407    9.4739  -21.4046 H         1 DDD         0.0600 
   2966 H          20.0817   10.0749  -22.9526 H         1 DDD         0.0600 
   2967 H          17.7487   11.2759  -21.4326 H         1 DDD         0.0600 
   2968 H          18.1727    8.3159  -22.3246 H         1 DDD         0.0600 
   2969 H          16.6287    9.1319  -22.5316 H         1 DDD         0.0600 
   2970 H          16.8457    9.7569  -20.0416 H         1 DDD         0.0600 
   2971 H          15.9147    7.5319  -19.1206 H         1 DDD         0.0600 
   2972 H          15.1317    8.1209  -20.5126 H         1 DDD         0.0600 
   2973 H          16.4917    6.4699  -21.9346 H         1 DDD         0.0300 
   2974 H          22.0927   11.1249  -22.2206 H         1 DDD         0.4180 
   2975 H          17.0207   11.1689  -23.4196 H         1 DDD         0.4180 
   2976 H           9.6277   18.8739  -21.5996 H         1 DDD         0.4180 
   2977 H         -17.5953    4.2139  -18.3276 H         1 DDD         0.0600 
   2978 H         -17.9863    4.4159  -16.6186 H         1 DDD         0.0600 
   2979 H         -20.2643    3.2759  -17.0186 H         1 DDD         0.0600 
   2980 H         -19.7953    1.8359  -18.9786 H         1 DDD         0.4180 
   2981 H          19.7177   17.2799  -19.8626 H         1 DDD         0.0600 
   2982 H          18.0547   17.0759  -20.4526 H         1 DDD         0.0600 
   2983 H          19.9217   16.4519  -22.7646 H         1 DDD         0.0600 
   2984 H          18.6007   15.7259  -22.0516 H         1 DDD         0.0600 
   2985 H          -9.9013   17.0489  -21.3916 H         1 DDD         0.0600 
   2986 H          -8.2783   16.7849  -21.2536 H         1 DDD         0.0600 
   2987 H          -8.2643   17.1489  -18.7956 H         1 DDD         0.0600 
   2988 H         -11.0193   17.6969  -18.7416 H         1 DDD         0.4180 
   2989 H           1.2817   10.1999  -15.7546 H         1 DDD         0.0600 
   2990 H           0.6217    8.7359  -16.3186 H         1 DDD         0.0600 
   2991 H           3.0957    9.9719  -17.6086 H         1 DDD         0.0600 
   2992 H           2.9347    8.3639  -15.3826 H         1 DDD         0.4180 
   2993 H         -23.5793   -5.1521  -21.9166 H         1 DDD         0.0300 
   2994 H         -22.5733   -5.0111  -20.6146 H         1 DDD         0.0300 
   2995 H         -25.4573   -5.8291  -20.7236 H         1 DDD         0.0600 
   2996 H         -24.7213   -4.4411  -20.0246 H         1 DDD         0.0600 
   2997 H         -24.6443   -7.3331  -19.0226 H         1 DDD         0.0600 
   2998 H         -23.4183   -4.9671  -17.5336 H         1 DDD         0.0600 
   2999 H         -22.6903   -6.3981  -18.2426 H         1 DDD         0.0600 
   3000 H         -24.1823   -7.8281  -16.6536 H         1 DDD         0.0300 
   3001 H         -22.2763   -7.1111  -14.8866 H         1 DDD         0.0600 
   3002 H         -21.6113   -6.2601  -16.1976 H         1 DDD         0.0600 
   3003 H         -22.2423   -9.3521  -15.9586 H         1 DDD         0.0600 
   3004 H         -20.0603   -9.7591  -15.9146 H         1 DDD         0.0600 
   3005 H         -20.6183   -8.9481  -14.5516 H         1 DDD         0.0600 
   3006 H         -19.6933   -6.7941  -15.4646 H         1 DDD         0.0300 
   3007 H         -17.6783   -9.0311  -15.0396 H         1 DDD         0.0600 
   3008 H         -18.3183   -7.9861  -13.7656 H         1 DDD         0.0600 
   3009 H         -16.4463   -7.1371  -15.8896 H         1 DDD         0.0600 
   3010 H         -16.0023   -8.5221  -13.6566 H         1 DDD         0.0600 
   3011 H         -15.7903   -6.9681  -13.0526 H         1 DDD         0.0600 
   3012 H         -14.1593   -6.4001  -15.0436 H         1 DDD         0.0600 
   3013 H         -13.6453   -8.5271  -12.9306 H         1 DDD         0.0600 
   3014 H         -13.6773   -6.8561  -12.5706 H         1 DDD         0.0600 
   3015 H         -11.8113   -8.2491  -14.5426 H         1 DDD         0.0300 
   3016 H         -11.8373   -9.2371  -12.0486 H         1 DDD         0.0600 
   3017 H         -11.0053   -7.8551  -11.6466 H         1 DDD         0.0600 
   3018 H          -9.4423   -9.6731  -11.9896 H         1 DDD         0.0600 
   3019 H          -8.9273   -7.1571  -12.6806 H         1 DDD         0.0600 
   3020 H          -8.9683   -7.8161  -14.3996 H         1 DDD         0.0600 
   3021 H          -7.0603   -8.3881  -12.0876 H         1 DDD         0.0300 
   3022 H          -6.9713   -6.1021  -13.4706 H         1 DDD         0.0600 
   3023 H          -6.7133   -7.1831  -14.7816 H         1 DDD         0.0600 
   3024 H         -26.0673   -5.0741  -17.8476 H         1 DDD         0.4180 
   3025 H         -21.2463   -9.5601  -17.8656 H         1 DDD         0.4180 
   3026 H         -18.1213   -5.4761  -14.8976 H         1 DDD         0.4180 
   3027 H         -13.3603   -8.1091  -15.9716 H         1 DDD         0.4180 
   3028 H          -9.8233  -10.9751  -13.3946 H         1 DDD         0.4180 
   3029 H          -3.1443  -13.3421  -12.8576 H         1 DDD         0.0600 
   3030 H          -3.7873  -13.6681  -11.2806 H         1 DDD         0.0600 
   3031 H          -4.3573  -15.3391  -13.7846 H         1 DDD         0.0300 
   3032 H          -6.0653  -15.7021  -11.4966 H         1 DDD         0.0600 
   3033 H          -4.4123  -16.3141  -11.1476 H         1 DDD         0.0600 
   3034 H          -5.8783  -17.3851  -13.5416 H         1 DDD         0.0600 
   3035 H          -5.3993  -18.5601  -10.7866 H         1 DDD         0.0600 
   3036 H          -5.5823  -19.4751  -12.3436 H         1 DDD         0.0600 
   3037 H          -7.5943  -17.6091  -10.7566 H         1 DDD         0.0600 
   3038 H          -8.2293  -18.8711  -13.5236 H         1 DDD         0.0600 
   3039 H          -7.9973  -17.1601  -13.2166 H         1 DDD         0.0600 
   3040 H          -9.7633  -17.1091  -11.5426 H         1 DDD         0.0600 
   3041 H         -11.7363  -17.3671  -13.1886 H         1 DDD         0.0600 
   3042 H         -10.7663  -18.3391  -14.1756 H         1 DDD         0.0600 
   3043 H          -9.7873  -15.5871  -13.6506 H         1 DDD         0.0300 
   3044 H         -12.2323  -16.2641  -15.3976 H         1 DDD         0.0600 
   3045 H         -12.1703  -15.3791  -13.9006 H         1 DDD         0.0600 
   3046 H         -11.3063  -13.3961  -14.9046 H         1 DDD         0.0600 
   3047 H         -13.6693  -14.0631  -15.2646 H         1 DDD         0.0600 
   3048 H         -13.4253  -14.4891  -16.8416 H         1 DDD         0.0600 
   3049 H         -13.3063  -11.4851  -15.7406 H         1 DDD         0.0600 
   3050 H         -15.4623  -13.0051  -16.5256 H         1 DDD         0.0600 
   3051 H         -14.7683  -12.7791  -18.0516 H         1 DDD         0.0600 
   3052 H         -14.8363  -10.2181  -17.7016 H         1 DDD         0.0600 
   3053 H         -17.4593  -10.0871  -17.8156 H         1 DDD         0.0600 
   3054 H         -17.5253  -11.7221  -17.9356 H         1 DDD         0.0600 
   3055 H         -15.9363  -10.0451  -19.8736 H         1 DDD         0.0300 
   3056 H         -18.4393  -10.0181  -19.8606 H         1 DDD         0.0600 
   3057 H         -18.4943  -11.6251  -20.5726 H         1 DDD         0.0600 
   3058 H         -17.4363  -10.8751  -22.6146 H         1 DDD         0.0300 
   3059 H         -16.9873   -9.3971  -21.7216 H         1 DDD         0.0300 
   3060 H          -3.8203  -17.4601  -14.0276 H         1 DDD         0.4180 
   3061 H          -7.5983  -19.2731   -9.9466 H         1 DDD         0.4180 
   3062 H          -9.5763  -19.2761  -11.2316 H         1 DDD         0.4180 
   3063 H         -11.6653  -11.9011  -17.3516 H         1 DDD         0.4180 
   3064 H         -15.8413   -9.8491  -15.8586 H         1 DDD         0.4180 
   3065 H         -21.2193   -9.5701  -20.6476 H         1 DDD         0.0600 
   3066 H         -22.8043   -9.3161  -21.4496 H         1 DDD         0.0600 
   3067 H         -20.8663   -8.1781  -23.3206 H         1 DDD         0.0600 
   3068 H         -22.2353  -10.5821  -23.5506 H         1 DDD         0.4180 
   3069 H          -6.8343  -11.0391  -15.5566 H         1 DDD         0.0600 
   3070 H          -5.5573  -11.8141  -14.8036 H         1 DDD         0.0600 
   3071 H          -7.9513  -12.7841  -13.4856 H         1 DDD         0.0600 
   3072 H          -7.6953  -13.8131  -15.9826 H         1 DDD         0.4180 
   3073 H          -4.6113   -8.0991  -13.3886 H         1 DDD         0.0600 
   3074 H          -4.5733   -5.1181  -14.3046 H         1 DDD         0.0600 
   3075 H          -4.6253   -6.3841  -15.3916 H         1 DDD         0.0600 
   3076 H          -2.3633   -6.1751  -13.4156 H         1 DDD         0.0600 
   3077 H          -2.5523   -5.2591  -16.3456 H         1 DDD         0.0600 
   3078 H          -1.0383   -5.4511  -15.4746 H         1 DDD         0.0600 
   3079 H          -1.7633   -3.6331  -13.7966 H         1 DDD         0.0600 
   3080 H          -1.5003   -1.7091  -15.7106 H         1 DDD         0.0600 
   3081 H          -1.5883   -2.8861  -16.7786 H         1 DDD         0.0600 
   3082 H           0.6067   -4.0351  -15.4796 H         1 DDD         0.0600 
   3083 H           1.0457   -1.2571  -16.3776 H         1 DDD         0.0600 
   3084 H           0.7187   -2.5021  -17.5776 H         1 DDD         0.0600 
   3085 H           2.9667   -2.7871  -15.7206 H         1 DDD         0.0300 
   3086 H           2.7047   -1.6781  -18.5106 H         1 DDD         0.0600 
   3087 H           4.2147   -2.3001  -17.9906 H         1 DDD         0.0600 
   3088 H           4.3727   -0.6771  -16.0526 H         1 DDD         0.0600 
   3089 H           4.9357    1.2729  -17.7506 H         1 DDD         0.0600 
   3090 H           4.2157    0.2909  -18.9616 H         1 DDD         0.0600 
   3091 H           6.0657   -1.3651  -18.7976 H         1 DDD         0.0300 
   3092 H           6.2587   -1.4011  -16.4586 H         1 DDD         0.0600 
   3093 H           7.0977    0.1239  -16.3776 H         1 DDD         0.0600 
   3094 H           8.7547   -1.6181  -16.1466 H         1 DDD         0.0600 
   3095 H           9.3737    0.2469  -17.5536 H         1 DDD         0.0600 
   3096 H           9.1127   -0.7271  -19.0096 H         1 DDD         0.0600 
   3097 H          10.7537   -2.4401  -18.0686 H         1 DDD         0.0600 
   3098 H          12.2327    0.2099  -18.3316 H         1 DDD         0.0600 
   3099 H          11.2507   -0.2161  -19.6336 H         1 DDD         0.0600 
   3100 H          12.7037   -1.9881  -20.2246 H         1 DDD         0.0300 
   3101 H          14.5357    0.2219  -19.1506 H         1 DDD         0.0600 
   3102 H          13.4727    0.4929  -20.4096 H         1 DDD         0.0600 
   3103 H          -1.4393   -7.6901  -14.7496 H         1 DDD         0.4180 
   3104 H          -3.7583   -3.5751  -15.6426 H         1 DDD         0.4180 
   3105 H           0.3997   -3.0591  -13.6296 H         1 DDD         0.4180 
   3106 H           2.9767    0.8369  -15.9616 H         1 DDD         0.4180 
   3107 H           7.8637   -3.3741  -16.8896 H         1 DDD         0.4180 
   3108 H          11.6687   -0.2751  -16.5486 H         1 DDD         0.4180 
   3109 H          14.9477   -9.8411  -15.7546 H         1 DDD         0.0600 
   3110 H          15.0337   -8.8541  -17.1336 H         1 DDD         0.0600 
   3111 H          16.0047   -7.6701  -14.5566 H         1 DDD         0.0300 
   3112 H          13.8777   -8.8311  -13.8326 H         1 DDD         0.0600 
   3113 H          13.1667   -8.1441  -15.2706 H         1 DDD         0.0600 
   3114 H          13.2867   -5.9511  -14.4856 H         1 DDD         0.0600 
   3115 H          12.1617   -5.9191  -12.2826 H         1 DDD         0.0600 
   3116 H          12.9047   -7.3061  -11.7326 H         1 DDD         0.0600 
   3117 H          10.8957   -7.1191  -14.0986 H         1 DDD         0.0600 
   3118 H          10.1437   -6.3481  -11.8966 H         1 DDD         0.0600 
   3119 H          10.1787   -7.9571  -11.2276 H         1 DDD         0.0600 
   3120 H           8.5157   -7.0711  -13.5886 H         1 DDD         0.0600 
   3121 H           7.7407   -6.5261  -11.3136 H         1 DDD         0.0600 
   3122 H           7.5567   -8.1991  -10.8566 H         1 DDD         0.0600 
   3123 H           5.9307   -6.9931  -13.0586 H         1 DDD         0.0600 
   3124 H           5.6967   -9.7871  -11.7946 H         1 DDD         0.0600 
   3125 H           6.3657   -9.4761  -13.3076 H         1 DDD         0.0600 
   3126 H           3.5787   -8.6351  -12.8976 H         1 DDD         0.0300 
   3127 H           3.5297  -10.9671  -12.4756 H         1 DDD         0.0600 
   3128 H           4.6397  -11.4271  -13.7146 H         1 DDD         0.0600 
   3129 H           1.6717  -10.6131  -14.0046 H         1 DDD         0.0600 
   3130 H           3.1087  -13.3251  -14.0946 H         1 DDD         0.0600 
   3131 H           1.4737  -13.2001  -14.6376 H         1 DDD         0.0600 
   3132 H           2.0847  -12.4701  -11.7046 H         1 DDD         0.0600 
   3133 H          -0.3403  -12.9731  -13.3746 H         1 DDD         0.0600 
   3134 H           0.0267  -11.4351  -12.8136 H         1 DDD         0.0600 
   3135 H          -1.6783  -12.2141  -11.5226 H         1 DDD         0.0600 
   3136 H          -1.8363  -14.2181   -9.9726 H         1 DDD         0.0600 
   3137 H          -0.4583  -14.8711  -10.6776 H         1 DDD         0.0600 
   3138 H          -2.3403  -15.9401  -11.6046 H         1 DDD         0.0300 
   3139 H          10.5317   -9.4061  -13.2896 H         1 DDD         0.4180 
   3140 H           8.1847   -9.5671  -12.5306 H         1 DDD         0.4180 
   3141 H           3.6527  -11.2831  -15.9886 H         1 DDD         0.4180 
   3142 H           0.2087  -12.7501   -9.6386 H         1 DDD         0.4180 
   3143 H          15.1407   -2.8501  -16.8116 H         1 DDD         0.0600 
   3144 H          14.1187   -4.3341  -16.3696 H         1 DDD         0.0600 
   3145 H          15.3377   -5.2531  -18.5426 H         1 DDD         0.0600 
   3146 H          17.3147   -3.7831  -17.2636 H         1 DDD         0.4180 
   3147 H          15.4977   -1.6861  -20.7326 H         1 DDD         0.0600 
   3148 H          15.7267    1.3349  -21.1816 H         1 DDD         0.0600 
   3149 H          16.6077    0.2059  -22.1556 H         1 DDD         0.0600 
   3150 H          16.8107    0.2349  -19.1906 H         1 DDD         0.0300 
   3151 H          19.0607   -0.7581  -20.9596 H         1 DDD         0.0600 
   3152 H          17.6517   -1.7721  -20.8056 H         1 DDD         0.0600 
   3153 H          17.9327   -1.6141  -18.2396 H         1 DDD         0.0600 
   3154 H          19.3817    0.3279  -18.4856 H         1 DDD         0.0600 
   3155 H          20.7667   -0.7001  -18.6986 H         1 DDD         0.0600 
   3156 H          19.9387   -1.9961  -16.6686 H         1 DDD         0.0600 
   3157 H          21.0087    0.8159  -16.2176 H         1 DDD         0.0600 
   3158 H          21.8697    0.0069  -17.1196 H         1 DDD         0.0600 
   3159 H          21.0377   -0.6511  -14.2916 H         1 DDD         0.0300 
   3160 H          23.6277   -0.4051  -13.7816 H         1 DDD         0.0600 
   3161 H          23.7967   -0.3491  -15.5536 H         1 DDD         0.0600 
   3162 H          23.0747    0.9729  -14.6876 H         1 DDD         0.0600 
   3163 H          18.7097   -3.4461  -18.8886 H         1 DDD         0.4180 
   3164 H          18.0867   -0.7021  -16.3826 H         1 DDD         0.4180 
   3165 H          21.1027   -8.8321  -17.5506 H         1 DDD         0.0600 
   3166 H          20.2237   -9.3091  -19.0076 H         1 DDD         0.0600 
   3167 H          21.8597   -8.7391  -19.1366 H         1 DDD         0.0600 
   3168 H          19.2427   -7.1881  -18.2436 H         1 DDD         0.0300 
   3169 H          21.0327   -6.7271  -20.7526 H         1 DDD         0.0600 
   3170 H          19.7437   -5.7201  -20.2936 H         1 DDD         0.0600 
   3171 H          19.4217   -8.6111  -21.0786 H         1 DDD         0.0600 
   3172 H          17.0237   -7.2851  -21.5796 H         1 DDD         0.0600 
   3173 H          17.4397   -6.3001  -20.3976 H         1 DDD         0.0600 
   3174 H          17.2927   -7.9451  -18.5736 H         1 DDD         0.0600 
   3175 H          17.8317   -9.9241  -20.0056 H         1 DDD         0.0600 
   3176 H          16.2277   -9.8681  -20.7326 H         1 DDD         0.0600 
   3177 H          15.1897  -10.2291  -18.5676 H         1 DDD         0.0600 
   3178 H          18.0357  -10.9381  -17.4576 H         1 DDD         0.0600 
   3179 H          16.6637  -11.6631  -16.8906 H         1 DDD         0.0600 
   3180 H          17.6567   -8.7881  -16.6456 H         1 DDD         0.0300 
   3181 H          15.3767   -7.6391  -20.6626 H         1 DDD         0.4180 
   3182 H          17.0077  -11.9351  -19.5646 H         1 DDD         0.4180 
   3183 H          14.9117   -0.5221  -22.8926 H         1 DDD         0.4180 
   3184 H         -16.9923   -7.2361  -19.0306 H         1 DDD         0.0600 
   3185 H         -18.5373   -7.6491  -19.6826 H         1 DDD         0.0600 
   3186 H         -18.9723   -5.1821  -20.2806 H         1 DDD         0.0600 
   3187 H         -16.2303   -5.2001  -19.6626 H         1 DDD         0.4180 
   3188 H          23.2257   -4.5341  -14.7716 H         1 DDD         0.0600 
   3189 H          21.6737   -5.2581  -14.3656 H         1 DDD         0.0600 
   3190 H          22.9557   -5.1171  -16.9606 H         1 DDD         0.0600 
   3191 H          21.7587   -3.8971  -17.1276 H         1 DDD         0.0600 
   3192 H           2.1047   -6.5831  -17.1956 H         1 DDD         0.0600 
   3193 H           3.2167   -6.4481  -18.6086 H         1 DDD         0.0600 
   3194 H           5.0517   -7.1861  -16.8416 H         1 DDD         0.0600 
   3195 H           4.1907   -9.3671  -16.8986 H         1 DDD         0.4180 
   3196 H           3.4387  -19.3501  -10.4546 H         1 DDD         0.0600 
   3197 H           2.7597  -20.5281   -9.3846 H         1 DDD         0.0600 
   3198 H           2.5887  -20.9201  -12.3956 H         1 DDD         0.0300 
   3199 H           1.1477  -21.9791  -10.0336 H         1 DDD         0.0600 
   3200 H           1.9537  -22.8841  -11.0946 H         1 DDD         0.0600 
   3201 H           0.2147  -21.8821  -12.9516 H         1 DDD         0.0600 
   3202 H          -0.8263  -20.4231  -11.0586 H         1 DDD         0.0600 
   3203 H          -1.2683  -21.9021  -10.2946 H         1 DDD         0.0600 
   3204 H          -2.1843  -20.4131  -12.9166 H         1 DDD         0.0600 
   3205 H          -3.6443  -22.8411  -11.6806 H         1 DDD         0.0600 
   3206 H          -2.4333  -23.1041  -13.0246 H         1 DDD         0.0600 
   3207 H          -4.9143  -21.3231  -13.3406 H         1 DDD         0.0300 
   3208 H          -5.5713  -23.5471  -12.9686 H         1 DDD         0.0600 
   3209 H          -4.6753  -24.2031  -14.3226 H         1 DDD         0.0600 
   3210 H          -5.9413  -22.7011  -15.9636 H         1 DDD         0.0600 
   3211 H          -6.9153  -21.4101  -13.9826 H         1 DDD         0.0600 
   3212 H          -7.8153  -22.8711  -13.5746 H         1 DDD         0.0600 
   3213 H          -8.5663  -22.3601  -16.4166 H         1 DDD         0.0300 
   3214 H          -9.7853  -21.3921  -13.7926 H         1 DDD         0.0600 
   3215 H         -10.0953  -22.8051  -14.4826 H         1 DDD         0.0600 
   3216 H         -10.8393  -20.3711  -16.0316 H         1 DDD         0.0600 
   3217 H         -12.0573  -20.6431  -13.8976 H         1 DDD         0.0600 
   3218 H         -12.3373  -22.3161  -14.4306 H         1 DDD         0.0600 
   3219 H         -13.8773  -21.5301  -16.0126 H         1 DDD         0.0600 
   3220 H         -12.9193  -19.2631  -16.5976 H         1 DDD         0.0600 
   3221 H         -13.1603  -18.7061  -14.8586 H         1 DDD         0.0600 
   3222 H         -15.6123  -19.1291  -16.5816 H         1 DDD         0.0600 
   3223 H         -14.2863  -16.5571  -15.8596 H         1 DDD         0.0600 
   3224 H         -15.8103  -16.6821  -16.6526 H         1 DDD         0.0600 
   3225 H         -14.5783  -18.0121  -18.5466 H         1 DDD         0.0300 
   3226 H         -13.1243  -17.4621  -17.7946 H         1 DDD         0.0300 
   3227 H          -0.2183  -23.6401  -10.9076 H         1 DDD         0.4180 
   3228 H          -3.3543  -19.5581  -11.9166 H         1 DDD         0.4180 
   3229 H          -6.9073  -24.9611  -14.6686 H         1 DDD         0.4180 
   3230 H         -10.7883  -22.9461  -16.9026 H         1 DDD         0.4180 
   3231 H         -13.9743  -21.1841  -13.3796 H         1 DDD         0.4180 
   3232 H         -15.4543  -19.3041  -14.1996 H         1 DDD         0.4180 
   3233 H         -13.2173  -13.6171  -21.4536 H         1 DDD         0.0600 
   3234 H         -13.3683  -13.5411  -19.7256 H         1 DDD         0.0600 
   3235 H         -15.8523  -14.5521  -20.2206 H         1 DDD         0.0600 
   3236 H         -15.7773  -15.8241  -21.9926 H         1 DDD         0.4180 
   3237 H          -1.5713  -17.8501  -12.7686 H         1 DDD         0.0600 
   3238 H          -0.2063  -18.2031  -13.8146 H         1 DDD         0.0600 
   3239 H           0.7477  -16.4181  -12.0466 H         1 DDD         0.0600 
   3240 H           0.4337  -17.5601  -10.1306 H         1 DDD         0.4180 
   3241 H          22.2787  -14.3301  -12.5176 H         1 DDD         0.0600 
   3242 H          22.8837  -15.1101  -14.0026 H         1 DDD         0.0600 
   3243 H          20.7257  -14.7961  -15.1046 H         1 DDD         0.0300 
   3244 H          20.8007  -16.0411  -12.4776 H         1 DDD         0.0600 
   3245 H          20.9147  -16.9741  -13.9006 H         1 DDD         0.0600 
   3246 H          18.1997  -15.9151  -13.1716 H         1 DDD         0.0600 
   3247 H          19.1237  -17.9251  -11.8326 H         1 DDD         0.0600 
   3248 H          19.3057  -18.7291  -13.3126 H         1 DDD         0.0600 
   3249 H          17.0587  -18.6621  -13.9206 H         1 DDD         0.0300 
   3250 H          16.1327  -16.8131  -12.8706 H         1 DDD         0.0600 
   3251 H          16.4997  -17.4561  -11.2826 H         1 DDD         0.0600 
   3252 H          14.5167  -18.7771  -13.1956 H         1 DDD         0.0600 
   3253 H          14.6797  -18.5311  -10.1266 H         1 DDD         0.0600 
   3254 H          15.2807  -19.9671  -10.8166 H         1 DDD         0.0600 
   3255 H          12.2997  -19.2521  -11.2526 H         1 DDD         0.0600 
   3256 H          13.3067  -19.8361   -8.6366 H         1 DDD         0.0600 
   3257 H          12.8437  -21.3891   -9.4246 H         1 DDD         0.0600 
   3258 H          10.6447  -20.6241   -9.7726 H         1 DDD         0.0300 
   3259 H          11.3607  -19.4761   -7.1056 H         1 DDD         0.0600 
   3260 H          11.3757  -21.2591   -7.2976 H         1 DDD         0.0600 
   3261 H           8.9107  -19.4961   -7.2876 H         1 DDD         0.0600 
   3262 H           9.4767  -22.5171   -7.6566 H         1 DDD         0.0600 
   3263 H           8.8307  -21.4931   -8.7986 H         1 DDD         0.0600 
   3264 H           6.7517  -21.0241   -7.3506 H         1 DDD         0.0600 
   3265 H           5.6647  -23.4131   -7.4126 H         1 DDD         0.0600 
   3266 H           7.1377  -24.0521   -8.0966 H         1 DDD         0.0600 
   3267 H           7.0357  -22.3471   -9.8856 H         1 DDD         0.0600 
   3268 H           5.2117  -20.9181   -8.7216 H         1 DDD         0.0600 
   3269 H           4.2157  -22.3521   -8.7686 H         1 DDD         0.0600 
   3270 H           4.2677  -21.9541  -11.3856 H         1 DDD         0.0600 
   3271 H          17.6517  -17.0461  -15.0426 H         1 DDD         0.4180 
   3272 H          14.0747  -16.5781  -12.8526 H         1 DDD         0.4180 
   3273 H          12.1917  -20.8201  -12.1916 H         1 DDD         0.4180 
   3274 H          10.0527  -20.9131   -5.3636 H         1 DDD         0.4180 
   3275 H           7.5267  -21.7281   -5.4746 H         1 DDD         0.4180 
   3276 H           5.9057  -23.5391  -11.1716 H         1 DDD         0.4180 
   3277 H           6.0967  -20.6261  -11.6036 H         1 DDD         0.4180 
   3278 H          20.2747  -10.3161  -13.4886 H         1 DDD         0.0600 
   3279 H          18.9037   -9.5981  -12.7476 H         1 DDD         0.0600 
   3280 H          17.4657  -11.6031  -13.3156 H         1 DDD         0.0600 
   3281 H          18.2377  -12.7991  -11.5526 H         1 DDD         0.4180 
   3282 H          29.8127  -18.5391  -18.9066 H         1 DDD         0.0600 
   3283 H          29.9067  -18.2801  -17.1876 H         1 DDD         0.0600 
   3284 H          28.4437  -18.9611  -18.0126 H         1 DDD         0.0600 
   3285 H          27.8847  -16.8851  -18.8226 H         1 DDD         0.0600 
   3286 H          30.2537  -16.0731  -18.6256 H         1 DDD         0.0600 
   3287 H          30.0047  -15.5731  -16.9426 H         1 DDD         0.0600 
   3288 H          28.5047  -14.2851  -19.2786 H         1 DDD         0.0600 
   3289 H          28.6147  -12.3231  -17.6496 H         1 DDD         0.0600 
   3290 H          28.9597  -13.4991  -16.3996 H         1 DDD         0.0600 
   3291 H          26.6777  -14.6391  -17.1236 H         1 DDD         0.0600 
   3292 H          26.1747  -11.9251  -16.1066 H         1 DDD         0.0600 
   3293 H          27.0017  -12.6851  -15.0596 H         1 DDD         0.0600 
   3294 H          24.3067  -13.9481  -16.0246 H         1 DDD         0.0600 
   3295 H          24.2857  -11.7861  -14.4086 H         1 DDD         0.0600 
   3296 H          24.5717  -12.9371  -13.1766 H         1 DDD         0.0600 
   3297 H          22.2537  -13.1561  -15.1406 H         1 DDD         0.0600 
   3298 H          27.1717  -17.6591  -16.8966 H         1 DDD         0.4180 
   3299 H          30.0257  -13.0651  -19.2966 H         1 DDD         0.4180 
   3300 H          26.4147  -12.0621  -18.2556 H         1 DDD         0.4180 
   3301 H          25.1937  -15.6371  -14.7556 H         1 DDD         0.4180 
   3302 H          22.1307  -11.1881  -14.0196 H         1 DDD         0.4180 
   3303 H          -8.6593  -18.0951  -18.3626 H         1 DDD         0.0600 
   3304 H          -8.1433  -16.7771  -17.6416 H         1 DDD         0.0600 
   3305 H          -7.0823  -18.1891  -15.8086 H         1 DDD         0.0600 
   3306 H          -5.9603  -19.3441  -17.8416 H         1 DDD         0.4180 
   3307 H           9.8957  -16.8261  -12.3406 H         1 DDD         0.0600 
   3308 H          11.2687  -17.3821  -11.4666 H         1 DDD         0.0600 
   3309 H          10.1107  -16.2761   -9.2996 H         1 DDD         0.0600 
   3310 H           7.8327  -17.1231  -10.2966 H         1 DDD         0.4180 
   3311 H           7.2017    6.9809  -17.4456 H         1 DDD         0.4180 
   3312 H          18.1697    8.3689  -18.7476 H         1 DDD         0.4180 
   3313 H         -24.2123   -5.7541  -12.9286 H         1 DDD         0.0600 
   3314 H         -25.5423   -6.0851  -11.8856 H         1 DDD         0.0600 
   3315 H         -26.5563   -4.9001  -14.4396 H         1 DDD         0.0600 
   3316 H         -27.1013   -7.2261  -13.1846 H         1 DDD         0.4180 
   3317 H         -12.2513   -4.1541  -14.9986 H         1 DDD         0.0600 
   3318 H         -10.8313   -3.5431  -15.6856 H         1 DDD         0.0600 
   3319 H         -10.5373   -3.2321  -12.7716 H         1 DDD         0.0600 
   3320 H          -8.8493   -4.6091  -13.1626 H         1 DDD         0.4180 
   3321 H           6.3977    2.2279  -22.1496 H         1 DDD         0.0600 
   3322 H           7.3207    3.6849  -21.7816 H         1 DDD         0.0600 
   3323 H           8.0567    1.4499  -21.1426 H         1 DDD         0.0600 
   3324 H           8.8887    3.5899  -19.5236 H         1 DDD         0.4180 
   3325 H          -5.3283    0.6409  -19.9096 H         1 DDD         0.0600 
   3326 H          -6.9163    0.2959  -20.6906 H         1 DDD         0.0600 
   3327 H          -6.0593   -1.3971  -22.1476 H         1 DDD         0.0600 
   3328 H          -4.0223   -2.3441  -21.2866 H         1 DDD         0.4180 
   3329 H          19.6957    5.0159  -19.5266 H         1 DDD         0.0600 
   3330 H          18.5817    3.8619  -18.8236 H         1 DDD         0.0600 
   3331 H          20.5607    2.6239  -19.3716 H         1 DDD         0.0600 
   3332 H          20.8097    2.7499  -21.8096 H         1 DDD         0.4180 
   3333 H           1.4227  -14.1581  -11.2336 H         1 DDD         0.4180 
   3334 H          14.2137   -5.3861  -12.7356 H         1 DDD         0.4180 
   3335 H          19.8747   -7.2361  -22.8766 H         1 DDD         0.4180 
   3336 H          -2.8023  -21.2611  -17.3086 H         1 DDD         0.0600 
   3337 H          -3.4673  -19.6601  -17.3866 H         1 DDD         0.0600 
   3338 H          -1.8703  -19.2161  -15.1476 H         1 DDD         0.0600 
   3339 H          -0.0373  -20.4501  -16.2206 H         1 DDD         0.4180 
   3340 H          18.0637  -22.0001  -11.2216 H         1 DDD         0.0600 
   3341 H          16.7487  -22.7661  -12.1196 H         1 DDD         0.0600 
   3342 H          18.3687  -23.5491  -13.9426 H         1 DDD         0.0600 
   3343 H          20.5447  -23.4371  -12.6136 H         1 DDD         0.4180 
   3344 H          -5.4023   -6.9901  -11.5106 H         1 DDD         0.4180 
   3345 H           5.3187   -6.3411  -11.0746 H         1 DDD         0.4180 
   3346 H          14.5507    5.7259  -24.1416 H         1 DDD         0.4180 
   3347 H          -9.9473  -13.6401  -16.2566 H         1 DDD         0.4180 
   3348 H         -22.0013    8.2739  -20.2586 H         1 DDD         0.4180 
   3349 H         -23.1053    5.0389  -10.4786 H         1 DDD         0.0300 
   3350 H         -23.0223    4.4439   -8.7726 H         1 DDD         0.0300 
   3351 H         -24.7163    6.0999   -8.2316 H         1 DDD         0.0600 
   3352 H         -24.8423    6.7259   -9.8946 H         1 DDD         0.0600 
   3353 H         -22.1653    7.4299   -9.5106 H         1 DDD         0.0600 
   3354 H         -22.1703    6.0999   -7.2706 H         1 DDD         0.0600 
   3355 H         -23.0913    7.4339   -6.5816 H         1 DDD         0.0600 
   3356 H         -20.8833    8.7909   -7.6466 H         1 DDD         0.0600 
   3357 H         -19.8333    6.4779   -7.9606 H         1 DDD         0.0600 
   3358 H         -19.7653    6.5079   -6.1866 H         1 DDD         0.0600 
   3359 H         -18.3783    8.7599   -6.5696 H         1 DDD         0.0600 
   3360 H         -17.0553    9.0059   -8.4986 H         1 DDD         0.0600 
   3361 H         -18.7383    9.4789   -8.8226 H         1 DDD         0.0600 
   3362 H         -17.8133    6.7909   -9.7036 H         1 DDD         0.0600 
   3363 H         -17.6543    9.0499  -11.6656 H         1 DDD         0.0600 
   3364 H         -17.7113    7.4119  -11.9566 H         1 DDD         0.0600 
   3365 H         -15.5353    7.2649  -10.4076 H         1 DDD         0.0600 
   3366 H         -15.5823    8.9269  -12.9376 H         1 DDD         0.0600 
   3367 H         -15.4343    7.1549  -12.9316 H         1 DDD         0.0600 
   3368 H         -13.1643    9.0149  -12.0646 H         1 DDD         0.0600 
   3369 H         -13.9223    9.3159  -14.3896 H         1 DDD         0.0600 
   3370 H         -13.5973    7.6879  -14.8146 H         1 DDD         0.0600 
   3371 H         -11.2003    8.1099  -13.6326 H         1 DDD         0.0600 
   3372 H         -12.0013   11.0319  -14.2266 H         1 DDD         0.0600 
   3373 H         -10.4043   10.5749  -14.4916 H         1 DDD         0.0600 
   3374 H         -10.9233    9.4659  -11.9636 H         1 DDD         0.0600 
   3375 H          -9.1003   11.1269  -11.2156 H         1 DDD         0.0600 
   3376 H          -9.1233   11.8599  -12.8596 H         1 DDD         0.0600 
   3377 H          -8.2643    9.8109  -13.8326 H         1 DDD         0.0300 
   3378 H          -6.7563   11.5899  -13.1396 H         1 DDD         0.0600 
   3379 H          -5.9723   10.0509  -13.0616 H         1 DDD         0.0600 
   3380 H         -23.5803    8.8609   -9.7816 H         1 DDD         0.4180 
   3381 H         -22.0083    8.8099   -5.6256 H         1 DDD         0.4180 
   3382 H         -16.5563    7.4419   -7.3556 H         1 DDD         0.4180 
   3383 H         -14.8023    9.0149   -9.5836 H         1 DDD         0.4180 
   3384 H         -12.9213    6.9449  -11.4176 H         1 DDD         0.4180 
   3385 H         -11.1183    7.8689  -15.8086 H         1 DDD         0.4180 
   3386 H         -11.7383   11.1529  -10.9406 H         1 DDD         0.4180 
   3387 H          -3.6833    3.8799   -9.2216 H         1 DDD         0.0600 
   3388 H          -4.1213    2.4649   -8.3836 H         1 DDD         0.0600 
   3389 H          -6.2743    2.4259   -9.7856 H         1 DDD         0.0300 
   3390 H          -5.9163    4.8639   -7.9196 H         1 DDD         0.0600 
   3391 H          -6.0953    3.1929   -7.3156 H         1 DDD         0.0600 
   3392 H          -8.3143    3.0209   -8.5086 H         1 DDD         0.0600 
   3393 H          -8.4293    4.8439   -6.0826 H         1 DDD         0.0600 
   3394 H          -7.8783    3.2479   -6.0196 H         1 DDD         0.0600 
   3395 H          -9.9943    2.6679   -7.4086 H         1 DDD         0.0600 
   3396 H         -10.5643    3.5609   -4.6416 H         1 DDD         0.0600 
   3397 H          -9.6683    2.1759   -5.0396 H         1 DDD         0.0600 
   3398 H         -12.3843    2.5559   -6.2646 H         1 DDD         0.0300 
   3399 H         -12.0153    1.8809   -3.3786 H         1 DDD         0.0600 
   3400 H         -13.4583    1.4769   -4.2596 H         1 DDD         0.0600 
   3401 H         -12.9753    4.2099   -4.9436 H         1 DDD         0.0600 
   3402 H         -15.2043    4.5829   -3.4566 H         1 DDD         0.0600 
   3403 H         -15.0773    2.9179   -3.0876 H         1 DDD         0.0600 
   3404 H         -15.2943    2.2759   -5.5366 H         1 DDD         0.0300 
   3405 H         -17.4963    4.0759   -4.2556 H         1 DDD         0.0600 
   3406 H         -17.2993    2.4219   -3.9676 H         1 DDD         0.0600 
   3407 H         -17.6133    2.1019   -6.6466 H         1 DDD         0.0600 
   3408 H         -20.0513    2.7079   -5.0106 H         1 DDD         0.0600 
   3409 H         -19.1233    1.2059   -4.9556 H         1 DDD         0.0600 
   3410 H         -19.4533    0.9679   -7.4036 H         1 DDD         0.0600 
   3411 H         -22.0923    0.8549   -6.0696 H         1 DDD         0.0600 
   3412 H         -20.9873   -0.4171   -6.0916 H         1 DDD         0.0600 
   3413 H         -22.4923    0.8879   -8.3656 H         1 DDD         0.0300 
   3414 H         -23.9243   -0.5871   -7.2566 H         1 DDD         0.0600 
   3415 H         -22.7583   -1.8761   -7.3946 H         1 DDD         0.0600 
   3416 H         -24.7223   -1.9471   -8.8866 H         1 DDD         0.0300 
   3417 H         -23.3333   -1.6881   -9.9426 H         1 DDD         0.0300 
   3418 H          -7.8783    5.8069   -8.3696 H         1 DDD         0.4180 
   3419 H         -10.8163    4.4989   -7.8346 H         1 DDD         0.4180 
   3420 H         -12.6033    5.0839   -2.9936 H         1 DDD         0.4180 
   3421 H         -17.8873    4.7079   -6.4766 H         1 DDD         0.4180 
   3422 H         -20.0303    3.2489   -7.5906 H         1 DDD         0.4180 
   3423 H         -27.0163    2.2139   -8.8096 H         1 DDD         0.0600 
   3424 H         -27.0373    3.2059  -10.2176 H         1 DDD         0.0600 
   3425 H         -25.4733    1.4969  -11.4216 H         1 DDD         0.0600 
   3426 H         -27.9663    0.6599  -10.7256 H         1 DDD         0.4180 
   3427 H          -7.6723    6.8649  -10.6606 H         1 DDD         0.0600 
   3428 H          -8.9293    6.0219  -11.3156 H         1 DDD         0.0600 
   3429 H          -7.1503    5.2659  -13.3146 H         1 DDD         0.0600 
   3430 H          -5.3363    6.1159  -11.3706 H         1 DDD         0.4180 
   3431 H          -6.5763   10.0639  -10.5866 H         1 DDD         0.0300 
   3432 H          -4.3423   12.0799  -11.4316 H         1 DDD         0.0600 
   3433 H          -4.1913   10.4419  -11.7316 H         1 DDD         0.0600 
   3434 H          -4.6353   11.4539   -8.8976 H         1 DDD         0.0600 
   3435 H          -1.9663   10.7869  -10.2756 H         1 DDD         0.0600 
   3436 H          -2.1873   10.7499   -8.5456 H         1 DDD         0.0600 
   3437 H          -2.4973   13.2129  -10.2666 H         1 DDD         0.0600 
   3438 H          -0.5453   12.7539   -7.9606 H         1 DDD         0.0600 
   3439 H          -0.8523   14.2139   -8.8606 H         1 DDD         0.0600 
   3440 H           0.3927   11.8159  -10.3866 H         1 DDD         0.0600 
   3441 H           1.9007   12.8739   -8.4686 H         1 DDD         0.0600 
   3442 H           1.8617   14.3429   -9.3746 H         1 DDD         0.0600 
   3443 H           2.6517   13.1309  -11.4566 H         1 DDD         0.0300 
   3444 H           4.4227   13.4999   -9.0436 H         1 DDD         0.0600 
   3445 H           4.0947   14.5769  -10.3346 H         1 DDD         0.0600 
   3446 H           5.6737   12.1449  -10.7356 H         1 DDD         0.0600 
   3447 H           6.1827   15.0959  -11.0386 H         1 DDD         0.0600 
   3448 H           7.2617   14.0139  -11.7306 H         1 DDD         0.0600 
   3449 H           7.6677   12.9129   -9.4856 H         1 DDD         0.0600 
   3450 H           9.4317   14.5819   -8.8786 H         1 DDD         0.0600 
   3451 H           8.7917   15.6939  -10.0786 H         1 DDD         0.0600 
   3452 H           9.2717   13.6679  -11.6826 H         1 DDD         0.0600 
   3453 H          11.5927   15.2039  -10.4146 H         1 DDD         0.0600 
   3454 H          10.4737   16.0069  -11.3086 H         1 DDD         0.0600 
   3455 H          11.9657   13.6509  -12.5756 H         1 DDD         0.0600 
   3456 H          13.4337   15.6349  -12.3706 H         1 DDD         0.0600 
   3457 H          12.0907   16.6679  -12.8796 H         1 DDD         0.0600 
   3458 H          12.2537   15.8049  -15.1546 H         1 DDD         0.0300 
   3459 H          14.8077   16.4389  -15.6986 H         1 DDD         0.0600 
   3460 H          14.9727   16.7509  -14.0576 H         1 DDD         0.0600 
   3461 H          -4.2283    9.5009   -8.3106 H         1 DDD         0.4180 
   3462 H          -3.3563   14.1039   -8.4656 H         1 DDD         0.4180 
   3463 H           0.5347   13.1179  -11.8686 H         1 DDD         0.4180 
   3464 H           5.7297   13.0079  -12.9116 H         1 DDD         0.4180 
   3465 H           7.1197   14.0619   -7.8576 H         1 DDD         0.4180 
   3466 H           9.9357   12.1799  -10.0786 H         1 DDD         0.4180 
   3467 H          10.6737   13.7199  -13.9316 H         1 DDD         0.4180 
   3468 H          14.1247    5.9729   -8.9146 H         1 DDD         0.0600 
   3469 H          13.7717    7.2059  -10.0856 H         1 DDD         0.0600 
   3470 H          14.9657    5.9659  -11.8536 H         1 DDD         0.0600 
   3471 H          13.1627    4.1999  -10.1506 H         1 DDD         0.0600 
   3472 H          13.9697    3.5429  -11.4326 H         1 DDD         0.0600 
   3473 H          12.3797    6.1429  -11.8356 H         1 DDD         0.0600 
   3474 H          10.8317    4.3119  -11.4266 H         1 DDD         0.0600 
   3475 H          11.2527    3.5129  -12.9226 H         1 DDD         0.0600 
   3476 H           9.9757    6.3849  -12.4626 H         1 DDD         0.0600 
   3477 H           8.6097    3.8949  -12.7066 H         1 DDD         0.0600 
   3478 H           8.7237    4.3709  -14.3226 H         1 DDD         0.0600 
   3479 H           7.8407    6.6679  -13.4296 H         1 DDD         0.0600 
   3480 H           5.5467    6.1299  -13.9606 H         1 DDD         0.0600 
   3481 H           6.4877    5.1689  -15.0236 H         1 DDD         0.0600 
   3482 H           4.7087    3.9049  -14.2226 H         1 DDD         0.0300 
   3483 H           5.3977    4.3019  -11.2676 H         1 DDD         0.0600 
   3484 H           4.4777    3.0559  -11.9966 H         1 DDD         0.0600 
   3485 H           2.8517    5.1539  -12.8896 H         1 DDD         0.0300 
   3486 H           3.1437    5.1299   -9.9236 H         1 DDD         0.0600 
   3487 H           2.5407    3.7429  -10.8226 H         1 DDD         0.0600 
   3488 H           1.1887    6.5189  -11.3346 H         1 DDD         0.0600 
   3489 H          -0.0013    3.9449  -10.6136 H         1 DDD         0.0600 
   3490 H           0.8187    4.0339  -12.1366 H         1 DDD         0.0600 
   3491 H          -1.5033    5.9959  -11.5406 H         1 DDD         0.0600 
   3492 H          -1.2833    3.4839  -13.4286 H         1 DDD         0.0600 
   3493 H          -2.2633    4.8489  -13.6826 H         1 DDD         0.0600 
   3494 H          -3.3773    4.5169  -11.5866 H         1 DDD         0.0600 
   3495 H          -1.8413    2.7709  -10.3536 H         1 DDD         0.0600 
   3496 H          -2.0633    1.6959  -11.6586 H         1 DDD         0.0600 
   3497 H          -4.6753    1.8049  -11.0686 H         1 DDD         0.0300 
   3498 H          12.4157    5.4709  -14.0006 H         1 DDD         0.4180 
   3499 H          10.4727    6.6679  -14.6086 H         1 DDD         0.4180 
   3500 H           0.4637    5.0769   -8.9756 H         1 DDD         0.4180 
   3501 H          -0.0663    6.8379  -12.7626 H         1 DDD         0.4180 
   3502 H          -3.8183    2.3419  -13.5096 H         1 DDD         0.4180 
   3503 H          14.5817   12.0599  -16.5726 H         1 DDD         0.0600 
   3504 H          14.2087   12.0829  -14.8916 H         1 DDD         0.0600 
   3505 H          12.1227   11.5259  -17.0496 H         1 DDD         0.0600 
   3506 H          12.6457    9.8359  -14.9906 H         1 DDD         0.4180 
   3507 H          13.0217   18.3039  -15.7366 H         1 DDD         0.0600 
   3508 H          15.8087   18.5199  -14.8416 H         1 DDD         0.0600 
   3509 H          15.0817   20.0849  -15.1766 H         1 DDD         0.0600 
   3510 H          15.0047   17.9639  -17.4086 H         1 DDD         0.0600 
   3511 H          17.4377   19.7099  -16.7266 H         1 DDD         0.0600 
   3512 H          17.1687   19.0479  -18.2776 H         1 DDD         0.0600 
   3513 H          17.3637   17.1869  -15.8996 H         1 DDD         0.0600 
   3514 H          19.5017   18.2009  -17.8556 H         1 DDD         0.0600 
   3515 H          19.5477   16.6069  -17.2386 H         1 DDD         0.0600 
   3516 H          19.8527   17.4049  -14.9106 H         1 DDD         0.0600 
   3517 H          18.8937   19.8379  -15.0766 H         1 DDD         0.0600 
   3518 H          20.2027   20.2489  -16.2496 H         1 DDD         0.0600 
   3519 H          21.7597   20.1239  -14.3716 H         1 DDD         0.0300 
   3520 H          21.1037   22.0479  -13.2996 H         1 DDD         0.0600 
   3521 H          20.5227   22.2749  -14.8786 H         1 DDD         0.0600 
   3522 H          19.3297   21.8109  -13.6636 H         1 DDD         0.0600 
   3523 H          15.3817   20.6549  -17.6306 H         1 DDD         0.4180 
   3524 H          17.1487   15.7199  -17.1796 H         1 DDD         0.4180 
   3525 H          21.9147   18.1399  -15.3966 H         1 DDD         0.4180 
   3526 H          21.6457   13.9779  -15.0616 H         1 DDD         0.0600 
   3527 H          21.4657   15.6749  -14.6706 H         1 DDD         0.0600 
   3528 H          22.0437   14.4929  -13.4216 H         1 DDD         0.0600 
   3529 H          19.1567   14.6519  -14.5946 H         1 DDD         0.0300 
   3530 H          20.2187   12.8599  -12.3556 H         1 DDD         0.0600 
   3531 H          19.7567   12.3319  -13.9296 H         1 DDD         0.0600 
   3532 H          17.8887   13.9429  -12.1636 H         1 DDD         0.0600 
   3533 H          18.4857   12.0879  -10.9216 H         1 DDD         0.0600 
   3534 H          18.2207   10.8569  -12.1246 H         1 DDD         0.0600 
   3535 H          16.0857   12.4889  -10.6656 H         1 DDD         0.0600 
   3536 H          16.9027   10.9509   -9.2016 H         1 DDD         0.0600 
   3537 H          17.0987    9.7639  -10.4336 H         1 DDD         0.0600 
   3538 H          14.5957    9.5349  -10.4866 H         1 DDD         0.0600 
   3539 H          16.1487    8.7769   -7.9166 H         1 DDD         0.0600 
   3540 H          14.4407    8.4399   -8.0426 H         1 DDD         0.0600 
   3541 H          16.3297    7.6749  -10.3516 H         1 DDD         0.0300 
   3542 H          16.4367   12.3669  -13.3676 H         1 DDD         0.4180 
   3543 H          14.6377   11.4939  -11.8106 H         1 DDD         0.4180 
   3544 H          12.5187   18.2649  -13.6216 H         1 DDD         0.4180 
   3545 H         -12.6963    5.9539   -7.2606 H         1 DDD         0.0600 
   3546 H         -14.0993    6.4869   -6.3816 H         1 DDD         0.0600 
   3547 H         -15.6293    5.7979   -8.1526 H         1 DDD         0.0600 
   3548 H         -13.3513    4.4339   -9.1576 H         1 DDD         0.4180 
   3549 H          20.6817   16.9589  -10.8456 H         1 DDD         0.0600 
   3550 H          20.0987   18.5259  -10.5376 H         1 DDD         0.0600 
   3551 H          18.2777   18.2609  -11.6106 H         1 DDD         0.0600 
   3552 H          18.3637   16.7029  -10.6776 H         1 DDD         0.0600 
   3553 H         -10.1073   12.8709   -9.7976 H         1 DDD         0.0600 
   3554 H          -8.9283   13.4039  -11.0616 H         1 DDD         0.0600 
   3555 H          -7.4333   14.2819   -9.0966 H         1 DDD         0.0600 
   3556 H          -8.3003   12.5259   -7.3886 H         1 DDD         0.4180 
   3557 H           3.9257    9.3239   -9.8356 H         1 DDD         0.0600 
   3558 H           2.6297    8.4449  -10.6386 H         1 DDD         0.0600 
   3559 H           4.3497    9.6269  -12.7636 H         1 DDD         0.0600 
   3560 H           5.5317    8.0509  -10.7626 H         1 DDD         0.4180 
   3561 H         -22.6843   -8.7861   -9.7916 H         1 DDD         0.0300 
   3562 H         -23.9643   -7.8291  -10.3026 H         1 DDD         0.0300 
   3563 H         -22.4153   -7.0781  -12.2956 H         1 DDD         0.0600 
   3564 H         -21.4353   -8.4261  -12.0106 H         1 DDD         0.0600 
   3565 H         -20.6183   -7.5321  -10.0046 H         1 DDD         0.0600 
   3566 H         -20.7163   -5.0991  -11.6916 H         1 DDD         0.0600 
   3567 H         -20.0013   -6.6031  -12.2506 H         1 DDD         0.0600 
   3568 H         -19.1213   -5.9941   -9.4376 H         1 DDD         0.0300 
   3569 H         -16.6993   -5.9851  -10.8006 H         1 DDD         0.0600 
   3570 H         -17.7083   -6.6231  -12.1076 H         1 DDD         0.0600 
   3571 H         -18.3283   -8.6311  -10.4676 H         1 DDD         0.0600 
   3572 H         -17.4103   -9.0001   -8.4006 H         1 DDD         0.0600 
   3573 H         -17.7613   -7.2761   -8.3646 H         1 DDD         0.0600 
   3574 H         -15.2353   -7.1761   -9.3296 H         1 DDD         0.0300 
   3575 H         -15.9463   -7.2571   -6.3596 H         1 DDD         0.0600 
   3576 H         -15.9883   -5.9801   -7.5096 H         1 DDD         0.0600 
   3577 H         -13.4753   -6.3931   -7.8756 H         1 DDD         0.0600 
   3578 H         -13.4863   -8.3701   -6.1796 H         1 DDD         0.0600 
   3579 H         -13.5573   -7.2171   -4.9656 H         1 DDD         0.0600 
   3580 H         -11.3873   -7.0771   -7.1886 H         1 DDD         0.0600 
   3581 H         -11.1393   -6.2171   -4.2706 H         1 DDD         0.0600 
   3582 H         -11.5083   -5.1271   -5.6216 H         1 DDD         0.0600 
   3583 H          -9.3143   -6.4741   -6.4716 H         1 DDD         0.0300 
   3584 H          -9.1533   -7.2381   -3.9836 H         1 DDD         0.0600 
   3585 H          -8.5613   -5.7831   -3.5576 H         1 DDD         0.0600 
   3586 H          -6.7183   -7.5441   -4.0876 H         1 DDD         0.0600 
   3587 H          -6.2523   -4.9841   -4.4616 H         1 DDD         0.0600 
   3588 H          -6.5593   -5.4021   -6.1826 H         1 DDD         0.0600 
   3589 H          -4.3503   -6.6771   -4.4586 H         1 DDD         0.0300 
   3590 H          -4.1603   -4.3271   -3.9696 H         1 DDD         0.0600 
   3591 H          -4.1343   -4.0521   -5.7636 H         1 DDD         0.0600 
   3592 H         -22.3333   -6.5781   -9.0016 H         1 DDD         0.4180 
   3593 H         -16.4253   -9.6001  -10.9526 H         1 DDD         0.4180 
   3594 H         -14.1943   -5.0641   -5.5086 H         1 DDD         0.4180 
   3595 H         -11.4623   -9.0551   -6.1866 H         1 DDD         0.4180 
   3596 H          -7.1353   -8.6621   -5.5616 H         1 DDD         0.4180 
   3597 H          -1.5553  -11.2771   -7.4676 H         1 DDD         0.0600 
   3598 H          -2.1603  -11.1601   -5.9256 H         1 DDD         0.0600 
   3599 H          -3.3823  -12.8231   -8.2456 H         1 DDD         0.0300 
   3600 H          -4.5513  -12.5181   -5.3216 H         1 DDD         0.0600 
   3601 H          -3.7043  -13.9111   -5.7376 H         1 DDD         0.0600 
   3602 H          -6.1803  -13.0891   -7.3486 H         1 DDD         0.0600 
   3603 H          -5.9373  -15.1871   -5.0296 H         1 DDD         0.0600 
   3604 H          -7.0173  -15.2571   -6.3396 H         1 DDD         0.0600 
   3605 H          -7.9413  -12.9461   -5.8656 H         1 DDD         0.0600 
   3606 H          -8.7553  -15.2421   -3.9626 H         1 DDD         0.0600 
   3607 H          -9.2693  -14.9761   -5.6056 H         1 DDD         0.0600 
   3608 H         -10.4513  -12.7901   -5.0816 H         1 DDD         0.0600 
   3609 H         -12.1663  -13.8351   -3.5876 H         1 DDD         0.0600 
   3610 H         -11.1253  -15.2141   -3.5386 H         1 DDD         0.0600 
   3611 H         -11.1803  -14.5931   -6.2936 H         1 DDD         0.0300 
   3612 H         -13.9433  -14.7131   -5.1686 H         1 DDD         0.0600 
   3613 H         -13.0843  -13.3491   -5.7766 H         1 DDD         0.0600 
   3614 H         -12.9943  -14.1421   -7.9596 H         1 DDD         0.0600 
   3615 H         -14.9513  -13.0381   -7.0466 H         1 DDD         0.0600 
   3616 H         -15.9153  -14.4151   -7.0166 H         1 DDD         0.0600 
   3617 H         -14.5673  -13.2981   -9.6786 H         1 DDD         0.0600 
   3618 H         -16.5793  -12.0071   -8.5606 H         1 DDD         0.0600 
   3619 H         -17.5253  -13.3551   -9.1546 H         1 DDD         0.0600 
   3620 H         -16.5873  -12.8971  -11.6156 H         1 DDD         0.0600 
   3621 H         -17.9043  -10.7821  -11.8506 H         1 DDD         0.0600 
   3622 H         -18.5673  -11.0511  -10.2296 H         1 DDD         0.0600 
   3623 H         -18.7963  -12.8641  -12.5846 H         1 DDD         0.0300 
   3624 H         -20.0203  -10.6371  -12.9716 H         1 DDD         0.0600 
   3625 H         -20.8803  -10.9441  -11.5516 H         1 DDD         0.0600 
   3626 H         -21.5193  -13.2231  -12.6786 H         1 DDD         0.0300 
   3627 H         -21.0113  -12.4271  -14.1756 H         1 DDD         0.0300 
   3628 H          -5.7943  -14.7651   -8.4906 H         1 DDD         0.4180 
   3629 H          -6.9473  -13.6761   -3.3016 H         1 DDD         0.4180 
   3630 H          -8.9423  -12.5891   -3.2196 H         1 DDD         0.4180 
   3631 H         -14.8623  -15.4271   -9.6056 H         1 DDD         0.4180 
   3632 H         -15.0283  -11.6251  -11.4526 H         1 DDD         0.4180 
   3633 H         -24.9753  -11.5381  -12.4146 H         1 DDD         0.0600 
   3634 H         -26.2643  -10.6701  -13.0386 H         1 DDD         0.0600 
   3635 H         -24.1503   -9.7701  -14.8866 H         1 DDD         0.0600 
   3636 H         -24.9433  -11.1261  -16.2036 H         1 DDD         0.4180 
   3637 H          -4.0753   -7.2021   -8.8796 H         1 DDD         0.0600 
   3638 H          -2.8373   -8.4031   -8.6566 H         1 DDD         0.0600 
   3639 H          -5.7833   -9.2251   -8.0726 H         1 DDD         0.0600 
   3640 H          -5.6803   -9.8351  -10.3786 H         1 DDD         0.4180 
   3641 H          -2.3163   -5.6611   -4.0566 H         1 DDD         0.0600 
   3642 H          -1.9743   -4.1881   -6.7706 H         1 DDD         0.0600 
   3643 H          -1.8183   -5.8841   -6.7266 H         1 DDD         0.0600 
   3644 H           0.3367   -4.5451   -5.2806 H         1 DDD         0.0600 
   3645 H          -0.0073   -5.2531   -8.1846 H         1 DDD         0.0600 
   3646 H           1.6067   -5.0651   -7.3556 H         1 DDD         0.0600 
   3647 H           0.2757   -2.6001   -6.8836 H         1 DDD         0.0600 
   3648 H           1.5407   -1.6551   -8.7246 H         1 DDD         0.0600 
   3649 H           1.8277   -3.1571   -9.4966 H         1 DDD         0.0600 
   3650 H           3.3097   -3.7731   -7.7326 H         1 DDD         0.0600 
   3651 H           3.9837   -0.8451   -8.0036 H         1 DDD         0.0600 
   3652 H           3.9127   -1.9781   -9.4066 H         1 DDD         0.0600 
   3653 H           5.5707   -2.3691   -7.0086 H         1 DDD         0.0300 
   3654 H           5.9687   -0.1761   -8.7216 H         1 DDD         0.0600 
   3655 H           6.7577   -1.3941   -9.5576 H         1 DDD         0.0600 
   3656 H           8.2147   -1.6921   -7.4196 H         1 DDD         0.0600 
   3657 H           9.2417    0.5849   -7.4846 H         1 DDD         0.0600 
   3658 H           7.8787    1.2239   -8.4216 H         1 DDD         0.0600 
   3659 H           9.7247   -1.1291   -9.2006 H         1 DDD         0.0300 
   3660 H          10.7557    1.2289   -8.7366 H         1 DDD         0.0600 
   3661 H          10.4087    1.6229  -10.2956 H         1 DDD         0.0600 
   3662 H          11.9987   -0.9171   -9.6186 H         1 DDD         0.0600 
   3663 H          12.8337    1.9239  -10.5656 H         1 DDD         0.0600 
   3664 H          13.8897    0.4769  -10.7196 H         1 DDD         0.0600 
   3665 H          12.7937    1.8539   -8.1266 H         1 DDD         0.0600 
   3666 H          13.4937   -0.1601   -7.4056 H         1 DDD         0.0600 
   3667 H          14.9357    0.9709   -7.1916 H         1 DDD         0.0600 
   3668 H          14.4877   -1.2011   -9.2546 H         1 DDD         0.0300 
   3669 H          15.9557    0.2109  -10.2426 H         1 DDD         0.0600 
   3670 H          16.8927   -1.1181   -9.7416 H         1 DDD         0.0600 
   3671 H           0.4207   -6.9221   -6.5976 H         1 DDD         0.4180 
   3672 H          -0.9523   -2.1641   -8.3056 H         1 DDD         0.4180 
   3673 H           3.5367   -2.7081   -5.9006 H         1 DDD         0.4180 
   3674 H           7.0077   -1.0481   -5.8546 H         1 DDD         0.4180 
   3675 H          11.0797   -1.0421  -11.6936 H         1 DDD         0.4180 
   3676 H          14.4487    3.0509   -8.1806 H         1 DDD         0.4180 
   3677 H          17.8437   -9.3391   -4.3326 H         1 DDD         0.0600 
   3678 H          17.8217   -8.9261   -5.9776 H         1 DDD         0.0600 
   3679 H          17.8067   -6.7661   -3.7146 H         1 DDD         0.0300 
   3680 H          15.9167   -8.5911   -3.5246 H         1 DDD         0.0600 
   3681 H          15.3457   -7.9701   -5.0316 H         1 DDD         0.0600 
   3682 H          15.0437   -5.7481   -3.8636 H         1 DDD         0.0600 
   3683 H          13.2217   -6.3281   -2.3236 H         1 DDD         0.0600 
   3684 H          13.3887   -7.9921   -2.3826 H         1 DDD         0.0600 
   3685 H          13.2957   -6.4651   -5.0376 H         1 DDD         0.0600 
   3686 H          11.0007   -7.7101   -3.4186 H         1 DDD         0.0600 
   3687 H          10.8557   -7.6251   -5.0966 H         1 DDD         0.0600 
   3688 H          11.4717   -5.0911   -3.3186 H         1 DDD         0.0600 
   3689 H           9.1327   -4.5651   -3.4806 H         1 DDD         0.0600 
   3690 H           9.5287   -5.9141   -2.5086 H         1 DDD         0.0600 
   3691 H           8.1297   -5.6571   -5.2266 H         1 DDD         0.0600 
   3692 H           8.3177   -8.1621   -3.3766 H         1 DDD         0.0600 
   3693 H           8.8257   -8.1171   -4.9946 H         1 DDD         0.0600 
   3694 H           5.8807   -7.8721   -4.1976 H         1 DDD         0.0300 
   3695 H           6.5547  -10.0601   -3.8176 H         1 DDD         0.0600 
   3696 H           7.3657  -10.1601   -5.2716 H         1 DDD         0.0600 
   3697 H           4.3007   -9.7421   -5.0886 H         1 DDD         0.0600 
   3698 H           5.1747  -12.0621   -4.2736 H         1 DDD         0.0600 
   3699 H           5.3697  -12.4801   -5.7976 H         1 DDD         0.0600 
   3700 H           2.8687  -11.4791   -4.3996 H         1 DDD         0.0600 
   3701 H           2.7077  -13.2401   -6.9076 H         1 DDD         0.0600 
   3702 H           3.2167  -11.6001   -7.1806 H         1 DDD         0.0600 
   3703 H           0.8837  -11.9621   -7.6406 H         1 DDD         0.0600 
   3704 H           0.0197  -12.1381   -4.7926 H         1 DDD         0.0600 
   3705 H           0.7027  -13.5961   -5.3886 H         1 DDD         0.0600 
   3706 H          -1.6663  -13.5181   -5.3846 H         1 DDD         0.0300 
   3707 H          12.8357   -8.3361   -5.7836 H         1 DDD         0.4180 
   3708 H          10.5537   -3.9501   -5.2186 H         1 DDD         0.4180 
   3709 H           5.9317  -10.6001   -7.2016 H         1 DDD         0.4180 
   3710 H           1.6117  -10.0271   -6.8126 H         1 DDD         0.4180 
   3711 H          15.7597   -3.1011   -5.5456 H         1 DDD         0.0600 
   3712 H          15.1607   -4.6661   -6.2086 H         1 DDD         0.0600 
   3713 H          17.2547   -4.6531   -7.7546 H         1 DDD         0.0600 
   3714 H          18.2197   -2.8831   -5.8446 H         1 DDD         0.4180 
   3715 H          16.9437    1.5239   -8.0696 H         1 DDD         0.0600 
   3716 H          17.6437    2.1189  -10.5336 H         1 DDD         0.0600 
   3717 H          18.5337    0.6999  -10.4846 H         1 DDD         0.0600 
   3718 H          19.9507    1.8919   -8.5526 H         1 DDD         0.0300 
   3719 H          20.8187    3.6649  -10.1896 H         1 DDD         0.0600 
   3720 H          19.8527    2.9609  -11.4226 H         1 DDD         0.0600 
   3721 H          20.9607    0.6099  -10.4666 H         1 DDD         0.0600 
   3722 H          23.2577    2.7269  -10.5696 H         1 DDD         0.0600 
   3723 H          23.4547    0.9279  -10.7216 H         1 DDD         0.0600 
   3724 H          22.2267    1.1319   -8.2296 H         1 DDD         0.0600 
   3725 H          24.7127    1.2829   -7.4296 H         1 DDD         0.0600 
   3726 H          25.0807    1.0909   -9.1566 H         1 DDD         0.0600 
   3727 H          23.6457   -0.9381   -7.3526 H         1 DDD         0.0300 
   3728 H          26.5257   -0.7691   -8.3816 H         1 DDD         0.0600 
   3729 H          26.0537   -0.6691   -6.7866 H         1 DDD         0.0600 
   3730 H          25.7637   -2.2171   -7.5186 H         1 DDD         0.0600 
   3731 H          20.7057    1.4249  -12.5326 H         1 DDD         0.4180 
   3732 H          22.9117    2.9159   -7.3646 H         1 DDD         0.4180 
   3733 H          28.3977   -5.0191  -11.0006 H         1 DDD         0.0600 
   3734 H          28.7517   -6.4111   -9.9026 H         1 DDD         0.0600 
   3735 H          27.5907   -6.5451  -11.2136 H         1 DDD         0.0600 
   3736 H          27.2877   -4.5661   -8.8676 H         1 DDD         0.0300 
   3737 H          27.4307   -6.7241   -8.0486 H         1 DDD         0.0600 
   3738 H          26.1937   -7.3301   -8.9796 H         1 DDD         0.0600 
   3739 H          24.6547   -5.2651   -8.1466 H         1 DDD         0.0600 
   3740 H          23.9747   -6.3791   -6.1086 H         1 DDD         0.0600 
   3741 H          25.1687   -7.4431   -5.9736 H         1 DDD         0.0600 
   3742 H          23.5337   -7.5201   -8.5936 H         1 DDD         0.0600 
   3743 H          22.7517   -8.9341   -5.9886 H         1 DDD         0.0600 
   3744 H          22.0357   -9.0921   -7.6646 H         1 DDD         0.0600 
   3745 H          21.7847   -6.8101   -5.6926 H         1 DDD         0.0600 
   3746 H          19.9417   -8.7861   -6.9826 H         1 DDD         0.0600 
   3747 H          19.3287   -7.2421   -6.9006 H         1 DDD         0.0600 
   3748 H          19.9487   -7.4711   -4.2676 H         1 DDD         0.0300 
   3749 H          23.9677   -9.7441   -8.2436 H         1 DDD         0.4180 
   3750 H          20.8217   -5.7631   -7.5986 H         1 DDD         0.4180 
   3751 H          17.8147   -0.7861   -7.5656 H         1 DDD         0.4180 
   3752 H         -13.3343  -10.6701   -7.4996 H         1 DDD         0.0600 
   3753 H         -13.6613  -11.0421   -9.2076 H         1 DDD         0.0600 
   3754 H         -11.2353   -9.8391   -9.6326 H         1 DDD         0.0600 
   3755 H         -10.6553  -11.4501   -7.6426 H         1 DDD         0.4180 
   3756 H          22.4997   -4.1841  -10.5866 H         1 DDD         0.0600 
   3757 H          22.5187   -2.6071  -11.2526 H         1 DDD         0.0600 
   3758 H          24.6077   -2.9091  -12.2656 H         1 DDD         0.0600 
   3759 H          24.1567   -4.4431  -12.2526 H         1 DDD         0.0600 
   3760 H           6.4177   -5.4881   -9.7166 H         1 DDD         0.0600 
   3761 H           7.5477   -6.1701   -8.4796 H         1 DDD         0.0600 
   3762 H           5.8097   -7.7881   -8.3216 H         1 DDD         0.0600 
   3763 H           3.6167   -7.2101   -8.2226 H         1 DDD         0.4180 
   3764 H           1.6597  -18.6411   -1.7376 H         1 DDD         0.0600 
   3765 H           1.8797  -20.3311   -2.3956 H         1 DDD         0.0600 
   3766 H           0.3767  -19.8731   -4.1676 H         1 DDD         0.0300 
   3767 H          -1.0043  -19.4051   -1.3506 H         1 DDD         0.0600 
   3768 H          -0.3353  -20.8261   -1.7726 H         1 DDD         0.0600 
   3769 H          -2.6763  -19.2541   -3.4226 H         1 DDD         0.0600 
   3770 H          -3.2073  -19.9221   -0.9826 H         1 DDD         0.0600 
   3771 H          -3.1683  -21.5771   -1.5336 H         1 DDD         0.0600 
   3772 H          -4.9603  -20.9511   -3.3236 H         1 DDD         0.0600 
   3773 H          -5.6863  -20.7281   -0.3066 H         1 DDD         0.0600 
   3774 H          -5.4213  -22.1661   -1.2856 H         1 DDD         0.0600 
   3775 H          -7.5083  -20.1221   -1.8606 H         1 DDD         0.0300 
   3776 H          -8.0203  -21.2671    0.4194 H         1 DDD         0.0600 
   3777 H          -8.1403  -22.7911   -0.6026 H         1 DDD         0.0600 
   3778 H          -9.9513  -21.7631   -2.0076 H         1 DDD         0.0600 
   3779 H          -9.6973  -19.2921   -1.0296 H         1 DDD         0.0600 
   3780 H         -10.5913  -20.0801    0.3364 H         1 DDD         0.0600 
   3781 H         -12.2483  -20.8691   -1.4396 H         1 DDD         0.0300 
   3782 H         -12.0513  -18.0431   -0.3716 H         1 DDD         0.0600 
   3783 H         -12.7763  -19.4491    0.3374 H         1 DDD         0.0600 
   3784 H         -13.8983  -18.7741   -2.2036 H         1 DDD         0.0600 
   3785 H         -13.9683  -16.5921   -0.9106 H         1 DDD         0.0600 
   3786 H         -14.9283  -17.4561    0.4144 H         1 DDD         0.0600 
   3787 H         -16.7373  -17.8361   -1.2756 H         1 DDD         0.0600 
   3788 H         -15.2753  -17.4361   -3.3736 H         1 DDD         0.0600 
   3789 H         -15.2463  -15.8081   -2.9816 H         1 DDD         0.0600 
   3790 H         -17.7283  -17.5891   -3.4426 H         1 DDD         0.0600 
   3791 H         -16.3653  -16.4761   -5.4856 H         1 DDD         0.0600 
   3792 H         -17.2363  -15.0811   -5.1816 H         1 DDD         0.0600 
   3793 H         -19.2433  -16.9031   -5.0186 H         1 DDD         0.0300 
   3794 H         -18.1773  -17.7391   -6.1416 H         1 DDD         0.0300 
   3795 H          -2.5923  -20.8071   -4.7336 H         1 DDD         0.4180 
   3796 H          -5.2333  -18.9411   -3.5416 H         1 DDD         0.4180 
   3797 H         -10.3083  -23.3301   -0.6206 H         1 DDD         0.4180 
   3798 H         -15.5173  -19.8171   -1.5226 H         1 DDD         0.4180 
   3799 H         -15.9723  -15.1211   -0.5866 H         1 DDD         0.4180 
   3800 H         -17.7283  -15.5921   -2.0076 H         1 DDD         0.4180 
   3801 H         -21.1093  -15.9431  -10.3666 H         1 DDD         0.0600 
   3802 H         -19.3383  -16.2121   -9.9176 H         1 DDD         0.0600 
   3803 H         -20.0053  -14.1201   -8.1976 H         1 DDD         0.0600 
   3804 H         -21.9823  -14.4171   -7.4906 H         1 DDD         0.4180 
   3805 H          -2.5023  -15.3541   -5.5326 H         1 DDD         0.0600 
   3806 H          -2.2733  -16.8911   -6.2726 H         1 DDD         0.0600 
   3807 H           0.2017  -15.7871   -5.3286 H         1 DDD         0.0600 
   3808 H          -1.8093  -15.8761   -3.4126 H         1 DDD         0.4180 
   3809 H          24.1997  -15.4071   -5.0626 H         1 DDD         0.0600 
   3810 H          24.6177  -15.5911   -6.8126 H         1 DDD         0.0600 
   3811 H          22.6587  -14.0871   -7.3566 H         1 DDD         0.0300 
   3812 H          22.0427  -16.8901   -6.1566 H         1 DDD         0.0600 
   3813 H          22.3077  -16.5061   -7.6776 H         1 DDD         0.0600 
   3814 H          19.7557  -15.3851   -6.5016 H         1 DDD         0.0600 
   3815 H          19.8047  -17.8561   -6.3486 H         1 DDD         0.0600 
   3816 H          20.1907  -18.0541   -7.9226 H         1 DDD         0.0600 
   3817 H          18.1387  -16.9671   -8.6546 H         1 DDD         0.0300 
   3818 H          17.7127  -15.1831   -7.3386 H         1 DDD         0.0600 
   3819 H          17.8317  -16.0161   -5.8836 H         1 DDD         0.0600 
   3820 H          15.4697  -16.3531   -7.9796 H         1 DDD         0.0600 
   3821 H          15.4517  -16.5471   -4.8376 H         1 DDD         0.0600 
   3822 H          15.5487  -18.0441   -5.6546 H         1 DDD         0.0600 
   3823 H          13.2357  -16.2041   -6.1786 H         1 DDD         0.0600 
   3824 H          13.3257  -17.1261   -3.7896 H         1 DDD         0.0600 
   3825 H          13.2577  -18.7241   -4.5776 H         1 DDD         0.0600 
   3826 H          11.0037  -17.8621   -5.5736 H         1 DDD         0.0300 
   3827 H          11.4277  -17.7811   -2.5616 H         1 DDD         0.0600 
   3828 H          11.0637  -19.0441   -3.5036 H         1 DDD         0.0600 
   3829 H           8.9357  -17.7881   -4.3996 H         1 DDD         0.0600 
   3830 H           9.1997  -18.8681   -1.4886 H         1 DDD         0.0600 
   3831 H           9.2797  -19.9431   -2.8146 H         1 DDD         0.0600 
   3832 H           6.7167  -18.1401   -2.3456 H         1 DDD         0.0600 
   3833 H           6.4997  -20.7371   -3.6986 H         1 DDD         0.0600 
   3834 H           7.0637  -19.5461   -4.7776 H         1 DDD         0.0600 
   3835 H           5.2627  -17.9971   -4.3596 H         1 DDD         0.0600 
   3836 H           4.4367  -19.0161   -2.2306 H         1 DDD         0.0600 
   3837 H           4.0597  -20.4631   -3.0096 H         1 DDD         0.0600 
   3838 H           2.5457  -19.2251   -4.5756 H         1 DDD         0.0600 
   3839 H          19.9297  -14.4281   -8.2446 H         1 DDD         0.4180 
   3840 H          14.7777  -14.6031   -7.1656 H         1 DDD         0.4180 
   3841 H          13.2797  -17.5531   -7.7796 H         1 DDD         0.4180 
   3842 H           8.6947  -15.9781   -3.2346 H         1 DDD         0.4180 
   3843 H           7.2607  -19.4691   -0.6296 H         1 DDD         0.4180 
   3844 H           5.2477  -19.3051   -6.2006 H         1 DDD         0.4180 
   3845 H           3.5547  -17.2821   -4.1346 H         1 DDD         0.4180 
   3846 H          22.4887  -10.7931   -4.3516 H         1 DDD         0.0600 
   3847 H          22.2907  -11.0971   -2.7526 H         1 DDD         0.0600 
   3848 H          19.8547  -11.9181   -4.4466 H         1 DDD         0.0600 
   3849 H          20.3987  -12.7171   -2.5216 H         1 DDD         0.4180 
   3850 H          25.2877  -20.2121  -10.7006 H         1 DDD         0.0600 
   3851 H          24.7457  -18.9701   -9.7016 H         1 DDD         0.0600 
   3852 H          24.2797  -18.9281  -11.4236 H         1 DDD         0.0600 
   3853 H          27.2337  -18.4991  -10.3566 H         1 DDD         0.0600 
   3854 H          25.5047  -16.9551  -12.3126 H         1 DDD         0.0600 
   3855 H          27.0917  -16.5061  -12.0756 H         1 DDD         0.0600 
   3856 H          26.8547  -16.0671   -9.7346 H         1 DDD         0.0600 
   3857 H          24.9647  -14.4131  -11.4236 H         1 DDD         0.0600 
   3858 H          26.6807  -14.2511  -11.2876 H         1 DDD         0.0600 
   3859 H          24.7327  -13.6761   -9.0136 H         1 DDD         0.0600 
   3860 H          26.7137  -12.4181   -7.9906 H         1 DDD         0.0600 
   3861 H          27.7667  -13.1941   -9.2996 H         1 DDD         0.0600 
   3862 H          26.5197  -15.1901   -7.9996 H         1 DDD         0.0600 
   3863 H          26.9067  -13.0841   -5.8026 H         1 DDD         0.0600 
   3864 H          26.6087  -14.7761   -5.5236 H         1 DDD         0.0600 
   3865 H          24.5787  -12.9391   -6.8226 H         1 DDD         0.0600 
   3866 H          27.8967  -18.8631  -12.2996 H         1 DDD         0.4180 
   3867 H          24.0787  -16.2771   -9.8156 H         1 DDD         0.4180 
   3868 H          24.6297  -11.8851   -9.7636 H         1 DDD         0.4180 
   3869 H          28.7947  -14.2421   -8.1646 H         1 DDD         0.4180 
   3870 H          24.7697  -12.1541   -5.0686 H         1 DDD         0.4180 
   3871 H         -13.4373  -18.9981   -5.1596 H         1 DDD         0.0600 
   3872 H         -12.6693  -18.5671   -6.5906 H         1 DDD         0.0600 
   3873 H         -10.3623  -19.1111   -5.2286 H         1 DDD         0.0600 
   3874 H         -11.6903  -21.3171   -5.9136 H         1 DDD         0.4180 
   3875 H           8.8877  -13.6671   -6.4486 H         1 DDD         0.0600 
   3876 H           8.9427  -12.2631   -5.5076 H         1 DDD         0.0600 
   3877 H          11.2657  -13.1211   -5.9456 H         1 DDD         0.0600 
   3878 H          10.8737  -13.7331   -3.2776 H         1 DDD         0.4180 
   3879 H           6.4657    6.2729  -11.6386 H         1 DDD         0.4180 
   3880 H          13.6317   10.3119   -8.5546 H         1 DDD         0.4180 
   3881 H         -19.8273   -2.1681  -11.0326 H         1 DDD         0.0600 
   3882 H         -19.2753   -0.5811  -10.6326 H         1 DDD         0.0600 
   3883 H         -17.4103   -1.6771   -9.2256 H         1 DDD         0.0600 
   3884 H         -16.2013   -2.2801  -10.9756 H         1 DDD         0.4180 
   3885 H         -11.6453   -2.0581   -6.2706 H         1 DDD         0.0600 
   3886 H         -10.7883   -0.9471   -7.3646 H         1 DDD         0.0600 
   3887 H          -8.8553   -1.4181   -5.3026 H         1 DDD         0.0600 
   3888 H          -7.8253   -2.4901   -6.8446 H         1 DDD         0.4180 
   3889 H           7.7237    0.2489  -14.6246 H         1 DDD         0.0600 
   3890 H           8.3497    1.6379  -13.6836 H         1 DDD         0.0600 
   3891 H           6.0817    0.0989  -12.3286 H         1 DDD         0.0600 
   3892 H           8.3777   -1.3321  -12.8716 H         1 DDD         0.4180 
   3893 H          -4.4523   -1.9891   -8.3556 H         1 DDD         0.0600 
   3894 H          -3.0123   -1.9561   -9.3066 H         1 DDD         0.0600 
   3895 H          -2.7503   -2.0311   -6.7896 H         1 DDD         0.0600 
   3896 H          -1.5043    0.1219   -6.9676 H         1 DDD         0.4180 
   3897 H          20.0407    6.4899   -8.3826 H         1 DDD         0.0600 
   3898 H          18.9337    7.3589   -7.4806 H         1 DDD         0.0600 
   3899 H          17.6307    5.0549   -6.9796 H         1 DDD         0.0600 
   3900 H          19.0447    4.8759   -5.2436 H         1 DDD         0.4180 
   3901 H           3.3037  -13.3681   -3.5736 H         1 DDD         0.4180 
   3902 H          15.1317   -7.1621   -1.4606 H         1 DDD         0.4180 
   3903 H          25.1967   -4.7131   -6.1066 H         1 DDD         0.4180 
   3904 H          -8.5303  -23.5101   -4.3316 H         1 DDD         0.0600 
   3905 H          -9.2253  -22.3701   -5.4326 H         1 DDD         0.0600 
   3906 H          -6.0833  -22.9591   -5.2326 H         1 DDD         0.0600 
   3907 H          -7.6173  -23.7521   -7.3096 H         1 DDD         0.4180 
   3908 H          16.1047  -20.2751   -6.9836 H         1 DDD         0.0600 
   3909 H          15.7067  -20.5741   -8.6926 H         1 DDD         0.0600 
   3910 H          16.7907  -22.4331   -6.9686 H         1 DDD         0.0600 
   3911 H          18.0347  -22.3401   -9.3206 H         1 DDD         0.4180 
   3912 H          -2.2783   -3.7631   -3.1916 H         1 DDD         0.4180 
   3913 H           7.3367   -6.2151   -2.5116 H         1 DDD         0.4180 
   3914 H          15.3907    4.1159   -9.9226 H         1 DDD         0.4180 
   3915 H         -12.9733  -16.2831   -7.8866 H         1 DDD         0.4180 
   3916 H         -19.6653    7.0749  -10.8936 H         1 DDD         0.4180 
   3917 H         -26.6653    7.2379    2.9734 H         1 DDD         0.0300 
   3918 H         -25.1313    7.5929    2.1454 H         1 DDD         0.0300 
   3919 H         -24.6293    5.0409    2.2524 H         1 DDD         0.0600 
   3920 H         -25.7943    4.9499    3.5584 H         1 DDD         0.0600 
   3921 H         -24.6543    6.7169    4.7234 H         1 DDD         0.0600 
   3922 H         -23.3163    7.6689    2.7374 H         1 DDD         0.0600 
   3923 H         -22.2633    6.2769    2.7964 H         1 DDD         0.0600 
   3924 H         -22.6093    8.5099    4.8154 H         1 DDD         0.0600 
   3925 H         -21.4863    8.8949    2.5784 H         1 DDD         0.0600 
   3926 H         -20.3113    7.7679    2.9334 H         1 DDD         0.0600 
   3927 H         -20.9223   10.3359    4.5144 H         1 DDD         0.0600 
   3928 H         -18.8483   11.2349    3.5044 H         1 DDD         0.0600 
   3929 H         -19.9743   10.8759    2.2404 H         1 DDD         0.0600 
   3930 H         -17.3193    9.4749    3.0414 H         1 DDD         0.0600 
   3931 H         -17.0493   11.7529    1.7544 H         1 DDD         0.0600 
   3932 H         -18.0413   11.1549    0.5234 H         1 DDD         0.0600 
   3933 H         -16.4053    9.4469    0.1024 H         1 DDD         0.0600 
   3934 H         -14.7873   12.0509    0.2414 H         1 DDD         0.0600 
   3935 H         -16.3133   11.9689   -0.6966 H         1 DDD         0.0600 
   3936 H         -13.9793   10.0869   -1.1586 H         1 DDD         0.0600 
   3937 H         -13.1053   12.4849   -1.2186 H         1 DDD         0.0600 
   3938 H         -14.1083   12.9519   -2.5026 H         1 DDD         0.0600 
   3939 H         -12.3853   10.4789   -2.9046 H         1 DDD         0.0600 
   3940 H         -11.6773   13.3459   -3.5836 H         1 DDD         0.0600 
   3941 H         -10.8423   11.8649   -4.1936 H         1 DDD         0.0600 
   3942 H         -10.3853   11.2989   -1.6646 H         1 DDD         0.0600 
   3943 H          -8.2433   12.7439   -1.9446 H         1 DDD         0.0600 
   3944 H          -9.0193   13.4329   -3.3316 H         1 DDD         0.0600 
   3945 H          -9.0883   10.8009   -4.1146 H         1 DDD         0.0300 
   3946 H          -7.8793   12.4219   -5.2986 H         1 DDD         0.0600 
   3947 H          -7.0273   11.0519   -5.3096 H         1 DDD         0.0600 
   3948 H         -23.0223    4.4169    4.1304 H         1 DDD         0.4180 
   3949 H         -22.2123    6.7939    5.8744 H         1 DDD         0.4180 
   3950 H         -19.0043    8.4859    4.9144 H         1 DDD         0.4180 
   3951 H         -15.0143    9.0619    1.6664 H         1 DDD         0.4180 
   3952 H         -15.1393    9.9709   -2.8876 H         1 DDD         0.4180 
   3953 H         -13.9813   10.7519   -4.2456 H         1 DDD         0.4180 
   3954 H         -10.1843   13.0159   -0.4736 H         1 DDD         0.4180 
   3955 H          -5.3783    5.5859    2.3504 H         1 DDD         0.0600 
   3956 H          -5.0563    3.9069    2.3424 H         1 DDD         0.0600 
   3957 H          -5.9193    3.7099    0.1384 H         1 DDD         0.0300 
   3958 H          -7.8283    5.4869    1.9144 H         1 DDD         0.0600 
   3959 H          -7.2683    3.9759    2.3704 H         1 DDD         0.0600 
   3960 H          -8.1943    3.2399    0.1264 H         1 DDD         0.0600 
   3961 H          -9.8783    3.6509    2.7014 H         1 DDD         0.0600 
   3962 H          -8.7553    2.3269    2.4084 H         1 DDD         0.0600 
   3963 H         -10.5313    1.6559    0.3074 H         1 DDD         0.0600 
   3964 H         -11.3273    1.7559    3.2884 H         1 DDD         0.0600 
   3965 H         -10.2703    0.4679    2.7214 H         1 DDD         0.0600 
   3966 H         -12.3883    0.3449    0.9144 H         1 DDD         0.0300 
   3967 H         -13.2863    0.2979    3.8184 H         1 DDD         0.0600 
   3968 H         -14.1733   -0.5661    2.5154 H         1 DDD         0.0600 
   3969 H         -14.5543    1.5449    1.3424 H         1 DDD         0.0600 
   3970 H         -15.9343    1.4429    4.1234 H         1 DDD         0.0600 
   3971 H         -16.2853    0.4189    2.7674 H         1 DDD         0.0600 
   3972 H         -16.7553    2.2419    1.3974 H         1 DDD         0.0300 
   3973 H         -18.2923    2.6229    4.1504 H         1 DDD         0.0600 
   3974 H         -18.4813    1.3209    3.1114 H         1 DDD         0.0600 
   3975 H         -19.1903    2.8749    1.3244 H         1 DDD         0.0600 
   3976 H         -21.1373    2.7969    3.6444 H         1 DDD         0.0600 
   3977 H         -20.7203    1.4029    2.6064 H         1 DDD         0.0600 
   3978 H         -21.3703    2.7809    0.6244 H         1 DDD         0.0600 
   3979 H         -23.8123    2.4539    2.4494 H         1 DDD         0.0600 
   3980 H         -22.9723    1.0209    2.0284 H         1 DDD         0.0600 
   3981 H         -23.7903    3.1689    0.0314 H         1 DDD         0.0300 
   3982 H         -25.8193    2.6679    1.1294 H         1 DDD         0.0600 
   3983 H         -25.6543    0.9429    0.5554 H         1 DDD         0.0600 
   3984 H         -27.1083    1.8909   -1.1086 H         1 DDD         0.0300 
   3985 H         -25.4913    2.0909   -1.8106 H         1 DDD         0.0300 
   3986 H          -9.6013    5.5199    0.9764 H         1 DDD         0.4180 
   3987 H         -11.3073    3.8499    0.9904 H         1 DDD         0.4180 
   3988 H         -13.2563    3.0349    2.3464 H         1 DDD         0.4180 
   3989 H         -19.6253    4.6539    3.4074 H         1 DDD         0.4180 
   3990 H         -21.4093    4.6999    1.6074 H         1 DDD         0.4180 
   3991 H         -28.2573    5.4009   -0.4526 H         1 DDD         0.0600 
   3992 H         -28.5723    6.8359   -1.3146 H         1 DDD         0.0600 
   3993 H         -25.6323    6.3769   -1.6386 H         1 DDD         0.0600 
   3994 H         -26.2623    6.9549   -3.4216 H         1 DDD         0.4180 
   3995 H          -6.6733    8.8509   -1.0806 H         1 DDD         0.0600 
   3996 H          -8.1843    7.8679   -1.1756 H         1 DDD         0.0600 
   3997 H          -6.7033    6.7199   -3.1876 H         1 DDD         0.0600 
   3998 H          -4.8773    7.3159   -1.1476 H         1 DDD         0.4180 
   3999 H          -6.5843   13.2349   -3.2676 H         1 DDD         0.0300 
   4000 H          -4.2123   11.5599   -3.7926 H         1 DDD         0.0600 
   4001 H          -5.4653   10.9659   -2.6986 H         1 DDD         0.0600 
   4002 H          -4.4873   13.7199   -2.2876 H         1 DDD         0.0600 
   4003 H          -2.5993   12.0189   -1.8276 H         1 DDD         0.0600 
   4004 H          -3.7693   11.1059   -0.7756 H         1 DDD         0.0600 
   4005 H          -3.9313   12.7769    0.7974 H         1 DDD         0.0600 
   4006 H          -2.3173   14.5239    0.9744 H         1 DDD         0.0600 
   4007 H          -3.1523   14.8569   -0.4806 H         1 DDD         0.0600 
   4008 H          -0.6063   13.3219   -0.6556 H         1 DDD         0.0600 
   4009 H          -0.1683   15.4489    0.4984 H         1 DDD         0.0600 
   4010 H          -0.7563   16.4109   -0.7366 H         1 DDD         0.0600 
   4011 H           0.8007   15.6009   -2.4306 H         1 DDD         0.0300 
   4012 H           2.0817   16.6869    0.1664 H         1 DDD         0.0600 
   4013 H           1.3527   17.6629   -1.0356 H         1 DDD         0.0600 
   4014 H           3.8137   16.0079   -1.5066 H         1 DDD         0.0600 
   4015 H           3.5107   18.2309   -0.1296 H         1 DDD         0.0600 
   4016 H           3.6357   19.0469   -1.7306 H         1 DDD         0.0600 
   4017 H           5.7097   17.2909   -0.1426 H         1 DDD         0.0600 
   4018 H           5.9917   18.6349   -2.8776 H         1 DDD         0.0600 
   4019 H           5.7327   16.8459   -2.7276 H         1 DDD         0.0600 
   4020 H           7.9477   16.7959   -1.4866 H         1 DDD         0.0600 
   4021 H           8.5237   17.9379   -4.2516 H         1 DDD         0.0600 
   4022 H           7.5417   16.5359   -4.1686 H         1 DDD         0.0600 
   4023 H           9.3097   15.4779   -2.6956 H         1 DDD         0.0600 
   4024 H          10.6937   17.5379   -2.3876 H         1 DDD         0.0600 
   4025 H          10.9257   17.6899   -4.0826 H         1 DDD         0.0600 
   4026 H          12.0417   15.1649   -3.7546 H         1 DDD         0.0300 
   4027 H          13.5517   17.7499   -3.3146 H         1 DDD         0.0600 
   4028 H          13.1267   17.2589   -4.8736 H         1 DDD         0.0600 
   4029 H          -6.3513   13.5019   -1.4786 H         1 DDD         0.4180 
   4030 H          -1.4083   11.9179    0.2484 H         1 DDD         0.4180 
   4031 H          -1.5613   13.5259   -2.6446 H         1 DDD         0.4180 
   4032 H           3.3147   16.3669   -3.4666 H         1 DDD         0.4180 
   4033 H           5.7587   19.3359    0.5124 H         1 DDD         0.4180 
   4034 H           8.4127   18.5849   -0.9376 H         1 DDD         0.4180 
   4035 H           8.8797   14.9649   -4.9676 H         1 DDD         0.4180 
   4036 H          14.0497    2.8769    1.6334 H         1 DDD         0.0600 
   4037 H          12.4927    3.7349    1.8214 H         1 DDD         0.0600 
   4038 H          13.1717    2.5339   -0.8286 H         1 DDD         0.0600 
   4039 H          10.7277    3.7849    0.2894 H         1 DDD         0.0600 
   4040 H          10.7267    2.5579   -0.9806 H         1 DDD         0.0600 
   4041 H          12.2357    5.0939   -1.5506 H         1 DDD         0.0600 
   4042 H           9.8437    5.0949   -1.1246 H         1 DDD         0.0600 
   4043 H           9.6117    4.2219   -2.6926 H         1 DDD         0.0600 
   4044 H          10.7247    7.1129   -2.2426 H         1 DDD         0.0600 
   4045 H           8.1217    5.8279   -3.2596 H         1 DDD         0.0600 
   4046 H           8.6887    7.2789   -3.9256 H         1 DDD         0.0600 
   4047 H           8.6197    8.5459   -1.8606 H         1 DDD         0.0600 
   4048 H           6.2087    8.6009   -1.3706 H         1 DDD         0.0600 
   4049 H           6.2767    8.2489   -3.0416 H         1 DDD         0.0600 
   4050 H           4.7887    6.7369   -2.3256 H         1 DDD         0.0300 
   4051 H           5.7897    7.1379    0.3964 H         1 DDD         0.0600 
   4052 H           4.5467    5.9449    0.1394 H         1 DDD         0.0600 
   4053 H           2.9717    7.4609   -0.9836 H         1 DDD         0.0300 
   4054 H           3.7897    8.5239    1.8344 H         1 DDD         0.0600 
   4055 H           3.2907    6.8919    1.5784 H         1 DDD         0.0600 
   4056 H           0.9777    7.5999    0.7924 H         1 DDD         0.0600 
   4057 H           0.2227    8.7199    2.8274 H         1 DDD         0.0600 
   4058 H           1.7447    8.8699    3.5364 H         1 DDD         0.0600 
   4059 H           1.6467    6.1359    2.7604 H         1 DDD         0.0600 
   4060 H          -0.9533    6.8339    4.1364 H         1 DDD         0.0600 
   4061 H          -0.2683    5.3049    4.1374 H         1 DDD         0.0600 
   4062 H          -1.3623    6.6239    1.5944 H         1 DDD         0.0600 
   4063 H          -3.0333    5.7359    3.2684 H         1 DDD         0.0600 
   4064 H          -2.2863    4.1969    2.9284 H         1 DDD         0.0600 
   4065 H          -3.3553    6.1219    0.9534 H         1 DDD         0.0300 
   4066 H          11.5837    2.9259   -3.1096 H         1 DDD         0.4180 
   4067 H          11.6957    6.0469   -3.9356 H         1 DDD         0.4180 
   4068 H           1.8107   10.0709    1.6134 H         1 DDD         0.4180 
   4069 H           2.2207    6.0979    4.9594 H         1 DDD         0.4180 
   4070 H          -0.8463    4.9589    0.5964 H         1 DDD         0.4180 
   4071 H          13.4397   15.3429    0.4444 H         1 DDD         0.0600 
   4072 H          11.7637   15.0409    0.6234 H         1 DDD         0.0600 
   4073 H          13.5737   12.7039    0.1504 H         1 DDD         0.0600 
   4074 H          13.4017   12.6109    2.4434 H         1 DDD         0.4180 
   4075 H          14.8407   15.2859   -3.1406 H         1 DDD         0.0600 
   4076 H          16.0787   17.5209   -3.3106 H         1 DDD         0.0600 
   4077 H          15.6537   17.5309   -4.9946 H         1 DDD         0.0600 
   4078 H          17.4877   15.3769   -3.8086 H         1 DDD         0.0600 
   4079 H          18.4437   17.9999   -5.1196 H         1 DDD         0.0600 
   4080 H          19.3167   16.6329   -4.7186 H         1 DDD         0.0600 
   4081 H          17.9377   18.3929   -2.7216 H         1 DDD         0.0600 
   4082 H          20.2387   19.4019   -3.6476 H         1 DDD         0.0600 
   4083 H          20.7917   17.8389   -3.4616 H         1 DDD         0.0600 
   4084 H          20.9037   18.1689   -0.9356 H         1 DDD         0.0600 
   4085 H          18.5797   19.7449   -0.9496 H         1 DDD         0.0600 
   4086 H          19.8217   20.9579   -1.0256 H         1 DDD         0.0600 
   4087 H          20.6877   19.1489    0.9364 H         1 DDD         0.0300 
   4088 H          20.0337   20.7279    2.5764 H         1 DDD         0.0600 
   4089 H          20.4757   21.5129    1.0784 H         1 DDD         0.0600 
   4090 H          18.8497   21.4799    1.3704 H         1 DDD         0.0600 
   4091 H          18.0067   15.4599   -5.9416 H         1 DDD         0.4180 
   4092 H          18.1487   16.5549   -1.6506 H         1 DDD         0.4180 
   4093 H          22.5117   19.2749   -1.7676 H         1 DDD         0.4180 
   4094 H          19.1187   14.1129   -2.6906 H         1 DDD         0.0600 
   4095 H          19.6617   12.7079   -1.9286 H         1 DDD         0.0600 
   4096 H          18.8877   12.5019   -3.3846 H         1 DDD         0.0600 
   4097 H          16.7307   13.4299   -2.3356 H         1 DDD         0.0300 
   4098 H          17.8747   10.8919   -0.7886 H         1 DDD         0.0600 
   4099 H          17.2747   10.9629   -2.3786 H         1 DDD         0.0600 
   4100 H          15.6237   11.7819    0.0044 H         1 DDD         0.0600 
   4101 H          16.4677    9.4469   -0.0846 H         1 DDD         0.0600 
   4102 H          15.7727    9.1499   -1.5806 H         1 DDD         0.0600 
   4103 H          14.1807    9.6589    1.0044 H         1 DDD         0.0600 
   4104 H          14.2447    7.2189   -0.9226 H         1 DDD         0.0600 
   4105 H          13.0457    7.4919    0.2684 H         1 DDD         0.0600 
   4106 H          15.0507    7.7929    1.9104 H         1 DDD         0.0600 
   4107 H          15.1577    5.2549    2.3704 H         1 DDD         0.0600 
   4108 H          13.4747    5.7429    2.3374 H         1 DDD         0.0600 
   4109 H          13.5537    5.0529   -0.1926 H         1 DDD         0.0300 
   4110 H          14.0157   11.1499   -1.5756 H         1 DDD         0.4180 
   4111 H          12.4257    9.4749   -0.3776 H         1 DDD         0.4180 
   4112 H          15.2907   15.0579   -5.4296 H         1 DDD         0.4180 
   4113 H         -13.8323    5.7829    2.5604 H         1 DDD         0.0600 
   4114 H         -14.5033    5.0549    3.8714 H         1 DDD         0.0600 
   4115 H         -16.6843    6.4689    3.2224 H         1 DDD         0.0600 
   4116 H         -15.3803    6.8809    0.8554 H         1 DDD         0.4180 
   4117 H          17.0507   16.8559    2.4324 H         1 DDD         0.0600 
   4118 H          16.8097   17.1579    0.7274 H         1 DDD         0.0600 
   4119 H          17.0797   14.7479    2.0154 H         1 DDD         0.0600 
   4120 H          18.6707   14.7599    1.5164 H         1 DDD         0.0600 
   4121 H          -6.7393   15.6199   -7.1686 H         1 DDD         0.0600 
   4122 H          -5.7063   14.2269   -7.4606 H         1 DDD         0.0600 
   4123 H          -3.9103   15.1599   -6.1536 H         1 DDD         0.0600 
   4124 H          -4.1463   16.9999   -5.0096 H         1 DDD         0.4180 
   4125 H           2.5217   12.1129   -0.0906 H         1 DDD         0.0600 
   4126 H           1.7977   11.3949   -1.5326 H         1 DDD         0.0600 
   4127 H           4.1487   11.4699   -2.7246 H         1 DDD         0.0600 
   4128 H           5.6917   11.6779   -1.4386 H         1 DDD         0.4180 
   4129 H         -19.8183   -7.1501   -7.2306 H         1 DDD         0.0300 
   4130 H         -19.2013   -7.3241   -5.6926 H         1 DDD         0.0300 
   4131 H         -20.7743   -4.8641   -6.8136 H         1 DDD         0.0600 
   4132 H         -19.1803   -4.9901   -6.1826 H         1 DDD         0.0600 
   4133 H         -21.4433   -5.5341   -4.1106 H         1 DDD         0.0600 
   4134 H         -18.6943   -4.3361   -4.0056 H         1 DDD         0.0600 
   4135 H         -19.2093   -5.9101   -3.5866 H         1 DDD         0.0600 
   4136 H         -20.5913   -4.8001   -1.7116 H         1 DDD         0.0300 
   4137 H         -18.4103   -4.0781   -0.3916 H         1 DDD         0.0600 
   4138 H         -17.6403   -4.5701   -1.8016 H         1 DDD         0.0600 
   4139 H         -19.5943   -6.5301   -0.4226 H         1 DDD         0.0600 
   4140 H         -17.4453   -7.4881    0.6014 H         1 DDD         0.0600 
   4141 H         -18.5343   -6.3471    1.2724 H         1 DDD         0.0600 
   4142 H         -16.3103   -4.7651    0.3214 H         1 DDD         0.0300 
   4143 H         -16.7423   -6.2131    2.9414 H         1 DDD         0.0600 
   4144 H         -17.2813   -4.6011    2.5164 H         1 DDD         0.0600 
   4145 H         -14.3213   -4.9161    2.5034 H         1 DDD         0.0600 
   4146 H         -16.0053   -3.9151    4.8644 H         1 DDD         0.0600 
   4147 H         -14.2603   -3.9801    4.7504 H         1 DDD         0.0600 
   4148 H         -15.7163   -6.5041    4.9304 H         1 DDD         0.0600 
   4149 H         -13.7993   -7.3041    6.0954 H         1 DDD         0.0600 
   4150 H         -12.9793   -5.8011    6.1464 H         1 DDD         0.0600 
   4151 H         -13.6333   -6.6631    3.3914 H         1 DDD         0.0300 
   4152 H         -12.8103   -8.7901    4.7244 H         1 DDD         0.0600 
   4153 H         -11.2673   -8.0521    4.8734 H         1 DDD         0.0600 
   4154 H         -11.2563   -9.6931    3.1994 H         1 DDD         0.0600 
   4155 H         -11.3833   -7.0731    1.7004 H         1 DDD         0.0600 
   4156 H         -11.3593   -8.3731    0.8474 H         1 DDD         0.0600 
   4157 H          -9.1693   -7.7081    2.8284 H         1 DDD         0.0300 
   4158 H          -9.4293   -6.3571    0.5364 H         1 DDD         0.0600 
   4159 H          -9.1313   -7.8801   -0.1696 H         1 DDD         0.0600 
   4160 H         -22.0253   -3.6001   -4.2926 H         1 DDD         0.4180 
   4161 H         -17.1483   -6.6661   -1.8006 H         1 DDD         0.4180 
   4162 H         -14.6273   -3.2791    1.8554 H         1 DDD         0.4180 
   4163 H         -15.3183   -4.7021    7.0024 H         1 DDD         0.4180 
   4164 H         -12.9483   -9.9141    1.7634 H         1 DDD         0.4180 
   4165 H          -3.8643  -12.8761    3.5394 H         1 DDD         0.0600 
   4166 H          -3.6643  -12.8501    5.2564 H         1 DDD         0.0600 
   4167 H          -5.1983  -14.9941    3.6914 H         1 DDD         0.0300 
   4168 H          -5.8753  -14.0401    6.5034 H         1 DDD         0.0600 
   4169 H          -4.5103  -14.9631    6.3564 H         1 DDD         0.0600 
   4170 H          -6.6353  -16.3401    4.7664 H         1 DDD         0.0600 
   4171 H          -6.3443  -16.8011    7.7604 H         1 DDD         0.0600 
   4172 H          -7.4423  -17.6951    6.6174 H         1 DDD         0.0600 
   4173 H          -7.9633  -14.7031    7.1354 H         1 DDD         0.0600 
   4174 H          -9.5033  -17.0961    6.4224 H         1 DDD         0.0600 
   4175 H          -9.1763  -15.6921    5.3784 H         1 DDD         0.0600 
   4176 H         -10.4293  -14.2111    6.5764 H         1 DDD         0.0600 
   4177 H         -12.7653  -15.4131    6.5084 H         1 DDD         0.0600 
   4178 H         -12.0063  -16.8491    6.0494 H         1 DDD         0.0600 
   4179 H         -11.7013  -14.2751    4.6264 H         1 DDD         0.0300 
   4180 H         -14.0053  -16.0661    3.8014 H         1 DDD         0.0600 
   4181 H         -14.0333  -14.7681    4.8604 H         1 DDD         0.0600 
   4182 H         -12.8653  -13.4971    2.6994 H         1 DDD         0.0600 
   4183 H         -15.3723  -13.5601    3.1414 H         1 DDD         0.0600 
   4184 H         -15.4813  -14.8661    1.9524 H         1 DDD         0.0600 
   4185 H         -14.2313  -12.2311    1.1674 H         1 DDD         0.0600 
   4186 H         -16.7623  -12.0141    1.7994 H         1 DDD         0.0600 
   4187 H         -17.1273  -13.0091    0.5024 H         1 DDD         0.0600 
   4188 H         -16.2103  -11.4401   -1.2016 H         1 DDD         0.0600 
   4189 H         -17.6793   -9.5371   -1.0666 H         1 DDD         0.0600 
   4190 H         -18.3013   -9.7971    0.5044 H         1 DDD         0.0600 
   4191 H         -18.6583  -11.9301   -1.4966 H         1 DDD         0.0300 
   4192 H         -19.3803   -9.7141   -2.5406 H         1 DDD         0.0600 
   4193 H         -20.4423   -9.4861   -1.1876 H         1 DDD         0.0600 
   4194 H         -21.8963  -11.1501   -1.6926 H         1 DDD         0.0300 
   4195 H         -20.7723  -12.0881   -2.7246 H         1 DDD         0.0300 
   4196 H          -4.5273  -17.2951    6.3214 H         1 DDD         0.4180 
   4197 H          -9.3963  -15.8001    8.7764 H         1 DDD         0.4180 
   4198 H         -11.5993  -14.9751    8.4654 H         1 DDD         0.4180 
   4199 H         -14.3373  -13.2801   -0.8696 H         1 DDD         0.4180 
   4200 H         -15.2633   -9.7671   -0.5536 H         1 DDD         0.4180 
   4201 H         -23.0563   -8.4531   -4.2266 H         1 DDD         0.0600 
   4202 H         -24.2043   -8.3361   -5.4636 H         1 DDD         0.0600 
   4203 H         -22.1453  -10.4051   -6.0696 H         1 DDD         0.0600 
   4204 H         -24.8473  -10.6971   -5.2786 H         1 DDD         0.4180 
   4205 H          -9.0983  -11.8251    1.6844 H         1 DDD         0.0600 
   4206 H          -7.2333  -11.6691    1.8874 H         1 DDD         0.0600 
   4207 H          -8.4873  -11.8891    4.3694 H         1 DDD         0.0600 
   4208 H          -9.6753  -13.8071    2.8044 H         1 DDD         0.4180 
   4209 H          -7.0063   -7.8031    1.1804 H         1 DDD         0.0600 
   4210 H          -6.6133   -5.3911   -0.6476 H         1 DDD         0.0600 
   4211 H          -7.3183   -6.7791   -1.5056 H         1 DDD         0.0600 
   4212 H          -5.3883   -8.0811   -0.5406 H         1 DDD         0.0600 
   4213 H          -4.4193   -6.6741    1.1114 H         1 DDD         0.0600 
   4214 H          -4.3493   -5.3291    0.0764 H         1 DDD         0.0600 
   4215 H          -2.6113   -6.4311   -1.2486 H         1 DDD         0.0600 
   4216 H          -1.9463   -5.9951    1.5694 H         1 DDD         0.0600 
   4217 H          -2.2553   -4.6401    0.5034 H         1 DDD         0.0600 
   4218 H          -0.0593   -6.4871   -0.1506 H         1 DDD         0.0600 
   4219 H          -0.6493   -3.5371   -1.1526 H         1 DDD         0.0600 
   4220 H          -0.9823   -4.9011   -1.9806 H         1 DDD         0.0600 
   4221 H           1.8827   -4.4861   -0.9426 H         1 DDD         0.0300 
   4222 H           0.8887   -3.2741   -3.5886 H         1 DDD         0.0600 
   4223 H           2.4837   -3.4391   -3.0276 H         1 DDD         0.0600 
   4224 H           1.7097   -2.1301   -0.8506 H         1 DDD         0.0600 
   4225 H           2.4307    0.1079   -1.9546 H         1 DDD         0.0600 
   4226 H           2.0887   -0.7161   -3.4166 H         1 DDD         0.0600 
   4227 H           3.9647   -1.7861   -3.3976 H         1 DDD         0.0300 
   4228 H           4.0857   -2.6621   -0.9896 H         1 DDD         0.0600 
   4229 H           4.7417   -1.3221   -0.3556 H         1 DDD         0.0600 
   4230 H           6.3567   -3.0201   -0.7266 H         1 DDD         0.0600 
   4231 H           7.1827   -0.6051   -1.0806 H         1 DDD         0.0600 
   4232 H           7.1587   -0.8411   -2.7706 H         1 DDD         0.0600 
   4233 H           8.8807   -2.6311   -2.5496 H         1 DDD         0.0600 
   4234 H           9.7487   -0.2671   -1.0406 H         1 DDD         0.0600 
   4235 H           9.6557   -0.3211   -2.7436 H         1 DDD         0.0600 
   4236 H          11.0717   -2.2721   -2.9226 H         1 DDD         0.0300 
   4237 H          12.9997   -0.5721   -1.6886 H         1 DDD         0.0600 
   4238 H          11.7447    0.5369   -2.2256 H         1 DDD         0.0600 
   4239 H          -5.4103   -7.6891   -2.5016 H         1 DDD         0.4180 
   4240 H          -2.7163   -8.4031   -0.8246 H         1 DDD         0.4180 
   4241 H           0.8637   -5.4591    1.4414 H         1 DDD         0.4180 
   4242 H          -0.0703   -1.2481   -2.8376 H         1 DDD         0.4180 
   4243 H           6.6197   -4.1751   -2.3606 H         1 DDD         0.4180 
   4244 H           9.4287   -3.2991   -0.3876 H         1 DDD         0.4180 
   4245 H          16.1397   -6.7711    4.3984 H         1 DDD         0.0600 
   4246 H          15.5897   -7.5421    2.8624 H         1 DDD         0.0600 
   4247 H          15.5247   -4.5931    3.7944 H         1 DDD         0.0300 
   4248 H          13.9017   -6.2191    4.6544 H         1 DDD         0.0600 
   4249 H          13.5957   -6.7151    2.9934 H         1 DDD         0.0600 
   4250 H          12.6047   -4.4681    2.5554 H         1 DDD         0.0600 
   4251 H          10.7927   -4.4881    4.5094 H         1 DDD         0.0600 
   4252 H          11.7057   -5.7941    5.1434 H         1 DDD         0.0600 
   4253 H          10.3597   -6.1471    2.3924 H         1 DDD         0.0600 
   4254 H           8.7697   -5.5801    4.2944 H         1 DDD         0.0600 
   4255 H           9.3277   -6.8231    5.1064 H         1 DDD         0.0600 
   4256 H           8.0807   -6.9611    2.2184 H         1 DDD         0.0600 
   4257 H           6.5747   -6.3821    4.1124 H         1 DDD         0.0600 
   4258 H           6.6307   -7.9751    4.7034 H         1 DDD         0.0600 
   4259 H           5.6657   -7.3871    1.8604 H         1 DDD         0.0600 
   4260 H           5.1377   -9.6991    3.5674 H         1 DDD         0.0600 
   4261 H           6.2637   -9.7481    2.2414 H         1 DDD         0.0600 
   4262 H           3.3397   -9.0931    1.9314 H         1 DDD         0.0300 
   4263 H           3.8167  -11.5661    2.5554 H         1 DDD         0.0600 
   4264 H           4.7577  -11.6781    1.1364 H         1 DDD         0.0600 
   4265 H           1.6987  -11.0881    1.0354 H         1 DDD         0.0600 
   4266 H           3.1807  -13.8661    1.1244 H         1 DDD         0.0600 
   4267 H           1.6817  -13.5441    0.3044 H         1 DDD         0.0600 
   4268 H           1.3437  -12.4891    2.6794 H         1 DDD         0.0600 
   4269 H          -0.1723  -14.9431    1.8234 H         1 DDD         0.0600 
   4270 H          -0.2263  -13.4361    0.8864 H         1 DDD         0.0600 
   4271 H          -2.1043  -13.4751    2.1824 H         1 DDD         0.0600 
   4272 H          -0.9573  -13.3971    4.9264 H         1 DDD         0.0600 
   4273 H          -0.5643  -14.7981    4.0214 H         1 DDD         0.0600 
   4274 H          -2.6903  -15.0761    5.2884 H         1 DDD         0.0300 
   4275 H          10.6187   -8.3911    3.2604 H         1 DDD         0.4180 
   4276 H           8.6107   -9.2701    3.9934 H         1 DDD         0.4180 
   4277 H           2.0437  -11.2651   -0.9706 H         1 DDD         0.4180 
   4278 H          -1.5313  -11.4721    1.9784 H         1 DDD         0.4180 
   4279 H          13.2197   -2.4391    0.8574 H         1 DDD         0.0600 
   4280 H          13.0237   -4.2091    0.5074 H         1 DDD         0.0600 
   4281 H          15.0867   -3.9861   -0.8116 H         1 DDD         0.0600 
   4282 H          16.5727   -2.2031   -0.2306 H         1 DDD         0.4180 
   4283 H          13.2967   -1.2381   -4.1306 H         1 DDD         0.0600 
   4284 H          13.8177    1.6939   -3.7066 H         1 DDD         0.0600 
   4285 H          14.1947    0.8289   -5.1876 H         1 DDD         0.0600 
   4286 H          14.9747   -0.2451   -2.4416 H         1 DDD         0.0300 
   4287 H          16.7627   -0.4231   -4.8686 H         1 DDD         0.0600 
   4288 H          15.4407   -1.4591   -4.4856 H         1 DDD         0.0600 
   4289 H          16.4557   -2.3651   -2.4226 H         1 DDD         0.0600 
   4290 H          17.2437   -0.3781   -1.3916 H         1 DDD         0.0600 
   4291 H          18.2847   -0.0721   -2.8236 H         1 DDD         0.0600 
   4292 H          19.7197   -1.9751   -1.9896 H         1 DDD         0.0600 
   4293 H          18.9227   -0.2521    0.5364 H         1 DDD         0.0600 
   4294 H          19.8737    0.3419   -0.8416 H         1 DDD         0.0600 
   4295 H          20.6967   -2.0491    0.9024 H         1 DDD         0.0300 
   4296 H          22.1447   -0.5771    2.0624 H         1 DDD         0.0600 
   4297 H          21.4807    0.9029    1.3094 H         1 DDD         0.0600 
   4298 H          20.5247   -0.2451    2.3444 H         1 DDD         0.0600 
   4299 H          17.8907   -3.3401   -3.4646 H         1 DDD         0.4180 
   4300 H          18.2117   -3.3341   -1.0276 H         1 DDD         0.4180 
   4301 H          27.8517   -6.4991   -0.2576 H         1 DDD         0.0600 
   4302 H          27.5347   -7.6431    1.0124 H         1 DDD         0.0600 
   4303 H          26.7147   -7.9281   -0.5406 H         1 DDD         0.0600 
   4304 H          26.0997   -5.7951    1.4594 H         1 DDD         0.0300 
   4305 H          25.0997   -8.1661    1.5434 H         1 DDD         0.0600 
   4306 H          24.4617   -7.8261    0.0144 H         1 DDD         0.0600 
   4307 H          23.1367   -5.8701    1.1584 H         1 DDD         0.0600 
   4308 H          21.6987   -7.3711    2.6674 H         1 DDD         0.0600 
   4309 H          22.6367   -8.6921    2.2534 H         1 DDD         0.0600 
   4310 H          21.3267   -7.0421    0.0044 H         1 DDD         0.0600 
   4311 H          19.8467   -8.7801    1.8544 H         1 DDD         0.0600 
   4312 H          19.7457   -9.3051    0.2134 H         1 DDD         0.0600 
   4313 H          19.4227   -6.3211    0.9594 H         1 DDD         0.0600 
   4314 H          17.3597   -8.3581    1.2974 H         1 DDD         0.0600 
   4315 H          16.9747   -6.7201    0.5354 H         1 DDD         0.0600 
   4316 H          18.0097   -5.7511    2.7864 H         1 DDD         0.0300 
   4317 H          21.5477   -9.1251   -0.9506 H         1 DDD         0.4180 
   4318 H          18.4997   -8.0321   -1.1836 H         1 DDD         0.4180 
   4319 H          11.2707    0.4959   -4.4696 H         1 DDD         0.4180 
   4320 H         -12.6923   -6.4841   -0.0766 H         1 DDD         0.0600 
   4321 H         -13.4033   -8.0731   -0.0256 H         1 DDD         0.0600 
   4322 H         -13.0663   -6.6241   -2.6756 H         1 DDD         0.0600 
   4323 H         -11.4163   -8.3811   -1.9286 H         1 DDD         0.4180 
   4324 H          23.9937   -1.6191   -2.0056 H         1 DDD         0.0600 
   4325 H          24.6107   -1.8531   -0.5316 H         1 DDD         0.0600 
   4326 H          25.1467   -3.4341   -2.5166 H         1 DDD         0.0600 
   4327 H          23.8077   -4.3351   -2.0516 H         1 DDD         0.0600 
   4328 H           2.1387   -8.0981   -2.7286 H         1 DDD         0.0600 
   4329 H           3.4537   -7.4061   -3.7146 H         1 DDD         0.0600 
   4330 H           5.0137   -7.6821   -1.7356 H         1 DDD         0.0600 
   4331 H           3.4657  -10.0691   -2.1336 H         1 DDD         0.4180 
   4332 H           1.7157  -17.9411    8.3724 H         1 DDD         0.0600 
   4333 H           2.6227  -19.4671    8.5184 H         1 DDD         0.0600 
   4334 H           1.4167  -20.3961    6.7294 H         1 DDD         0.0300 
   4335 H          -0.5283  -19.1401    8.6004 H         1 DDD         0.0600 
   4336 H           0.4787  -20.4941    9.0514 H         1 DDD         0.0600 
   4337 H          -1.3463  -20.7021    6.5964 H         1 DDD         0.0600 
   4338 H          -1.6343  -21.8351    9.4374 H         1 DDD         0.0600 
   4339 H          -2.6693  -22.4191    8.1594 H         1 DDD         0.0600 
   4340 H          -3.0463  -19.6631    8.0684 H         1 DDD         0.0600 
   4341 H          -5.1733  -20.4891    9.4744 H         1 DDD         0.0600 
   4342 H          -4.5883  -22.1241    9.1464 H         1 DDD         0.0600 
   4343 H          -4.9933  -20.0971    7.0204 H         1 DDD         0.0300 
   4344 H          -7.2203  -20.0941    8.0034 H         1 DDD         0.0600 
   4345 H          -7.2693  -21.8361    8.0914 H         1 DDD         0.0600 
   4346 H          -7.1763  -20.3171    5.4924 H         1 DDD         0.0600 
   4347 H          -9.2623  -19.8001    6.9964 H         1 DDD         0.0600 
   4348 H          -9.5233  -21.5281    7.1184 H         1 DDD         0.0600 
   4349 H          -9.9573  -21.5481    4.6654 H         1 DDD         0.0300 
   4350 H         -11.7413  -19.5401    5.7624 H         1 DDD         0.0600 
   4351 H         -11.8093  -21.0571    6.4874 H         1 DDD         0.0600 
   4352 H         -12.2463  -20.7831    3.4634 H         1 DDD         0.0600 
   4353 H         -13.9193  -19.6661    5.3684 H         1 DDD         0.0600 
   4354 H         -14.4163  -21.3441    5.5064 H         1 DDD         0.0600 
   4355 H         -14.3963  -19.7671    2.9584 H         1 DDD         0.0600 
   4356 H         -15.9103  -18.6141    4.7714 H         1 DDD         0.0600 
   4357 H         -17.0043  -19.9471    4.5614 H         1 DDD         0.0600 
   4358 H         -15.8653  -17.9711    2.5444 H         1 DDD         0.0600 
   4359 H         -17.7753  -17.1511    4.1284 H         1 DDD         0.0600 
   4360 H         -18.8033  -18.3031    3.5004 H         1 DDD         0.0600 
   4361 H         -18.4843  -17.3931    1.1174 H         1 DDD         0.0300 
   4362 H         -17.2903  -16.2511    1.8834 H         1 DDD         0.0300 
   4363 H          -0.4973  -22.7001    6.7344 H         1 DDD         0.4180 
   4364 H          -3.5883  -19.3991   10.3924 H         1 DDD         0.4180 
   4365 H          -7.7753  -22.0481    4.6784 H         1 DDD         0.4180 
   4366 H         -12.3993  -22.5441    3.6014 H         1 DDD         0.4180 
   4367 H         -16.0033  -21.9541    3.8914 H         1 DDD         0.4180 
   4368 H         -16.5023  -20.3071    1.8584 H         1 DDD         0.4180 
   4369 H         -19.4263  -12.9311    2.4414 H         1 DDD         0.0600 
   4370 H         -20.9603  -12.2531    2.3874 H         1 DDD         0.0600 
   4371 H         -20.9683  -14.4591    3.3584 H         1 DDD         0.0600 
   4372 H         -22.7613  -15.1831    1.8964 H         1 DDD         0.4180 
   4373 H          -1.5123  -16.4621    5.2364 H         1 DDD         0.0600 
   4374 H          -2.3603  -18.0511    4.9604 H         1 DDD         0.0600 
   4375 H          -0.5463  -18.1841    3.0314 H         1 DDD         0.0600 
   4376 H           1.2787  -17.2321    4.6514 H         1 DDD         0.4180 
   4377 H          23.2477  -10.2581    5.4824 H         1 DDD         0.0600 
   4378 H          23.5557  -11.7211    6.4124 H         1 DDD         0.0600 
   4379 H          21.9067  -12.1401    4.0654 H         1 DDD         0.0300 
   4380 H          22.2497  -13.4561    6.7304 H         1 DDD         0.0600 
   4381 H          22.7047  -13.9931    5.1034 H         1 DDD         0.0600 
   4382 H          19.8327  -13.6531    5.8244 H         1 DDD         0.0600 
   4383 H          21.1097  -15.4441    7.0244 H         1 DDD         0.0600 
   4384 H          21.3667  -16.1961    5.4384 H         1 DDD         0.0600 
   4385 H          18.9467  -16.4141    5.0454 H         1 DDD         0.0300 
   4386 H          18.0707  -14.7351    6.8574 H         1 DDD         0.0600 
   4387 H          18.2607  -15.9481    8.0184 H         1 DDD         0.0600 
   4388 H          16.7177  -17.4211    6.6594 H         1 DDD         0.0600 
   4389 H          15.8117  -14.7621    7.9644 H         1 DDD         0.0600 
   4390 H          16.0527  -16.2041    8.6884 H         1 DDD         0.0600 
   4391 H          13.8897  -15.8461    6.6164 H         1 DDD         0.0600 
   4392 H          13.8797  -14.6371    8.9404 H         1 DDD         0.0600 
   4393 H          13.5337  -16.2341    9.6824 H         1 DDD         0.0600 
   4394 H          11.5437  -16.4481    8.1314 H         1 DDD         0.0300 
   4395 H          11.3197  -14.3251   10.3254 H         1 DDD         0.0600 
   4396 H          11.2477  -16.1061   10.5144 H         1 DDD         0.0600 
   4397 H           9.4407  -14.5191    8.5874 H         1 DDD         0.0600 
   4398 H           9.1167  -17.2191    9.8784 H         1 DDD         0.0600 
   4399 H           9.5907  -17.0841    8.2524 H         1 DDD         0.0600 
   4400 H           7.4867  -15.6821    7.7914 H         1 DDD         0.0600 
   4401 H           7.0627  -18.5681    8.8054 H         1 DDD         0.0600 
   4402 H           8.0487  -18.2611    7.4554 H         1 DDD         0.0600 
   4403 H           5.8197  -17.0711    6.3624 H         1 DDD         0.0600 
   4404 H           4.4527  -17.3121    8.4684 H         1 DDD         0.0600 
   4405 H           4.6747  -19.0251    8.4194 H         1 DDD         0.0600 
   4406 H           3.5757  -19.1311    6.2584 H         1 DDD         0.0600 
   4407 H          19.6307  -13.9701    3.7154 H         1 DDD         0.4180 
   4408 H          16.8357  -16.2941    4.7524 H         1 DDD         0.4180 
   4409 H          14.0997  -17.9641    8.3824 H         1 DDD         0.4180 
   4410 H           7.8797  -15.1271   10.2424 H         1 DDD         0.4180 
   4411 H           6.5627  -16.8161   10.0964 H         1 DDD         0.4180 
   4412 H           6.4277  -18.7651    5.3644 H         1 DDD         0.4180 
   4413 H           3.0137  -16.5051    7.0924 H         1 DDD         0.4180 
   4414 H          20.0997   -7.8761    6.2084 H         1 DDD         0.0600 
   4415 H          18.3187   -7.7591    6.0904 H         1 DDD         0.0600 
   4416 H          18.3517  -10.0171    4.6584 H         1 DDD         0.0600 
   4417 H          18.3307  -11.2511    6.1694 H         1 DDD         0.4180 
   4418 H          31.5057  -18.3411    8.4044 H         1 DDD         0.0600 
   4419 H          30.1597  -17.3041    7.9544 H         1 DDD         0.0600 
   4420 H          30.0247  -19.0911    8.2834 H         1 DDD         0.0600 
   4421 H          31.3177  -17.6441    6.0174 H         1 DDD         0.0600 
   4422 H          28.9477  -19.5691    5.7274 H         1 DDD         0.0600 
   4423 H          29.8197  -18.6761    4.4494 H         1 DDD         0.0600 
   4424 H          28.1217  -17.1781    6.3204 H         1 DDD         0.0600 
   4425 H          30.2847  -16.2531    4.3194 H         1 DDD         0.0600 
   4426 H          30.0447  -15.8071    5.9704 H         1 DDD         0.0600 
   4427 H          28.4117  -15.2191    3.4524 H         1 DDD         0.0600 
   4428 H          27.6717  -13.7461    5.9434 H         1 DDD         0.0600 
   4429 H          26.9257  -15.2351    5.5094 H         1 DDD         0.0600 
   4430 H          27.0357  -13.0271    3.4004 H         1 DDD         0.0600 
   4431 H          26.0967  -12.2881    5.8684 H         1 DDD         0.0600 
   4432 H          24.8337  -13.3821    5.6274 H         1 DDD         0.0600 
   4433 H          24.0327  -12.1261    3.5814 H         1 DDD         0.0600 
   4434 H          31.5997  -19.7401    5.1574 H         1 DDD         0.4180 
   4435 H          26.9537  -18.2271    4.7574 H         1 DDD         0.4180 
   4436 H          30.1477  -13.6961    4.9964 H         1 DDD         0.4180 
   4437 H          25.1117  -15.0151    4.1464 H         1 DDD         0.4180 
   4438 H          25.2727  -10.5901    2.9834 H         1 DDD         0.4180 
   4439 H         -10.8013  -18.3821    1.5244 H         1 DDD         0.0600 
   4440 H         -10.0853  -16.8301    1.4014 H         1 DDD         0.0600 
   4441 H          -8.4253  -17.3021    3.3384 H         1 DDD         0.0600 
   4442 H          -7.1603  -18.4661    1.9734 H         1 DDD         0.4180 
   4443 H          13.3367  -13.4611    4.4144 H         1 DDD         0.0600 
   4444 H          13.6017  -13.3881    6.0494 H         1 DDD         0.0600 
   4445 H          11.0317  -12.4501    6.3624 H         1 DDD         0.0600 
   4446 H          10.9437  -14.0291    4.0224 H         1 DDD         0.4180 
   4447 H           7.9147    7.5379   -0.0276 H         1 DDD         0.4180 
   4448 H          16.7297    6.6609    1.5014 H         1 DDD         0.4180 
   4449 H         -22.7793   -1.1711   -2.6196 H         1 DDD         0.0600 
   4450 H         -22.3593    0.5149   -2.8326 H         1 DDD         0.0600 
   4451 H         -20.8093   -0.3871   -0.6126 H         1 DDD         0.0600 
   4452 H         -19.8463   -0.9311   -3.2526 H         1 DDD         0.4180 
   4453 H         -11.5683   -4.0541    2.1224 H         1 DDD         0.0600 
   4454 H         -10.1993   -3.2551    1.6954 H         1 DDD         0.0600 
   4455 H          -9.9803   -3.2031    4.4504 H         1 DDD         0.0600 
   4456 H          -8.3703   -4.8181    4.1404 H         1 DDD         0.4180 
   4457 H           7.4737    3.5179   -2.7316 H         1 DDD         0.0600 
   4458 H           6.6297    2.9109   -1.2886 H         1 DDD         0.0600 
   4459 H           5.1517    2.5199   -4.0186 H         1 DDD         0.0600 
   4460 H           6.5657    0.5519   -4.1686 H         1 DDD         0.4180 
   4461 H          -2.3963    2.4599    2.1734 H         1 DDD         0.0600 
   4462 H          -4.0653    2.0129    1.7174 H         1 DDD         0.0600 
   4463 H          -1.5633    0.6479    0.6454 H         1 DDD         0.0600 
   4464 H          -2.1733   -0.8061    2.5094 H         1 DDD         0.4180 
   4465 H          17.8657    4.3069   -0.9326 H         1 DDD         0.0600 
   4466 H          17.2757    2.5969   -0.6796 H         1 DDD         0.0600 
   4467 H          18.6457    2.6769   -2.6296 H         1 DDD         0.0600 
   4468 H          18.9067    4.4859   -3.1746 H         1 DDD         0.4180 
   4469 H           1.3607  -15.1081    3.4984 H         1 DDD         0.4180 
   4470 H          12.5227   -2.9641    4.2444 H         1 DDD         0.4180 
   4471 H          23.4217   -5.5581    3.2024 H         1 DDD         0.4180 
   4472 H          -3.8533  -24.0221    5.5724 H         1 DDD         0.0600 
   4473 H          -4.2313  -23.1991    4.0854 H         1 DDD         0.0600 
   4474 H          -1.7303  -22.4371    3.9624 H         1 DDD         0.0600 
   4475 H          -0.9463  -24.4901    5.2454 H         1 DDD         0.4180 
   4476 H          19.2237  -20.1531    7.1244 H         1 DDD         0.0600 
   4477 H          20.2347  -20.5821    5.6964 H         1 DDD         0.0600 
   4478 H          21.1727  -19.3151    8.2984 H         1 DDD         0.0600 
   4479 H          22.2777  -21.4721    7.1704 H         1 DDD         0.4180 
   4480 H          -7.4963   -5.0141    1.2794 H         1 DDD         0.4180 
   4481 H           4.3177   -7.3661    4.2004 H         1 DDD         0.4180 
   4482 H          13.0657    0.9099    0.5904 H         1 DDD         0.4180 
   4483 H         -13.5173  -14.9081    0.8114 H         1 DDD         0.4180 
   4484 H         -17.6563    8.1989    1.3674 H         1 DDD         0.4180 
   4485 H         -26.3333   11.2979    8.8324 H         1 DDD         0.0300 
   4486 H         -27.0603   12.3079    7.7164 H         1 DDD         0.0300 
   4487 H         -24.7563   12.1299    7.5034 H         1 DDD         0.0600 
   4488 H         -25.4153   11.5139    6.0174 H         1 DDD         0.0600 
   4489 H         -24.5773    9.7019    8.5304 H         1 DDD         0.0600 
   4490 H         -22.8353   11.2699    6.6904 H         1 DDD         0.0600 
   4491 H         -22.3703    9.5409    6.7344 H         1 DDD         0.0600 
   4492 H         -22.6723   11.3109    9.1494 H         1 DDD         0.0600 
   4493 H         -20.1683   10.8339    7.4684 H         1 DDD         0.0600 
   4494 H         -20.0323   11.2289    9.0754 H         1 DDD         0.0600 
   4495 H         -21.8833   13.3239    8.2624 H         1 DDD         0.0600 
   4496 H         -20.8393   14.5219    6.5384 H         1 DDD         0.0600 
   4497 H         -21.5773   13.1159    5.9474 H         1 DDD         0.0600 
   4498 H         -19.4363   11.9769    5.8184 H         1 DDD         0.0600 
   4499 H         -18.1893   13.6429    7.3054 H         1 DDD         0.0600 
   4500 H         -18.2623   14.7999    6.0064 H         1 DDD         0.0600 
   4501 H         -17.2853   12.8739    4.4634 H         1 DDD         0.0600 
   4502 H         -14.8943   13.3909    5.3264 H         1 DDD         0.0600 
   4503 H         -15.7243   14.6099    6.2874 H         1 DDD         0.0600 
   4504 H         -16.2533   14.5119    3.2314 H         1 DDD         0.0600 
   4505 H         -14.0663   16.0379    4.8174 H         1 DDD         0.0600 
   4506 H         -14.6813   16.5859    3.3394 H         1 DDD         0.0600 
   4507 H         -13.0683   14.1259    3.7684 H         1 DDD         0.0600 
   4508 H         -12.5133   16.6629    2.1724 H         1 DDD         0.0600 
   4509 H         -11.6843   15.2329    1.8824 H         1 DDD         0.0600 
   4510 H         -11.5303   15.3019    4.6834 H         1 DDD         0.0600 
   4511 H          -9.4413   16.6019    4.4204 H         1 DDD         0.0600 
   4512 H          -9.6933   16.8089    2.6904 H         1 DDD         0.0600 
   4513 H          -9.9473   14.2739    2.4854 H         1 DDD         0.0300 
   4514 H          -7.9933   15.2249    1.4854 H         1 DDD         0.0600 
   4515 H          -7.4283   13.9349    2.3914 H         1 DDD         0.0600 
   4516 H         -24.1343    8.2779    6.9044 H         1 DDD         0.4180 
   4517 H         -21.0573    9.1749    8.7714 H         1 DDD         0.4180 
   4518 H         -20.4583   14.5529    8.9504 H         1 DDD         0.4180 
   4519 H         -16.0813   11.4949    5.8284 H         1 DDD         0.4180 
   4520 H         -16.9153   16.2259    3.5044 H         1 DDD         0.4180 
   4521 H         -13.6143   13.5199    1.8724 H         1 DDD         0.4180 
   4522 H         -11.6183   17.3849    5.2144 H         1 DDD         0.4180 
   4523 H          -6.5183    7.2929    8.1814 H         1 DDD         0.0600 
   4524 H          -7.4673    5.8749    8.1294 H         1 DDD         0.0600 
   4525 H          -9.1633    7.2119    6.6954 H         1 DDD         0.0300 
   4526 H          -8.3663    8.3089    9.4954 H         1 DDD         0.0600 
   4527 H          -9.3123    7.0189    8.9464 H         1 DDD         0.0600 
   4528 H         -10.7163    8.8039    7.6844 H         1 DDD         0.0600 
   4529 H         -11.4753    9.7489   10.1684 H         1 DDD         0.0600 
   4530 H         -10.6473    8.2889   10.6144 H         1 DDD         0.0600 
   4531 H         -12.1393    6.8009    9.0934 H         1 DDD         0.0600 
   4532 H         -13.3103    8.0769   11.5284 H         1 DDD         0.0600 
   4533 H         -12.2973    6.7039   11.3704 H         1 DDD         0.0600 
   4534 H         -14.9213    6.9459    9.7104 H         1 DDD         0.0300 
   4535 H         -14.8983    6.3299   12.6424 H         1 DDD         0.0600 
   4536 H         -15.8873    5.4729   11.5614 H         1 DDD         0.0600 
   4537 H         -16.8783    7.8609   10.7314 H         1 DDD         0.0600 
   4538 H         -17.6643    6.8449   13.4654 H         1 DDD         0.0600 
   4539 H         -17.9613    5.8959   12.1444 H         1 DDD         0.0600 
   4540 H         -19.1753    8.0369   11.1634 H         1 DDD         0.0300 
   4541 H         -20.4683    6.5759   13.5794 H         1 DDD         0.0600 
   4542 H         -20.4323    6.0269   11.8464 H         1 DDD         0.0600 
   4543 H         -21.7143    8.1389   11.4294 H         1 DDD         0.0600 
   4544 H         -23.3773    6.1009   13.0264 H         1 DDD         0.0600 
   4545 H         -22.7233    5.6559   11.4384 H         1 DDD         0.0600 
   4546 H         -23.8453    7.5129   10.3434 H         1 DDD         0.0600 
   4547 H         -25.5993    5.5749   11.8914 H         1 DDD         0.0600 
   4548 H         -24.5283    5.0959   10.5354 H         1 DDD         0.0600 
   4549 H         -25.8753    6.6109    9.0784 H         1 DDD         0.0300 
   4550 H         -27.0223    8.1559   10.4014 H         1 DDD         0.0600 
   4551 H         -27.5873    6.9839   11.4784 H         1 DDD         0.0600 
   4552 H         -29.3993    7.5579   10.1584 H         1 DDD         0.0300 
   4553 H         -29.1333    6.0279    9.5564 H         1 DDD         0.0300 
   4554 H         -10.3933   10.9879    8.5594 H         1 DDD         0.4180 
   4555 H         -13.6383    7.5369    8.1574 H         1 DDD         0.4180 
   4556 H         -15.7823    8.3079   13.2304 H         1 DDD         0.4180 
   4557 H         -22.9283    8.7309   13.1954 H         1 DDD         0.4180 
   4558 H         -24.6033    8.9149   11.8394 H         1 DDD         0.4180 
   4559 H         -29.9483    9.0829    6.8714 H         1 DDD         0.0600 
   4560 H         -29.7183    9.3489    5.2494 H         1 DDD         0.0600 
   4561 H         -27.1503    8.2019    6.1544 H         1 DDD         0.0600 
   4562 H         -29.0133    6.5639    5.1794 H         1 DDD         0.4180 
   4563 H          -8.8083   12.8569    6.6214 H         1 DDD         0.0600 
   4564 H          -9.9053   11.6139    6.1964 H         1 DDD         0.0600 
   4565 H          -7.5803   11.2049    4.6194 H         1 DDD         0.0600 
   4566 H          -6.1953   10.6229    6.1934 H         1 DDD         0.4180 
   4567 H          -7.0263   15.6899    4.3064 H         1 DDD         0.0300 
   4568 H          -4.7223   15.9159    2.4804 H         1 DDD         0.0600 
   4569 H          -5.3623   14.5739    1.9984 H         1 DDD         0.0600 
   4570 H          -4.6283   15.7089    4.8104 H         1 DDD         0.0600 
   4571 H          -2.7043   15.1249    3.3454 H         1 DDD         0.0600 
   4572 H          -3.1293   13.4089    3.5664 H         1 DDD         0.0600 
   4573 H          -2.7473   13.7439    6.0434 H         1 DDD         0.0600 
   4574 H          -1.3063   15.6149    6.8644 H         1 DDD         0.0600 
   4575 H          -2.9063   16.0639    6.5334 H         1 DDD         0.0600 
   4576 H          -0.9023   16.2829    4.1684 H         1 DDD         0.0600 
   4577 H          -0.8973   18.1419    6.5344 H         1 DDD         0.0600 
   4578 H          -0.2703   18.6349    5.0044 H         1 DDD         0.0600 
   4579 H           1.4237   16.9839    5.0604 H         1 DDD         0.0300 
   4580 H           1.6667   18.9399    7.4374 H         1 DDD         0.0600 
   4581 H           2.0897   19.2279    5.8504 H         1 DDD         0.0600 
   4582 H           3.8477   17.2409    5.9454 H         1 DDD         0.0600 
   4583 H           2.6607   16.9339    8.4644 H         1 DDD         0.0600 
   4584 H           4.0007   18.0469    8.8014 H         1 DDD         0.0600 
   4585 H           4.4297   15.3919    7.2474 H         1 DDD         0.0600 
   4586 H           6.1827   17.1099    8.9894 H         1 DDD         0.0600 
   4587 H           6.0937   17.0599    7.2324 H         1 DDD         0.0600 
   4588 H           6.8257   14.4249    7.3954 H         1 DDD         0.0600 
   4589 H           9.1707   15.0949    7.8484 H         1 DDD         0.0600 
   4590 H           8.6587   16.7699    7.8074 H         1 DDD         0.0600 
   4591 H           8.7067   14.5919    5.5964 H         1 DDD         0.0600 
   4592 H           9.5587   17.4869    5.5644 H         1 DDD         0.0600 
   4593 H           9.5847   16.5889    4.1904 H         1 DDD         0.0600 
   4594 H          11.0937   14.7359    5.2544 H         1 DDD         0.0300 
   4595 H          12.2797   17.4579    4.6424 H         1 DDD         0.0600 
   4596 H          11.8947   16.0989    3.5324 H         1 DDD         0.0600 
   4597 H          -5.5443   13.0809    4.2574 H         1 DDD         0.4180 
   4598 H          -1.1983   12.7459    5.2744 H         1 DDD         0.4180 
   4599 H          -2.0573   17.6299    3.5964 H         1 DDD         0.4180 
   4600 H           4.8607   18.8709    5.9324 H         1 DDD         0.4180 
   4601 H           4.7877   14.4899    9.3064 H         1 DDD         0.4180 
   4602 H           7.8967   14.1559    9.3914 H         1 DDD         0.4180 
   4603 H           7.3057   15.4649    4.4434 H         1 DDD         0.4180 
   4604 H          13.2317    9.6659   11.3594 H         1 DDD         0.0600 
   4605 H          12.8317   10.3759    9.8224 H         1 DDD         0.0600 
   4606 H          13.4327    7.4009    9.4624 H         1 DDD         0.0600 
   4607 H          10.6987    8.6719    9.4064 H         1 DDD         0.0600 
   4608 H          11.0707    7.1689    8.7074 H         1 DDD         0.0600 
   4609 H          12.3447    9.9019    7.7664 H         1 DDD         0.0600 
   4610 H          10.1927    8.1979    6.2424 H         1 DDD         0.0600 
   4611 H          11.0567    9.5619    5.6654 H         1 DDD         0.0600 
   4612 H           9.4577    9.8429    8.2274 H         1 DDD         0.0600 
   4613 H           7.9367    8.8979    6.7464 H         1 DDD         0.0600 
   4614 H           8.0797   10.1969    5.5474 H         1 DDD         0.0600 
   4615 H           7.0977   11.7679    7.3574 H         1 DDD         0.0600 
   4616 H           4.9897   11.2749    6.8194 H         1 DDD         0.0600 
   4617 H           5.8997   10.7469    5.3924 H         1 DDD         0.0600 
   4618 H           4.1767    9.1899    5.4544 H         1 DDD         0.0300 
   4619 H           4.8757    8.4879    8.1774 H         1 DDD         0.0600 
   4620 H           3.9437    7.5489    6.9924 H         1 DDD         0.0600 
   4621 H           2.2027    9.0279    6.7734 H         1 DDD         0.0300 
   4622 H           2.4397    8.9419    9.8904 H         1 DDD         0.0600 
   4623 H           2.3087    7.4769    8.8904 H         1 DDD         0.0600 
   4624 H           0.3607    9.7999    8.9924 H         1 DDD         0.0600 
   4625 H          -0.1403    6.9159    8.1504 H         1 DDD         0.0600 
   4626 H           0.2467    8.2509    7.0614 H         1 DDD         0.0600 
   4627 H          -2.1623    8.5809    8.8114 H         1 DDD         0.0600 
   4628 H          -2.5713    6.3679    8.0174 H         1 DDD         0.0600 
   4629 H          -2.1273    6.6479    6.3974 H         1 DDD         0.0600 
   4630 H          -4.5363    8.1099    7.6954 H         1 DDD         0.0600 
   4631 H          -4.6623    5.3789    7.2374 H         1 DDD         0.0600 
   4632 H          -4.3013    5.8599    5.6204 H         1 DDD         0.0600 
   4633 H          -6.2373    7.3299    5.7054 H         1 DDD         0.0300 
   4634 H          12.8567    8.3779    6.0554 H         1 DDD         0.4180 
   4635 H           9.8457   12.0309    7.5764 H         1 DDD         0.4180 
   4636 H           0.3287    7.2309   10.3254 H         1 DDD         0.4180 
   4637 H          -1.8133   10.1729    7.6624 H         1 DDD         0.4180 
   4638 H          -3.4543    8.9319    6.1174 H         1 DDD         0.4180 
   4639 H          12.8197   15.6209    9.1824 H         1 DDD         0.0600 
   4640 H          11.1017   15.6449    9.2114 H         1 DDD         0.0600 
   4641 H          12.6167   12.8959    9.3974 H         1 DDD         0.0600 
   4642 H          11.7527   13.6509   11.6264 H         1 DDD         0.4180 
   4643 H          13.8157   14.8109    4.7144 H         1 DDD         0.0600 
   4644 H          14.1627   16.6189    6.4044 H         1 DDD         0.0600 
   4645 H          14.8957   17.5519    5.0374 H         1 DDD         0.0600 
   4646 H          15.5637   14.9019    6.1514 H         1 DDD         0.0600 
   4647 H          16.0467   17.0879    7.4404 H         1 DDD         0.0600 
   4648 H          17.2797   17.4939    6.1504 H         1 DDD         0.0600 
   4649 H          17.1447   15.2479    8.2214 H         1 DDD         0.0600 
   4650 H          17.7867   17.7779    8.9634 H         1 DDD         0.0600 
   4651 H          19.1477   17.5699    7.7764 H         1 DDD         0.0600 
   4652 H          20.2627   15.9969    9.3394 H         1 DDD         0.0600 
   4653 H          18.1917   14.9399   10.3204 H         1 DDD         0.0600 
   4654 H          17.7107   16.5039   11.0244 H         1 DDD         0.0600 
   4655 H          19.7387   16.5349   12.5704 H         1 DDD         0.0300 
   4656 H          18.8427   14.8379   14.1004 H         1 DDD         0.0600 
   4657 H          17.5387   15.6219   13.2534 H         1 DDD         0.0600 
   4658 H          18.0427   14.0679   12.6894 H         1 DDD         0.0600 
   4659 H          16.3037   15.1269    4.0494 H         1 DDD         0.4180 
   4660 H          19.1297   15.3879    6.3294 H         1 DDD         0.4180 
   4661 H          19.4087   18.4499   10.2394 H         1 DDD         0.4180 
   4662 H          24.5277    9.8029   10.6864 H         1 DDD         0.0600 
   4663 H          25.1967    9.5649    9.0784 H         1 DDD         0.0600 
   4664 H          25.8247   10.8269   10.1774 H         1 DDD         0.0600 
   4665 H          24.2467   11.8169    8.4934 H         1 DDD         0.0300 
   4666 H          22.2187   10.3049   10.2444 H         1 DDD         0.0600 
   4667 H          22.5757   10.1749    8.5354 H         1 DDD         0.0600 
   4668 H          21.2367   12.6759    9.6184 H         1 DDD         0.0600 
   4669 H          19.7967   10.6579    9.8594 H         1 DDD         0.0600 
   4670 H          19.9487   10.2289    8.1994 H         1 DDD         0.0600 
   4671 H          18.7967   12.8509    9.2974 H         1 DDD         0.0600 
   4672 H          17.4587   10.1439    8.5974 H         1 DDD         0.0600 
   4673 H          16.5017   11.6119    8.3994 H         1 DDD         0.0600 
   4674 H          16.9527   12.2799   10.7124 H         1 DDD         0.0600 
   4675 H          15.2067   10.8329   11.6834 H         1 DDD         0.0600 
   4676 H          14.8977   11.7749   10.2724 H         1 DDD         0.0600 
   4677 H          14.9127   10.0069    8.8024 H         1 DDD         0.0300 
   4678 H          22.3197   13.0819    7.8004 H         1 DDD         0.4180 
   4679 H          18.4147   13.1959    7.1604 H         1 DDD         0.4180 
   4680 H          13.8947   15.1579    2.5974 H         1 DDD         0.4180 
   4681 H         -16.5773   10.7249   13.9134 H         1 DDD         0.0600 
   4682 H         -17.5053    9.5429   14.9384 H         1 DDD         0.0600 
   4683 H         -19.6603   10.9379   14.5294 H         1 DDD         0.0600 
   4684 H         -18.1123   12.1149   12.5324 H         1 DDD         0.4180 
   4685 H          22.8027   13.4739   13.0744 H         1 DDD         0.0600 
   4686 H          21.9387   13.1619   11.6074 H         1 DDD         0.0600 
   4687 H          24.5797   14.4329   12.1404 H         1 DDD         0.0600 
   4688 H          23.7797   15.5289   11.2404 H         1 DDD         0.0600 
   4689 H          -8.4223   19.9689    3.9274 H         1 DDD         0.0600 
   4690 H          -8.6043   18.8379    2.5194 H         1 DDD         0.0600 
   4691 H          -6.2283   19.5389    1.9344 H         1 DDD         0.0600 
   4692 H          -5.1433   20.0879    4.0984 H         1 DDD         0.4180 
   4693 H           0.8567   14.3529    8.5524 H         1 DDD         0.0600 
   4694 H           0.1747   13.5299    7.0814 H         1 DDD         0.0600 
   4695 H           3.1747   13.2999    7.6384 H         1 DDD         0.0600 
   4696 H           3.1227   12.4069    9.6374 H         1 DDD         0.4180 
   4697 H         -28.5873   -5.9371    8.7254 H         1 DDD         0.0300 
   4698 H         -29.3493   -5.1121    7.4244 H         1 DDD         0.0300 
   4699 H         -27.1363   -4.5021    6.3404 H         1 DDD         0.0600 
   4700 H         -26.3043   -5.3661    7.6234 H         1 DDD         0.0600 
   4701 H         -27.4823   -3.8041    9.2824 H         1 DDD         0.0600 
   4702 H         -25.6663   -2.3461    7.2494 H         1 DDD         0.0600 
   4703 H         -24.9713   -3.5061    8.2844 H         1 DDD         0.0600 
   4704 H         -26.1183   -2.0081   10.1294 H         1 DDD         0.0300 
   4705 H         -23.7523   -0.5151    9.7474 H         1 DDD         0.0600 
   4706 H         -23.4043   -1.8141    8.7004 H         1 DDD         0.0600 
   4707 H         -24.1253   -2.1291   11.6714 H         1 DDD         0.0600 
   4708 H         -21.6413   -2.7691   12.0684 H         1 DDD         0.0600 
   4709 H         -21.9483   -1.1621   11.8274 H         1 DDD         0.0600 
   4710 H         -21.0313   -1.3061    9.5334 H         1 DDD         0.0300 
   4711 H         -19.4453   -2.4931   11.7784 H         1 DDD         0.0600 
   4712 H         -19.5173   -0.8911   11.4194 H         1 DDD         0.0600 
   4713 H         -18.1483   -3.0201    9.8124 H         1 DDD         0.0600 
   4714 H         -17.1913   -2.6961   12.0224 H         1 DDD         0.0600 
   4715 H         -17.0273   -0.9631   11.8314 H         1 DDD         0.0600 
   4716 H         -15.8113   -1.9051    9.5664 H         1 DDD         0.0600 
   4717 H         -14.5063   -1.3191   12.2214 H         1 DDD         0.0600 
   4718 H         -15.1463   -0.1781   11.1304 H         1 DDD         0.0600 
   4719 H         -13.4343   -1.5191    9.3344 H         1 DDD         0.0300 
   4720 H         -12.6283   -2.7891   11.7714 H         1 DDD         0.0600 
   4721 H         -11.2933   -1.9351   11.2844 H         1 DDD         0.0600 
   4722 H         -11.2203   -4.0011   10.4184 H         1 DDD         0.0600 
   4723 H         -10.8443   -1.8161    8.7684 H         1 DDD         0.0600 
   4724 H         -11.2223   -3.1341    7.7144 H         1 DDD         0.0600 
   4725 H          -9.1053   -3.0611   10.0504 H         1 DDD         0.0300 
   4726 H          -8.6023   -1.5831    7.9924 H         1 DDD         0.0600 
   4727 H          -8.8173   -3.0481    7.0444 H         1 DDD         0.0600 
   4728 H         -27.8773   -2.3121    6.9404 H         1 DDD         0.4180 
   4729 H         -23.0023   -4.3391   11.0794 H         1 DDD         0.4180 
   4730 H         -18.2003   -1.4351    8.3274 H         1 DDD         0.4180 
   4731 H         -14.4163   -3.5941   10.3564 H         1 DDD         0.4180 
   4732 H         -12.5033   -5.0041    9.1994 H         1 DDD         0.4180 
   4733 H          -5.0863   -8.6011   12.0184 H         1 DDD         0.0600 
   4734 H          -5.9993   -8.6961   13.5234 H         1 DDD         0.0600 
   4735 H          -6.3993  -10.7921   11.4464 H         1 DDD         0.0300 
   4736 H          -7.9753  -10.1251   13.9414 H         1 DDD         0.0600 
   4737 H          -6.8583  -11.4741   13.8164 H         1 DDD         0.0600 
   4738 H          -9.3973  -11.0971   12.2124 H         1 DDD         0.0600 
   4739 H          -8.5683  -12.7091   14.7334 H         1 DDD         0.0600 
   4740 H          -9.9563  -13.3241   13.7344 H         1 DDD         0.0600 
   4741 H         -10.0563  -10.4791   14.4124 H         1 DDD         0.0600 
   4742 H         -12.4003  -10.8301   14.9924 H         1 DDD         0.0600 
   4743 H         -12.3003  -12.4751   14.9604 H         1 DDD         0.0600 
   4744 H         -11.6333  -12.4061   12.4144 H         1 DDD         0.0600 
   4745 H         -14.3153  -11.2131   12.8224 H         1 DDD         0.0600 
   4746 H         -14.1523  -12.7831   13.5604 H         1 DDD         0.0600 
   4747 H         -13.8163  -12.0321   10.5544 H         1 DDD         0.0300 
   4748 H         -16.0533  -13.7861   11.2884 H         1 DDD         0.0600 
   4749 H         -16.2453  -12.1631   11.8374 H         1 DDD         0.0600 
   4750 H         -15.7433  -11.4151    9.3074 H         1 DDD         0.0600 
   4751 H         -17.9263  -11.4121   10.6564 H         1 DDD         0.0600 
   4752 H         -18.3373  -12.8631    9.6854 H         1 DDD         0.0600 
   4753 H         -17.5043  -10.2741    8.3104 H         1 DDD         0.0600 
   4754 H         -19.6623   -9.8481    9.7474 H         1 DDD         0.0600 
   4755 H         -20.3003  -11.0971    8.7324 H         1 DDD         0.0600 
   4756 H         -19.4363   -9.6681    6.8244 H         1 DDD         0.0600 
   4757 H         -21.4303   -8.0791    7.2194 H         1 DDD         0.0600 
   4758 H         -21.7613   -8.8681    8.6744 H         1 DDD         0.0600 
   4759 H         -21.7243   -9.7111    5.7564 H         1 DDD         0.0300 
   4760 H         -23.7493   -8.4691    6.8254 H         1 DDD         0.0600 
   4761 H         -24.1073   -9.8971    7.6494 H         1 DDD         0.0600 
   4762 H         -24.4763  -11.1841    5.6464 H         1 DDD         0.0300 
   4763 H         -23.9243   -9.8401    4.6244 H         1 DDD         0.0300 
   4764 H          -8.7463  -12.7651   11.2084 H         1 DDD         0.4180 
   4765 H         -10.5283  -10.8351   16.5214 H         1 DDD         0.4180 
   4766 H         -11.6643  -10.7331   11.3804 H         1 DDD         0.4180 
   4767 H         -18.7293  -12.6271    7.6164 H         1 DDD         0.4180 
   4768 H         -19.0233   -7.6281    7.2374 H         1 DDD         0.4180 
   4769 H         -27.7893   -9.9761    6.8764 H         1 DDD         0.0600 
   4770 H         -29.4603   -9.2751    6.4604 H         1 DDD         0.0600 
   4771 H         -27.6593   -7.9421    4.8084 H         1 DDD         0.0600 
   4772 H         -29.2563  -10.2071    4.7144 H         1 DDD         0.4180 
   4773 H          -7.8073   -6.8271    8.3844 H         1 DDD         0.0600 
   4774 H          -7.1253   -6.8621    9.8364 H         1 DDD         0.0600 
   4775 H          -9.5983   -7.5861   10.7494 H         1 DDD         0.0600 
   4776 H          -9.5363   -8.7971    8.1944 H         1 DDD         0.4180 
   4777 H          -6.8563   -3.9871    8.0544 H         1 DDD         0.0600 
   4778 H          -6.3973   -1.2571    6.8494 H         1 DDD         0.0600 
   4779 H          -6.8103   -2.6701    6.0724 H         1 DDD         0.0600 
   4780 H          -4.6873   -3.7191    6.5114 H         1 DDD         0.0600 
   4781 H          -3.9603   -2.8671    8.7464 H         1 DDD         0.0600 
   4782 H          -3.9493   -1.2751    8.0844 H         1 DDD         0.0600 
   4783 H          -2.0023   -1.9381    6.5724 H         1 DDD         0.0600 
   4784 H          -1.4093   -2.3891    9.3454 H         1 DDD         0.0600 
   4785 H          -1.5863   -0.7811    8.7034 H         1 DDD         0.0600 
   4786 H           0.3677   -2.9121    7.9404 H         1 DDD         0.0600 
   4787 H           0.4297   -0.0681    6.9464 H         1 DDD         0.0600 
   4788 H           0.0057   -1.4691    5.8704 H         1 DDD         0.0600 
   4789 H           2.7287   -0.7751    7.1664 H         1 DDD         0.0300 
   4790 H           1.7697   -0.5011    4.3214 H         1 DDD         0.0600 
   4791 H           3.3457   -0.3381    4.8794 H         1 DDD         0.0600 
   4792 H           2.0047    1.3859    6.6904 H         1 DDD         0.0600 
   4793 H           2.2107    3.2189    4.7694 H         1 DDD         0.0600 
   4794 H           3.1737    2.0189    3.9094 H         1 DDD         0.0600 
   4795 H           4.7397    1.6279    5.5014 H         1 DDD         0.0300 
   4796 H           3.5247    2.8729    7.4484 H         1 DDD         0.0600 
   4797 H           4.4397    4.2619    6.9614 H         1 DDD         0.0600 
   4798 H           5.5977    3.0389    8.7114 H         1 DDD         0.0600 
   4799 H           7.0817    3.0939    6.0194 H         1 DDD         0.0600 
   4800 H           7.8287    2.6369    7.4854 H         1 DDD         0.0600 
   4801 H           7.8087    4.5239    8.6214 H         1 DDD         0.0600 
   4802 H           9.1247    6.1549    7.1454 H         1 DDD         0.0600 
   4803 H           8.6957    5.1409    5.6774 H         1 DDD         0.0600 
   4804 H           9.7947    3.2719    6.8244 H         1 DDD         0.0300 
   4805 H          11.4307    5.4219    5.5144 H         1 DDD         0.0600 
   4806 H          10.6137    3.9829    4.9624 H         1 DDD         0.0600 
   4807 H          -4.7183   -2.4371    4.8014 H         1 DDD         0.4180 
   4808 H          -1.7073   -3.9811    6.4114 H         1 DDD         0.4180 
   4809 H           1.3337   -1.8731    9.5834 H         1 DDD         0.4180 
   4810 H           0.7487    1.4409    4.1914 H         1 DDD         0.4180 
   4811 H           6.4207    1.0979    8.4224 H         1 DDD         0.4180 
   4812 H           6.6187    6.3569    8.0484 H         1 DDD         0.4180 
   4813 H          12.7317   -1.6781   11.8754 H         1 DDD         0.0600 
   4814 H          13.2677   -0.2161   11.0174 H         1 DDD         0.0600 
   4815 H          12.0627    0.5319   13.5374 H         1 DDD         0.0300 
   4816 H          10.5687   -1.4991   13.2224 H         1 DDD         0.0600 
   4817 H          10.4337   -0.9621   11.5874 H         1 DDD         0.0600 
   4818 H           9.0937    1.0059   12.4164 H         1 DDD         0.0600 
   4819 H           7.3807    0.1039   13.9134 H         1 DDD         0.0600 
   4820 H           8.4937   -1.2471   14.2594 H         1 DDD         0.0600 
   4821 H           7.2027   -0.6361   11.4694 H         1 DDD         0.0600 
   4822 H           5.4027   -1.1321   12.8634 H         1 DDD         0.0600 
   4823 H           6.2227   -2.4591   13.5924 H         1 DDD         0.0600 
   4824 H           5.5317   -2.2331   10.5614 H         1 DDD         0.0600 
   4825 H           3.4977   -1.8551   11.9514 H         1 DDD         0.0600 
   4826 H           3.8347   -3.2611   12.8434 H         1 DDD         0.0600 
   4827 H           3.2717   -3.4751    9.8344 H         1 DDD         0.0600 
   4828 H           2.6397   -5.3451   12.1654 H         1 DDD         0.0600 
   4829 H           4.1337   -5.4911   11.2254 H         1 DDD         0.0600 
   4830 H           1.3857   -5.7161    9.9494 H         1 DDD         0.0300 
   4831 H           1.9557   -7.6441   11.5744 H         1 DDD         0.0600 
   4832 H           2.9857   -8.1821   10.2784 H         1 DDD         0.0600 
   4833 H           0.0197   -7.5951    9.8664 H         1 DDD         0.0600 
   4834 H           1.1647  -10.2921   10.7464 H         1 DDD         0.0600 
   4835 H          -0.4103  -10.1451    9.9434 H         1 DDD         0.0600 
   4836 H           0.4097   -8.9391   12.5284 H         1 DDD         0.0600 
   4837 H          -2.2773   -9.2411   11.1524 H         1 DDD         0.0600 
   4838 H          -1.3633   -7.7331   11.5054 H         1 DDD         0.0600 
   4839 H          -3.2433   -7.7731   13.0914 H         1 DDD         0.0600 
   4840 H          -3.5203   -9.1711   14.9774 H         1 DDD         0.0600 
   4841 H          -2.5473  -10.3571   14.4554 H         1 DDD         0.0600 
   4842 H          -4.7123  -10.8681   14.0274 H         1 DDD         0.0300 
   4843 H           9.1197   -2.0281   11.5904 H         1 DDD         0.4180 
   4844 H           6.9337   -3.8411   11.2184 H         1 DDD         0.4180 
   4845 H           1.8817   -9.1611    8.4304 H         1 DDD         0.4180 
   4846 H          -1.4653   -6.9501   14.0254 H         1 DDD         0.4180 
   4847 H          10.7947    5.1059   10.2564 H         1 DDD         0.0600 
   4848 H          10.0047    3.9209   11.2014 H         1 DDD         0.0600 
   4849 H          12.8637    3.1979   10.1394 H         1 DDD         0.0600 
   4850 H          13.2927    4.6159   12.2444 H         1 DDD         0.4180 
   4851 H          12.0877    2.5989    6.3374 H         1 DDD         0.0600 
   4852 H          12.9497    4.7839    7.7384 H         1 DDD         0.0600 
   4853 H          14.0797    4.9399    6.4064 H         1 DDD         0.0600 
   4854 H          13.9827    2.8559    8.5034 H         1 DDD         0.0300 
   4855 H          15.9747    2.7109    6.2364 H         1 DDD         0.0600 
   4856 H          14.6467    1.6569    6.6444 H         1 DDD         0.0600 
   4857 H          16.8807    2.0649    8.5534 H         1 DDD         0.0600 
   4858 H          16.7697   -0.1501    6.3604 H         1 DDD         0.0600 
   4859 H          17.7117   -0.0811    7.7944 H         1 DDD         0.0600 
   4860 H          18.8107    2.1469    6.9314 H         1 DDD         0.0600 
   4861 H          19.4247   -0.6481    5.8274 H         1 DDD         0.0600 
   4862 H          20.0027    0.2119    7.2914 H         1 DDD         0.0600 
   4863 H          20.5877    0.8339    4.4084 H         1 DDD         0.0300 
   4864 H          22.4887   -0.1691    6.5414 H         1 DDD         0.0600 
   4865 H          21.6867   -1.1711    5.3824 H         1 DDD         0.0600 
   4866 H          22.8737    0.0989    4.8814 H         1 DDD         0.0600 
   4867 H          15.8837    0.7639    9.7284 H         1 DDD         0.4180 
   4868 H          17.6767    0.9139    4.5984 H         1 DDD         0.4180 
   4869 H          24.4377    1.4599    7.8614 H         1 DDD         0.0600 
   4870 H          25.1357    2.9839    8.0504 H         1 DDD         0.0600 
   4871 H          25.4257    1.8319    9.3654 H         1 DDD         0.0600 
   4872 H          23.7017    3.2649   10.2874 H         1 DDD         0.0300 
   4873 H          23.5467    0.6589   10.7284 H         1 DDD         0.0600 
   4874 H          22.5837    0.5879    9.3584 H         1 DDD         0.0600 
   4875 H          21.2997    2.6799   10.7654 H         1 DDD         0.0600 
   4876 H          20.5587   -0.2331   11.4164 H         1 DDD         0.0600 
   4877 H          20.3467    0.4289    9.8474 H         1 DDD         0.0600 
   4878 H          18.9937    1.5499   12.4054 H         1 DDD         0.0600 
   4879 H          18.2937   -0.7471   11.7404 H         1 DDD         0.0600 
   4880 H          17.6567   -0.1651   10.2754 H         1 DDD         0.0600 
   4881 H          16.9937    0.5539   13.0704 H         1 DDD         0.0600 
   4882 H          16.2247   -1.5911   12.3994 H         1 DDD         0.0600 
   4883 H          15.4357   -0.9561   10.9484 H         1 DDD         0.0600 
   4884 H          14.3907    0.3749   13.3454 H         1 DDD         0.0300 
   4885 H          17.7467    2.4789   10.4514 H         1 DDD         0.4180 
   4886 H          16.3837    2.3529   11.8144 H         1 DDD         0.4180 
   4887 H          12.4797    2.7299    4.3364 H         1 DDD         0.4180 
   4888 H         -19.3783   -5.0951    8.0614 H         1 DDD         0.0600 
   4889 H         -21.0793   -5.3041    7.6494 H         1 DDD         0.0600 
   4890 H         -20.6273   -4.0071    5.5504 H         1 DDD         0.0600 
   4891 H         -18.1023   -5.0121    5.4714 H         1 DDD         0.4180 
   4892 H          23.3197    4.0899    5.7794 H         1 DDD         0.0600 
   4893 H          22.3137    5.1339    5.0054 H         1 DDD         0.0600 
   4894 H          20.6587    4.3669    7.1824 H         1 DDD         0.0600 
   4895 H          21.4907    5.8149    6.9084 H         1 DDD         0.0600 
   4896 H           2.9947   -4.6911    5.1814 H         1 DDD         0.0600 
   4897 H           4.6957   -4.3881    5.3084 H         1 DDD         0.0600 
   4898 H           4.8097   -5.6341    7.5454 H         1 DDD         0.0600 
   4899 H           4.7087   -7.5441    6.6894 H         1 DDD         0.4180 
   4900 H          -1.2743  -16.2471   17.4174 H         1 DDD         0.0600 
   4901 H          -0.7513  -17.8141   16.7174 H         1 DDD         0.0600 
   4902 H          -1.7173  -17.0561   14.5364 H         1 DDD         0.0300 
   4903 H          -3.5813  -17.1141   16.9734 H         1 DDD         0.0600 
   4904 H          -2.9903  -18.5231   16.2004 H         1 DDD         0.0600 
   4905 H          -4.5273  -16.3971   14.5744 H         1 DDD         0.0600 
   4906 H          -5.7923  -17.3691   16.4734 H         1 DDD         0.0600 
   4907 H          -5.8153  -18.9431   15.6114 H         1 DDD         0.0600 
   4908 H          -6.6383  -17.4521   13.5344 H         1 DDD         0.0600 
   4909 H          -9.0413  -17.4461   14.6914 H         1 DDD         0.0600 
   4910 H          -8.2493  -18.4421   15.9174 H         1 DDD         0.0600 
   4911 H          -8.2723  -19.1331   13.0344 H         1 DDD         0.0300 
   4912 H         -10.5233  -18.9811   14.3124 H         1 DDD         0.0600 
   4913 H          -9.9403  -20.2211   15.3234 H         1 DDD         0.0600 
   4914 H          -9.7603  -20.8941   12.3124 H         1 DDD         0.0600 
   4915 H         -12.4473  -21.0041   13.8174 H         1 DDD         0.0600 
   4916 H         -12.0153  -22.1861   12.5574 H         1 DDD         0.0600 
   4917 H         -11.5853  -20.6091   10.8904 H         1 DDD         0.0300 
   4918 H         -14.4293  -20.6051   12.0404 H         1 DDD         0.0600 
   4919 H         -13.6953  -21.8261   11.0964 H         1 DDD         0.0600 
   4920 H         -14.0053  -19.0501   10.1654 H         1 DDD         0.0600 
   4921 H         -16.0773  -20.0851   10.8394 H         1 DDD         0.0600 
   4922 H         -15.8643  -21.3401    9.5584 H         1 DDD         0.0600 
   4923 H         -16.1793  -18.3851    9.1804 H         1 DDD         0.0600 
   4924 H         -18.2043  -19.2881    9.8914 H         1 DDD         0.0600 
   4925 H         -18.0833  -20.6631    8.7434 H         1 DDD         0.0600 
   4926 H         -18.4943  -17.6791    8.1394 H         1 DDD         0.0600 
   4927 H         -20.6763  -18.7161    9.1404 H         1 DDD         0.0600 
   4928 H         -20.4343  -19.8631    7.7714 H         1 DDD         0.0600 
   4929 H         -22.1323  -18.2401    7.1684 H         1 DDD         0.0300 
   4930 H         -20.8243  -18.2721    6.0384 H         1 DDD         0.0300 
   4931 H          -4.0783  -19.2251   14.2184 H         1 DDD         0.4180 
   4932 H          -7.7533  -15.7501   14.1674 H         1 DDD         0.4180 
   4933 H         -10.1533  -22.8231   12.9474 H         1 DDD         0.4180 
   4934 H         -12.8483  -19.9721    8.6334 H         1 DDD         0.4180 
   4935 H         -15.0883  -20.0991    7.7344 H         1 DDD         0.4180 
   4936 H         -17.4723  -19.3051    6.7004 H         1 DDD         0.4180 
   4937 H         -22.0843  -13.7151    7.5214 H         1 DDD         0.0600 
   4938 H         -22.2203  -14.1861    5.8324 H         1 DDD         0.0600 
   4939 H         -19.5163  -13.9761    6.0294 H         1 DDD         0.0600 
   4940 H         -20.4283  -14.5811    8.5824 H         1 DDD         0.4180 
   4941 H          -5.1783  -12.8371   13.3434 H         1 DDD         0.0600 
   4942 H          -4.1993  -14.1311   12.6044 H         1 DDD         0.0600 
   4943 H          -2.6183  -12.3411   14.1754 H         1 DDD         0.0600 
   4944 H          -3.3873  -13.5601   16.1834 H         1 DDD         0.4180 
   4945 H          18.6417   -5.8311   17.4124 H         1 DDD         0.0600 
   4946 H          19.8157   -6.3291   16.2424 H         1 DDD         0.0600 
   4947 H          18.1617   -6.3121   14.3504 H         1 DDD         0.0300 
   4948 H          17.4257   -7.7411   16.9184 H         1 DDD         0.0600 
   4949 H          18.6527   -8.1081   15.8834 H         1 DDD         0.0600 
   4950 H          15.6987   -7.9971   14.9004 H         1 DDD         0.0600 
   4951 H          16.5287   -9.8521   16.5694 H         1 DDD         0.0600 
   4952 H          17.4937  -10.3961   15.2484 H         1 DDD         0.0600 
   4953 H          15.3587  -10.5581   13.7934 H         1 DDD         0.0300 
   4954 H          14.0037   -9.1001   15.4164 H         1 DDD         0.0600 
   4955 H          14.0097  -10.5491   16.4614 H         1 DDD         0.0600 
   4956 H          12.7977  -11.5871   14.1844 H         1 DDD         0.0600 
   4957 H          10.8817  -10.0771   14.6514 H         1 DDD         0.0600 
   4958 H          11.7437   -9.6141   16.0404 H         1 DDD         0.0600 
   4959 H          11.0917  -12.6171   15.4064 H         1 DDD         0.0600 
   4960 H           9.3387  -10.5091   16.6254 H         1 DDD         0.0600 
   4961 H           9.4777  -11.9991   17.4224 H         1 DDD         0.0600 
   4962 H           8.5977  -13.2921   15.5124 H         1 DDD         0.0300 
   4963 H           6.7117  -10.9771   16.2214 H         1 DDD         0.0600 
   4964 H           7.2597  -12.1121   17.3684 H         1 DDD         0.0600 
   4965 H           6.4197  -14.0601   15.8824 H         1 DDD         0.0600 
   4966 H           4.4237  -11.8471   16.3094 H         1 DDD         0.0600 
   4967 H           4.9247  -12.8541   17.5914 H         1 DDD         0.0600 
   4968 H           3.5357  -14.0891   15.1984 H         1 DDD         0.0600 
   4969 H           3.9877  -15.1241   17.9724 H         1 DDD         0.0600 
   4970 H           4.9307  -15.6291   16.6344 H         1 DDD         0.0600 
   4971 H           2.8677  -16.4621   15.4694 H         1 DDD         0.0600 
   4972 H           1.5267  -15.5381   17.8534 H         1 DDD         0.0600 
   4973 H           1.3797  -17.2891   17.8714 H         1 DDD         0.0600 
   4974 H           0.8257  -16.8121   15.2724 H         1 DDD         0.0600 
   4975 H          16.3937   -8.8221   13.2354 H         1 DDD         0.4180 
   4976 H          12.6727  -10.2831   12.7174 H         1 DDD         0.4180 
   4977 H          11.7077  -12.9611   17.3954 H         1 DDD         0.4180 
   4978 H           5.3967  -11.6781   14.7044 H         1 DDD         0.4180 
   4979 H           1.6857  -13.8841   16.6004 H         1 DDD         0.4180 
   4980 H           3.5267  -17.8501   17.8364 H         1 DDD         0.4180 
   4981 H          -0.1563  -14.7911   14.9484 H         1 DDD         0.4180 
   4982 H          15.8647   -3.0001   16.4324 H         1 DDD         0.0600 
   4983 H          14.1817   -2.8301   16.4994 H         1 DDD         0.0600 
   4984 H          14.1207   -3.9361   14.1544 H         1 DDD         0.0600 
   4985 H          13.9147   -6.0381   15.5014 H         1 DDD         0.4180 
   4986 H          24.9387   -4.1661   14.2274 H         1 DDD         0.0600 
   4987 H          26.7037   -4.1081   14.1084 H         1 DDD         0.0600 
   4988 H          25.8957   -5.0771   15.2964 H         1 DDD         0.0600 
   4989 H          24.9687   -2.6931   16.2544 H         1 DDD         0.0600 
   4990 H          26.9477   -1.5811   14.2124 H         1 DDD         0.0600 
   4991 H          26.4017   -0.7741   15.5994 H         1 DDD         0.0600 
   4992 H          24.4537   -1.9841   13.4534 H         1 DDD         0.0600 
   4993 H          24.0907    0.6169   14.4564 H         1 DDD         0.0600 
   4994 H          23.9397   -0.5871   15.7774 H         1 DDD         0.0600 
   4995 H          22.3707   -0.7691   13.2014 H         1 DDD         0.0600 
   4996 H          21.7117   -1.9921   15.9104 H         1 DDD         0.0600 
   4997 H          22.6187   -2.8081   14.6324 H         1 DDD         0.0600 
   4998 H          19.7467   -1.9051   14.4614 H         1 DDD         0.0600 
   4999 H          21.1047   -4.6781   14.8154 H         1 DDD         0.0600 
   5000 H          19.7107   -4.6711   13.8704 H         1 DDD         0.0600 
   5001 H          18.4507   -3.6631   15.8004 H         1 DDD         0.0600 
   5002 H          27.7867   -2.9351   16.0974 H         1 DDD         0.4180 
   5003 H          25.8477    0.4059   13.1674 H         1 DDD         0.4180 
   5004 H          21.3727    0.8469   14.0014 H         1 DDD         0.4180 
   5005 H          19.7727   -2.9041   12.4284 H         1 DDD         0.4180 
   5006 H          20.2727   -2.7351   16.9034 H         1 DDD         0.4180 
   5007 H         -13.8263  -17.0371   11.3964 H         1 DDD         0.0600 
   5008 H         -12.9833  -16.1721   10.1704 H         1 DDD         0.0600 
   5009 H         -11.7783  -16.5821   12.9864 H         1 DDD         0.0600 
   5010 H          -9.9073  -16.2631   11.8064 H         1 DDD         0.4180 
   5011 H          10.2487   -9.8371   12.2184 H         1 DDD         0.0600 
   5012 H           8.5797   -9.5981   12.6074 H         1 DDD         0.0600 
   5013 H           7.9177  -11.7371   11.6514 H         1 DDD         0.0600 
   5014 H           9.3247  -13.1601   10.8024 H         1 DDD         0.4180 
   5015 H           6.4337   10.8949    9.1604 H         1 DDD         0.4180 
   5016 H          17.1647   10.1169   12.0004 H         1 DDD         0.4180 
   5017 H         -28.5003    2.1269    9.4984 H         1 DDD         0.0600 
   5018 H         -28.2513    3.3369    8.2454 H         1 DDD         0.0600 
   5019 H         -25.5803    2.4119    8.6054 H         1 DDD         0.0600 
   5020 H         -26.5263    2.2019    6.6064 H         1 DDD         0.4180 
   5021 H         -14.0393    2.3109    9.8534 H         1 DDD         0.0600 
   5022 H         -12.8953    3.3059    9.0304 H         1 DDD         0.0600 
   5023 H         -11.3863    2.8759   11.3884 H         1 DDD         0.0600 
   5024 H         -10.2373    1.5149    9.8444 H         1 DDD         0.4180 
   5025 H           7.5657    6.5909    3.6044 H         1 DDD         0.0600 
   5026 H           6.9357    5.8989    5.0734 H         1 DDD         0.0600 
   5027 H           5.1927    5.9929    2.5884 H         1 DDD         0.0600 
   5028 H           6.1447    3.7209    2.2224 H         1 DDD         0.4180 
   5029 H          -5.5863    3.3459    6.5004 H         1 DDD         0.0600 
   5030 H          -6.4143    4.0839    7.8254 H         1 DDD         0.0600 
   5031 H          -8.2263    2.4579    7.6684 H         1 DDD         0.0600 
   5032 H          -7.2503    0.2559    7.0034 H         1 DDD         0.4180 
   5033 H          17.6767    7.0699   10.4664 H         1 DDD         0.0600 
   5034 H          16.2737    6.0999   10.6664 H         1 DDD         0.0600 
   5035 H          17.7207    4.6799    9.5424 H         1 DDD         0.0600 
   5036 H          18.4807    6.3029    7.4874 H         1 DDD         0.4180 
   5037 H          -0.3913  -10.7801   13.4084 H         1 DDD         0.4180 
   5038 H           9.9177    0.2389   14.9114 H         1 DDD         0.4180 
   5039 H          22.4557    2.6559   12.3824 H         1 DDD         0.4180 
   5040 H          -7.2863  -23.0421   14.5724 H         1 DDD         0.0600 
   5041 H          -5.8353  -22.9771   13.4864 H         1 DDD         0.0600 
   5042 H          -6.1743  -21.6111   16.2264 H         1 DDD         0.0600 
   5043 H          -4.5683  -23.6341   16.0854 H         1 DDD         0.4180 
   5044 H          15.7287  -14.2931   16.1234 H         1 DDD         0.0600 
   5045 H          15.0757  -15.0551   14.6564 H         1 DDD         0.0600 
   5046 H          17.6097  -15.2141   13.9084 H         1 DDD         0.0600 
   5047 H          18.5127  -14.7241   16.0094 H         1 DDD         0.4180 
   5048 H          -6.3663   -1.4311    9.2214 H         1 DDD         0.4180 
   5049 H           1.3337   -3.3121   11.7734 H         1 DDD         0.4180 
   5050 H          12.2407    6.6719   10.9414 H         1 DDD         0.4180 
   5051 H         -16.4623  -13.0981    7.8804 H         1 DDD         0.4180 
   5052 H         -19.9393   14.1909    4.0934 H         1 DDD         0.4180 
   5053 H         -23.2813   16.5649   20.4624 H         1 DDD         0.0300 
   5054 H         -22.5733   18.0449   20.7784 H         1 DDD         0.0300 
   5055 H         -20.9963   17.8429   18.8834 H         1 DDD         0.0600 
   5056 H         -21.6033   16.2669   18.4544 H         1 DDD         0.0600 
   5057 H         -20.5903   16.9399   21.3124 H         1 DDD         0.0600 
   5058 H         -19.1463   15.4159   19.1284 H         1 DDD         0.0600 
   5059 H         -18.7043   15.5749   20.9234 H         1 DDD         0.0600 
   5060 H         -18.8763   18.0009   19.0754 H         1 DDD         0.0600 
   5061 H         -16.9583   16.2569   18.2714 H         1 DDD         0.0600 
   5062 H         -16.5273   16.1769   19.9534 H         1 DDD         0.0600
[truncated: 11,835,310 more chars]
