# Supplementary material for: In-Silico Design, Synthesis and Evaluation of a Nanostructured Hydrogel as a Dimethoate Removal Agent
Source: Nanomaterials (Basel). 2018 Jan 4;8(1):23. doi: 10.3390/nano8010023 (PMC5791110; doi:10.3390/nano8010023)
Supplement: Supplementary file 1 [file nanomaterials-08-00023-s001.zip › nanomaterials-253209-supplementary/supplementary-material/File-S2.mol2]

@<TRIPOS>MOLECULE
Displayed atoms
126929   87391    3
SMALL
USER_CHARGES


@<TRIPOS>ATOM
      1 C         -29.5191  -13.5099   19.8292 C.3       1 DDD         0.1900 
      2 C         -28.7441  -13.3679   18.4492 C.3       1 DDD        -0.1200 
      3 C         -27.7481  -14.5369   18.2992 C.3       1 DDD         0.2200 
      4 C         -26.9441  -14.3539   16.9902 C.3       1 DDD        -0.1200 
      5 C         -25.6351  -13.4949   17.1062 C.3       1 DDD         0.2200 
      6 C         -24.8851  -13.4679   15.7692 C.3       1 DDD        -0.1200 
      7 C         -23.7891  -14.4879   15.6182 C.3       1 DDD         0.2050 
      8 C         -22.4821  -14.0239   16.2972 C.3       1 DDD        -0.1200 
      9 C         -21.3221  -15.0459   16.3312 C.3       1 DDD         0.2050 
     10 C         -20.3131  -14.8449   15.2022 C.3       1 DDD        -0.1200 
     11 C         -19.3521  -16.0559   14.9662 C.3       1 DDD         0.2050 
     12 C         -17.9251  -15.8369   14.3592 C.3       1 DDD        -0.1200 
     13 C         -16.8691  -15.2279   15.2262 C.3       1 DDD         0.2200 
     14 O         -26.0921  -12.1809   17.3722 O.3       1 DDD        -0.3300 
     15 O         -17.0731  -13.8109   15.2642 O.3       1 DDD        -0.3300 
     16 C         -16.2811   -8.0979   20.6272 C.3       1 DDD        -0.1200 
     17 C         -17.7171   -7.7109   20.3192 C.3       1 DDD         0.2200 
     18 C         -18.8281   -8.2189   21.3282 C.3       1 DDD        -0.1200 
     19 C         -20.3311   -8.0519   20.9592 C.3       1 DDD         0.2200 
     20 C         -20.8361   -6.5789   20.7722 C.3       1 DDD        -0.1200 
     21 C         -22.3001   -6.3499   20.3982 C.3       1 DDD         0.2200 
     22 C         -23.2901   -6.8339   21.5122 C.3       1 DDD        -0.1200 
     23 C         -24.7881   -6.8079   21.1342 C.3       1 DDD         0.2200 
     24 C         -25.7871   -6.9759   22.2982 C.3       1 DDD        -0.1200 
     25 C         -27.3081   -6.8669   21.7932 C.3       1 DDD         0.2200 
     26 C         -28.2501   -7.1809   23.0432 C.3       1 DDD        -0.1200 
     27 C         -29.7461   -7.2969   22.7282 C.3       1 DDD         0.1900 
     28 O         -20.5901   -8.6859   19.7042 O.3       1 DDD        -0.3300 
     29 O         -24.9911   -7.8699   20.2272 O.3       1 DDD        -0.3300 
     30 O         -30.0011   -8.2299   21.6902 O.3       1 DDD        -0.3300 
     31 O         -30.4871  -12.4179   19.8332 O.3       1 DDD        -0.3300 
     32 C         -30.1931  -11.1279   20.0822 C.2       1 DDD         0.5100 
     33 C         -31.5031  -10.3599   20.1182 C.3       1 DDD        -0.1200 
     34 C         -31.4341   -8.8659   19.8412 C.3       1 DDD         0.2050 
     35 C         -31.2001   -8.1429   21.1882 C.2       1 DDD         0.5100 
     36 O         -29.0621  -10.6389   20.1612 O.2       1 DDD        -0.4300 
     37 O         -32.7151   -8.4919   19.3502 O.3       1 DDD        -0.6830 
     38 O         -32.0671   -7.4309   21.6982 O.2       1 DDD        -0.4300 
     39 C         -25.3151  -11.2449   18.0142 C.2       1 DDD         0.5100 
     40 C         -26.0481  -10.0029   18.3202 C.3       1 DDD        -0.1200 
     41 C         -25.2861   -8.7319   17.9272 C.3       1 DDD         0.2050 
     42 C         -25.4361   -7.5939   19.0182 C.2       1 DDD         0.5100 
     43 O         -24.1771  -11.3799   18.4852 O.2       1 DDD        -0.4300 
     44 O         -25.7821   -8.2139   16.6662 O.3       1 DDD        -0.6830 
     45 O         -25.8771   -6.5019   18.6882 O.2       1 DDD        -0.4300 
     46 O         -23.5151  -14.7189   14.2312 O.3       1 DDD        -0.6830 
     47 O         -20.0231  -16.9119   14.1712 O.3       1 DDD        -0.6830 
     48 O         -28.3521  -15.7749   18.6272 O.3       1 DDD        -0.3300 
     49 O         -22.4021   -4.9879   20.1142 O.3       1 DDD        -0.3300 
     50 O         -32.5361  -18.8989   19.6782 O.co2     1 DDD        -0.8000 
     51 C         -31.7391  -18.2049   20.3912 C.2       1 DDD         0.7000 
     52 C         -30.6941  -17.2049   19.7662 C.3       1 DDD        -0.2200 
     53 C         -29.8241  -17.6729   18.6112 C.3       1 DDD         0.2050 
     54 C         -29.2181  -16.5119   17.8732 C.2       1 DDD         0.5100 
     55 O         -31.6881  -18.4349   21.5862 O.co2     1 DDD        -0.8000 
     56 O         -28.7801  -18.5239   19.1862 O.3       1 DDD        -0.6830 
     57 O         -29.4721  -16.3079   16.6812 O.2       1 DDD        -0.4300 
     58 O         -27.6291   -5.5319   21.4302 O.3       1 DDD        -0.3300 
     59 C         -28.5271   -5.3539   20.4562 C.2       1 DDD         0.5100 
     60 C         -28.6811   -3.9099   20.0702 C.3       1 DDD        -0.1200 
     61 C         -27.8611   -3.5699   18.7912 C.3       1 DDD         0.2050 
     62 C         -26.7241   -2.5999   19.1012 C.2       1 DDD         0.5100 
     63 O         -29.1281   -6.2739   19.9042 O.2       1 DDD        -0.4300 
     64 O         -28.8451   -3.0179   17.9462 O.3       1 DDD        -0.6830 
     65 O         -26.0991   -2.4909   20.1922 O.2       1 DDD        -0.4300 
     66 C         -16.7911  -15.7949   16.6292 C.3       1 DDD        -0.1200 
     67 C         -15.4161  -15.6899   17.2792 C.3       1 DDD         0.2050 
     68 C         -14.3691  -16.6819   16.7532 C.3       1 DDD        -0.1200 
     69 C         -12.8941  -16.5619   17.3762 C.3       1 DDD         0.2200 
     70 C         -11.9651  -17.6839   16.8062 C.3       1 DDD        -0.1200 
     71 C         -10.4511  -17.7539   17.3322 C.3       1 DDD         0.2200 
     72 C          -9.5261  -18.2919   16.2062 C.3       1 DDD        -0.1200 
     73 C          -8.0341  -17.7859   16.3842 C.3       1 DDD         0.2200 
     74 C          -7.2531  -18.4249   17.5582 C.3       1 DDD        -0.1200 
     75 C          -5.6941  -18.3989   17.4012 C.3       1 DDD         0.2050 
     76 C          -4.8731  -18.9289   18.5862 C.3       1 DDD        -0.1200 
     77 C          -3.3001  -18.8399   18.3262 C.3       1 DDD         0.2050 
     78 O         -12.3351  -15.2859   16.8652 O.3       1 DDD        -0.3300 
     79 O          -8.0351  -16.3569   16.3592 O.3       1 DDD        -0.3300 
     80 C          -3.4541   -7.2829   15.9812 C.3       1 DDD        -0.1200 
     81 C          -4.6601   -8.0269   15.2592 C.3       1 DDD         0.2200 
     82 C          -5.1681   -9.3189   15.9462 C.3       1 DDD        -0.1200 
     83 C          -6.6771   -9.6929   15.7182 C.3       1 DDD         0.2200 
     84 C          -7.5461   -9.6169   17.0082 C.3       1 DDD        -0.1200 
     85 C          -7.8431   -8.1749   17.5082 C.3       1 DDD         0.2050 
     86 C          -8.9681   -8.0909   18.6272 C.3       1 DDD        -0.1200 
     87 C         -10.4021   -8.3869   18.2432 C.3       1 DDD         0.2200 
     88 C         -11.3721   -7.6069   19.1602 C.3       1 DDD        -0.1200 
     89 C         -12.8621   -7.7189   18.7892 C.3       1 DDD         0.2050 
     90 C         -13.8341   -7.9049   19.9302 C.3       1 DDD        -0.1200 
     91 C         -15.2931   -8.2019   19.4092 C.3       1 DDD         0.2200 
     92 O          -6.7771  -11.0279   15.1652 O.3       1 DDD        -0.3300 
     93 O         -10.6811   -9.7719   18.3722 O.3       1 DDD        -0.3300 
     94 O         -15.2251   -9.5589   18.8212 O.3       1 DDD        -0.3300 
     95 C         -16.0811  -13.0129   15.2442 C.2       1 DDD         0.5100 
     96 C         -16.3811  -11.5759   15.7372 C.3       1 DDD        -0.1200 
     97 C         -15.4011  -11.2289   16.9422 C.3       1 DDD         0.2050 
     98 C         -15.5571   -9.7719   17.5282 C.2       1 DDD         0.5100 
     99 O         -14.9231  -13.2829   14.8482 O.2       1 DDD        -0.4300 
    100 O         -15.4451  -12.1559   18.0682 O.3       1 DDD        -0.6830 
    101 O         -15.9571   -8.8229   16.8032 O.2       1 DDD        -0.4300 
    102 C          -7.7111  -15.6679   15.2862 C.2       1 DDD         0.5100 
    103 C          -7.8311  -14.1779   15.5822 C.3       1 DDD        -0.1200 
    104 C          -6.7461  -13.3479   14.9532 C.3       1 DDD         0.2050 
    105 C          -6.4121  -12.1169   15.7352 C.2       1 DDD         0.5100 
    106 O          -7.4531  -16.0449   14.1652 O.2       1 DDD        -0.4300 
    107 O          -7.1871  -13.0589   13.6272 O.3       1 DDD        -0.6830 
    108 O          -5.6951  -12.2069   16.7292 O.2       1 DDD        -0.4300 
    109 C         -12.0981  -14.1919   17.6262 C.2       1 DDD         0.5100 
    110 C         -11.4181  -13.0349   16.8972 C.3       1 DDD        -0.1200 
    111 C         -10.6731  -12.0649   17.8062 C.3       1 DDD         0.2050 
    112 C         -10.7561  -10.6259   17.3232 C.2       1 DDD         0.5100 
    113 O         -12.2991  -14.0949   18.8722 O.2       1 DDD        -0.4300 
    114 O          -9.2941  -12.5859   17.9742 O.3       1 DDD        -0.6830 
    115 O         -10.8401  -10.2229   16.1632 O.2       1 DDD        -0.4300 
    116 O         -10.4231  -18.6919   18.4572 O.3       1 DDD        -0.3300 
    117 O          -9.9811  -22.3989   20.2452 O.co2     1 DDD        -0.8000 
    118 C         -10.8641  -21.8449   20.9542 C.2       1 DDD         0.7000 
    119 C         -11.2371  -20.3779   20.7392 C.3       1 DDD        -0.2200 
    120 C         -10.0061  -19.4239   20.6272 C.3       1 DDD         0.2050 
    121 C         -10.3941  -18.2709   19.6722 C.2       1 DDD         0.5100 
    122 O         -11.5441  -22.5259   21.7652 O.co2     1 DDD        -0.8000 
    123 O          -9.2851  -18.9939   21.7682 O.3       1 DDD        -0.6830 
    124 O         -10.4911  -17.1069   20.0102 O.2       1 DDD        -0.4300 
    125 O          -5.4231  -19.1199   16.2152 O.3       1 DDD        -0.6830 
    126 O         -15.6571  -15.8999   18.7312 O.3       1 DDD        -0.6830 
    127 O          -6.6351   -7.7129   18.1512 O.3       1 DDD        -0.6830 
    128 O         -17.8611   -6.3699   19.7982 O.3       1 DDD        -0.3300 
    129 C         -17.7561   -5.2599   20.5552 C.2       1 DDD         0.5100 
    130 C         -17.9641   -3.9129   19.8362 C.3       1 DDD        -0.1200 
    131 C         -16.7811   -3.3719   18.9682 C.3       1 DDD         0.2050 
    132 C         -16.8281   -1.8109   18.8562 C.2       1 DDD         0.5100 
    133 O         -17.4321   -5.3649   21.7542 O.2       1 DDD        -0.4300 
    134 O         -16.8831   -3.9489   17.6972 O.3       1 DDD        -0.6830 
    135 O         -16.7381   -1.1369   19.8452 O.2       1 DDD        -0.4300 
    136 O          -5.6751   -7.0599   14.8382 O.3       1 DDD        -0.3300 
    137 C          -5.6101   -6.3079   13.7602 C.2       1 DDD         0.5100 
    138 C          -6.6871   -5.2659   13.6472 C.3       1 DDD        -0.1200 
    139 C          -6.1891   -4.0849   14.4622 C.3       1 DDD         0.2050 
    140 C          -5.6261   -2.8609   13.6672 C.2       1 DDD         0.5100 
    141 O          -4.7431   -6.4939   12.9502 O.2       1 DDD        -0.4300 
    142 O          -7.2731   -3.7059   15.2812 O.3       1 DDD        -0.6830 
    143 O          -5.3731   -2.9299   12.4422 O.2       1 DDD        -0.4300 
    144 C          -2.4621  -19.3959   19.5522 C.3       1 DDD        -0.1200 
    145 C          -0.9181  -19.2589   19.5362 C.3       1 DDD         0.2050 
    146 C          -0.5241  -17.7739   19.2752 C.3       1 DDD        -0.1200 
    147 C           0.9119  -17.2379   19.6992 C.3       1 DDD         0.2200 
    148 C           2.0269  -18.1819   19.1422 C.3       1 DDD        -0.1200 
    149 C           3.4399  -17.7189   19.4592 C.3       1 DDD         0.2050 
    150 C           4.5149  -18.6349   18.8262 C.3       1 DDD        -0.1200 
    151 C           6.0089  -18.1109   18.9122 C.3       1 DDD         0.2200 
    152 C           7.0069  -18.7309   17.9152 C.3       1 DDD        -0.1200 
    153 C           8.5469  -18.6599   18.2452 C.3       1 DDD         0.2050 
    154 C           9.2239  -17.3059   17.8442 C.3       1 DDD        -0.1200 
    155 C          10.7029  -17.1279   18.0912 C.3       1 DDD         0.2050 
    156 O           1.0539  -15.8129   19.6452 O.3       1 DDD        -0.3300 
    157 O           6.0669  -16.6519   18.8182 O.3       1 DDD        -0.3300 
    158 C          10.0799   -9.5019   17.0842 C.3       1 DDD        -0.1200 
    159 C           8.7669   -9.3829   16.2862 C.3       1 DDD         0.2200 
    160 C           7.3969   -9.4429   17.0642 C.3       1 DDD        -0.1200 
    161 C           6.5359  -10.6889   16.7972 C.3       1 DDD         0.2200 
    162 C           4.9989  -10.4299   16.4192 C.3       1 DDD        -0.1200 
    163 C           4.6099   -9.5039   15.2402 C.3       1 DDD         0.2200 
    164 C           3.1559   -9.5349   14.9102 C.3       1 DDD        -0.1200 
    165 C           2.1949   -9.5739   16.1092 C.3       1 DDD         0.2200 
    166 C           0.9009   -8.7509   15.9412 C.3       1 DDD        -0.1200 
    167 C          -0.1431   -9.3609   14.9422 C.3       1 DDD         0.2050 
    168 C          -1.3321   -8.4269   14.7722 C.3       1 DDD        -0.1200 
    169 C          -2.0671   -8.0779   16.1312 C.3       1 DDD         0.2200 
    170 O           6.5789  -11.6019   17.8932 O.3       1 DDD        -0.3300 
    171 O           1.9539  -10.9199   16.3142 O.3       1 DDD        -0.3300 
    172 O          -2.2851   -9.2799   16.8992 O.3       1 DDD        -0.3300 
    173 C          -1.8651  -12.8529   19.6142 C.2       1 DDD         0.7000 
    174 C          -1.5451  -11.4689   18.9792 C.3       1 DDD        -0.2200 
    175 C          -2.7161  -10.4579   19.0562 C.3       1 DDD         0.2050 
    176 C          -2.5551   -9.1169   18.2892 C.2       1 DDD         0.5100 
    177 O          -1.2081  -13.1089   20.6662 O.co2     1 DDD        -0.8000 
    178 O          -3.0761  -10.0989   20.4092 O.3       1 DDD        -0.6830 
    179 O          -2.5531   -8.0439   18.9222 O.2       1 DDD        -0.4300 
    180 C           1.1129  -15.1609   18.4742 C.2       1 DDD         0.5100 
    181 C           1.6269  -13.7879   18.6852 C.3       1 DDD        -0.1200 
    182 C           1.9959  -13.0739   17.3422 C.3       1 DDD         0.2050 
    183 C           1.9509  -11.5949   17.4912 C.2       1 DDD         0.5100 
    184 O           0.7519  -15.5989   17.4182 O.2       1 DDD        -0.4300 
    185 O           3.3099  -13.4839   16.9882 O.3       1 DDD        -0.6830 
    186 O           2.0359  -11.0149   18.5702 O.2       1 DDD        -0.4300 
    187 O           3.6589  -17.8809   20.8132 O.3       1 DDD        -0.6830 
    188 O           9.2019  -19.6699   17.5572 O.3       1 DDD        -0.6830 
    189 O           4.8859   -8.2019   15.6952 O.3       1 DDD        -0.3300 
    190 O           0.4779   -9.6609   13.6722 O.3       1 DDD        -0.6830 
    191 C          11.1199  -17.1659   19.5782 C.3       1 DDD        -0.1200 
    192 C          12.3859  -16.3419   19.9052 C.3       1 DDD         0.2050 
    193 C          13.7619  -17.0429   19.7512 C.3       1 DDD        -0.1200 
    194 C          15.0219  -16.1559   19.4302 C.3       1 DDD         0.2200 
    195 C          15.4239  -15.1939   20.5792 C.3       1 DDD        -0.1200 
    196 C          16.9169  -15.0719   20.6792 C.3       1 DDD         0.2050 
    197 C          17.3859  -13.6939   21.3312 C.3       1 DDD        -0.1200 
    198 C          18.8969  -13.2509   21.3142 C.3       1 DDD         0.2200 
    199 C          19.1129  -11.8109   21.8222 C.3       1 DDD        -0.1200 
    200 C          20.5389  -11.5239   22.2912 C.3       1 DDD         0.2200 
    201 C          20.9329  -10.0369   22.4872 C.3       1 DDD        -0.1200 
    202 C          22.3949   -9.7889   22.5502 C.3       1 DDD         0.2200 
    203 O          14.9079  -15.3639   18.2582 O.3       1 DDD        -0.3300 
    204 O          19.4399  -13.3139   19.9702 O.3       1 DDD        -0.3300 
    205 C          22.1599   -9.0329   15.6652 C.3       1 DDD        -0.1200 
    206 C          21.4269   -7.8779   16.4142 C.3       1 DDD         0.2200 
    207 C          19.9319   -8.1249   16.5712 C.3       1 DDD        -0.1200 
    208 C          19.5569   -9.1839   17.6662 C.3       1 DDD         0.2200 
    209 C          18.1259   -9.2009   18.2022 C.3       1 DDD        -0.1200 
    210 C          16.8769   -9.0779   17.3172 C.3       1 DDD         0.2050 
    211 C          15.5239   -9.3729   18.0562 C.3       1 DDD        -0.1200 
    212 C          15.2179  -10.8429   18.4672 C.3       1 DDD         0.2200 
    213 C          13.8829  -10.8559   19.2612 C.3       1 DDD        -0.1200 
    214 C          12.6479  -10.3869   18.4722 C.3       1 DDD         0.2200 
    215 C          11.3469  -10.9219   18.9572 C.3       1 DDD        -0.1200 
    216 C          10.3069  -10.9139   17.7792 C.3       1 DDD         0.2200 
    217 O          19.8379  -10.4739   17.2792 O.3       1 DDD        -0.3300 
    218 O          15.2279  -11.7339   17.3372 O.3       1 DDD        -0.3300 
    219 O          10.7369  -11.8239   16.7372 O.3       1 DDD        -0.3300 
    220 C          10.2549  -16.0779   14.5302 C.2       1 DDD         0.7000 
    221 C           9.9839  -14.6779   15.0112 C.3       1 DDD        -0.2200 
    222 C          11.1399  -13.9419   15.6712 C.3       1 DDD         0.2050 
    223 C          10.7129  -13.0899   16.9002 C.2       1 DDD         0.5100 
    224 O          11.2069  -16.7049   14.9842 O.co2     1 DDD        -0.8000 
    225 O          11.9519  -13.2779   14.7922 O.3       1 DDD        -0.6830 
    226 O          10.1229  -13.6949   17.8212 O.2       1 DDD        -0.4300 
    227 C          20.4549  -14.2079   19.6842 C.2       1 DDD         0.5100 
    228 C          21.2429  -13.9049   18.4732 C.3       1 DDD        -0.1200 
    229 C          20.6519  -12.8119   17.5022 C.3       1 DDD         0.2050 
    230 C          20.4659  -11.3999   18.0982 C.2       1 DDD         0.5100 
    231 O          20.7579  -15.1269   20.4312 O.2       1 DDD        -0.4300 
    232 O          21.5999  -12.5959   16.4742 O.3       1 DDD        -0.6830 
    233 O          20.8329  -11.1099   19.2442 O.2       1 DDD        -0.4300 
    234 C          15.5399  -15.6209   17.0802 C.2       1 DDD         0.5100 
    235 C          15.1659  -14.6209   15.9492 C.3       1 DDD        -0.1200 
    236 C          16.1979  -13.4709   15.8792 C.3       1 DDD         0.2050 
    237 C          16.2859  -12.6239   17.1402 C.2       1 DDD         0.5100 
    238 O          16.4419  -16.4859   17.0632 O.2       1 DDD        -0.4300 
    239 O          15.7939  -12.7059   14.7552 O.3       1 DDD        -0.6830 
    240 O          17.3159  -12.7189   17.8402 O.2       1 DDD        -0.4300 
    241 O          17.3379  -16.0519   21.5702 O.3       1 DDD        -0.6830 
    242 O          20.7189  -12.3599   23.4542 O.3       1 DDD        -0.3300 
    243 O          12.2469  -16.0049   21.2522 O.3       1 DDD        -0.6830 
    244 O          16.7579   -7.7769   16.7912 O.3       1 DDD        -0.6830 
    245 O          22.8509  -16.7939   26.8262 O.co2     1 DDD        -0.8000 
    246 C          22.7229  -15.5479   26.6902 C.2       1 DDD         0.7000 
    247 C          22.5129  -14.9719   25.3072 C.3       1 DDD        -0.2200 
    248 C          21.7749  -13.6249   25.1802 C.3       1 DDD         0.2050 
    249 C          21.8299  -13.0359   23.7772 C.2       1 DDD         0.5100 
    250 O          22.7339  -14.7519   27.6632 O.co2     1 DDD        -0.8000 
    251 O          20.4539  -13.8629   25.6632 O.3       1 DDD        -0.6830 
    252 O          22.7909  -13.2019   23.0202 O.2       1 DDD        -0.4300 
    253 O          12.5729   -8.9419   18.3472 O.3       1 DDD        -0.3300 
    254 C          12.5909   -8.0619   19.3782 C.2       1 DDD         0.5100 
    255 C          12.7629   -6.5979   18.9892 C.3       1 DDD        -0.1200 
    256 C          12.9109   -5.5649   20.0752 C.3       1 DDD         0.1050 
    257 C          13.9959   -6.0149   21.0582 C.2       1 DDD         0.7000 
    258 O          12.4119   -8.4289   20.5562 O.2       1 DDD        -0.4300 
    259 O          11.6689   -5.3529   20.8282 O.3       1 DDD        -0.6830 
    260 O          13.7889   -5.8299   22.2892 O.co2     1 DDD        -0.8000 
    261 O           8.6779   -8.3589   15.3212 O.3       1 DDD        -0.3300 
    262 O          21.6119   -6.7469   15.5332 O.3       1 DDD        -0.3300 
    263 C          22.8129   -8.4959   23.2072 C.3       1 DDD        -0.1800 
    264 C          24.3099   -9.7249   14.4892 C.3       1 DDD        -0.1800 
    265 C          23.6499   -8.7359   15.4772 C.3       1 DDD         0.2200 
    266 O          24.3649   -9.0799   16.6862 O.3       1 DDD        -0.3300 
    267 O          23.1779  -10.1519   21.4332 O.3       1 DDD        -0.3300 
    268 C          23.2129   -9.5469   20.2912 C.2       1 DDD         0.5100 
    269 C          24.4759   -9.9119   19.4532 C.3       1 DDD        -0.1200 
    270 C          25.1909   -8.6329   18.9462 C.3       1 DDD         0.2050 
    271 C          24.6389   -8.1549   17.5722 C.2       1 DDD         0.5100 
    272 O          22.4579   -8.6859   19.8402 O.2       1 DDD        -0.4300 
    273 O          26.6239   -9.0069   18.8642 O.3       1 DDD        -0.6830 
    274 O          24.6849   -6.9249   17.3442 O.2       1 DDD        -0.4300 
    275 O          -0.3161  -20.0379   18.5552 O.3       1 DDD        -0.6830 
    276 C         -26.2421    1.7611   19.4602 C.3       1 DDD         0.1900 
    277 C         -26.8621    0.6531   18.5582 C.3       1 DDD        -0.1200 
    278 C         -25.8721   -0.4819   18.2032 C.3       1 DDD         0.2200 
    279 C         -25.1621   -0.3749   16.8152 C.3       1 DDD        -0.1200 
    280 C         -24.5341    0.9101   16.2392 C.3       1 DDD         0.2200 
    281 C         -23.4601    1.4781   17.1822 C.3       1 DDD        -0.1200 
    282 C         -22.0251    0.8221   16.9972 C.3       1 DDD         0.2200 
    283 C         -20.9331    1.8261   17.5492 C.3       1 DDD        -0.1200 
    284 C         -19.4611    1.5001   17.1532 C.3       1 DDD         0.2050 
    285 C         -18.9281    0.0921   17.4632 C.3       1 DDD        -0.1200 
    286 C         -17.3681    0.0041   17.3172 C.3       1 DDD         0.2200 
    287 C         -16.8141    0.3141   15.8962 C.3       1 DDD        -0.1200 
    288 C         -15.3121    0.5611   15.7342 C.3       1 DDD         0.2200 
    289 O         -25.4871    2.0191   16.1312 O.3       1 DDD        -0.3300 
    290 O         -18.6671    2.5971   17.8282 O.3       1 DDD        -0.6830 
    291 O         -14.7961    1.5311   16.6262 O.3       1 DDD        -0.3300 
    292 C         -16.0201    8.2761   14.5322 C.3       1 DDD        -0.1200 
    293 C         -17.2161    8.8141   15.3212 C.3       1 DDD         0.2200 
    294 C         -18.5371    8.2901   14.7522 C.3       1 DDD        -0.1200 
    295 C         -19.8171    8.8121   15.5132 C.3       1 DDD         0.2050 
    296 C         -21.0611    8.1621   14.9752 C.3       1 DDD        -0.1200 
    297 C         -22.4241    8.4071   15.7642 C.3       1 DDD         0.2200 
    298 C         -23.6281    7.7801   15.0432 C.3       1 DDD        -0.1200 
    299 C         -24.9291    7.5321   15.8572 C.3       1 DDD         0.2200 
    300 C         -25.8121    8.7871   16.1042 C.3       1 DDD        -0.1200 
    301 C         -26.7321    8.6771   17.3242 C.3       1 DDD         0.2200 
    302 C         -26.0801    8.1721   18.6772 C.3       1 DDD        -0.1200 
    303 C         -27.1161    8.0721   19.8512 C.3       1 DDD         0.1900 
    304 O         -19.7691    8.3301   16.7932 O.3       1 DDD        -0.6830 
    305 O         -25.6871    6.6951   15.1232 O.3       1 DDD        -0.3300 
    306 O         -27.8871    6.9681   19.4802 O.3       1 DDD        -0.3300 
    307 O         -27.2961    2.5541   20.2002 O.3       1 DDD        -0.3300 
    308 C         -27.8531    3.6151   19.6662 C.2       1 DDD         0.5100 
    309 C         -28.8881    4.3351   20.5432 C.3       1 DDD        -0.1200 
    310 C         -29.6971    5.4851   19.9222 C.3       1 DDD         0.2050 
    311 C         -29.0801    6.8521   20.0292 C.2       1 DDD         0.5100 
    312 O         -27.4791    4.0591   18.5952 O.2       1 DDD        -0.4300 
    313 O         -31.0771    5.5371   20.3172 O.3       1 DDD        -0.6830 
    314 O         -29.6771    7.7391   20.6372 O.2       1 DDD        -0.4300 
    315 C         -26.1511    2.1481   15.0092 C.2       1 DDD         0.5100 
    316 C         -27.2061    3.1911   15.1422 C.3       1 DDD        -0.1200 
    317 C         -26.7181    4.6001   14.6852 C.3       1 DDD         0.2050 
    318 C         -25.7221    5.3981   15.5752 C.2       1 DDD         0.5100 
    319 O         -26.0841    1.3421   14.0582 O.2       1 DDD        -0.4300 
    320 O         -27.9821    5.2361   14.7182 O.3       1 DDD        -0.6830 
    321 O         -24.9571    4.9191   16.3742 O.2       1 DDD        -0.4300 
    322 O         -22.0661   -0.4749   17.5462 O.3       1 DDD        -0.3300 
    323 O         -16.9471   -1.3649   17.5882 O.3       1 DDD        -0.3300 
    324 O         -26.5541   -1.7789   18.0982 O.3       1 DDD        -0.3300 
    325 O         -22.6601    9.8221   15.8632 O.3       1 DDD        -0.3300 
    326 O         -27.5441    9.8831   17.4122 O.3       1 DDD        -0.3300 
    327 O         -26.6881   12.8831   20.2942 O.3       1 DDD        -0.3300 
    328 C         -26.9981   11.1061   17.7582 C.2       1 DDD         0.5100 
    329 C         -28.1321   12.2291   17.8602 C.3       1 DDD        -0.1200 
    330 C         -27.5461   13.6921   18.1662 C.3       1 DDD         0.2050 
    331 C         -27.3201   13.8871   19.6802 C.2       1 DDD         0.5100 
    332 O         -25.8231   11.2851   17.9932 O.2       1 DDD        -0.4300 
    333 O         -28.6051   14.5891   17.7932 O.3       1 DDD        -0.6830 
    334 O         -27.8271   14.7921   20.2762 O.2       1 DDD        -0.4300 
    335 C         -14.4131   -0.6909   15.8122 C.3       1 DDD        -0.1200 
    336 C         -12.9601   -0.2749   15.3662 C.3       1 DDD         0.2200 
    337 C         -12.6751    0.2311   13.9842 C.3       1 DDD        -0.1200 
    338 C         -11.2751    0.8581   13.6932 C.3       1 DDD         0.2200 
    339 C         -10.0791   -0.1329   13.3612 C.3       1 DDD        -0.1200 
    340 C          -8.7451    0.5741   13.1592 C.3       1 DDD         0.2050 
    341 C          -7.7051   -0.2849   12.5002 C.3       1 DDD        -0.1200 
    342 C          -6.2711    0.3901   12.1882 C.3       1 DDD         0.2200 
    343 C          -5.3011    0.5631   13.4122 C.3       1 DDD        -0.1200 
    344 C          -4.5161   -0.7059   13.9182 C.3       1 DDD         0.2200 
    345 C          -3.2531   -0.9599   13.1792 C.3       1 DDD        -0.1200 
    346 C          -2.0061   -0.1849   13.8152 C.3       1 DDD         0.2200 
    347 O         -10.9981    1.7421   14.7852 O.3       1 DDD        -0.3300 
    348 O          -6.4821    1.6861   11.6782 O.3       1 DDD        -0.3300 
    349 C          -2.3991    7.7361   14.8852 C.3       1 DDD        -0.1200 
    350 C          -3.5841    8.0881   13.8312 C.3       1 DDD         0.2050 
    351 C          -5.0221    8.0901   14.4102 C.3       1 DDD        -0.1200 
    352 C          -6.0851    7.7211   13.4002 C.3       1 DDD         0.2200 
    353 C          -7.4821    7.9471   13.8912 C.3       1 DDD        -0.1200 
    354 C          -8.0411    9.3601   13.6802 C.3       1 DDD         0.2200 
    355 C          -9.4971    9.4271   14.1412 C.3       1 DDD        -0.1200 
    356 C          -9.8691    9.1961   15.6422 C.3       1 DDD         0.2050 
    357 C         -11.3591    8.7521   15.8332 C.3       1 DDD        -0.1200 
    358 C         -12.5891    9.6981   15.3852 C.3       1 DDD         0.2200 
    359 C         -13.9351    9.3331   15.8642 C.3       1 DDD        -0.1200 
    360 C         -14.6761    8.0791   15.2902 C.3       1 DDD         0.2200 
    361 O          -5.8661    6.3731   13.0082 O.3       1 DDD        -0.3300 
    362 O         -14.8571    7.1201   16.3942 O.3       1 DDD        -0.3300 
    363 C         -15.2361    2.8311   16.7062 C.2       1 DDD         0.5100 
    364 C         -14.2921    3.6521   17.5292 C.3       1 DDD        -0.1200 
    365 C         -14.6051    5.1441   17.6872 C.3       1 DDD         0.2050 
    366 C         -14.5041    5.8311   16.3302 C.2       1 DDD         0.5100 
    367 O         -16.2701    3.2351   16.1372 O.2       1 DDD        -0.4300 
    368 O         -13.8141    5.6801   18.7222 O.3       1 DDD        -0.6830 
    369 O         -13.8871    5.3471   15.3842 O.2       1 DDD        -0.4300 
    370 C          -5.7531    2.1711   10.6412 C.2       1 DDD         0.5100 
    371 C          -5.9801    3.6631   10.4252 C.3       1 DDD        -0.1200 
    372 C          -5.5521    4.4511   11.7562 C.3       1 DDD         0.2050 
    373 C          -6.1361    5.8351   11.8322 C.2       1 DDD         0.5100 
    374 O          -5.0171    1.4241    9.9272 O.2       1 DDD        -0.4300 
    375 O          -4.1551    4.6121   11.8172 O.3       1 DDD        -0.6830 
    376 O          -6.6681    6.4121   10.8552 O.2       1 DDD        -0.4300 
    377 C         -11.1061    3.0411   14.6412 C.2       1 DDD         0.5100 
    378 C         -10.6651    3.6701   15.9332 C.3       1 DDD        -0.1200 
    379 C         -10.6191    5.2561   15.9072 C.3       1 DDD         0.1050 
    380 C         -10.5051    5.7201   17.3382 C.2       1 DDD         0.7000 
    381 O         -11.4591    3.6661   13.6012 O.2       1 DDD        -0.4300 
    382 O          -9.3851    5.7131   15.2922 O.3       1 DDD        -0.6830 
    383 O         -11.3491    5.4071   18.1302 O.co2     1 DDD        -0.8000 
    384 O          -8.2341    0.8521   14.4312 O.3       1 DDD        -0.6830 
    385 O          -5.2671   -1.8209   14.4712 O.3       1 DDD        -0.3300 
    386 O         -12.0871   -1.2349   15.7472 O.3       1 DDD        -0.3300 
    387 O          -7.3031   10.3691   14.3142 O.3       1 DDD        -0.3300 
    388 O         -12.3491   11.0261   15.7282 O.3       1 DDD        -0.3300 
    389 O         -17.1501   10.2191   15.2712 O.3       1 DDD        -0.3300 
    390 O         -16.4311   13.6361   18.6832 O.3       1 DDD        -0.3300 
    391 C         -17.2261   11.0101   16.3952 C.2       1 DDD         0.5100 
    392 C         -17.3231   12.4821   16.0962 C.3       1 DDD        -0.1200 
    393 C         -16.0981   13.3261   16.2842 C.3       1 DDD         0.2050 
    394 C         -15.5941   13.2001   17.6912 C.2       1 DDD         0.5100 
    395 O         -17.1981   10.6451   17.5782 O.2       1 DDD        -0.4300 
    396 O         -16.4691   14.6591   16.0462 O.3       1 DDD        -0.6830 
    397 O         -14.4741   12.6011   17.9202 O.2       1 DDD        -0.4300 
    398 O          -3.5091   16.1261   18.7032 O.3       1 DDD        -0.3300 
    399 C          -0.3791   16.1101   16.3392 C.2       1 DDD         0.7000 
    400 C          -1.7201   16.3501   15.5782 C.3       1 DDD        -0.2200 
    401 C          -2.8951   16.6601   16.4512 C.3       1 DDD         0.2050 
    402 C          -3.0591   15.5691   17.5262 C.2       1 DDD         0.5100 
    403 O          -0.0761   16.8371   17.2702 O.co2     1 DDD        -0.8000 
    404 O          -2.7841   17.9521   17.0312 O.3       1 DDD        -0.6830 
    405 O          -2.9281   14.3801   17.2452 O.2       1 DDD        -0.4300 
    406 C          -0.7301   -1.0159   13.9182 C.3       1 DDD        -0.1200 
    407 C           0.1139   -0.5429   15.1262 C.3       1 DDD         0.2050 
    408 C           1.6619   -0.9319   14.9332 C.3       1 DDD        -0.1200 
    409 C           2.4019   -0.3109   13.7692 C.3       1 DDD         0.2200 
    410 C           3.5039   -1.2009   13.2162 C.3       1 DDD        -0.1200 
    411 C           4.5159   -1.6689   14.3952 C.3       1 DDD         0.2200 
    412 C           5.9759   -1.3689   14.0652 C.3       1 DDD        -0.1200 
    413 C           6.9759   -1.7969   15.2002 C.3       1 DDD         0.2050 
    414 C           8.4609   -1.3229   15.0472 C.3       1 DDD        -0.1200 
    415 C           9.1849   -1.8409   13.7762 C.3       1 DDD         0.2200 
    416 C          10.4869   -0.9929   13.4842 C.3       1 DDD        -0.1200 
    417 C          11.3279   -0.5369   14.7262 C.3       1 DDD         0.2200 
    418 O           2.9969    0.8991   14.2622 O.3       1 DDD        -0.3300 
    419 O           6.5819   -1.2409   16.4372 O.3       1 DDD        -0.6830 
    420 O          10.8759    0.7951   14.9562 O.3       1 DDD        -0.3300 
    421 C          10.4619    6.9381   18.7852 C.3       1 DDD        -0.1200 
    422 C           9.3939    7.6881   17.9962 C.3       1 DDD         0.2200 
    423 C           8.1489    6.9201   18.0592 C.3       1 DDD        -0.1200 
    424 C           7.0829    7.4361   17.1232 C.3       1 DDD         0.2050 
    425 C           5.7029    6.7521   17.2952 C.3       1 DDD        -0.1200 
    426 C           4.7159    7.5381   18.0662 C.3       1 DDD         0.2200 
    427 C           3.3019    7.0451   18.1752 C.3       1 DDD        -0.1200 
    428 C           2.5589    6.6991   16.8512 C.3       1 DDD         0.2200 
    429 C           2.5389    7.8181   15.7582 C.3       1 DDD        -0.1200 
    430 C           1.5549    7.6981   14.6822 C.3       1 DDD         0.2050 
    431 C           0.1499    7.7771   15.1202 C.3       1 DDD        -0.1200 
    432 C          -0.9941    7.2571   14.2592 C.3       1 DDD         0.2200 
    433 O           7.4099    7.4731   15.7282 O.3       1 DDD        -0.6830 
    434 O           3.2029    5.5631   16.3112 O.3       1 DDD        -0.3300 
    435 O          -0.8861    5.8801   14.2742 O.3       1 DDD        -0.3300 
    436 O          -1.8611    1.1561   13.3452 O.3       1 DDD        -0.3300 
    437 C          -1.4711    1.4271   12.0782 C.2       1 DDD         0.5100 
    438 C          -1.1271    2.9321   11.9082 C.3       1 DDD        -0.1200 
    439 C          -0.8391    3.6621   13.2882 C.3       1 DDD         0.2050 
    440 C          -1.0581    5.2021   13.1522 C.2       1 DDD         0.5100 
    441 O          -1.1551    0.5221   11.2972 O.2       1 DDD        -0.4300 
    442 O           0.4719    3.5301   13.7172 O.3       1 DDD        -0.6830 
    443 O          -1.2041    5.6961   11.9742 O.2       1 DDD        -0.4300 
    444 C           3.2859    1.9331   13.4532 C.2       1 DDD         0.5100 
    445 C           3.7749    3.1731   14.2242 C.3       1 DDD        -0.1200 
    446 C           3.2449    3.2461   15.7282 C.3       1 DDD         0.2050 
    447 C           2.4539    4.4891   16.0622 C.2       1 DDD         0.5100 
    448 O           3.1509    1.9431   12.2192 O.2       1 DDD        -0.4300 
    449 O           4.3139    3.2781   16.6592 O.3       1 DDD        -0.6830 
    450 O           1.1879    4.4661   16.1212 O.2       1 DDD        -0.4300 
    451 O           4.3749   -3.0559   14.6272 O.3       1 DDD        -0.3300 
    452 O           9.2399   -3.2739   13.6802 O.3       1 DDD        -0.3300 
    453 O           5.1089    7.7121   19.4252 O.3       1 DDD        -0.3300 
    454 O           1.9149    8.6771   13.6882 O.3       1 DDD        -0.6830 
    455 C          12.8699   -0.6449   14.4082 C.3       1 DDD        -0.1200 
    456 C          13.4779    0.4601   13.4752 C.3       1 DDD         0.2050 
    457 C          15.0079    0.4141   13.6812 C.3       1 DDD        -0.1200 
    458 C          15.8329    1.5131   13.0612 C.3       1 DDD         0.2200 
    459 C          17.3079    1.1771   12.9682 C.3       1 DDD        -0.1200 
    460 C          18.2179    1.1301   14.2642 C.3       1 DDD         0.2050 
    461 C          19.6129    0.4651   13.9882 C.3       1 DDD        -0.1200 
    462 C          20.4199    0.9761   12.7582 C.3       1 DDD         0.2200 
    463 C          21.7629    0.1861   12.5872 C.3       1 DDD        -0.1200 
    464 C          22.7529    0.0801   13.6902 C.3       1 DDD         0.2200 
    465 C          24.0649    0.8051   13.3822 C.3       1 DDD        -0.1200 
    466 C          24.9299    1.0771   14.6142 C.3       1 DDD         0.2200 
    467 O          15.8079    2.7151   13.7822 O.3       1 DDD        -0.3300 
    468 O          20.5509    2.3371   12.4932 O.3       1 DDD        -0.3300 
    469 C          23.2299    7.5161   15.6642 C.3       1 DDD        -0.1200 
    470 C          22.9739    7.3131   17.2022 C.3       1 DDD         0.2200 
    471 C          21.6759    6.5981   17.3582 C.3       1 DDD        -0.1200 
    472 C          21.2079    6.2651   18.8342 C.3       1 DDD         0.2050 
    473 C          19.7309    5.7981   18.9842 C.3       1 DDD        -0.1200 
    474 C          18.5829    6.6901   18.5402 C.3       1 DDD         0.2050 
    475 C          17.3449    6.1931   19.3482 C.3       1 DDD        -0.1200 
    476 C          16.0109    6.7921   18.8372 C.3       1 DDD         0.2200 
    477 C          15.0409    6.9191   20.0392 C.3       1 DDD        -0.1200 
    478 C          13.6429    7.3971   19.6052 C.3       1 DDD         0.2050 
    479 C          12.8469    6.2051   19.1062 C.3       1 DDD        -0.1200 
    480 C          11.7569    6.4781   18.0642 C.3       1 DDD         0.2200 
    481 O          15.5639    5.7781   17.9522 O.3       1 DDD        -0.3300 
    482 O          11.5409    5.2381   17.4092 O.3       1 DDD        -0.3300 
    483 C          11.0579    1.2981   16.2142 C.2       1 DDD         0.5100 
    484 C          10.4799    2.7061   16.4022 C.3       1 DDD        -0.1200 
    485 C          10.9879    3.7651   15.5092 C.3       1 DDD         0.2050 
    486 C          11.1799    5.2181   16.1632 C.2       1 DDD         0.5100 
    487 O          11.6129    0.7251   17.1932 O.2       1 DDD        -0.4300 
    488 O          10.3869    3.8301   14.1982 O.3       1 DDD        -0.6830 
    489 O          10.9049    6.2361   15.5002 O.2       1 DDD        -0.4300 
    490 C          21.3559    3.1491   13.2092 C.2       1 DDD         0.5100 
    491 C          21.8549    4.3691   12.4102 C.3       1 DDD        -0.1200 
    492 C          23.3139    4.8221   12.6812 C.3       1 DDD         0.1050 
    493 C          23.5869    6.2531   12.1682 C.2       1 DDD         0.7000 
    494 O          21.6289    2.9101   14.4082 O.2       1 DDD        -0.4300 
    495 O          24.3209    4.0501   11.9932 O.3       1 DDD        -0.6830 
    496 O          24.6619    6.4311   11.5812 O.co2     1 DDD        -0.8000 
    497 C          14.8189    3.6101   13.5562 C.2       1 DDD         0.5100 
    498 C          14.9819    4.8471   14.3902 C.3       1 DDD        -0.1200 
    499 C          15.2269    4.6451   15.8852 C.3       1 DDD         0.2050 
    500 C          15.7269    5.8321   16.5532 C.2       1 DDD         0.5100 
    501 O          13.9439    3.5511   12.6772 O.2       1 DDD        -0.4300 
    502 O          14.1679    4.1601   16.6102 O.3       1 DDD        -0.6830 
    503 O          16.2619    6.7871   15.9642 O.2       1 DDD        -0.4300 
    504 O          17.7229    0.4961   15.4502 O.3       1 DDD        -0.6830 
    505 O          22.9169   -1.3049   13.9602 O.3       1 DDD        -0.3300 
    506 O          18.8639    8.0581   18.8422 O.3       1 DDD        -0.6830 
    507 O          14.3739   14.5931   19.9362 O.3       1 DDD        -0.3300 
    508 C          14.9539   10.8261   21.3152 C.2       1 DDD         0.7000 
    509 C          14.3799   10.9541   19.9162 C.3       1 DDD        -0.2200 
    510 C          14.5129   12.3561   19.3082 C.3       1 DDD         0.2050 
    511 C          13.7679   13.4451   20.0752 C.2       1 DDD         0.5100 
    512 O          15.5979   11.7741   21.7932 O.co2     1 DDD        -0.8000 
    513 O          15.8949   12.6741   19.2072 O.3       1 DDD        -0.6830 
    514 O          12.7619   13.1611   20.7642 O.2       1 DDD        -0.4300 
    515 O           9.1029    8.9781   18.5182 O.3       1 DDD        -0.3300 
    516 O          22.8269    8.6511   17.7492 O.3       1 DDD        -0.3300 
    517 C          25.7649   -0.0849   15.1142 C.3       1 DDD        -0.1800 
    518 C          25.2149    9.2011   15.8582 C.3       1 DDD        -0.1800 
    519 C          24.6869    7.8701   15.3472 C.3       1 DDD         0.2200 
    520 O          25.4539    6.6341   15.4362 O.3       1 DDD        -0.3300 
    521 O          25.7589    2.1771   14.1812 O.3       1 DDD        -0.3300 
    522 C          25.8299    3.3531   14.8752 C.2       1 DDD         0.5100 
    523 C          26.9749    4.1411   14.3162 C.3       1 DDD        -0.1200 
    524 C          27.3619    5.3031   15.2612 C.3       1 DDD         0.2050 
    525 C          26.5769    6.5711   14.8032 C.2       1 DDD         0.5100 
    526 O          25.1389    3.7701   15.7712 O.2       1 DDD        -0.4300 
    527 O          28.7519    5.4401   14.9522 O.3       1 DDD        -0.6830 
    528 O          26.9779    7.3341   13.9352 O.2       1 DDD        -0.4300 
    529 O          -0.2851   -1.2379   16.3352 O.3       1 DDD        -0.6830 
    530 C         -17.3481   13.3361   20.7852 C.3       1 DDD        -0.1200 
    531 C         -18.5701   14.2001   20.4732 C.3       1 DDD         0.2050 
    532 C         -19.8471   13.5791   21.0542 C.3       1 DDD        -0.1200 
    533 C         -21.2361   13.9471   20.5282 C.3       1 DDD         0.2200 
    534 C         -22.4151   13.0901   21.1512 C.3       1 DDD        -0.1200 
    535 C         -23.8051   13.5471   20.8652 C.3       1 DDD         0.2050 
    536 C         -24.8721   12.6101   21.6212 C.3       1 DDD        -0.1200 
    537 C         -26.3321   12.8791   21.6692 C.3       1 DDD         0.2200 
    538 C         -26.9471   11.6501   22.2512 C.3       1 DDD        -0.1200 
    539 C         -28.4441   11.7091   22.3162 C.3       1 DDD         0.2200 
    540 C         -28.9971   10.4321   22.9282 C.3       1 DDD        -0.1200 
    541 C         -30.4481   10.3391   22.7942 C.3       1 DDD         0.1450 
    542 O         -21.2131   13.7741   19.1762 O.3       1 DDD        -0.3300 
    543 O         -30.9941    9.0451   23.1672 O.3       1 DDD        -0.6830 
    544 O         -23.8941   14.8981   21.2442 O.3       1 DDD        -0.6830 
    545 O         -28.7831   12.8221   23.1912 O.3       1 DDD        -0.3300 
    546 O         -31.4591   12.8521   25.9332 O.co2     1 DDD        -0.8000 
    547 C         -29.8281   13.7041   22.9982 C.2       1 DDD         0.5100 
    548 C         -29.7611   14.9961   23.8442 C.3       1 DDD        -0.1200 
    549 C         -30.3681   14.8311   25.3102 C.3       1 DDD         0.1050 
    550 C         -31.5631   13.9051   25.2742 C.2       1 DDD         0.7000 
    551 O         -30.7171   13.5881   22.1822 O.2       1 DDD        -0.4300 
    552 O         -29.3521   14.2831   26.0702 O.3       1 DDD        -0.6830 
    553 O         -32.5581   14.1671   24.6482 O.co2     1 DDD        -0.8000 
    554 C          -5.0841   15.8411   20.5022 C.3       1 DDD        -0.1200 
    555 C          -6.4921   15.3861   20.1272 C.3       1 DDD         0.2200 
    556 C          -6.7391   13.8811   20.2532 C.3       1 DDD        -0.1200 
    557 C          -7.9471   13.2541   19.4462 C.3       1 DDD         0.2200 
    558 C          -9.3301   13.7001   19.8862 C.3       1 DDD        -0.1200 
    559 C         -10.2661   12.5261   20.1392 C.3       1 DDD         0.2050 
    560 C         -11.6961   12.9841   20.2392 C.3       1 DDD        -0.1200 
    561 C         -11.9461   14.0021   21.3782 C.3       1 DDD         0.2050 
    562 C         -13.4461   14.3831   21.5292 C.3       1 DDD        -0.1200 
    563 C         -13.9741   15.1001   20.3412 C.3       1 DDD         0.2050 
    564 C         -15.5381   15.1491   20.3592 C.3       1 DDD        -0.1200 
    565 C         -16.0781   13.6771   20.0922 C.3       1 DDD         0.2200 
    566 O          -7.6901   13.5181   18.0252 O.3       1 DDD        -0.3300 
    567 O         -10.2231   11.4361   19.3022 O.3       1 DDD        -0.6830 
    568 O         -13.5061   16.4211   20.3962 O.3       1 DDD        -0.6830 
    569 O         -18.5461   15.4921   20.9292 O.3       1 DDD        -0.6830 
    570 O          -7.3961   15.9371   21.0742 O.3       1 DDD        -0.3300 
    571 O          -7.3061   19.8781   22.8782 O.co2     1 DDD        -0.8000 
    572 C          -8.0351   17.1061   20.8192 C.2       1 DDD         0.5100 
    573 C          -9.1661   17.5611   21.7602 C.3       1 DDD        -0.1200 
    574 C          -8.6681   17.8941   23.1972 C.3       1 DDD         0.1050 
    575 C          -7.4161   18.7251   23.2732 C.2       1 DDD         0.7000 
    576 O          -7.7761   17.8091   19.8882 O.2       1 DDD        -0.4300 
    577 O          -8.3581   16.6381   23.8912 O.3       1 DDD        -0.6830 
    578 O          -6.4571   18.2891   23.9362 O.co2     1 DDD        -0.8000 
    579 C           8.2379   15.3151   19.6592 C.3       1 DDD        -0.1200 
    580 C           6.8879   14.4671   19.6122 C.3       1 DDD         0.2050 
    581 C           6.0069   14.8021   20.8952 C.3       1 DDD        -0.1200 
    582 C           4.8559   13.7601   21.2452 C.3       1 DDD         0.2200 
    583 C           3.8799   14.3381   22.2532 C.3       1 DDD        -0.1200 
    584 C           2.9369   15.4421   21.7382 C.3       1 DDD         0.2200 
    585 C           1.8269   14.7551   20.9482 C.3       1 DDD        -0.1200 
    586 C           0.6639   15.5961   20.4692 C.3       1 DDD         0.2050 
    587 C          -0.3231   16.2241   21.4852 C.3       1 DDD        -0.1200 
    588 C          -1.7861   16.4081   20.9362 C.3       1 DDD         0.2050 
    589 C          -2.5931   15.0711   20.6312 C.3       1 DDD        -0.1200 
    590 C          -3.8301   15.2511   19.7842 C.3       1 DDD         0.2200 
    591 O           5.5849   12.6021   21.6042 O.3       1 DDD        -0.3300 
    592 O           1.1429   16.7801   19.8182 O.3       1 DDD        -0.6830 
    593 O           2.4959   16.1201   22.9072 O.3       1 DDD        -0.3300 
    594 O          -2.4641   17.2671   21.8542 O.3       1 DDD        -0.6830 
    595 C          21.2669   14.3111   16.6402 C.3       1 DDD        -0.1200 
    596 C          20.0999   15.2721   16.8362 C.3       1 DDD         0.2200 
    597 C          19.3619   15.1271   18.2232 C.3       1 DDD        -0.1200 
    598 C          18.0389   15.9841   18.1852 C.3       1 DDD         0.2050 
    599 C          17.3239   15.9831   19.4962 C.3       1 DDD        -0.1200 
    600 C          16.1439   16.9551   19.6312 C.3       1 DDD         0.2050 
    601 C          15.1539   16.6401   20.8222 C.3       1 DDD        -0.1200 
    602 C          13.9179   15.8121   20.5092 C.3       1 DDD         0.2200 
    603 C          12.8289   16.6741   19.6562 C.3       1 DDD        -0.1200 
    604 C          11.4439   16.0471   19.4852 C.3       1 DDD         0.2050 
    605 C          10.4889   15.9811   20.7672 C.3       1 DDD        -0.1200 
    606 C           9.3019   15.0161   20.7652 C.3       1 DDD         0.2200 
    607 O          17.0909   15.4751   17.2232 O.3       1 DDD        -0.6830 
    608 O           9.9149   13.7451   20.5532 O.3       1 DDD        -0.3300 
    609 O          16.8299   18.1321   19.8802 O.3       1 DDD        -0.6830 
    610 O          10.7029   16.8021   18.5092 O.3       1 DDD        -0.6830 
    611 O           6.0909   14.6441   18.4562 O.3       1 DDD        -0.6830 
    612 O          20.4069   16.5901   16.4432 O.3       1 DDD        -0.3300 
    613 C          21.4859   12.2511   15.2922 C.3       1 DDD        -0.1800 
    614 C          20.8849   12.8441   16.5952 C.3       1 DDD         0.2200 
    615 O          21.5549   12.2501   17.6912 O.3       1 DDD        -0.3300 
    616 C          21.6219   -5.5119   16.0812 C.2       1 DDD         0.5100 
    617 C          21.6179   -4.3599   14.9882 C.3       1 DDD        -0.1200 
    618 C          22.7889   -3.4349   14.9852 C.3       1 DDD         0.2050 
    619 C          22.3669   -1.9539   14.9272 C.2       1 DDD         0.5100 
    620 O          21.5269   -5.2599   17.2512 O.2       1 DDD        -0.4300 
    621 O          23.9199   -3.7039   14.0832 O.3       1 DDD        -0.6830 
    622 O          21.6369   -1.4979   15.8402 O.2       1 DDD        -0.4300 
    623 C           5.2899   -7.1399   14.8722 C.2       1 DDD         0.5100 
    624 C           5.2659   -5.7929   15.5982 C.3       1 DDD        -0.1200 
    625 C           3.8649   -5.1169   15.8082 C.3       1 DDD         0.2050 
    626 C           3.9839   -3.5909   15.8222 C.2       1 DDD         0.5100 
    627 O           5.8019   -7.3409   13.8042 O.2       1 DDD        -0.4300 
    628 O           3.2889   -5.5959   17.0082 O.3       1 DDD        -0.6830 
    629 O           3.7939   -3.0409   16.8682 O.2       1 DDD        -0.4300 
    630 C           5.5649    8.9391   19.8862 C.2       1 DDD         0.5100 
    631 C           5.6839    8.9861   21.3962 C.3       1 DDD        -0.1200 
    632 C           6.0239   10.3821   21.9452 C.3       1 DDD         0.2050 
    633 C           4.9669   11.5021   21.6472 C.2       1 DDD         0.5100 
    634 O           5.6809    9.9931   19.1842 O.2       1 DDD        -0.4300 
    635 O           6.3399   10.3761   23.3262 O.3       1 DDD        -0.6830 
    636 O           3.7739   11.3091   21.5692 O.2       1 DDD        -0.4300 
    637 C          23.4739    8.9781   18.9232 C.2       1 DDD         0.5100 
    638 C          23.1709   10.3801   19.4742 C.3       1 DDD        -0.1200 
    639 C          21.6789   10.7141   19.5872 C.3       1 DDD         0.2050 
    640 C          20.9799   11.1111   18.3042 C.2       1 DDD         0.5100 
    641 O          24.1789    8.2131   19.5872 O.2       1 DDD        -0.4300 
    642 O          21.4939   11.8031   20.4742 O.3       1 DDD        -0.6830 
    643 O          19.9609   10.5501   17.8802 O.2       1 DDD        -0.4300 
    644 C         -11.6871   -3.5509   18.7112 C.2       1 DDD         0.7000 
    645 C         -10.9001   -3.6439   17.4242 C.3       1 DDD        -0.2200 
    646 C         -10.1871   -2.2959   16.9332 C.3       1 DDD         0.2050 
    647 C         -11.0811   -1.0229   16.6862 C.2       1 DDD         0.5100 
    648 O         -11.4711   -2.5259   19.4382 O.co2     1 DDD        -0.8000 
    649 O          -9.1711   -1.9199   17.8632 O.3       1 DDD        -0.6830 
    650 O         -10.8551    0.0391   17.3262 O.2       1 DDD        -0.4300 
    651 C          -6.9571   11.5541   13.7722 C.2       1 DDD         0.5100 
    652 C          -6.0571   12.2681   14.8082 C.3       1 DDD        -0.1200 
    653 C          -6.8191   13.2161   15.7412 C.3       1 DDD         0.2050 
    654 C          -7.0451   12.6421   17.1542 C.2       1 DDD         0.5100 
    655 O          -7.3861   12.0731   12.7612 O.2       1 DDD        -0.4300 
    656 O          -6.1441   14.4211   15.8912 O.3       1 DDD        -0.6830 
    657 O          -6.5571   11.6101   17.5492 O.2       1 DDD        -0.4300 
    658 O           4.3929   16.3531   25.8262 O.co2     1 DDD        -0.8000 
    659 C           3.1149   17.2411   23.2692 C.2       1 DDD         0.5100 
    660 C           2.4729   17.9151   24.5092 C.3       1 DDD        -0.1200 
    661 C           3.5689   18.5681   25.4072 C.3       1 DDD         0.1050 
    662 C           4.3169   17.4911   26.2412 C.2       1 DDD         0.7000 
    663 O           4.1749   17.6371   22.7512 O.2       1 DDD        -0.4300 
    664 O           2.9189   19.4401   26.2412 O.3       1 DDD        -0.6830 
    665 O           4.9169   17.9401   27.2532 O.co2     1 DDD        -0.8000 
    666 C         -22.7171   10.3141   17.0892 C.2       1 DDD         0.5100 
    667 C         -22.7511   11.8051   17.0052 C.3       1 DDD        -0.1200 
    668 C         -21.3931   12.6471   17.0622 C.3       1 DDD         0.2050 
    669 C         -20.9651   12.6421   18.5572 C.2       1 DDD         0.5100 
    670 O         -22.9341    9.7021   18.1202 O.2       1 DDD        -0.4300 
    671 O         -21.6091   14.0091   16.6722 O.3       1 DDD        -0.6830 
    672 O         -20.6521   11.5721   19.0282 O.2       1 DDD        -0.4300 
    673 C           8.9179   -7.0849   15.5972 C.2       1 DDD         0.5100 
    674 C           8.8239   -6.0829   14.3642 C.3       1 DDD        -0.1200 
    675 C          10.1649   -5.5019   13.9592 C.3       1 DDD         0.2050 
    676 C          10.0769   -4.0049   14.3502 C.2       1 DDD         0.5100 
    677 O           9.1979   -6.6599   16.7042 O.2       1 DDD        -0.4300 
    678 O          10.3199   -5.6129   12.5392 O.3       1 DDD        -0.6830 
    679 O          10.8109   -3.6389   15.2632 O.2       1 DDD        -0.4300 
    680 C         -22.7841   -4.5509   18.9902 C.2       1 DDD         0.5100 
    681 C         -22.9521   -3.0659   18.9782 C.3       1 DDD        -0.1200 
    682 C         -21.7891   -2.1499   19.3862 C.3       1 DDD         0.2050 
    683 C         -22.0911   -0.7039   18.9692 C.2       1 DDD         0.5100 
    684 O         -23.2491   -5.2959   18.0972 O.2       1 DDD        -0.4300 
    685 O         -21.5261   -2.1939   20.8022 O.3       1 DDD        -0.6830 
    686 O         -22.2241    0.2001   19.8172 O.2       1 DDD        -0.4300 
    687 O          22.8149   20.9231   15.3762 O.co2     1 DDD        -0.8000 
    688 C          21.3389   17.3461   17.0142 C.2       1 DDD         0.5100 
    689 C          21.5159   18.6951   16.3272 C.3       1 DDD        -0.1200 
    690 C          22.5089   18.5901   15.0652 C.3       1 DDD         0.1050 
    691 C          22.9609   19.9511   14.5892 C.2       1 DDD         0.7000 
    692 O          22.0799   17.0601   17.9752 O.2       1 DDD        -0.4300 
    693 O          21.8199   18.0251   14.0302 O.3       1 DDD        -0.6830 
    694 O          23.1659   20.0921   13.3572 O.co2     1 DDD        -0.8000 
    695 C         -19.0831  -11.7689   18.7392 C.2       1 DDD         0.7000 
    696 C         -19.6381  -10.6819   17.7952 C.3       1 DDD        -0.2200 
    697 C         -21.0441  -10.3469   18.1522 C.3       1 DDD         0.2050 
    698 C         -21.2911   -9.8529   19.5532 C.2       1 DDD         0.5100 
    699 O         -19.8061  -12.7159   19.0922 O.co2     1 DDD        -0.8000 
    700 O         -21.4491   -9.3449   17.2572 O.3       1 DDD        -0.6830 
    701 O         -21.9881  -10.3919   20.4102 O.2       1 DDD        -0.4300 
    702 O         -20.5871  -14.8789   17.5292 O.3       1 DDD        -0.6830 
    703 O         -17.8841  -11.6529   19.0772 O.co2     1 DDD        -0.8000 
    704 O          -2.6801  -13.5969   19.0142 O.co2     1 DDD        -0.8000 
    705 O          -2.9521  -19.7679   17.2702 O.3       1 DDD        -0.6830 
    706 C           6.2999  -15.8709   19.8242 C.2       1 DDD         0.5100 
    707 C           5.8329  -14.4009   19.5372 C.3       1 DDD        -0.1200 
    708 C           7.0539  -13.6369   19.1152 C.3       1 DDD         0.2050 
    709 C           6.8819  -12.9289   17.7622 C.2       1 DDD         0.5100 
    710 O           6.8889  -16.0999   20.9062 O.2       1 DDD        -0.4300 
    711 O           7.4529  -12.7079   20.1902 O.3       1 DDD        -0.6830 
    712 O           7.0589  -13.5299   16.7522 O.2       1 DDD        -0.4300 
    713 O           9.3589  -16.6019   13.7892 O.co2     1 DDD        -0.8000 
    714 O          11.4279  -18.1949   17.4012 O.3       1 DDD        -0.6830 
    715 O         -12.5821   -4.3479   18.9602 O.co2     1 DDD        -0.8000 
    716 O         -13.2661   -6.6339   17.9742 O.3       1 DDD        -0.6830 
    717 O          15.1869   -6.3219   20.7052 O.co2     1 DDD        -0.8000 
    718 O          13.2369    0.1731   12.1602 O.3       1 DDD        -0.6830 
    719 O          22.0679    5.2391   19.2252 O.3       1 DDD        -0.6830 
    720 O          -9.4761   10.2261   16.4952 O.3       1 DDD        -0.6830 
    721 O          -9.3901    6.2601   17.6322 O.co2     1 DDD        -0.8000 
    722 O          22.7589    7.1601   12.3782 O.co2     1 DDD        -0.8000 
    723 O         -10.3051   15.6091   14.4102 O.co2     1 DDD        -0.8000 
    724 C         -12.5501   11.9691   14.7892 C.2       1 DDD         0.5100 
    725 C         -12.2671   13.3521   15.1962 C.3       1 DDD        -0.1200 
    726 C         -10.7561   13.5501   15.5002 C.3       1 DDD         0.1050 
    727 C         -10.3821   14.9951   15.4882 C.2       1 DDD         0.7000 
    728 O         -13.2681   11.8511   13.7852 O.2       1 DDD        -0.4300 
    729 O         -10.4621   13.0101   16.7942 O.3       1 DDD        -0.6830 
    730 O         -10.0771   15.4651   16.6062 O.co2     1 DDD        -0.8000 
    731 O         -11.5541   13.4191   22.5872 O.3       1 DDD        -0.6830 
    732 C           9.8909   10.0071   18.3992 C.2       1 DDD         0.5100 
    733 C           9.3249   11.1601   19.2542 C.3       1 DDD        -0.1200 
    734 C          10.0319   11.3661   20.6542 C.3       1 DDD         0.2050 
    735 C           9.6179   12.6751   21.3182 C.2       1 DDD         0.5100 
    736 O          10.9399    9.9961   17.7722 O.2       1 DDD        -0.4300 
    737 O           9.6729   10.2871   21.5482 O.3       1 DDD        -0.6830 
    738 O           9.1179   12.7121   22.4772 O.2       1 DDD        -0.4300 
    739 O           0.3499   15.1491   16.0192 O.co2     1 DDD        -0.8000 
    740 O          -3.3341    9.4271   13.3802 O.3       1 DDD        -0.6830 
    741 O          14.6079    9.7721   21.9332 O.co2     1 DDD        -0.8000 
    742 O          12.9339    7.9741   20.7252 O.3       1 DDD        -0.6830 
    743 C         -29.7381  -14.2289   13.8052 C.3       1 DDD         0.1900 
    744 C         -28.9351  -14.7369   12.6052 C.3       1 DDD        -0.1200 
    745 C         -27.6161  -15.3159   13.0812 C.3       1 DDD         0.2200 
    746 C         -26.7061  -15.7119   11.9422 C.3       1 DDD        -0.1200 
    747 C         -25.7131  -14.7439   11.2912 C.3       1 DDD         0.2200 
    748 C         -24.6271  -15.3309   10.2532 C.3       1 DDD        -0.1200 
    749 C         -23.4611  -16.0819   10.9052 C.3       1 DDD         0.2050 
    750 C         -22.1691  -16.0049   10.0042 C.3       1 DDD        -0.1200 
    751 C         -20.8421  -16.5249   10.7282 C.3       1 DDD         0.2050 
    752 C         -19.6151  -16.5989    9.7612 C.3       1 DDD        -0.1200 
    753 C         -18.4571  -17.1919   10.5422 C.3       1 DDD         0.2050 
    754 C         -17.2601  -17.2929    9.5972 C.3       1 DDD        -0.1200 
    755 C         -16.0381  -16.5879   10.1102 C.3       1 DDD         0.2200 
    756 O         -26.3771  -13.6159   10.6552 O.3       1 DDD        -0.3300 
    757 O         -16.3451  -15.2619   10.1812 O.3       1 DDD        -0.3300 
    758 C         -17.4681   -8.2049   13.2142 C.3       1 DDD        -0.1200 
    759 C         -18.7831   -7.8279   12.4112 C.3       1 DDD         0.2200 
    760 C         -20.1401   -8.2809   13.0342 C.3       1 DDD        -0.1200 
    761 C         -21.2931   -8.3289   12.0372 C.3       1 DDD         0.2200 
    762 C         -21.9521   -6.9179   11.6802 C.3       1 DDD        -0.1200 
    763 C         -23.3211   -6.9039   11.0162 C.3       1 DDD         0.2200 
    764 C         -24.3341   -7.0829   12.1042 C.3       1 DDD        -0.1200 
    765 C         -25.7971   -7.3099   11.6132 C.3       1 DDD         0.2200 
    766 C         -26.8721   -7.1169   12.7572 C.3       1 DDD        -0.1200 
    767 C         -28.2901   -7.3199   12.1652 C.3       1 DDD         0.2200 
    768 C         -29.3011   -7.5419   13.2352 C.3       1 DDD        -0.1200 
    769 C         -30.7961   -7.7699   12.7022 C.3       1 DDD         0.1900 
    770 O         -20.8521   -9.1149   10.9112 O.3       1 DDD        -0.3300 
    771 O         -25.8821   -8.6819   11.2612 O.3       1 DDD        -0.3300 
    772 O         -30.8251   -9.0279   12.0942 O.3       1 DDD        -0.3300 
    773 O         -30.8821  -13.4909   13.4142 O.3       1 DDD        -0.3300 
    774 C         -30.8331  -12.2469   13.0472 C.2       1 DDD         0.5100 
    775 C         -32.1611  -11.5649   12.6722 C.3       1 DDD        -0.1200 
    776 C         -32.0511  -10.9459   11.3042 C.3       1 DDD         0.2050 
    777 C         -31.9631   -9.4019   11.4162 C.2       1 DDD         0.5100 
    778 O         -29.7881  -11.6189   12.9192 O.2       1 DDD        -0.4300 
    779 O         -33.0791  -11.3629   10.4432 O.3       1 DDD        -0.6830 
    780 O         -32.8021   -8.5929   10.9942 O.2       1 DDD        -0.4300 
    781 C         -26.4611  -12.4549   11.2962 C.2       1 DDD         0.5100 
    782 C         -27.0041  -11.2869   10.4352 C.3       1 DDD        -0.1200 
    783 C         -25.9271  -10.4769    9.6232 C.3       1 DDD         0.2050 
    784 C         -25.9381   -8.9809    9.9372 C.2       1 DDD         0.5100 
    785 O         -26.2101  -12.4129   12.5092 O.2       1 DDD        -0.4300 
    786 O         -26.0691  -10.6689    8.1682 O.3       1 DDD        -0.6830 
    787 O         -26.2861   -8.1839    9.0302 O.2       1 DDD        -0.4300 
    788 O         -23.9321  -17.4239   11.1892 O.3       1 DDD        -0.6830 
    789 O         -18.6781  -18.5419   11.0412 O.3       1 DDD        -0.6830 
    790 O         -27.7441  -16.3939   14.0372 O.3       1 DDD        -0.3300 
    791 O         -23.5311   -5.6319   10.4472 O.3       1 DDD        -0.3300 
    792 O         -25.4141  -19.1179   17.4662 O.co2     1 DDD        -0.8000 
    793 C         -26.5031  -19.2069   16.8062 C.2       1 DDD         0.7000 
    794 C         -26.5721  -18.4669   15.4712 C.3       1 DDD        -0.2200 
    795 C         -27.9751  -18.6649   14.7652 C.3       1 DDD         0.2050 
    796 C         -28.2411  -17.6049   13.7362 C.2       1 DDD         0.5100 
    797 O         -27.4971  -19.8259   17.2762 O.co2     1 DDD        -0.8000 
    798 O         -28.0531  -20.0079   14.1792 O.3       1 DDD        -0.6830 
    799 O         -28.7801  -17.8719   12.6602 O.2       1 DDD        -0.4300 
    800 O         -28.7091   -6.2699   11.3212 O.3       1 DDD        -0.3300 
    801 C         -29.1991   -6.3539   10.1672 C.2       1 DDD         0.5100 
    802 C         -29.2451   -4.9809    9.4152 C.3       1 DDD        -0.1200 
    803 C         -27.7671   -4.5949    8.9962 C.3       1 DDD         0.2050 
    804 C         -27.5781   -3.0979    9.0002 C.2       1 DDD         0.5100 
    805 O         -29.5691   -7.4289    9.6242 O.2       1 DDD        -0.4300 
    806 O         -27.4581   -5.1989    7.7292 O.3       1 DDD        -0.6830 
    807 O         -27.3401   -2.4969   10.0082 O.2       1 DDD        -0.4300 
    808 C         -15.5271  -17.0249   11.4742 C.3       1 DDD        -0.1200 
    809 C         -14.0321  -16.6999   11.7132 C.3       1 DDD         0.2050 
    810 C         -13.0851  -17.4359   10.7922 C.3       1 DDD        -0.1200 
    811 C         -11.5201  -17.3549   11.1002 C.3       1 DDD         0.2200 
    812 C         -10.8321  -17.9549    9.8582 C.3       1 DDD        -0.1200 
    813 C          -9.3831  -18.4529   10.0222 C.3       1 DDD         0.2200 
    814 C          -8.8781  -18.6809    8.6272 C.3       1 DDD        -0.1200 
    815 C          -7.4121  -18.5029    8.3842 C.3       1 DDD         0.2200 
    816 C          -6.6001  -19.5919    9.0992 C.3       1 DDD        -0.1200 
    817 C          -5.1021  -19.5009    8.7602 C.3       1 DDD         0.2050 
    818 C          -4.2891  -20.3389    9.7622 C.3       1 DDD        -0.1200 
    819 C          -2.7731  -20.4279    9.6572 C.3       1 DDD         0.2050 
    820 O         -11.0221  -16.0509   11.3042 O.3       1 DDD        -0.3300 
    821 O          -6.9081  -17.2039    8.8862 O.3       1 DDD        -0.3300 
    822 C          -2.7471  -10.7479   11.8002 C.3       1 DDD        -0.1200 
    823 C          -4.0141  -10.1279   11.2222 C.3       1 DDD         0.2200 
    824 C          -5.2411  -10.5189   12.0132 C.3       1 DDD        -0.1200 
    825 C          -6.5061  -10.4739   11.1352 C.3       1 DDD         0.2200 
    826 C          -7.6931   -9.6289   11.6032 C.3       1 DDD        -0.1200 
    827 C          -8.9511   -9.8319   10.7252 C.3       1 DDD         0.2050 
    828 C         -10.1061   -9.0769   11.2782 C.3       1 DDD        -0.1200 
    829 C         -11.5041   -9.6749   11.3602 C.3       1 DDD         0.2200 
    830 C         -12.4461   -8.5969   11.9712 C.3       1 DDD        -0.1200 
    831 C         -13.8701   -9.1379   11.8172 C.3       1 DDD         0.2050 
    832 C         -14.9621   -8.4079   12.5932 C.3       1 DDD        -0.1200 
    833 C         -16.3641   -8.8969   12.3172 C.3       1 DDD         0.2200 
    834 O          -6.9921  -11.7779   10.9592 O.3       1 DDD        -0.3300 
    835 O         -11.2581  -10.8219   12.2832 O.3       1 DDD        -0.3300 
    836 O         -16.4521  -10.3299   12.3342 O.3       1 DDD        -0.3300 
    837 C         -15.5221  -14.2439    9.8072 C.2       1 DDD         0.5100 
    838 C         -16.0701  -12.8339   10.0022 C.3       1 DDD        -0.1200 
    839 C         -16.6461  -12.4479   11.3802 C.3       1 DDD         0.2050 
    840 C         -17.0001  -10.9889   11.3252 C.2       1 DDD         0.5100 
    841 O         -14.4741  -14.4619    9.2862 O.2       1 DDD        -0.4300 
    842 O         -17.7261  -13.2739   11.8082 O.3       1 DDD        -0.6830 
    843 O         -17.7811  -10.5059   10.4512 O.2       1 DDD        -0.4300 
    844 C          -7.1751  -16.0989    8.3082 C.2       1 DDD         0.5100 
    845 C          -6.2821  -14.9669    8.8082 C.3       1 DDD        -0.1200 
    846 C          -6.9241  -14.0499    9.9252 C.3       1 DDD         0.2050 
    847 C          -6.3311  -12.6199   10.0102 C.2       1 DDD         0.5100 
    848 O          -8.0211  -15.9839    7.4462 O.2       1 DDD        -0.4300 
    849 O          -6.8811  -14.6329   11.2202 O.3       1 DDD        -0.6830 
    850 O          -5.3601  -12.2939    9.3682 O.2       1 DDD        -0.4300 
    851 C         -10.8991  -15.5049   12.5492 C.2       1 DDD         0.5100 
    852 C         -10.0451  -14.2059   12.5472 C.3       1 DDD        -0.1200 
    853 C         -10.7481  -12.9929   13.1882 C.3       1 DDD         0.2050 
    854 C         -11.4021  -12.1149   12.0572 C.2       1 DDD         0.5100 
    855 O         -11.4241  -15.9539   13.5772 O.2       1 DDD        -0.4300 
    856 O          -9.8831  -12.1499   14.0352 O.3       1 DDD        -0.6830 
    857 O         -11.8481  -12.6009   11.0182 O.2       1 DDD        -0.4300 
    858 O          -9.4941  -19.6499   10.8572 O.3       1 DDD        -0.3300 
    859 O         -11.1911  -23.9879   13.3642 O.co2     1 DDD        -0.8000 
    860 C         -10.7241  -23.1769   12.5092 C.2       1 DDD         0.7000 
    861 C         -10.6271  -21.6849   12.7122 C.3       1 DDD        -0.2200 
    862 C          -9.1641  -21.1969   12.5332 C.3       1 DDD         0.2050 
    863 C          -9.1211  -19.7459   12.0982 C.2       1 DDD         0.5100 
    864 O         -10.5111  -23.6489   11.4102 O.co2     1 DDD        -0.8000 
    865 O          -8.3901  -21.3889   13.6962 O.3       1 DDD        -0.6830 
    866 O          -8.7421  -18.7979   12.7962 O.2       1 DDD        -0.4300 
    867 O          -4.9751  -19.8979    7.4202 O.3       1 DDD        -0.6830 
    868 O         -13.7611  -17.1689   12.9832 O.3       1 DDD        -0.6830 
    869 O          -8.5741   -9.4469    9.3952 O.3       1 DDD        -0.6830 
    870 O         -18.8011   -6.4939   11.8102 O.3       1 DDD        -0.3300 
    871 C         -19.0871   -5.4649   12.6082 C.2       1 DDD         0.5100 
    872 C         -19.2181   -4.0989   11.8892 C.3       1 DDD        -0.1200 
    873 C         -19.0581   -4.1149   10.3342 C.3       1 DDD         0.2050 
    874 C         -18.5811   -2.7839    9.7692 C.2       1 DDD         0.5100 
    875 O         -19.3111   -5.5509   13.7812 O.2       1 DDD        -0.4300 
    876 O         -20.1261   -4.6329    9.5652 O.3       1 DDD        -0.6830 
    877 O         -18.0161   -1.9189   10.4512 O.2       1 DDD        -0.4300 
    878 O          -3.8571   -8.6919   11.0092 O.3       1 DDD        -0.3300 
    879 C          -4.1141   -8.1349    9.8372 C.2       1 DDD         0.5100 
    880 C          -4.0461   -6.5959    9.9502 C.3       1 DDD        -0.1200 
    881 C          -3.3821   -6.0029    8.6812 C.3       1 DDD         0.2050 
    882 C          -4.0331   -4.7589    8.2892 C.2       1 DDD         0.5100 
    883 O          -4.4891   -8.6899    8.8152 O.2       1 DDD        -0.4300 
    884 O          -2.0951   -5.7269    8.9882 O.3       1 DDD        -0.6830 
    885 O          -4.7001   -4.6619    7.2672 O.2       1 DDD        -0.4300 
    886 C          -2.0181  -20.9669   10.8742 C.3       1 DDD        -0.1200 
    887 C          -0.4691  -20.8169   10.7642 C.3       1 DDD         0.2050 
    888 C          -0.0241  -19.3429   10.4972 C.3       1 DDD        -0.1200 
    889 C           1.5049  -19.1109   10.6602 C.3       1 DDD         0.2200 
    890 C           2.4909  -19.2379    9.4532 C.3       1 DDD        -0.1200 
    891 C           3.9529  -18.9609    9.7782 C.3       1 DDD         0.2050 
    892 C           4.6189  -18.3709    8.5422 C.3       1 DDD        -0.1200 
    893 C           6.1369  -18.1069    8.5752 C.3       1 DDD         0.2200 
    894 C           6.9319  -17.8099    7.2452 C.3       1 DDD        -0.1200 
    895 C           8.4439  -17.9729    7.5672 C.3       1 DDD         0.2050 
    896 C           9.2989  -17.1649    6.5402 C.3       1 DDD        -0.1200 
    897 C          10.8229  -17.3739    6.7282 C.3       1 DDD         0.2050 
    898 O           1.7429  -17.7939   11.2212 O.3       1 DDD        -0.3300 
    899 O           6.3469  -16.8329    9.3252 O.3       1 DDD        -0.3300 
    900 C          10.7619  -10.0449    8.9322 C.3       1 DDD        -0.1200 
    901 C           9.4189   -9.5159    8.3702 C.3       1 DDD         0.2200 
    902 C           8.0779   -9.7999    9.2592 C.3       1 DDD        -0.1200 
    903 C           7.1589  -10.9799    8.9592 C.3       1 DDD         0.2200 
    904 C           5.7549  -10.7709    9.4732 C.3       1 DDD        -0.1200 
    905 C           4.9069   -9.7229    8.6542 C.3       1 DDD         0.2200 
    906 C           3.3919  -10.0429    8.4842 C.3       1 DDD        -0.1200 
    907 C           2.7349  -10.8579    9.5852 C.3       1 DDD         0.2200 
    908 C           1.3849  -10.4179   10.1062 C.3       1 DDD        -0.1200 
    909 C           0.1849  -10.6989    9.2162 C.3       1 DDD         0.2050 
    910 C          -1.0871  -10.1189    9.8672 C.3       1 DDD        -0.1200 
    911 C          -1.7211  -11.2169   10.7782 C.3       1 DDD         0.2200 
    912 O           7.7399  -12.0749    9.6672 O.3       1 DDD        -0.3300 
    913 O           2.6989  -12.2679    9.2862 O.3       1 DDD        -0.3300 
    914 O          -2.2821  -12.2619   10.0122 O.3       1 DDD        -0.3300 
    915 C          -2.6521  -15.0429    6.5852 C.2       1 DDD         0.7000 
    916 C          -1.8971  -14.2049    7.6402 C.3       1 DDD        -0.2200 
    917 C          -2.5101  -14.4459    9.0222 C.3       1 DDD         0.2050 
    918 C          -1.8901  -13.5759   10.0792 C.2       1 DDD         0.5100 
    919 O          -2.5731  -16.2549    6.5172 O.co2     1 DDD        -0.8000 
    920 O          -2.5251  -15.8199    9.4382 O.3       1 DDD        -0.6830 
    921 O          -0.9871  -14.0329   10.7852 O.2       1 DDD        -0.4300 
    922 C           1.4009  -16.6389   10.5402 C.2       1 DDD         0.5100 
    923 C           2.1439  -15.4119   11.0492 C.3       1 DDD        -0.1200 
    924 C           2.5939  -14.5279    9.8942 C.3       1 DDD         0.2050 
    925 C           2.7669  -13.1769   10.3232 C.2       1 DDD         0.5100 
    926 O           0.5769  -16.5869    9.6502 O.2       1 DDD        -0.4300 
    927 O           3.8869  -14.9439    9.4762 O.3       1 DDD        -0.6830 
    928 O           3.1439  -12.8529   11.4782 O.2       1 DDD        -0.4300 
    929 O           4.6189  -20.1969   10.0152 O.3       1 DDD        -0.6830 
    930 O           8.8219  -19.3389    7.4662 O.3       1 DDD        -0.6830 
    931 O           5.2429   -8.4089    9.1602 O.3       1 DDD        -0.3300 
    932 O           0.2699   -9.9419    7.9972 O.3       1 DDD        -0.6830 
    933 C          11.3879  -17.1489    8.1332 C.3       1 DDD        -0.1200 
    934 C          12.6659  -16.4749    8.2842 C.3       1 DDD         0.2050 
    935 C          13.7719  -17.2339    7.5772 C.3       1 DDD        -0.1200 
    936 C          15.1549  -16.5309    7.5282 C.3       1 DDD         0.2200 
    937 C          16.0239  -16.6129    8.8052 C.3       1 DDD        -0.1200 
    938 C          17.5139  -16.4959    8.5022 C.3       1 DDD         0.2050 
    939 C          18.3539  -16.1149    9.7362 C.3       1 DDD        -0.1200 
    940 C          19.9119  -15.9979    9.5072 C.3       1 DDD         0.2200 
    941 C          20.5059  -15.6639   10.8762 C.3       1 DDD        -0.1200 
    942 C          22.0339  -15.6219   10.9962 C.3       1 DDD         0.2200 
    943 C          22.4899  -15.1619   12.3642 C.3       1 DDD        -0.1200 
    944 C          23.9949  -15.0009   12.5702 C.3       1 DDD         0.2200 
    945 O          15.0419  -15.1479    7.1532 O.3       1 DDD        -0.3300 
    946 O          20.3239  -14.8949    8.6672 O.3       1 DDD        -0.3300 
    947 C          23.0439   -8.6799    6.6762 C.3       1 DDD        -0.1200 
    948 C          22.5589   -8.0129    8.0302 C.3       1 DDD         0.2200 
    949 C          21.0539   -8.1669    8.1232 C.3       1 DDD        -0.1200 
    950 C          20.4539   -9.3909    8.8012 C.3       1 DDD         0.2200 
    951 C          19.1039   -9.4159    9.5282 C.3       1 DDD        -0.1200 
    952 C          17.8939   -9.1709    8.6132 C.3       1 DDD         0.2050 
    953 C          16.5599   -9.6249    9.2362 C.3       1 DDD        -0.1200 
    954 C          16.2179  -11.1149    9.1322 C.3       1 DDD         0.2200 
    955 C          14.9229  -11.6949    9.7592 C.3       1 DDD        -0.1200 
    956 C          13.6229  -10.9749    9.4432 C.3       1 DDD         0.2200 
    957 C          12.3779  -11.8779    9.7002 C.3       1 DDD        -0.1200 
    958 C          11.1249  -11.4949    8.8602 C.3       1 DDD         0.2200 
    959 O          20.4309  -10.5099    7.9502 O.3       1 DDD        -0.3300 
    960 O          16.1989  -11.4079    7.7272 O.3       1 DDD        -0.3300 
    961 O          11.3099  -11.7739    7.5002 O.3       1 DDD        -0.3300 
    962 C          10.9909  -14.4749    3.4292 C.2       1 DDD         0.7000 
    963 C          10.2969  -13.7749    4.6182 C.3       1 DDD        -0.2200 
    964 C          11.2729  -12.9669    5.5062 C.3       1 DDD         0.2050 
    965 C          10.8939  -12.9259    6.9762 C.2       1 DDD         0.5100 
    966 O          11.9979  -15.2009    3.5652 O.co2     1 DDD        -0.8000 
    967 O          11.4629  -11.6769    4.9132 O.3       1 DDD        -0.6830 
    968 O          10.3759  -13.9109    7.5372 O.2       1 DDD        -0.4300 
    969 C          20.9989  -15.0279    7.4602 C.2       1 DDD         0.5100 
    970 C          21.8019  -13.7809    7.1102 C.3       1 DDD        -0.1200 
    971 C          20.8799  -12.5659    7.0042 C.3       1 DDD         0.2050 
    972 C          20.8619  -11.7039    8.2912 C.2       1 DDD         0.5100 
    973 O          21.1859  -16.0859    6.8482 O.2       1 DDD        -0.4300 
    974 O          21.1759  -11.8299    5.8402 O.3       1 DDD        -0.6830 
    975 O          21.2029  -12.1199    9.3952 O.2       1 DDD        -0.4300 
    976 C          14.9809  -14.7759    5.7962 C.2       1 DDD         0.5100 
    977 C          14.9429  -13.2309    5.7362 C.3       1 DDD        -0.1200 
    978 C          16.3319  -12.5539    5.7062 C.3       1 DDD         0.2050 
    979 C          16.8409  -12.4149    7.1302 C.2       1 DDD         0.5100 
    980 O          15.1239  -15.4879    4.8332 O.2       1 DDD        -0.4300 
    981 O          16.1599  -11.2279    5.1672 O.3       1 DDD        -0.6830 
    982 O          17.6819  -13.1829    7.6172 O.2       1 DDD        -0.4300 
    983 O          17.9479  -17.7079    7.9332 O.3       1 DDD        -0.6830 
    984 O          22.5789  -16.9039   10.7112 O.3       1 DDD        -0.3300 
    985 O          12.9319  -16.4889    9.6502 O.3       1 DDD        -0.6830 
    986 O          17.8239   -7.7359    8.5632 O.3       1 DDD        -0.6830 
    987 O          23.9189  -21.2029   10.8552 O.co2     1 DDD        -0.8000 
    988 C          24.4039  -20.4489   11.7152 C.2       1 DDD         0.7000 
    989 C          24.2639  -18.9269   11.4682 C.3       1 DDD        -0.2200 
    990 C          24.1039  -18.3999    9.9312 C.3       1 DDD         0.2050 
    991 C          23.5889  -17.0059    9.8512 C.2       1 DDD         0.5100 
    992 O          24.9819  -20.9199   12.7182 O.co2     1 DDD        -0.8000 
    993 O          25.1979  -18.5429    9.0822 O.3       1 DDD        -0.6830 
    994 O          23.9889  -16.1779    9.0332 O.2       1 DDD        -0.4300 
    995 O          13.5499   -9.5909    9.8712 O.3       1 DDD        -0.3300 
    996 C          13.4019   -9.4079   11.1942 C.2       1 DDD         0.5100 
    997 C          13.2109   -7.9189   11.6012 C.3       1 DDD        -0.1200 
    998 C          14.3089   -6.9279   11.0522 C.3       1 DDD         0.1050 
    999 C          14.1749   -5.6139   11.8682 C.2       1 DDD         0.7000 
   1000 O          13.3339  -10.3299   12.0152 O.2       1 DDD        -0.4300 
   1001 O          13.8899   -6.5529    9.7672 O.3       1 DDD        -0.6830 
   1002 O          14.5869   -5.6609   13.0182 O.co2     1 DDD        -0.8000 
   1003 O           9.4819   -8.2099    7.9482 O.3       1 DDD        -0.3300 
   1004 O          22.9199   -6.6369    8.0042 O.3       1 DDD        -0.3300 
   1005 C          24.2999  -14.4459   13.9762 C.3       1 DDD        -0.1800 
   1006 C          24.9689  -10.1579    5.5632 C.3       1 DDD        -0.1800 
   1007 C          24.4619   -9.2969    6.8012 C.3       1 DDD         0.2200 
   1008 O          24.6259  -10.1959    7.9632 O.3       1 DDD        -0.3300 
   1009 O          24.5419  -14.1589   11.4992 O.3       1 DDD        -0.3300 
   1010 C          24.1159  -12.9159   11.2052 C.2       1 DDD         0.5100 
   1011 C          24.7889  -12.3099    9.9732 C.3       1 DDD        -0.1200 
   1012 C          25.3569  -10.8239   10.1052 C.3       1 DDD         0.2050 
   1013 C          25.6949  -10.1779    8.7312 C.2       1 DDD         0.5100 
   1014 O          23.3039  -12.3169   11.8332 O.2       1 DDD        -0.4300 
   1015 O          26.5429  -10.8119   10.8792 O.3       1 DDD        -0.6830 
   1016 O          26.8169   -9.7419    8.4292 O.2       1 DDD        -0.4300 
   1017 O          -0.0731  -21.7349    9.7982 O.3       1 DDD        -0.6830 
   1018 C         -27.9121    1.3391    7.6702 C.3       1 DDD         0.1900 
   1019 C         -28.3191   -0.1169    7.4182 C.3       1 DDD        -0.1200 
   1020 C         -27.2111   -1.1849    7.5652 C.3       1 DDD         0.2200 
   1021 C         -26.4151   -1.4819    6.2742 C.3       1 DDD        -0.1200 
   1022 C         -25.5821   -0.3539    5.5832 C.3       1 DDD         0.2200 
   1023 C         -24.4381    0.3871    6.3312 C.3       1 DDD        -0.1200 
   1024 C         -23.0981   -0.3949    6.4732 C.3       1 DDD         0.2200 
   1025 C         -21.9381    0.5391    6.8862 C.3       1 DDD        -0.1200 
   1026 C         -20.4771    0.1671    6.5892 C.3       1 DDD         0.2050 
   1027 C         -20.0811   -1.2089    7.2042 C.3       1 DDD        -0.1200 
   1028 C         -18.5971   -1.4859    7.6632 C.3       1 DDD         0.2200 
   1029 C         -17.5621   -1.6419    6.5312 C.3       1 DDD        -0.1200 
   1030 C         -16.1241   -1.1799    6.9722 C.3       1 DDD         0.2200 
   1031 O         -26.5521    0.4991    5.0152 O.3       1 DDD        -0.3300 
   1032 O         -19.6181    1.1111    7.2412 O.3       1 DDD        -0.6830 
   1033 O         -16.0781    0.0631    7.6702 O.3       1 DDD        -0.3300 
   1034 C         -16.3581    6.8331    4.5682 C.3       1 DDD        -0.1200 
   1035 C         -17.6641    7.3801    5.1322 C.3       1 DDD         0.2200 
   1036 C         -18.9201    6.9371    4.3272 C.3       1 DDD        -0.1200 
   1037 C         -20.3781    7.1361    4.8102 C.3       1 DDD         0.2050 
   1038 C         -21.4971    6.7971    3.7752 C.3       1 DDD        -0.1200 
   1039 C         -23.0291    7.1531    4.1102 C.3       1 DDD         0.2200 
   1040 C         -24.1331    6.3451    3.2782 C.3       1 DDD        -0.1200 
   1041 C         -25.5661    6.2821    3.8982 C.3       1 DDD         0.2200 
   1042 C         -26.4811    7.5241    4.0912 C.3       1 DDD        -0.1200 
   1043 C         -27.6301    7.5681    5.0542 C.3       1 DDD         0.2200 
   1044 C         -27.1331    7.2291    6.5282 C.3       1 DDD        -0.1200 
   1045 C         -28.3141    7.2461    7.5322 C.3       1 DDD         0.1900 
   1046 O         -20.5891    6.2411    5.9322 O.3       1 DDD        -0.6830 
   1047 O         -26.3261    5.3601    3.0802 O.3       1 DDD        -0.3300 
   1048 O         -29.2021    6.1731    7.1802 O.3       1 DDD        -0.3300 
   1049 O         -29.1101    1.9911    8.0112 O.3       1 DDD        -0.3300 
   1050 C         -29.5711    3.0321    7.2422 C.2       1 DDD         0.5100 
   1051 C         -30.8341    3.5951    7.8792 C.3       1 DDD        -0.1200 
   1052 C         -31.2941    4.9651    7.3182 C.3       1 DDD         0.2050 
   1053 C         -30.4531    6.1821    7.6282 C.2       1 DDD         0.5100 
   1054 O         -29.1421    3.4731    6.1422 O.2       1 DDD        -0.4300 
   1055 O         -32.6101    5.2171    7.7322 O.3       1 DDD        -0.6830 
   1056 O         -30.9191    6.9981    8.3812 O.2       1 DDD        -0.4300 
   1057 C         -26.5281    0.9361    3.7332 C.2       1 DDD         0.5100 
   1058 C         -27.6421    1.9241    3.3472 C.3       1 DDD        -0.1200 
   1059 C         -27.2171    3.1561    2.6122 C.3       1 DDD         0.2050 
   1060 C         -26.6051    4.1691    3.6002 C.2       1 DDD         0.5100 
   1061 O         -25.6091    0.6571    3.0642 O.2       1 DDD        -0.4300 
   1062 O         -28.5211    3.6831    2.1652 O.3       1 DDD        -0.6830 
   1063 O         -26.2811    3.8691    4.7842 O.2       1 DDD        -0.4300 
   1064 O         -23.1721   -1.5439    7.3022 O.3       1 DDD        -0.3300 
   1065 O         -18.6841   -2.6849    8.3952 O.3       1 DDD        -0.3300 
   1066 O         -27.7131   -2.5059    7.8052 O.3       1 DDD        -0.3300 
   1067 O         -23.1861    8.5881    3.8832 O.3       1 DDD        -0.3300 
   1068 O         -28.2451    8.7791    5.0192 O.3       1 DDD        -0.3300 
   1069 O         -27.8291   11.2601    7.0722 O.3       1 DDD        -0.3300 
   1070 C         -29.5481    8.9721    4.8712 C.2       1 DDD         0.5100 
   1071 C         -29.9901   10.3741    5.1272 C.3       1 DDD        -0.1200 
   1072 C         -28.9801   11.4581    4.9752 C.3       1 DDD         0.2050 
   1073 C         -28.4891   12.0971    6.3002 C.2       1 DDD         0.5100 
   1074 O         -30.4031    8.0631    4.6002 O.2       1 DDD        -0.4300 
   1075 O         -29.4981   12.4471    4.1622 O.3       1 DDD        -0.6830 
   1076 O         -28.7601   13.2461    6.5822 O.2       1 DDD        -0.4300 
   1077 C         -15.3241   -2.2889    7.6752 C.3       1 DDD        -0.1200 
   1078 C         -14.0541   -1.8799    8.4502 C.3       1 DDD         0.2200 
   1079 C         -12.7291   -2.1139    7.5932 C.3       1 DDD        -0.1200 
   1080 C         -11.4261   -1.5229    8.1762 C.3       1 DDD         0.2200 
   1081 C         -10.7021   -2.5819    9.1132 C.3       1 DDD        -0.1200 
   1082 C          -9.1871   -2.2319    9.3532 C.3       1 DDD         0.2050 
   1083 C          -8.3251   -2.8169    8.2302 C.3       1 DDD        -0.1200 
   1084 C          -6.8351   -2.3129    8.2092 C.3       1 DDD         0.2200 
   1085 C          -5.9861   -2.5889    9.4762 C.3       1 DDD        -0.1200 
   1086 C          -4.4691   -2.4939    9.3832 C.3       1 DDD         0.2200 
   1087 C          -3.7931   -1.5789    8.3312 C.3       1 DDD        -0.1200 
   1088 C          -2.3591   -1.0119    8.3942 C.3       1 DDD         0.2200 
   1089 O         -11.6101   -0.2609    8.8142 O.3       1 DDD        -0.3300 
   1090 O          -6.9571   -0.8589    8.0162 O.3       1 DDD        -0.3300 
   1091 C          -3.3331    5.5621    7.7432 C.3       1 DDD        -0.1200 
   1092 C          -4.5781    5.3381    6.8122 C.3       1 DDD         0.2050 
   1093 C          -5.7441    6.0351    7.3832 C.3       1 DDD        -0.1200 
   1094 C          -7.1161    5.4741    6.8952 C.3       1 DDD         0.2200 
   1095 C          -8.2591    6.3151    7.4552 C.3       1 DDD        -0.1200 
   1096 C          -8.7261    7.4691    6.6272 C.3       1 DDD         0.2200 
   1097 C         -10.2701    7.4751    6.5032 C.3       1 DDD        -0.1200 
   1098 C         -11.0671    7.6801    7.7902 C.3       1 DDD         0.2050 
   1099 C         -12.6171    7.5741    7.6552 C.3       1 DDD        -0.1200 
   1100 C         -13.3111    8.3541    6.4472 C.3       1 DDD         0.2200 
   1101 C         -14.8631    8.1091    6.2342 C.3       1 DDD        -0.1200 
   1102 C         -15.2981    6.7591    5.6722 C.3       1 DDD         0.2200 
   1103 O          -7.1881    4.1211    7.2372 O.3       1 DDD        -0.3300 
   1104 O         -15.6071    5.9361    6.7192 O.3       1 DDD        -0.3300 
   1105 C         -16.0331    1.2771    7.0582 C.2       1 DDD         0.5100 
   1106 C         -15.7791    2.3871    8.0582 C.3       1 DDD        -0.1200 
   1107 C         -16.2681    3.8141    7.6322 C.3       1 DDD         0.2050 
   1108 C         -15.2781    4.5601    6.7792 C.2       1 DDD         0.5100 
   1109 O         -16.1421    1.4921    5.8592 O.2       1 DDD        -0.4300 
   1110 O         -16.5241    4.4941    8.9272 O.3       1 DDD        -0.6830 
   1111 O         -14.3391    4.0701    6.1342 O.2       1 DDD        -0.4300 
   1112 C          -6.8131   -0.3699    6.8262 C.2       1 DDD         0.5100 
   1113 C          -6.7171    1.1331    6.9202 C.3       1 DDD        -0.1200 
   1114 C          -8.0741    1.7821    7.1202 C.3       1 DDD         0.2050 
   1115 C          -7.9091    3.2141    6.5322 C.2       1 DDD         0.5100 
   1116 O          -6.5851   -0.9889    5.7652 O.2       1 DDD        -0.4300 
   1117 O          -8.5241    1.9051    8.4952 O.3       1 DDD        -0.6830 
   1118 O          -8.5441    3.4681    5.5802 O.2       1 DDD        -0.4300 
   1119 C         -11.6611    0.9101    8.1442 C.2       1 DDD         0.5100 
   1120 C         -11.8171    2.0181    9.1912 C.3       1 DDD        -0.1200 
   1121 C         -12.0571    3.4121    8.6092 C.3       1 DDD         0.1050 
   1122 C         -12.6201    4.4981    9.5522 C.2       1 DDD         0.7000 
   1123 O         -11.7051    1.1061    6.8932 O.2       1 DDD        -0.4300 
   1124 O         -10.8171    3.9161    8.1902 O.3       1 DDD        -0.6830 
   1125 O         -13.8501    4.6201    9.6732 O.co2     1 DDD        -0.8000 
   1126 O          -8.8251   -2.8619   10.5852 O.3       1 DDD        -0.6830 
   1127 O          -3.8641   -3.7869    9.2752 O.3       1 DDD        -0.3300 
   1128 O         -14.0431   -2.6659    9.6462 O.3       1 DDD        -0.3300 
   1129 O          -8.1361    8.8081    6.9212 O.3       1 DDD        -0.3300 
   1130 O         -13.0771    9.7091    6.6752 O.3       1 DDD        -0.3300 
   1131 O         -17.5891    8.7601    5.0342 O.3       1 DDD        -0.3300 
   1132 O         -17.1501   13.0351    7.9662 O.3       1 DDD        -0.3300 
   1133 C         -18.1921    9.4951    5.9632 C.2       1 DDD         0.5100 
   1134 C         -18.0521   10.9541    5.6982 C.3       1 DDD        -0.1200 
   1135 C         -16.7181   11.5501    6.1232 C.3       1 DDD         0.2050 
   1136 C         -16.6611   11.8191    7.6142 C.2       1 DDD         0.5100 
   1137 O         -18.6851    9.1461    7.0182 O.2       1 DDD        -0.4300 
   1138 O         -16.6061   12.8201    5.4342 O.3       1 DDD        -0.6830 
   1139 O         -16.3851   10.9481    8.4262 O.2       1 DDD        -0.4300 
   1140 O          -4.8901   15.5361    8.4852 O.3       1 DDD        -0.3300 
   1141 C          -2.3391   12.5541    6.8452 C.2       1 DDD         0.7000 
   1142 C          -3.5931   13.1011    6.1102 C.3       1 DDD        -0.2200 
   1143 C          -4.2111   14.4331    6.5242 C.3       1 DDD         0.2050 
   1144 C          -4.7631   14.3491    7.9562 C.2       1 DDD         0.5100 
   1145 O          -1.6161   13.3741    7.4842 O.co2     1 DDD        -0.8000 
   1146 O          -3.2611   15.4491    6.3702 O.3       1 DDD        -0.6830 
   1147 O          -4.9811   13.2851    8.4892 O.2       1 DDD        -0.4300 
   1148 C          -1.2201   -2.0089    8.0992 C.3       1 DDD        -0.1200 
   1149 C           0.0779   -1.6029    8.8962 C.3       1 DDD         0.2050 
   1150 C           1.2029   -2.4489    8.5192 C.3       1 DDD        -0.1200 
   1151 C           2.0809   -1.9779    7.3792 C.3       1 DDD         0.2200 
   1152 C           3.3159   -2.8399    7.0832 C.3       1 DDD        -0.1200 
   1153 C           4.3609   -2.6709    8.2482 C.3       1 DDD         0.2200 
   1154 C           5.6849   -1.9479    7.9162 C.3       1 DDD        -0.1200 
   1155 C           6.6629   -1.9179    9.1462 C.3       1 DDD         0.2050 
   1156 C           8.0189   -1.1569    8.9492 C.3       1 DDD        -0.1200 
   1157 C           8.9289   -1.4219    7.7612 C.3       1 DDD         0.2200 
   1158 C          10.0279   -0.3249    7.6202 C.3       1 DDD        -0.1200 
   1159 C          10.7989    0.1191    8.8722 C.3       1 DDD         0.2200 
   1160 O           2.5199   -0.7759    7.5332 O.3       1 DDD        -0.3300 
   1161 O           5.9309   -1.2779   10.2442 O.3       1 DDD        -0.6830 
   1162 O          10.6189    1.5001    9.0372 O.3       1 DDD        -0.3300 
   1163 C           9.7589    7.6081   12.5572 C.3       1 DDD        -0.1200 
   1164 C           8.5949    7.7751   11.5522 C.3       1 DDD         0.2200 
   1165 C           7.1719    7.3631   12.0632 C.3       1 DDD        -0.1200 
   1166 C           6.7699    5.9571   11.5692 C.3       1 DDD         0.2050 
   1167 C           5.3329    5.5771   11.9742 C.3       1 DDD        -0.1200 
   1168 C           4.1369    6.0591   10.9942 C.3       1 DDD         0.2200 
   1169 C           2.8169    5.2991   11.1642 C.3       1 DDD        -0.1200 
   1170 C           2.0539    5.0571    9.8092 C.3       1 DDD         0.2200 
   1171 C           1.6009    6.2671    8.8992 C.3       1 DDD        -0.1200 
   1172 C           0.5819    6.0491    7.7052 C.3       1 DDD         0.2050 
   1173 C          -0.8451    5.5551    8.2422 C.3       1 DDD        -0.1200 
   1174 C          -1.9251    5.2551    7.2072 C.3       1 DDD         0.2200 
   1175 O           7.6649    5.0501   12.1792 O.3       1 DDD        -0.6830 
   1176 O           2.7759    4.1631    8.9732 O.3       1 DDD        -0.3300 
   1177 O          -1.9321    3.8671    6.7652 O.3       1 DDD        -0.3300 
   1178 O          -2.1981    0.0911    7.5022 O.3       1 DDD        -0.3300 
   1179 C          -2.5081    0.0621    6.1502 C.2       1 DDD         0.5100 
   1180 C          -2.9451    1.4371    5.6312 C.3       1 DDD        -0.1200 
   1181 C          -1.6531    2.1441    5.1042 C.3       1 DDD         0.2050 
   1182 C          -1.6891    3.6181    5.4622 C.2       1 DDD         0.5100 
   1183 O          -2.5751   -0.8669    5.3912 O.2       1 DDD        -0.4300 
   1184 O          -1.4261    2.0341    3.6432 O.3       1 DDD        -0.6830 
   1185 O          -1.5461    4.4331    4.5832 O.2       1 DDD        -0.4300 
   1186 C           1.9519    0.2201    6.8382 C.2       1 DDD         0.5100 
   1187 C           2.8399    1.4821    6.6662 C.3       1 DDD        -0.1200 
   1188 C           3.2569    2.0911    7.9512 C.3       1 DDD         0.2050 
   1189 C           2.1969    3.0451    8.4172 C.2       1 DDD         0.5100 
   1190 O           0.9609    0.1311    6.1622 O.2       1 DDD        -0.4300 
   1191 O           4.5469    2.6201    7.7652 O.3       1 DDD        -0.6830 
   1192 O           0.9689    2.7731    8.4092 O.2       1 DDD        -0.4300 
   1193 O           4.4059   -3.9519    8.8092 O.3       1 DDD        -0.3300 
   1194 O           9.5219   -2.8089    7.6552 O.3       1 DDD        -0.3300 
   1195 O           3.7879    7.4311   11.3862 O.3       1 DDD        -0.3300 
   1196 O           0.3729    7.3171    7.0482 O.3       1 DDD        -0.6830 
   1197 C          12.2489   -0.3849    8.7942 C.3       1 DDD        -0.1200 
   1198 C          13.3609    0.6011    8.2612 C.3       1 DDD         0.2050 
   1199 C          14.8149    0.0531    8.6782 C.3       1 DDD        -0.1200 
   1200 C          15.9609    1.0371    8.4242 C.3       1 DDD         0.2200 
   1201 C          17.2909    0.4741    8.8422 C.3       1 DDD        -0.1200 
   1202 C          18.5699    1.3401    8.3862 C.3       1 DDD         0.2050 
   1203 C          19.9709    0.6401    8.5362 C.3       1 DDD        -0.1200 
   1204 C          20.4129    0.0691    7.2272 C.3       1 DDD         0.2200 
   1205 C          21.3939   -1.0349    7.3952 C.3       1 DDD        -0.1200 
   1206 C          22.5619   -0.7599    8.2692 C.3       1 DDD         0.2200 
   1207 C          23.7289    0.1351    7.6952 C.3       1 DDD        -0.1200 
   1208 C          23.8399    1.4601    8.3722 C.3       1 DDD         0.2200 
   1209 O          15.7639    2.1641    9.2152 O.3       1 DDD        -0.3300 
   1210 O          20.7929    1.2271    6.4542 O.3       1 DDD        -0.3300 
   1211 C          19.9359    8.0781    6.2772 C.3       1 DDD        -0.1200 
   1212 C          20.5769    8.8151    7.4822 C.3       1 DDD         0.2200 
   1213 C          19.5759    8.6161    8.7182 C.3       1 DDD        -0.1200 
   1214 C          20.3299    8.4751   10.0342 C.3       1 DDD         0.2050 
   1215 C          19.4159    8.1701   11.2842 C.3       1 DDD        -0.1200 
   1216 C          18.5089    9.2671   11.7782 C.3       1 DDD         0.2050 
   1217 C          17.3749    8.8831   12.7562 C.3       1 DDD        -0.1200 
   1218 C          16.1259    8.3561   12.0002 C.3       1 DDD         0.2200 
   1219 C          14.8719    8.4951   12.8212 C.3       1 DDD        -0.1200 
   1220 C          13.6509    8.0301   11.9762 C.3       1 DDD         0.2050 
   1221 C          12.3019    7.8821   12.7772 C.3       1 DDD        -0.1200 
   1222 C          11.1379    7.4691   11.9602 C.3       1 DDD         0.2200 
   1223 O          16.2799    7.0341   11.7032 O.3       1 DDD        -0.3300 
   1224 O          11.3729    6.1071   11.4562 O.3       1 DDD        -0.3300 
   1225 C          10.6879    2.0901   10.1782 C.2       1 DDD         0.5100 
   1226 C          10.2879    3.5931   10.1082 C.3       1 DDD        -0.1200 
   1227 C          11.5049    4.4691    9.7142 C.3       1 DDD         0.2050 
   1228 C          11.2379    5.9191   10.1882 C.2       1 DDD         0.5100 
   1229 O          10.8419    1.5181   11.2672 O.2       1 DDD        -0.4300 
   1230 O          11.7609    4.3911    8.3022 O.3       1 DDD        -0.6830 
   1231 O          10.7319    6.6911    9.3412 O.2       1 DDD        -0.4300 
   1232 C          20.6749    1.3381    5.1702 C.2       1 DDD         0.5100 
   1233 C          21.8419    2.1001    4.5582 C.3       1 DDD        -0.1200 
   1234 C          22.6189    1.3981    3.4492 C.3       1 DDD         0.1050 
   1235 C          23.2869    0.1051    3.8162 C.2       1 DDD         0.7000 
   1236 O          19.7829    0.7951    4.5582 O.2       1 DDD        -0.4300 
   1237 O          23.6049    2.2881    3.1072 O.3       1 DDD        -0.6830 
   1238 O          22.5709   -0.9579    3.9372 O.co2     1 DDD        -0.8000 
   1239 C          15.4319    3.3741    8.7522 C.2       1 DDD         0.5100 
   1240 C          15.3309    4.4461    9.8592 C.3       1 DDD        -0.1200 
   1241 C          16.6659    5.1801   10.0992 C.3       1 DDD         0.2050 
   1242 C          16.4259    6.6501   10.3812 C.2       1 DDD         0.5100 
   1243 O          15.3769    3.7001    7.5582 O.2       1 DDD        -0.4300 
   1244 O          17.6259    4.6481   10.9832 O.3       1 DDD        -0.6830 
   1245 O          16.2879    7.4501    9.4332 O.2       1 DDD        -0.4300 
   1246 O          18.6759    2.4461    9.2392 O.3       1 DDD        -0.6830 
   1247 O          23.0269   -2.1419    8.4622 O.3       1 DDD        -0.3300 
   1248 O          19.4149   10.1551   12.4432 O.3       1 DDD        -0.6830 
   1249 O          12.5449   16.1851    9.4352 O.3       1 DDD        -0.3300 
   1250 C          14.1739   14.3741   13.6182 C.2       1 DDD         0.7000 
   1251 C          13.6389   15.5051   12.7552 C.3       1 DDD        -0.2200 
   1252 C          12.9589   15.0331   11.4822 C.3       1 DDD         0.2050 
   1253 C          12.3099   16.1791   10.7392 C.2       1 DDD         0.5100 
   1254 O          15.1659   14.5991   14.3682 O.co2     1 DDD        -0.8000 
   1255 O          13.8439   14.2461   10.7242 O.3       1 DDD        -0.6830 
   1256 O          11.7919   17.0531   11.4112 O.2       1 DDD        -0.4300 
   1257 O           8.3939    9.2111   11.3932 O.3       1 DDD        -0.3300 
   1258 O          20.5959   10.2341    7.2552 O.3       1 DDD        -0.3300 
   1259 C          25.0419    1.5441    9.3082 C.3       1 DDD        -0.1800 
   1260 C          21.1839    9.1911    4.2272 C.3       1 DDD        -0.1800 
   1261 C          20.9579    7.9021    5.1062 C.3       1 DDD         0.2200 
   1262 O          22.1709    7.4211    5.5612 O.3       1 DDD        -0.3300 
   1263 O          24.1559    2.3981    7.3492 O.3       1 DDD        -0.3300 
   1264 C          23.8999    3.6851    7.3112 C.2       1 DDD         0.5100 
   1265 C          24.2659    4.4141    5.9552 C.3       1 DDD        -0.1200 
   1266 C          23.8749    5.8371    5.9462 C.3       1 DDD         0.2050 
   1267 C          22.3819    6.1431    5.8312 C.2       1 DDD         0.5100 
   1268 O          23.4009    4.2151    8.3362 O.2       1 DDD        -0.4300 
   1269 O          24.5159    6.4251    4.8282 O.3       1 DDD        -0.6830 
   1270 O          21.5529    5.2261    5.8302 O.2       1 DDD        -0.4300 
   1271 O          -0.1881   -1.7439   10.3652 O.3       1 DDD        -0.6830 
   1272 C         -18.7111   13.0911    9.8692 C.3       1 DDD        -0.1200 
   1273 C         -19.8941   13.1871    8.8572 C.3       1 DDD         0.2050 
   1274 C         -21.1641   12.4091    9.3712 C.3       1 DDD        -0.1200 
   1275 C         -22.5141   12.6931    8.6442 C.3       1 DDD         0.2200 
   1276 C         -23.6611   11.9401    9.2212 C.3       1 DDD        -0.1200 
   1277 C         -25.0531   12.2791    8.7312 C.3       1 DDD         0.2050 
   1278 C         -26.1291   11.2101    9.0642 C.3       1 DDD        -0.1200 
   1279 C         -27.5751   11.5691    8.4992 C.3       1 DDD         0.2200 
   1280 C         -28.5611   10.7551    9.3232 C.3       1 DDD        -0.1200 
   1281 C         -30.0351   11.2891    9.3972 C.3       1 DDD         0.2200 
   1282 C         -31.1161   10.3301    9.9072 C.3       1 DDD        -0.1200 
   1283 C         -32.5421   10.9581   10.0012 C.3       1 DDD         0.1450 
   1284 O         -22.5311   12.5401    7.1692 O.3       1 DDD        -0.3300 
   1285 O         -33.4771   10.0151   10.5262 O.3       1 DDD        -0.6830 
   1286 O         -25.4521   13.5121    9.3502 O.3       1 DDD        -0.6830 
   1287 O         -29.9591   12.5851   10.0552 O.3       1 DDD        -0.3300 
   1288 O         -29.7741   17.6821   10.0182 O.co2     1 DDD        -0.8000 
   1289 C         -30.6281   13.6491    9.5942 C.2       1 DDD         0.5100 
   1290 C         -30.0921   14.8981   10.2082 C.3       1 DDD        -0.1200 
   1291 C         -28.9771   15.5551    9.2872 C.3       1 DDD         0.1050 
   1292 C         -28.7591   16.9951    9.7822 C.2       1 DDD         0.7000 
   1293 O         -31.5801   13.7311    8.7762 O.2       1 DDD        -0.4300 
   1294 O         -27.7321   14.9261    9.5272 O.3       1 DDD        -0.6830 
   1295 O         -27.6281   17.3281   10.1942 O.co2     1 DDD        -0.8000 
   1296 C          -6.0471   16.5621   10.4212 C.3       1 DDD        -0.1200 
   1297 C          -7.4171   16.1971    9.9802 C.3       1 DDD         0.2200 
   1298 C          -7.7841   14.8351   10.5622 C.3       1 DDD        -0.1200 
   1299 C          -8.7931   13.9621    9.8602 C.3       1 DDD         0.2200 
   1300 C         -10.2741   14.3791    9.8392 C.3       1 DDD        -0.1200 
   1301 C         -10.9711   14.8921   11.1462 C.3       1 DDD         0.2050 
   1302 C         -12.4731   15.0191   11.0522 C.3       1 DDD        -0.1200 
   1303 C         -13.1551   16.1541   10.1732 C.3       1 DDD         0.2050 
   1304 C         -14.7291   16.1321   10.1492 C.3       1 DDD        -0.1200 
   1305 C         -15.3371   15.0181    9.3252 C.3       1 DDD         0.2050 
   1306 C         -16.8841   14.8901    9.5732 C.3       1 DDD        -0.1200 
   1307 C         -17.2961   13.4231    9.3152 C.3       1 DDD         0.2200 
   1308 O          -8.4701   13.6321    8.5322 O.3       1 DDD        -0.3300 
   1309 O         -10.6801   14.1831   12.3182 O.3       1 DDD        -0.6830 
   1310 O         -15.2101   15.4701    8.0012 O.3       1 DDD        -0.6830 
   1311 O         -20.1391   14.5611    8.8852 O.3       1 DDD        -0.6830 
   1312 O          -8.4311   17.1521   10.3252 O.3       1 DDD        -0.3300 
   1313 O         -10.3271   19.0001   12.9572 O.co2     1 DDD        -0.8000 
   1314 C          -8.8841   18.1051    9.4492 C.2       1 DDD         0.5100 
   1315 C          -9.9421   19.0291   10.1082 C.3       1 DDD        -0.1200 
   1316 C          -9.2871   19.9521   11.1242 C.3       1 DDD         0.1050 
   1317 C         -10.1711   20.0381   12.3082 C.2       1 DDD         0.7000 
   1318 O          -8.5901   18.1771    8.2802 O.2       1 DDD        -0.4300 
   1319 O          -9.1501   21.2011   10.5692 O.3       1 DDD        -0.6830 
   1320 O         -10.7261   21.1161   12.5932 O.co2     1 DDD        -0.8000 
   1321 C           7.1099   14.9381    7.4052 C.3       1 DDD        -0.1200 
   1322 C           5.8329   14.2631    7.9172 C.3       1 DDD         0.2050 
   1323 C           4.9989   15.1321    8.8452 C.3       1 DDD        -0.1200 
   1324 C           3.6779   14.4381    9.3672 C.3       1 DDD         0.2200 
   1325 C           3.0229   15.3571   10.4262 C.3       1 DDD        -0.1200 
   1326 C           1.9849   16.3941    9.7932 C.3       1 DDD         0.2200 
   1327 C           0.6899   15.7231    9.5872 C.3       1 DDD        -0.1200 
   1328 C          -0.5141   16.4921    8.8432 C.3       1 DDD         0.2050 
   1329 C          -1.3061   17.3401    9.8342 C.3       1 DDD        -0.1200 
   1330 C          -2.8621   17.3141    9.6572 C.3       1 DDD         0.2050 
   1331 C          -3.4561   16.0791   10.3022 C.3       1 DDD        -0.1200 
   1332 C          -4.8501   15.6631    9.9102 C.3       1 DDD         0.2200 
   1333 O           4.0009   13.2141    9.9772 O.3       1 DDD        -0.3300 
   1334 O           0.0379   17.2381    7.7992 O.3       1 DDD        -0.6830 
   1335 O           1.8559   17.5071   10.7882 O.3       1 DDD        -0.3300 
   1336 O          -3.2921   18.4371   10.4292 O.3       1 DDD        -0.6830 
   1337 C          20.4829   16.6751    9.4672 C.3       1 DDD        -0.1200 
   1338 C          19.2819   16.5831    8.4872 C.3       1 DDD         0.2200 
   1339 C          17.7879   16.7031    9.0662 C.3       1 DDD        -0.1200 
   1340 C          16.6929   16.1451    8.2062 C.3       1 DDD         0.2050 
   1341 C          15.3079   16.5241    8.6922 C.3       1 DDD        -0.1200 
   1342 C          14.6719   17.6881    7.8512 C.3       1 DDD         0.2050 
   1343 C          13.2319   18.1611    8.2662 C.3       1 DDD        -0.1200 
   1344 C          12.1199   17.1491    8.5092 C.3       1 DDD         0.2200 
   1345 C          11.6919   16.3991    7.2402 C.3       1 DDD        -0.1200 
   1346 C          10.4909   15.4851    7.4382 C.3       1 DDD         0.2050 
   1347 C           9.1779   16.2161    8.0262 C.3       1 DDD        -0.1200 
   1348 C           8.0899   15.2051    8.4932 C.3       1 DDD         0.2200 
   1349 O          16.7629   14.8041    8.0632 O.3       1 DDD        -0.6830 
   1350 O           8.3769   13.9781    9.0852 O.3       1 DDD        -0.3300 
   1351 O          15.4789   18.8491    7.9222 O.3       1 DDD        -0.6830 
   1352 O          10.1919   14.7671    6.2422 O.3       1 DDD        -0.6830 
   1353 O           4.9729   14.0721    6.8042 O.3       1 DDD        -0.6830 
   1354 O          19.3959   17.2941    7.2442 O.3       1 DDD        -0.3300 
   1355 C          22.8069   16.8711    9.9952 C.3       1 DDD        -0.1800 
   1356 C          21.8589   16.4711    8.8472 C.3       1 DDD         0.2200 
   1357 O          22.1809   15.1061    8.4822 O.3       1 DDD        -0.3300 
   1358 C          24.0319   -6.2169    8.6602 C.2       1 DDD         0.5100 
   1359 C          24.2879   -4.6799    8.6842 C.3       1 DDD        -0.1200 
   1360 C          23.6099   -4.0039    9.8782 C.3       1 DDD         0.2050 
   1361 C          23.4099   -2.4999    9.6982 C.2       1 DDD         0.5100 
   1362 O          24.7319   -6.9779    9.3432 O.2       1 DDD        -0.4300 
   1363 O          24.3759   -4.2419   11.0212 O.3       1 DDD        -0.6830 
   1364 O          23.6089   -1.7009   10.5842 O.2       1 DDD        -0.4300 
   1365 C           5.0729   -7.9679   10.4662 C.2       1 DDD         0.5100 
   1366 C           5.3329   -6.4279   10.6022 C.3       1 DDD        -0.1200 
   1367 C           4.0429   -5.5809   10.6742 C.3       1 DDD         0.2050 
   1368 C           4.3089   -4.1389   10.1602 C.2       1 DDD         0.5100 
   1369 O           4.7049   -8.6939   11.4322 O.2       1 DDD        -0.4300 
   1370 O           3.6379   -5.4349   12.0652 O.3       1 DDD        -0.6830 
   1371 O           4.4479   -3.1639   10.9852 O.2       1 DDD        -0.4300 
   1372 C           3.9769    8.3731   10.4372 C.2       1 DDD         0.5100 
   1373 C           3.3699    9.7001   10.8612 C.3       1 DDD        -0.1200 
   1374 C           4.2529   10.9181   10.4592 C.3       1 DDD         0.2050 
   1375 C           3.4559   12.0391    9.7442 C.2       1 DDD         0.5100 
   1376 O           4.4929    8.1501    9.3672 O.2       1 DDD        -0.4300 
   1377 O           4.9879   11.3861   11.6102 O.3       1 DDD        -0.6830 
   1378 O           2.3959   11.8171    9.2132 O.2       1 DDD        -0.4300 
   1379 C          21.7429   10.9561    7.4092 C.2       1 DDD         0.5100 
   1380 C          21.4799   12.4251    7.1382 C.3       1 DDD        -0.1200 
   1381 C          22.6999   13.3491    7.1322 C.3       1 DDD         0.2050 
   1382 C          22.1959   14.7661    7.2422 C.2       1 DDD         0.5100 
   1383 O          22.8769   10.4881    7.6772 O.2       1 DDD        -0.4300 
   1384 O          23.3889   13.2291    5.9372 O.3       1 DDD        -0.6830 
   1385 O          21.9759   15.5441    6.3412 O.2       1 DDD        -0.4300 
   1386 C         -12.4281   -4.6289   13.4372 C.2       1 DDD         0.7000 
   1387 C         -12.6861   -3.5819   12.3462 C.3       1 DDD        -0.2200 
   1388 C         -14.1651   -3.3419   11.9452 C.3       1 DDD         0.2050 
   1389 C         -14.1981   -2.1759   10.9202 C.2       1 DDD         0.5100 
   1390 O         -13.4031   -4.9509   14.1492 O.co2     1 DDD        -0.8000 
   1391 O         -14.9371   -4.3929   11.3712 O.3       1 DDD        -0.6830 
   1392 O         -14.4051   -1.0169   11.1342 O.2       1 DDD        -0.4300 
   1393 C          -7.7931    9.5881    5.8922 C.2       1 DDD         0.5100 
   1394 C          -7.1911   10.9001    6.3932 C.3       1 DDD        -0.1200 
   1395 C          -8.1791   11.9561    6.7192 C.3       1 DDD         0.2050 
   1396 C          -8.3371   12.3071    8.1892 C.2       1 DDD         0.5100 
   1397 O          -7.8421    9.2631    4.7332 O.2       1 DDD        -0.4300 
   1398 O          -7.9791   13.1891    6.0502 O.3       1 DDD        -0.6830 
   1399 O          -8.3381   11.3371    8.9792 O.2       1 DDD        -0.4300 
   1400 O           5.8329   19.2721   11.2272 O.co2     1 DDD        -0.8000 
   1401 C           2.5569   18.6211   10.4362 C.2       1 DDD         0.5100 
   1402 C           2.4969   19.6561   11.5652 C.3       1 DDD        -0.1200 
   1403 C           3.8589   20.3121   12.0502 C.3       1 DDD         0.1050 
   1404 C           4.9689   19.2781   12.1602 C.2       1 DDD         0.7000 
   1405 O           3.0829   18.8551    9.3142 O.2       1 DDD        -0.4300 
   1406 O           3.5949   20.9001   13.3242 O.3       1 DDD        -0.6830 
   1407 O           5.0799   18.6461   13.2042 O.co2     1 DDD        -0.8000 
   1408 C         -23.4871    9.3801    4.8792 C.2       1 DDD         0.5100 
   1409 C         -23.5561   10.9191    4.6632 C.3       1 DDD        -0.1200 
   1410 C         -22.1391   11.5301    5.0032 C.3       1 DDD         0.2050 
   1411 C         -21.9361   11.4591    6.5492 C.2       1 DDD         0.5100 
   1412 O         -23.7631    8.9231    5.9652 O.2       1 DDD        -0.4300 
   1413 O         -21.8941   12.8551    4.5722 O.3       1 DDD        -0.6830 
   1414 O         -21.2621   10.5341    7.0512 O.2       1 DDD        -0.4300 
   1415 C           9.4969   -7.1399    8.7652 C.2       1 DDD         0.5100 
   1416 C           9.5899   -5.8169    7.9242 C.3       1 DDD        -0.1200 
   1417 C          10.7389   -4.8889    8.3602 C.3       1 DDD         0.2050 
   1418 C          10.1689   -3.4589    8.6992 C.2       1 DDD         0.5100 
   1419 O           9.4419   -7.1009   10.0442 O.2       1 DDD        -0.4300 
   1420 O          11.6489   -4.8529    7.2352 O.3       1 DDD        -0.6830 
   1421 O          10.2949   -3.0629    9.8472 O.2       1 DDD        -0.4300 
   1422 C         -23.5621   -5.3299    9.1392 C.2       1 DDD         0.5100 
   1423 C         -24.0531   -3.9829    8.8402 C.3       1 DDD        -0.1200 
   1424 C         -23.0831   -2.8559    9.3902 C.3       1 DDD         0.2050 
   1425 C         -23.3621   -1.4919    8.6542 C.2       1 DDD         0.5100 
   1426 O         -23.2501   -6.1219    8.2302 O.2       1 DDD        -0.4300 
   1427 O         -23.1571   -2.6279   10.8132 O.3       1 DDD        -0.6830 
   1428 O         -23.5941   -0.4379    9.2162 O.2       1 DDD        -0.4300 
   1429 O          21.9939   20.8851    4.4772 O.co2     1 DDD        -0.8000 
   1430 C          19.4919   18.6261    7.2202 C.2       1 DDD         0.5100 
   1431 C          19.2609   19.1611    5.7622 C.3       1 DDD        -0.1200 
   1432 C          20.5939   19.0421    5.0272 C.3       1 DDD         0.1050 
   1433 C          21.5919   20.1131    5.3942 C.2       1 DDD         0.7000 
   1434 O          19.5069   19.3641    8.2242 O.2       1 DDD        -0.4300 
   1435 O          20.2529   19.3681    3.6432 O.3       1 DDD        -0.6830 
   1436 O          22.0799   20.1891    6.5862 O.co2     1 DDD        -0.8000 
   1437 C         -20.2801  -12.7529    9.7542 C.2       1 DDD         0.7000 
   1438 C         -21.2641  -12.0219    8.8872 C.3       1 DDD        -0.2200 
   1439 C         -21.1891  -10.5189    8.9672 C.3       1 DDD         0.2050 
   1440 C         -21.7011  -10.0509   10.2652 C.2       1 DDD         0.5100 
   1441 O         -19.2841  -13.2289    9.1422 O.co2     1 DDD        -0.8000 
   1442 O         -19.8701   -9.9659    8.7322 O.3       1 DDD        -0.6830 
   1443 O         -22.7421  -10.4399   10.6802 O.2       1 DDD        -0.4300 
   1444 O         -20.6221  -15.5939   11.8182 O.3       1 DDD        -0.6830 
   1445 O         -20.5071  -12.8639   10.9232 O.co2     1 DDD        -0.8000 
   1446 O          -3.2311  -14.4699    5.6522 O.co2     1 DDD        -0.8000 
   1447 O          -2.3731  -21.2579    8.5902 O.3       1 DDD        -0.6830 
   1448 C           6.5949  -16.7259   10.6512 C.2       1 DDD         0.5100 
   1449 C           6.9309  -15.3219   11.1652 C.3       1 DDD        -0.1200 
   1450 C           7.9449  -14.5189   10.3102 C.3       1 DDD         0.2050 
   1451 C           7.3529  -13.3879    9.4082 C.2       1 DDD         0.5100 
   1452 O           6.4359  -17.5789   11.5302 O.2       1 DDD        -0.4300 
   1453 O           8.8769  -14.0129   11.2792 O.3       1 DDD        -0.6830 
   1454 O           6.5939  -13.7319    8.4642 O.2       1 DDD        -0.4300 
   1455 O          10.4089  -14.5499    2.3712 O.co2     1 DDD        -0.8000 
   1456 O          11.2959  -18.6439    6.2582 O.3       1 DDD        -0.6830 
   1457 O         -11.2811   -5.1039   13.5272 O.co2     1 DDD        -0.8000 
   1458 O         -14.1901   -9.0229   10.4672 O.3       1 DDD        -0.6830 
   1459 O          13.3329   -4.7619   11.4052 O.co2     1 DDD        -0.8000 
   1460 O          13.2909    0.5131    6.7952 O.3       1 DDD        -0.6830 
   1461 O          21.3399    7.4621   10.0262 O.3       1 DDD        -0.6830 
   1462 O         -10.8041    8.8921    8.2432 O.3       1 DDD        -0.6830 
   1463 O         -11.7891    5.1621   10.1422 O.co2     1 DDD        -0.8000 
   1464 O          24.4879    0.1011    3.6112 O.co2     1 DDD        -0.8000 
   1465 O         -10.8681   14.2421    6.6272 O.co2     1 DDD        -0.8000 
   1466 C         -12.3291   10.5071    5.8042 C.2       1 DDD         0.5100 
   1467 C         -11.8871   11.8421    6.3782 C.3       1 DDD        -0.1200 
   1468 C         -12.8671   13.0241    6.3842 C.3       1 DDD         0.1050 
   1469 C         -12.1171   14.2761    6.7452 C.2       1 DDD         0.7000 
   1470 O         -11.9371   10.1531    4.6962 O.2       1 DDD        -0.4300 
   1471 O         -13.4641   13.2491    5.1152 O.3       1 DDD        -0.6830 
   1472 O         -12.7651   15.3331    6.8052 O.co2     1 DDD        -0.8000 
   1473 O         -12.8171   17.4361   10.7692 O.3       1 DDD        -0.6830 
   1474 C           8.9129    9.9631   10.4622 C.2       1 DDD         0.5100 
   1475 C           8.3779   11.4341   10.5512 C.3       1 DDD        -0.1200 
   1476 C           9.5599   12.4611   10.7262 C.3       1 DDD         0.2050 
   1477 C           9.0629   13.8881   10.3552 C.2       1 DDD         0.5100 
   1478 O           9.7259    9.6341    9.5872 O.2       1 DDD        -0.4300 
   1479 O          10.0699   12.4301   12.0862 O.3       1 DDD        -0.6830 
   1480 O           9.3109   14.8021   11.0562 O.2       1 DDD        -0.4300 
   1481 O          -2.0701   11.3621    6.7442 O.co2     1 DDD        -0.8000 
   1482 O          -4.4331    5.9261    5.5822 O.3       1 DDD        -0.6830 
   1483 O          13.4139   13.3921   13.6762 O.co2     1 DDD        -0.8000 
   1484 O          13.3869    8.9541   10.9582 O.3       1 DDD        -0.6830 
   1485 C         -30.5481  -16.7929   -0.3968 C.3       1 DDD         0.1900 
   1486 C         -29.1351  -17.3149   -0.7068 C.3       1 DDD        -0.1200 
   1487 C         -27.9361  -16.5829   -0.0628 C.3       1 DDD         0.2200 
   1488 C         -26.5441  -16.9569   -0.6338 C.3       1 DDD        -0.1200 
   1489 C         -25.2801  -16.1149   -0.1988 C.3       1 DDD         0.2200 
   1490 C         -24.0471  -17.0429   -0.4308 C.3       1 DDD        -0.1200 
   1491 C         -22.7931  -16.4759    0.3312 C.3       1 DDD         0.2050 
   1492 C         -21.4581  -17.1429   -0.1088 C.3       1 DDD        -0.1200 
   1493 C         -20.2211  -16.7299    0.7632 C.3       1 DDD         0.2050 
   1494 C         -18.9371  -17.4039    0.3822 C.3       1 DDD        -0.1200 
   1495 C         -17.7831  -17.0139    1.3262 C.3       1 DDD         0.2050 
   1496 C         -16.3971  -17.7349    0.9052 C.3       1 DDD        -0.1200 
   1497 C         -15.0351  -17.3719    1.6532 C.3       1 DDD         0.2200 
   1498 O         -25.0721  -14.8769   -0.9158 O.3       1 DDD        -0.3300 
   1499 O         -14.9321  -15.9089    1.7802 O.3       1 DDD        -0.3300 
   1500 C         -16.9301   -9.0809    3.3692 C.3       1 DDD        -0.1200 
   1501 C         -17.5951   -9.0509    2.0472 C.3       1 DDD         0.2200 
   1502 C         -19.1501   -8.7499    2.1462 C.3       1 DDD        -0.1200 
   1503 C         -19.9861  -10.0319    2.0112 C.3       1 DDD         0.2200 
   1504 C         -21.3921   -9.8099    2.6722 C.3       1 DDD        -0.1200 
   1505 C         -22.4141   -8.9639    1.8322 C.3       1 DDD         0.2200 
   1506 C         -23.9101   -9.2169    2.1912 C.3       1 DDD        -0.1200 
   1507 C         -24.9401   -9.4869    1.0292 C.3       1 DDD         0.2200 
   1508 C         -26.3541   -9.4299    1.5892 C.3       1 DDD        -0.1200 
   1509 C         -27.5081   -9.4979    0.5492 C.3       1 DDD         0.2200 
   1510 C         -28.8181   -9.4289    1.3942 C.3       1 DDD        -0.1200 
   1511 C         -30.0791   -9.5259    0.5242 C.3       1 DDD         0.1900 
   1512 O         -19.8961  -10.4679    0.6592 O.3       1 DDD        -0.3300 
   1513 O         -24.6671  -10.7159    0.4062 O.3       1 DDD        -0.3300 
   1514 O         -30.1711  -10.8459   -0.0028 O.3       1 DDD        -0.3300 
   1515 O         -30.8841  -15.5169   -1.0118 O.3       1 DDD        -0.3300 
   1516 C         -31.0391  -14.3879   -0.2938 C.2       1 DDD         0.5100 
   1517 C         -31.6131  -13.1969   -1.0538 C.3       1 DDD        -0.1200 
   1518 C         -30.3841  -12.5399   -1.7468 C.3       1 DDD         0.2050 
   1519 C         -30.3941  -11.0599   -1.3938 C.2       1 DDD         0.5100 
   1520 O         -30.7611  -14.2089    0.8962 O.2       1 DDD        -0.4300 
   1521 O         -30.2491  -12.7599   -3.1688 O.3       1 DDD        -0.6830 
   1522 O         -30.5461  -10.1779   -2.2388 O.2       1 DDD        -0.4300 
   1523 C         -25.7281  -13.6879   -0.6168 C.2       1 DDD         0.5100 
   1524 C         -25.3921  -12.5649   -1.5058 C.3       1 DDD        -0.1200 
   1525 C         -23.9211  -12.1079   -1.3018 C.3       1 DDD         0.2050 
   1526 C         -23.8971  -10.6959   -0.6408 C.2       1 DDD         0.5100 
   1527 O         -26.5841  -13.6119    0.2352 O.2       1 DDD        -0.4300 
   1528 O         -23.1761  -12.0099   -2.5538 O.3       1 DDD        -0.6830 
   1529 O         -23.2791   -9.6689   -1.1998 O.2       1 DDD        -0.4300 
   1530 O         -22.9511  -16.6299    1.7692 O.3       1 DDD        -0.6830 
   1531 O         -18.0251  -17.5459    2.6042 O.3       1 DDD        -0.6830 
   1532 O         -27.9781  -16.5299    1.3432 O.3       1 DDD        -0.3300 
   1533 O         -22.0701   -7.6189    2.1292 O.3       1 DDD        -0.3300 
   1534 O         -26.8411  -17.2199    6.5152 O.co2     1 DDD        -0.8000 
   1535 C         -27.1101  -18.2589    5.9012 C.2       1 DDD         0.7000 
   1536 C         -27.4551  -18.4209    4.4642 C.3       1 DDD        -0.2200 
   1537 C         -27.6401  -17.1419    3.5872 C.3       1 DDD         0.2050 
   1538 C         -27.8551  -17.6389    2.1752 C.2       1 DDD         0.5100 
   1539 O         -27.2221  -19.2999    6.5742 O.co2     1 DDD        -0.8000 
   1540 O         -28.7311  -16.2309    3.9412 O.3       1 DDD        -0.6830 
   1541 O         -28.0321  -18.8069    1.8662 O.2       1 DDD        -0.4300 
   1542 O         -27.2821   -8.3719   -0.3138 O.3       1 DDD        -0.3300 
   1543 C         -27.2031   -8.5879   -1.6328 C.2       1 DDD         0.5100 
   1544 C         -26.8371   -7.4029   -2.4858 C.3       1 DDD        -0.1200 
   1545 C         -25.3551   -6.9729   -2.5688 C.3       1 DDD         0.2050 
   1546 C         -25.2601   -5.4639   -2.2528 C.2       1 DDD         0.5100 
   1547 O         -27.3701   -9.6869   -2.1478 O.2       1 DDD        -0.4300 
   1548 O         -24.8471   -7.1729   -3.9028 O.3       1 DDD        -0.6830 
   1549 O         -25.9791   -4.9909   -1.3358 O.2       1 DDD        -0.4300 
   1550 C         -14.7801  -18.0099    2.9842 C.3       1 DDD        -0.1200 
   1551 C         -13.3421  -17.9479    3.5242 C.3       1 DDD         0.2050 
   1552 C         -12.4051  -18.8109    2.7472 C.3       1 DDD        -0.1200 
   1553 C         -10.9591  -18.8379    3.2662 C.3       1 DDD         0.2200 
   1554 C         -10.1101  -19.6549    2.3472 C.3       1 DDD        -0.1200 
   1555 C          -8.6441  -19.8709    2.8832 C.3       1 DDD         0.2200 
   1556 C          -7.7091  -19.9439    1.6912 C.3       1 DDD        -0.1200 
   1557 C          -6.8361  -18.7149    1.4252 C.3       1 DDD         0.2200 
   1558 C          -5.4951  -18.7589    2.2522 C.3       1 DDD        -0.1200 
   1559 C          -4.2831  -19.1919    1.4602 C.3       1 DDD         0.2050 
   1560 C          -3.2191  -19.5989    2.4642 C.3       1 DDD        -0.1200 
   1561 C          -1.7781  -19.6839    1.9552 C.3       1 DDD         0.2050 
   1562 O         -10.4051  -17.5879    3.1312 O.3       1 DDD        -0.3300 
   1563 O          -7.5071  -17.4689    1.5092 O.3       1 DDD        -0.3300 
   1564 C          -2.8471  -11.5089    2.3892 C.3       1 DDD        -0.1200 
   1565 C          -4.1821  -10.9559    1.7882 C.3       1 DDD         0.2200 
   1566 C          -5.4161  -11.2999    2.6822 C.3       1 DDD        -0.1200 
   1567 C          -6.8111  -11.0619    2.0912 C.3       1 DDD         0.2200 
   1568 C          -7.8271  -10.9009    3.2472 C.3       1 DDD        -0.1200 
   1569 C          -9.1741  -10.1389    2.8342 C.3       1 DDD         0.2050 
   1570 C         -10.1071   -9.9659    4.1262 C.3       1 DDD        -0.1200 
   1571 C         -11.3611  -10.9019    4.1372 C.3       1 DDD         0.2200 
   1572 C         -12.5731  -10.4859    4.9862 C.3       1 DDD        -0.1200 
   1573 C         -13.1951   -9.1459    4.6232 C.3       1 DDD         0.2050 
   1574 C         -14.7341   -9.1089    4.5892 C.3       1 DDD        -0.1200 
   1575 C         -15.4151   -9.5159    3.2512 C.3       1 DDD         0.2200 
   1576 O          -7.1861  -12.0259    1.0802 O.3       1 DDD        -0.3300 
   1577 O         -10.7991  -12.0959    4.6052 O.3       1 DDD        -0.3300 
   1578 O         -15.3791  -10.9489    3.1532 O.3       1 DDD        -0.3300 
   1579 C         -13.8881  -15.3329    1.2342 C.2       1 DDD         0.5100 
   1580 C         -14.0161  -13.7999    1.2142 C.3       1 DDD        -0.1200 
   1581 C         -14.7441  -13.1559    2.3332 C.3       1 DDD         0.2050 
   1582 C         -14.5761  -11.5739    2.3272 C.2       1 DDD         0.5100 
   1583 O         -12.9371  -15.8639    0.7382 O.2       1 DDD        -0.4300 
   1584 O         -16.0871  -13.5059    2.3192 O.3       1 DDD        -0.6830 
   1585 O         -13.8671  -11.0419    1.5522 O.2       1 DDD        -0.4300 
   1586 C          -7.3551  -16.5469    0.5362 C.2       1 DDD         0.5100 
   1587 C          -8.4801  -15.4789    0.5082 C.3       1 DDD        -0.1200 
   1588 C          -8.0001  -14.0929    0.1852 C.3       1 DDD         0.2050 
   1589 C          -7.3391  -13.3819    1.3302 C.2       1 DDD         0.5100 
   1590 O          -6.4491  -16.4919   -0.3498 O.2       1 DDD        -0.4300 
   1591 O          -9.1821  -13.3859   -0.1178 O.3       1 DDD        -0.6830 
   1592 O          -7.0861  -13.7959    2.4612 O.2       1 DDD        -0.4300 
   1593 C         -10.0891  -16.8719    4.2502 C.2       1 DDD         0.5100 
   1594 C          -9.6151  -15.4799    3.9562 C.3       1 DDD        -0.1200 
   1595 C         -10.1981  -14.3969    4.8262 C.3       1 DDD         0.2050 
   1596 C         -10.7831  -13.2319    3.9472 C.2       1 DDD         0.5100 
   1597 O         -10.1971  -17.2689    5.3902 O.2       1 DDD        -0.4300 
   1598 O          -9.1261  -14.0089    5.7592 O.3       1 DDD        -0.6830 
   1599 O         -11.2511  -13.4359    2.8452 O.2       1 DDD        -0.4300 
   1600 O          -8.6741  -20.9759    3.7532 O.3       1 DDD        -0.3300 
   1601 O          -9.6111  -24.6919    5.4262 O.co2     1 DDD        -0.8000 
   1602 C          -9.3121  -24.0999    6.4912 C.2       1 DDD         0.7000 
   1603 C          -9.0171  -22.5969    6.3592 C.3       1 DDD        -0.2200 
   1604 C          -7.7341  -22.4659    5.4652 C.3       1 DDD         0.2050 
   1605 C          -7.7141  -21.0899    4.7142 C.2       1 DDD         0.5100 
   1606 O          -9.4591  -24.6369    7.6182 O.co2     1 DDD        -0.8000 
   1607 O          -6.4991  -22.5669    6.0952 O.3       1 DDD        -0.6830 
   1608 O          -6.9031  -20.2369    5.0962 O.2       1 DDD        -0.4300 
   1609 O          -4.5281  -20.3019    0.5672 O.3       1 DDD        -0.6830 
   1610 O         -13.3681  -18.5969    4.7952 O.3       1 DDD        -0.6830 
   1611 O          -8.7661   -8.8729    2.4532 O.3       1 DDD        -0.6830 
   1612 O         -16.9471   -8.1659    1.0982 O.3       1 DDD        -0.3300 
   1613 C         -16.8671   -6.7949    1.4332 C.2       1 DDD         0.5100 
   1614 C         -16.1011   -6.0589    0.3422 C.3       1 DDD        -0.1200 
   1615 C         -15.1371   -5.0919    0.9482 C.3       1 DDD         0.2050 
   1616 C         -15.8231   -3.7519    1.2502 C.2       1 DDD         0.5100 
   1617 O         -17.2541   -6.2149    2.4382 O.2       1 DDD        -0.4300 
   1618 O         -14.2271   -4.9109   -0.1468 O.3       1 DDD        -0.6830 
   1619 O         -16.2251   -3.3999    2.3862 O.2       1 DDD        -0.4300 
   1620 O          -3.9901   -9.4819    1.7142 O.3       1 DDD        -0.3300 
   1621 C          -3.8471   -8.7789    0.6212 C.2       1 DDD         0.5100 
   1622 C          -3.8461   -7.2649    0.9842 C.3       1 DDD        -0.1200 
   1623 C          -2.3931   -6.7539    1.1702 C.3       1 DDD         0.2050 
   1624 C          -2.3281   -5.1899    1.3352 C.2       1 DDD         0.5100 
   1625 O          -3.6701   -9.1559   -0.5018 O.2       1 DDD        -0.4300 
   1626 O          -1.6721   -7.4149    2.1802 O.3       1 DDD        -0.6830 
   1627 O          -2.0881   -4.5609    0.3282 O.2       1 DDD        -0.4300 
   1628 C          -0.6781  -19.6599    3.0952 C.3       1 DDD        -0.1200 
   1629 C           0.7139  -19.1659    2.8522 C.3       1 DDD         0.2050 
   1630 C           1.4919  -19.9209    1.7272 C.3       1 DDD        -0.1200 
   1631 C           3.0619  -19.7459    1.6682 C.3       1 DDD         0.2200 
   1632 C           3.6349  -20.3999    0.3562 C.3       1 DDD        -0.1200 
   1633 C           5.1709  -20.3449    0.3142 C.3       1 DDD         0.2050 
   1634 C           5.8859  -20.6599   -1.0308 C.3       1 DDD        -0.1200 
   1635 C           7.2799  -20.0029   -1.4448 C.3       1 DDD         0.2200 
   1636 C           7.7479  -20.4569   -2.8058 C.3       1 DDD        -0.1200 
   1637 C           9.2879  -20.3359   -2.9908 C.3       1 DDD         0.2050 
   1638 C           9.6239  -18.9269   -3.4058 C.3       1 DDD        -0.1200 
   1639 C          11.0779  -18.5889   -3.5908 C.3       1 DDD         0.2050 
   1640 O           3.4229  -18.3559    1.9272 O.3       1 DDD        -0.3300 
   1641 O           7.0889  -18.6109   -1.4028 O.3       1 DDD        -0.3300 
   1642 C          10.9599  -10.3969    0.4592 C.3       1 DDD        -0.1200 
   1643 C           9.4939  -10.5929   -0.0888 C.3       1 DDD         0.2200 
   1644 C           8.5119  -11.0009    1.0142 C.3       1 DDD        -0.1200 
   1645 C           7.3309  -11.7029    0.3952 C.3       1 DDD         0.2200 
   1646 C           5.9809  -11.5419    1.2152 C.3       1 DDD        -0.1200 
   1647 C           5.2679  -10.2309    0.9622 C.3       1 DDD         0.2200 
   1648 C           3.7359  -10.1069    0.8422 C.3       1 DDD        -0.1200 
   1649 C           2.9459  -11.0949    1.6522 C.3       1 DDD         0.2200 
   1650 C           1.5139  -10.5689    1.8482 C.3       1 DDD        -0.1200 
   1651 C           0.4869  -10.3929    0.6442 C.3       1 DDD         0.2050 
   1652 C          -0.9401  -10.3339    1.0072 C.3       1 DDD        -0.1200 
   1653 C          -1.5831  -11.6709    1.4792 C.3       1 DDD         0.2200 
   1654 O           7.5659  -13.0759    0.5102 O.3       1 DDD        -0.3300 
   1655 O           2.9239  -12.3329    0.9982 O.3       1 DDD        -0.3300 
   1656 O          -2.0251  -12.5969    0.4642 O.3       1 DDD        -0.3300 
   1657 C          -2.5471  -14.8949   -3.2238 C.2       1 DDD         0.7000 
   1658 C          -1.8651  -13.9769   -2.2598 C.3       1 DDD        -0.2200 
   1659 C          -1.8211  -14.5379   -0.8558 C.3       1 DDD         0.2050 
   1660 C          -1.1701  -13.5189    0.1022 C.2       1 DDD         0.5100 
   1661 O          -1.8851  -15.4649   -4.0868 O.co2     1 DDD        -0.8000 
   1662 O          -1.2161  -15.8459   -0.7588 O.3       1 DDD        -0.6830 
   1663 O           0.0369  -13.6129    0.4172 O.2       1 DDD        -0.4300 
   1664 C           3.0049  -17.2329    1.2642 C.2       1 DDD         0.5100 
   1665 C           3.5549  -15.9659    1.7762 C.3       1 DDD        -0.1200 
   1666 C           3.2299  -14.6939    0.9842 C.3       1 DDD         0.2050 
   1667 C           2.7939  -13.4709    1.7852 C.2       1 DDD         0.5100 
   1668 O           2.2599  -17.2129    0.2782 O.2       1 DDD        -0.4300 
   1669 O           4.2409  -14.4609    0.0652 O.3       1 DDD        -0.6830 
   1670 O           2.6609  -13.5189    2.9942 O.2       1 DDD        -0.4300 
   1671 O           5.6649  -21.2629    1.3102 O.3       1 DDD        -0.6830 
   1672 O           9.8129  -21.3489   -3.8498 O.3       1 DDD        -0.6830 
   1673 O           5.9689   -9.2459    1.7752 O.3       1 DDD        -0.3300 
   1674 O           0.7629   -9.2639   -0.1258 O.3       1 DDD        -0.6830 
   1675 C          12.0209  -18.9169   -2.4518 C.3       1 DDD        -0.1200 
   1676 C          13.4169  -18.3099   -2.5268 C.3       1 DDD         0.2050 
   1677 C          14.5969  -19.3189   -2.0668 C.3       1 DDD        -0.1200 
   1678 C          16.0739  -18.9079   -2.1898 C.3       1 DDD         0.2200 
   1679 C          16.8609  -20.1689   -2.1308 C.3       1 DDD        -0.1200 
   1680 C          18.3619  -19.9889   -2.5628 C.3       1 DDD         0.2050 
   1681 C          19.2619  -19.4899   -1.3868 C.3       1 DDD        -0.1200 
   1682 C          20.6059  -18.8439   -1.8228 C.3       1 DDD         0.2200 
   1683 C          21.8689  -19.7069   -1.5168 C.3       1 DDD        -0.1200 
   1684 C          23.2339  -19.2809   -2.0378 C.3       1 DDD         0.2200 
   1685 C          24.4529  -20.0279   -1.3828 C.3       1 DDD        -0.1200 
   1686 C          25.7879  -19.5019   -1.9118 C.3       1 DDD         0.2200 
   1687 O          16.4629  -17.8509   -1.2978 O.3       1 DDD        -0.3300 
   1688 O          20.7319  -17.7299   -1.0208 O.3       1 DDD        -0.3300 
   1689 C          24.1329  -10.6849   -1.1008 C.3       1 DDD        -0.1200 
   1690 C          23.4099   -9.4339   -0.5818 C.3       1 DDD         0.2200 
   1691 C          21.8249   -9.5139   -0.4648 C.3       1 DDD        -0.1200 
   1692 C          21.2069  -10.5899    0.4422 C.3       1 DDD         0.2200 
   1693 C          19.8799  -10.1979    1.1892 C.3       1 DDD        -0.1200 
   1694 C          18.7029   -9.8309    0.2092 C.3       1 DDD         0.2050 
   1695 C          17.3579   -9.8609    0.9012 C.3       1 DDD        -0.1200 
   1696 C          16.8589  -11.2639    1.2582 C.3       1 DDD         0.2200 
   1697 C          15.4699  -11.3229    1.9572 C.3       1 DDD        -0.1200 
   1698 C          14.2919  -10.9889    1.0502 C.3       1 DDD         0.2200 
   1699 C          12.9919  -11.7449    1.3842 C.3       1 DDD        -0.1200 
   1700 C          11.7929  -11.7919    0.4542 C.3       1 DDD         0.2200 
   1701 O          20.9529  -11.7319   -0.4268 O.3       1 DDD        -0.3300 
   1702 O          16.8319  -12.1469    0.2072 O.3       1 DDD        -0.3300 
   1703 O          12.2799  -12.0959   -0.8658 O.3       1 DDD        -0.3300 
   1704 C          12.6609  -15.0829   -4.6858 C.2       1 DDD         0.7000 
   1705 C          11.7099  -14.3129   -3.7658 C.3       1 DDD        -0.2200 
   1706 C          12.4929  -13.3049   -2.9218 C.3       1 DDD         0.2050 
   1707 C          12.0419  -13.2589   -1.4668 C.2       1 DDD         0.5100 
   1708 O          13.6979  -15.6799   -4.3298 O.co2     1 DDD        -0.8000 
   1709 O          12.5359  -12.0519   -3.5078 O.3       1 DDD        -0.6830 
   1710 O          11.6069  -14.2719   -0.8948 O.2       1 DDD        -0.4300 
   1711 C          20.7389  -16.4789   -1.5918 C.2       1 DDD         0.5100 
   1712 C          21.4479  -15.4329   -0.7698 C.3       1 DDD        -0.1200 
   1713 C          20.9079  -13.9929   -1.1298 C.3       1 DDD         0.2050 
   1714 C          21.2369  -13.0059    0.0022 C.2       1 DDD         0.5100 
   1715 O          20.2119  -16.1879   -2.6888 O.2       1 DDD        -0.4300 
   1716 O          21.3509  -13.5699   -2.4338 O.3       1 DDD        -0.6830 
   1717 O          21.5699  -13.2889    1.1002 O.2       1 DDD        -0.4300 
   1718 C          17.0719  -16.6549   -1.5678 C.2       1 DDD         0.5100 
   1719 C          17.1769  -15.7189   -0.3438 C.3       1 DDD        -0.1200 
   1720 C          16.9239  -14.2039   -0.6658 C.3       1 DDD         0.2050 
   1721 C          17.5289  -13.2469    0.2512 C.2       1 DDD         0.5100 
   1722 O          17.5259  -16.2729   -2.6708 O.2       1 DDD        -0.4300 
   1723 O          15.4889  -14.1349   -0.7388 O.3       1 DDD        -0.6830 
   1724 O          18.5669  -13.3939    0.8732 O.2       1 DDD        -0.4300 
   1725 O          18.9709  -21.2589   -2.8868 O.3       1 DDD        -0.6830 
   1726 O          23.1409  -19.3119   -3.4708 O.3       1 DDD        -0.3300 
   1727 O          13.4909  -17.0989   -1.7598 O.3       1 DDD        -0.6830 
   1728 O          18.9139   -8.5539   -0.3178 O.3       1 DDD        -0.6830 
   1729 O          26.2059  -18.1569   -5.4968 O.co2     1 DDD        -0.8000 
   1730 C          25.7719  -19.1139   -6.1358 C.2       1 DDD         0.7000 
   1731 C          24.2359  -19.3789   -6.3938 C.3       1 DDD        -0.2200 
   1732 C          23.1859  -18.3689   -5.8048 C.3       1 DDD         0.2050 
   1733 C          23.2289  -18.1559   -4.2728 C.2       1 DDD         0.5100 
   1734 O          26.5979  -19.9689   -6.6568 O.co2     1 DDD        -0.8000 
   1735 O          23.2159  -17.2009   -6.5708 O.3       1 DDD        -0.6830 
   1736 O          23.4149  -17.0529   -3.7538 O.2       1 DDD        -0.4300 
   1737 O          13.9879   -9.5739    0.9702 O.3       1 DDD        -0.3300 
   1738 C          13.5479   -8.9389    2.0262 C.2       1 DDD         0.5100 
   1739 C          12.8189   -7.6569    1.7142 C.3       1 DDD        -0.1200 
   1740 C          13.6079   -6.3799    1.9232 C.3       1 DDD         0.1050 
   1741 C          15.0409   -6.4009    1.3762 C.2       1 DDD         0.7000 
   1742 O          13.6629   -9.3609    3.1912 O.2       1 DDD        -0.4300 
   1743 O          13.5619   -5.9659    3.3362 O.3       1 DDD        -0.6830 
   1744 O          15.2209   -6.0939    0.1982 O.co2     1 DDD        -0.8000 
   1745 O           8.8669   -9.5569   -0.8168 O.3       1 DDD        -0.3300 
   1746 O          23.7499   -8.2499   -1.3908 O.3       1 DDD        -0.3300 
   1747 C          26.9729  -20.0599   -1.1698 C.3       1 DDD        -0.1800 
   1748 C          26.0689  -10.6469    0.4642 C.3       1 DDD        -0.1800 
   1749 C          24.8939  -11.5019   -0.0408 C.3       1 DDD         0.2200 
   1750 O          25.5289  -12.6709   -0.5288 O.3       1 DDD        -0.3300 
   1751 O          25.8739  -18.1109   -2.1428 O.3       1 DDD        -0.3300 
   1752 C          25.7449  -17.2139   -1.1658 C.2       1 DDD         0.5100 
   1753 C          25.8759  -15.7379   -1.5848 C.3       1 DDD        -0.1200 
   1754 C          26.5389  -14.8489   -0.5138 C.3       1 DDD         0.2050 
   1755 C          25.6069  -13.8459    0.1492 C.2       1 DDD         0.5100 
   1756 O          25.5089  -17.5159   -0.0128 O.2       1 DDD        -0.4300 
   1757 O          27.5799  -14.0869   -1.1148 O.3       1 DDD        -0.6830 
   1758 O          25.1179  -14.0299    1.2512 O.2       1 DDD        -0.4300 
   1759 O           1.3949  -19.1169    4.1282 O.3       1 DDD        -0.6830 
   1760 C         -25.5291   -1.2049   -2.2098 C.3       1 DDD         0.1900 
   1761 C         -25.3541   -2.4189   -3.1578 C.3       1 DDD        -0.1200 
   1762 C         -24.1731   -3.3249   -2.7318 C.3       1 DDD         0.2200 
   1763 C         -22.9261   -3.0719   -3.6148 C.3       1 DDD        -0.1200 
   1764 C         -22.3201   -1.6279   -3.6028 C.3       1 DDD         0.2200 
   1765 C         -22.0361   -1.0119   -2.1918 C.3       1 DDD        -0.1200 
   1766 C         -20.6041   -1.4569   -1.5778 C.3       1 DDD         0.2200 
   1767 C         -20.1801   -0.4959   -0.4678 C.3       1 DDD        -0.1200 
   1768 C         -18.6191   -0.1939   -0.4558 C.3       1 DDD         0.2050 
   1769 C         -17.8631   -1.4729   -0.2548 C.3       1 DDD        -0.1200 
   1770 C         -16.3801   -1.5709    0.1382 C.3       1 DDD         0.2200 
   1771 C         -15.3731   -0.7139   -0.7068 C.3       1 DDD        -0.1200 
   1772 C         -14.2051   -0.1049    0.0962 C.3       1 DDD         0.2200 
   1773 O         -23.1131   -0.7899   -4.4088 O.3       1 DDD        -0.3300 
   1774 O         -18.4321    0.7011    0.6092 O.3       1 DDD        -0.6830 
   1775 O         -14.5951    0.7081    1.1562 O.3       1 DDD        -0.3300 
   1776 C         -14.5361    5.1431   -1.3738 C.3       1 DDD        -0.1200 
   1777 C         -15.9071    5.4151   -0.7678 C.3       1 DDD         0.2200 
   1778 C         -17.0161    5.1281   -1.7438 C.3       1 DDD        -0.1200 
   1779 C         -18.3671    4.6781   -1.0418 C.3       1 DDD         0.2050 
   1780 C         -19.4251    4.3651   -2.1548 C.3       1 DDD        -0.1200 
   1781 C         -20.8431    4.6221   -1.7288 C.3       1 DDD         0.2200 
   1782 C         -21.7451    4.2271   -2.9478 C.3       1 DDD        -0.1200 
   1783 C         -23.2781    4.2041   -2.7658 C.3       1 DDD         0.2200 
   1784 C         -24.0721    5.5181   -2.8108 C.3       1 DDD        -0.1200 
   1785 C         -25.6031    5.4471   -2.5058 C.3       1 DDD         0.2200 
   1786 C         -25.9481    4.8171   -1.1298 C.3       1 DDD        -0.1200 
   1787 C         -27.4081    4.4521   -1.0988 C.3       1 DDD         0.1900 
   1788 O         -18.2351    3.4881   -0.2178 O.3       1 DDD        -0.6830 
   1789 O         -23.6661    3.4391   -3.9508 O.3       1 DDD        -0.3300 
   1790 O         -27.6701    3.2471   -1.7488 O.3       1 DDD        -0.3300 
   1791 O         -26.8261   -0.6179   -2.2368 O.3       1 DDD        -0.3300 
   1792 C         -27.3191   -0.0119   -1.2628 C.2       1 DDD         0.5100 
   1793 C         -28.7911    0.3671   -1.5068 C.3       1 DDD        -0.1200 
   1794 C         -28.9281    1.4371   -2.6448 C.3       1 DDD         0.2050 
   1795 C         -28.9211    2.9031   -2.0848 C.2       1 DDD         0.5100 
   1796 O         -26.7381    0.1821   -0.2398 O.2       1 DDD        -0.4300 
   1797 O         -30.1411    1.1421   -3.3588 O.3       1 DDD        -0.6830 
   1798 O         -29.9741    3.5731   -1.9038 O.2       1 DDD        -0.4300 
   1799 C         -22.6781    0.2651   -5.0028 C.2       1 DDD         0.5100 
   1800 C         -23.7861    0.8481   -5.9238 C.3       1 DDD        -0.1200 
   1801 C         -24.8331    1.6821   -5.2108 C.3       1 DDD         0.2050 
   1802 C         -24.4481    2.3861   -3.9028 C.2       1 DDD         0.5100 
   1803 O         -21.5261    0.6831   -5.0168 O.2       1 DDD        -0.4300 
   1804 O         -25.9741    0.8421   -4.8968 O.3       1 DDD        -0.6830 
   1805 O         -25.0371    1.9621   -2.8788 O.2       1 DDD        -0.4300 
   1806 O         -20.4671   -2.8319   -1.2488 O.3       1 DDD        -0.3300 
   1807 O         -16.0351   -2.9379    0.1132 O.3       1 DDD        -0.3300 
   1808 O         -24.3751   -4.7659   -3.0328 O.3       1 DDD        -0.3300 
   1809 O         -21.0361    6.0561   -1.4088 O.3       1 DDD        -0.3300 
   1810 O         -26.1421    6.7141   -2.7628 O.3       1 DDD        -0.3300 
   1811 O         -25.4651   11.1881   -0.9148 O.3       1 DDD        -0.3300 
   1812 C         -25.9441    7.7771   -2.0148 C.2       1 DDD         0.5100 
   1813 C         -26.3871    9.0051   -2.7608 C.3       1 DDD        -0.1200 
   1814 C         -25.2281    9.9711   -3.0018 C.3       1 DDD         0.2050 
   1815 C         -25.2981   11.3841   -2.2968 C.2       1 DDD         0.5100 
   1816 O         -25.4481    7.8131   -0.8738 O.2       1 DDD        -0.4300 
   1817 O         -25.0821   10.1121   -4.4398 O.3       1 DDD        -0.6830 
   1818 O         -25.2721   12.3861   -2.9188 O.2       1 DDD        -0.4300 
   1819 C         -13.4111   -1.2519    0.7522 C.3       1 DDD        -0.1200 
   1820 C         -12.0571   -0.9089    1.2882 C.3       1 DDD         0.2200 
   1821 C         -11.0821   -0.5269    0.1082 C.3       1 DDD        -0.1200 
   1822 C          -9.5081   -0.3029    0.4642 C.3       1 DDD         0.2200 
   1823 C          -8.6861   -1.5909    0.8522 C.3       1 DDD        -0.1200 
   1824 C          -7.1751   -1.3449    1.1732 C.3       1 DDD         0.2050 
   1825 C          -6.3941   -2.7189    1.1352 C.3       1 DDD        -0.1200 
   1826 C          -4.8351   -2.7439    1.2242 C.3       1 DDD         0.2200 
   1827 C          -4.3201   -2.9729    2.6492 C.3       1 DDD        -0.1200 
   1828 C          -2.8191   -3.3399    2.9142 C.3       1 DDD         0.2200 
   1829 C          -1.8201   -2.2519    2.2942 C.3       1 DDD        -0.1200 
   1830 C          -0.3411   -2.2129    2.8672 C.3       1 DDD         0.2200 
   1831 O          -9.3971    0.6271    1.4642 O.3       1 DDD        -0.3300 
   1832 O          -4.2041   -1.5699    0.6392 O.3       1 DDD        -0.3300 
   1833 C          -1.1291    5.7601   -0.2108 C.3       1 DDD        -0.1200 
   1834 C          -2.2481    5.0061   -1.0438 C.3       1 DDD         0.2050 
   1835 C          -3.7191    5.5531   -0.8458 C.3       1 DDD        -0.1200 
   1836 C          -4.9341    4.6201   -1.1908 C.3       1 DDD         0.2200 
   1837 C          -6.2741    5.2101   -0.7868 C.3       1 DDD        -0.1200 
   1838 C          -6.9211    6.1041   -1.8728 C.3       1 DDD         0.2200 
   1839 C          -8.4951    6.1881   -1.6068 C.3       1 DDD        -0.1200 
   1840 C          -8.9151    6.8291   -0.2688 C.3       1 DDD         0.2050 
   1841 C         -10.3861    6.5991    0.0642 C.3       1 DDD        -0.1200 
   1842 C         -11.4001    7.1171   -0.9288 C.3       1 DDD         0.2200 
   1843 C         -12.8631    6.7681   -0.4528 C.3       1 DDD        -0.1200 
   1844 C         -13.3041    5.3011   -0.4868 C.3       1 DDD         0.2200 
   1845 O          -4.6791    3.4011   -0.4998 O.3       1 DDD        -0.3300 
   1846 O         -13.7641    4.8761    0.8122 O.3       1 DDD        -0.3300 
   1847 C         -15.1931    1.8901    1.0432 C.2       1 DDD         0.5100 
   1848 C         -15.2241    2.7781    2.3182 C.3       1 DDD        -0.1200 
   1849 C         -13.8461    3.4381    2.6982 C.3       1 DDD         0.2050 
   1850 C         -13.0411    3.8591    1.4502 C.2       1 DDD         0.5100 
   1851 O         -15.5571    2.3031   -0.0448 O.2       1 DDD        -0.4300 
   1852 O         -13.1511    2.4411    3.3992 O.3       1 DDD        -0.6830 
   1853 O         -12.0051    3.3111    1.0202 O.2       1 DDD        -0.4300 
   1854 C          -4.0911   -1.4959   -0.7038 C.2       1 DDD         0.5100 
   1855 C          -3.5251   -0.1529   -1.0578 C.3       1 DDD        -0.1200 
   1856 C          -4.0261    1.0891   -0.2578 C.3       1 DDD         0.2050 
   1857 C          -4.7801    2.1831   -1.1218 C.2       1 DDD         0.5100 
   1858 O          -4.5041   -2.3679   -1.4968 O.2       1 DDD        -0.4300 
   1859 O          -2.9191    1.7161    0.4732 O.3       1 DDD        -0.6830 
   1860 O          -5.3401    2.0421   -2.1778 O.2       1 DDD        -0.4300 
   1861 C          -8.8881    1.8841    1.2012 C.2       1 DDD         0.5100 
   1862 C          -8.4441    2.6281    2.4782 C.3       1 DDD        -0.1200 
   1863 C          -6.9341    3.0731    2.3092 C.3       1 DDD         0.1050 
   1864 C          -6.5901    4.3331    3.2012 C.2       1 DDD         0.7000 
   1865 O          -8.7221    2.3891    0.1262 O.2       1 DDD        -0.4300 
   1866 O          -6.1221    2.0001    2.7352 O.3       1 DDD        -0.6830 
   1867 O          -5.5111    4.2201    3.8372 O.co2     1 DDD        -0.8000 
   1868 O          -7.1381   -0.8279    2.5302 O.3       1 DDD        -0.6830 
   1869 O          -2.7221   -4.7259    2.5662 O.3       1 DDD        -0.3300 
   1870 O         -11.5931   -2.0419    2.0312 O.3       1 DDD        -0.3300 
   1871 O          -6.2411    7.3981   -1.8918 O.3       1 DDD        -0.3300 
   1872 O         -11.4001    8.5811   -1.0358 O.3       1 DDD        -0.3300 
   1873 O         -16.0041    6.8401   -0.3378 O.3       1 DDD        -0.3300 
   1874 O         -15.2941   11.5391    1.4772 O.3       1 DDD        -0.3300 
   1875 C         -16.7181    7.1561    0.7962 C.2       1 DDD         0.5100 
   1876 C         -16.4951    8.7031    0.9842 C.3       1 DDD        -0.1200 
   1877 C         -15.0701    9.1481    1.5832 C.3       1 DDD         0.2050 
   1878 C         -15.2041   10.5281    2.3292 C.2       1 DDD         0.5100 
   1879 O         -17.3711    6.4141    1.5152 O.2       1 DDD        -0.4300 
   1880 O         -14.1261    9.3001    0.5152 O.3       1 DDD        -0.6830 
   1881 O         -15.0591   10.4831    3.5292 O.2       1 DDD        -0.4300 
   1882 O          -2.8991   12.7051    0.9362 O.3       1 DDD        -0.3300 
   1883 C           0.2179   10.0281    0.1412 C.2       1 DDD         0.7000 
   1884 C          -1.1881    9.4231    0.1672 C.3       1 DDD        -0.2200 
   1885 C          -2.4051   10.4541    0.0262 C.3       1 DDD         0.2050 
   1886 C          -2.5611   11.3841    1.2562 C.2       1 DDD         0.5100 
   1887 O           1.0439    9.7131   -0.8028 O.co2     1 DDD        -0.8000 
   1888 O          -2.2001   11.1821   -1.1868 O.3       1 DDD        -0.6830 
   1889 O          -2.3731   10.9871    2.3552 O.2       1 DDD        -0.4300 
   1890 C           0.4639   -3.5739    2.7922 C.3       1 DDD        -0.1200 
   1891 C           1.6109   -3.5019    3.8202 C.3       1 DDD         0.2050 
   1892 C           2.9169   -4.0699    3.3322 C.3       1 DDD        -0.1200 
   1893 C           3.7779   -3.1779    2.3862 C.3       1 DDD         0.2200 
   1894 C           5.0199   -3.8889    1.7542 C.3       1 DDD        -0.1200 
   1895 C           6.2759   -4.1999    2.5702 C.3       1 DDD         0.2200 
   1896 C           7.5799   -4.3519    1.7342 C.3       1 DDD        -0.1200 
   1897 C           8.9449   -4.0709    2.5172 C.3       1 DDD         0.2050 
   1898 C          10.1819   -4.1899    1.6792 C.3       1 DDD        -0.1200 
   1899 C          10.3249   -3.7789    0.2302 C.3       1 DDD         0.2200 
   1900 C          11.7009   -3.2959   -0.2378 C.3       1 DDD        -0.1200 
   1901 C          12.3599   -2.0749    0.4072 C.3       1 DDD         0.2200 
   1902 O           4.1429   -2.0109    3.0932 O.3       1 DDD        -0.3300 
   1903 O           8.8869   -2.6879    2.8532 O.3       1 DDD        -0.6830 
   1904 O          12.2989   -0.9559   -0.3908 O.3       1 DDD        -0.3300 
   1905 C          12.6789    4.6161    1.8572 C.3       1 DDD        -0.1200 
   1906 C          11.2149    4.9791    1.4882 C.3       1 DDD         0.2200 
   1907 C          10.2209    4.5841    2.5842 C.3       1 DDD        -0.1200 
   1908 C           8.7439    4.7591    2.1602 C.3       1 DDD         0.2050 
   1909 C           8.1319    6.1821    2.5162 C.3       1 DDD        -0.1200 
   1910 C           6.6489    6.4331    2.2262 C.3       1 DDD         0.2200 
   1911 C           5.7339    6.0361    3.3542 C.3       1 DDD        -0.1200 
   1912 C           4.4269    5.3651    2.8852 C.3       1 DDD         0.2200 
   1913 C           3.4709    6.1241    1.9522 C.3       1 DDD        -0.1200 
   1914 C           2.6309    5.3691    0.8962 C.3       1 DDD         0.2050 
   1915 C           1.1879    5.9671    0.6942 C.3       1 DDD        -0.1200 
   1916 C           0.2289    5.0241   -0.0408 C.3       1 DDD         0.2200 
   1917 O           8.0739    3.7591    2.9542 O.3       1 DDD        -0.6830 
   1918 O           4.7119    4.0561    2.4302 O.3       1 DDD        -0.3300 
   1919 O           0.1509    3.7821    0.7012 O.3       1 DDD        -0.3300 
   1920 O           0.4079   -1.1649    2.3122 O.3       1 DDD        -0.3300 
   1921 C           0.6179   -1.0429    0.9822 C.2       1 DDD         0.5100 
   1922 C           1.2889    0.2471    0.7002 C.3       1 DDD        -0.1200 
   1923 C           0.5819    1.5061    1.2472 C.3       1 DDD         0.2050 
   1924 C           0.6209    2.6501    0.2352 C.2       1 DDD         0.5100 
   1925 O           0.4059   -1.8819    0.0672 O.2       1 DDD        -0.4300 
   1926 O           1.1269    1.8811    2.4962 O.3       1 DDD        -0.6830 
   1927 O           1.1899    2.5271   -0.8448 O.2       1 DDD        -0.4300 
   1928 C           4.3719   -0.8589    2.4302 C.2       1 DDD         0.5100 
   1929 C           4.2589    0.4651    3.2222 C.3       1 DDD        -0.1200 
   1930 C           4.7459    1.7211    2.4442 C.3       1 DDD         0.2050 
   1931 C           4.7559    3.0111    3.2602 C.2       1 DDD         0.5100 
   1932 O           4.5989   -0.8469    1.2662 O.2       1 DDD        -0.4300 
   1933 O           3.8249    1.9721    1.4232 O.3       1 DDD        -0.6830 
   1934 O           4.9069    2.9881    4.4472 O.2       1 DDD        -0.4300 
   1935 O           6.0519   -5.4619    3.1832 O.3       1 DDD        -0.3300 
   1936 O           9.6029   -4.6699   -0.7218 O.3       1 DDD        -0.3300 
   1937 O           6.3839    7.7521    1.7422 O.3       1 DDD        -0.3300 
   1938 O           3.2509    5.4931   -0.3678 O.3       1 DDD        -0.6830 
   1939 C          13.8319   -2.4109    0.7532 C.3       1 DDD        -0.1200 
   1940 C          14.9199   -2.6159   -0.3528 C.3       1 DDD         0.2050 
   1941 C          16.3059   -2.9599    0.1762 C.3       1 DDD        -0.1200 
   1942 C          17.2279   -1.8079    0.5412 C.3       1 DDD         0.2200 
   1943 C          18.4899   -2.4229    1.3332 C.3       1 DDD        -0.1200 
   1944 C          19.6669   -1.4649    1.6722 C.3       1 DDD         0.2050 
   1945 C          20.8309   -1.7449    0.6852 C.3       1 DDD        -0.1200 
   1946 C          20.6229   -1.3339   -0.7798 C.3       1 DDD         0.2200 
   1947 C          21.5499   -1.9739   -1.8568 C.3       1 DDD        -0.1200 
   1948 C          23.1099   -1.8109   -1.9048 C.3       1 DDD         0.2200 
   1949 C          23.5459   -1.0669   -3.1568 C.3       1 DDD        -0.1200 
   1950 C          25.0789   -0.6489   -3.3198 C.3       1 DDD         0.2200 
   1951 O          16.6489   -0.9129    1.4822 O.3       1 DDD        -0.3300 
   1952 O          20.2549    0.0301   -1.0178 O.3       1 DDD        -0.3300 
   1953 C          24.9679    6.7461   -2.0838 C.3       1 DDD        -0.1200 
   1954 C          25.1289    6.3521   -0.5788 C.3       1 DDD         0.2200 
   1955 C          23.7379    6.2331    0.0962 C.3       1 DDD        -0.1200 
   1956 C          23.5549    5.2901    1.2892 C.3       1 DDD         0.2050 
   1957 C          22.2479    5.5021    2.0152 C.3       1 DDD        -0.1200 
   1958 C          20.9689    5.2851    1.1812 C.3       1 DDD         0.2050 
   1959 C          19.7759    5.0621    2.1222 C.3       1 DDD        -0.1200 
   1960 C          18.4939    4.5971    1.5132 C.3       1 DDD         0.2200 
   1961 C          17.6409    5.7561    1.0212 C.3       1 DDD        -0.1200 
   1962 C          16.3109    5.4131    0.2972 C.3       1 DDD         0.2050 
   1963 C          15.2309    5.0541    1.3632 C.3       1 DDD        -0.1200 
   1964 C          13.8139    4.6961    0.7732 C.3       1 DDD         0.2200 
   1965 O          17.8869    3.8151    2.5492 O.3       1 DDD        -0.3300 
   1966 O          13.8669    3.5051    0.0362 O.3       1 DDD        -0.3300 
   1967 C          12.3319    0.2831    0.1032 C.2       1 DDD         0.5100 
   1968 C          12.1069    1.3251   -0.9948 C.3       1 DDD        -0.1200 
   1969 C          13.3979    1.8491   -1.6578 C.3       1 DDD         0.2050 
   1970 C          13.5279    3.3081   -1.3038 C.2       1 DDD         0.5100 
   1971 O          12.4339    0.6771    1.2402 O.2       1 DDD        -0.4300 
   1972 O          13.1679    1.6811   -3.0438 O.3       1 DDD        -0.6830 
   1973 O          13.2669    4.3021   -2.0228 O.2       1 DDD        -0.4300 
   1974 C          21.1149    1.0341   -0.7678 C.2       1 DDD         0.5100 
   1975 C          20.5919    2.3711   -1.3298 C.3       1 DDD        -0.1200 
   1976 C          21.5699    3.0031   -2.3288 C.3       1 DDD         0.1050 
   1977 C          21.1209    4.3541   -2.8398 C.2       1 DDD         0.7000 
   1978 O          22.2509    0.9041   -0.2268 O.2       1 DDD        -0.4300 
   1979 O          21.7439    2.2801   -3.5258 O.3       1 DDD        -0.6830 
   1980 O          21.4079    4.5981   -4.0298 O.co2     1 DDD        -0.8000 
   1981 C          16.4079    0.3841    1.1792 C.2       1 DDD         0.5100 
   1982 C          15.9389    1.2801    2.3362 C.3       1 DDD        -0.1200 
   1983 C          17.0999    1.6681    3.1842 C.3       1 DDD         0.2050 
   1984 C          18.1169    2.5121    2.4992 C.2       1 DDD         0.5100 
   1985 O          16.6189    0.8191    0.0802 O.2       1 DDD        -0.4300 
   1986 O          16.4689    2.3141    4.3022 O.3       1 DDD        -0.6830 
   1987 O          19.0129    1.9991    1.8302 O.2       1 DDD        -0.4300 
   1988 O          20.0159   -1.6639    3.0132 O.3       1 DDD        -0.6830 
   1989 O          23.8349   -3.0439   -1.8918 O.3       1 DDD        -0.3300 
   1990 O          20.7199    6.3751    0.2822 O.3       1 DDD        -0.6830 
   1991 O          15.2609   12.0031    1.6102 O.3       1 DDD        -0.3300 
   1992 C          14.2479    9.4801    4.2522 C.2       1 DDD         0.7000 
   1993 C          14.3959    8.7861    2.9482 C.3       1 DDD        -0.2200 
   1994 C          15.0879    9.6431    1.9152 C.3       1 DDD         0.2050 
   1995 C          14.4029   10.9721    1.7072 C.2       1 DDD         0.5100 
   1996 O          15.1819   10.1771    4.7382 O.co2     1 DDD        -0.8000 
   1997 O          16.4149    9.8241    2.1692 O.3       1 DDD        -0.6830 
   1998 O          13.1659   10.9631    1.5752 O.2       1 DDD        -0.4300 
   1999 O          11.2199    6.4071    1.3922 O.3       1 DDD        -0.3300 
   2000 O          25.8349    7.4261   -0.0558 O.3       1 DDD        -0.3300 
   2001 C          25.8539   -1.6069   -4.2218 C.3       1 DDD        -0.1800 
   2002 C          27.3219    7.6481   -2.7488 C.3       1 DDD        -0.1800 
   2003 C          26.2309    6.6341   -2.9488 C.3       1 DDD         0.2200 
   2004 O          26.6329    5.3231   -3.0098 O.3       1 DDD        -0.3300 
   2005 O          25.2759    0.7261   -3.9208 O.3       1 DDD        -0.3300 
   2006 C          25.2359    1.7441   -3.0858 C.2       1 DDD         0.5100 
   2007 C          25.3079    3.0491   -3.8048 C.3       1 DDD        -0.1200 
   2008 C          26.7749    3.3311   -4.1938 C.3       1 DDD         0.2050 
   2009 C          27.0049    4.8191   -4.1928 C.2       1 DDD         0.5100 
   2010 O          25.2579    1.7031   -1.8548 O.2       1 DDD        -0.4300 
   2011 O          27.0489    2.7631   -5.4348 O.3       1 DDD        -0.6830 
   2012 O          27.3489    5.4541   -5.1598 O.2       1 DDD        -0.4300 
   2013 O           1.3509   -4.3409    4.9512 O.3       1 DDD        -0.6830 
   2014 C         -16.9601   13.0381    2.2332 C.3       1 DDD        -0.1200 
   2015 C         -18.0151   12.5861    1.1332 C.3       1 DDD         0.2050 
   2016 C         -19.4081   12.7341    1.6902 C.3       1 DDD        -0.1200 
   2017 C         -20.5761   12.3841    0.7962 C.3       1 DDD         0.2200 
   2018 C         -21.9401   12.8301    1.3532 C.3       1 DDD        -0.1200 
   2019 C         -23.0411   12.9501    0.3372 C.3       1 DDD         0.2050 
   2020 C         -24.3801   12.4851    0.9212 C.3       1 DDD        -0.1200 
   2021 C         -25.5421   12.3251   -0.1048 C.3       1 DDD         0.2200 
   2022 C         -26.8881   12.0141    0.6152 C.3       1 DDD        -0.1200 
   2023 C         -28.1411   11.9661   -0.1848 C.3       1 DDD         0.2200 
   2024 C         -29.1681   11.2371    0.6282 C.3       1 DDD        -0.1200 
   2025 C         -29.0441    9.7471    0.4032 C.3       1 DDD         0.1450 
   2026 O         -20.4961   11.0801    0.2602 O.3       1 DDD        -0.3300 
   2027 O         -29.9961    9.0721    1.0952 O.3       1 DDD        -0.6830 
   2028 O         -23.0671   14.2701   -0.2178 O.3       1 DDD        -0.6830 
   2029 O         -28.5881   13.2551   -0.5518 O.3       1 DDD        -0.3300 
   2030 O         -32.7581   13.3541   -1.2578 O.co2     1 DDD        -0.8000 
   2031 C         -28.9741   13.3721   -1.7878 C.2       1 DDD         0.5100 
   2032 C         -29.6571   14.6991   -2.0208 C.3       1 DDD        -0.1200 
   2033 C         -31.1131   14.9241   -1.6238 C.3       1 DDD         0.1050 
   2034 C         -31.9781   13.8201   -2.0908 C.2       1 DDD         0.7000 
   2035 O         -28.9411   12.4881   -2.6738 O.2       1 DDD        -0.4300 
   2036 O         -31.2761   14.9521   -0.2948 O.3       1 DDD        -0.6830 
   2037 O         -31.9431   13.4211   -3.2738 O.co2     1 DDD        -0.8000 
   2038 C          -4.2841   14.4901    1.6502 C.3       1 DDD        -0.1200 
   2039 C          -5.6271   13.9161    1.2202 C.3       1 DDD         0.2200 
   2040 C          -6.1861   12.6881    1.8992 C.3       1 DDD        -0.1200 
   2041 C          -7.3481   11.9631    1.0732 C.3       1 DDD         0.2200 
   2042 C          -8.7891   12.4341    1.2262 C.3       1 DDD        -0.1200 
   2043 C          -9.2031   12.9421    2.5992 C.3       1 DDD         0.2050 
   2044 C         -10.7621   13.2111    2.6582 C.3       1 DDD        -0.1200 
   2045 C         -11.1861   14.4811    1.8992 C.3       1 DDD         0.2050 
   2046 C         -12.7331   14.7741    1.7112 C.3       1 DDD        -0.1200 
   2047 C         -13.3561   13.8451    0.6112 C.3       1 DDD         0.2050 
   2048 C         -14.9121   13.8741    0.7342 C.3       1 DDD        -0.1200 
   2049 C         -15.4771   12.9281    1.8292 C.3       1 DDD         0.2200 
   2050 O          -7.0621   11.7471   -0.3398 O.3       1 DDD        -0.3300 
   2051 O          -8.9581   11.9051    3.5242 O.3       1 DDD        -0.6830 
   2052 O         -12.8941   14.2461   -0.6438 O.3       1 DDD        -0.6830 
   2053 O         -17.9881   13.3361   -0.1138 O.3       1 DDD        -0.6830 
   2054 O          -6.6771   14.9221    1.0742 O.3       1 DDD        -0.3300 
   2055 O         -10.8921   17.7451   -1.5188 O.co2     1 DDD        -0.8000 
   2056 C          -6.9641   15.5191   -0.1238 C.2       1 DDD         0.5100 
   2057 C          -8.2531   16.3001   -0.0208 C.3       1 DDD        -0.1200 
   2058 C          -8.6561   16.9281   -1.3558 C.3       1 DDD         0.1050 
   2059 C          -9.6751   18.0191   -1.1608 C.2       1 DDD         0.7000 
   2060 O          -6.2411   15.3641   -1.0998 O.2       1 DDD        -0.4300 
   2061 O          -9.4231   15.9401   -2.0788 O.3       1 DDD        -0.6830 
   2062 O          -9.2941   19.0961   -0.6118 O.co2     1 DDD        -0.8000 
   2063 C           9.7789   14.1061   -1.3988 C.3       1 DDD        -0.1200 
   2064 C           8.3199   13.7711   -1.5238 C.3       1 DDD         0.2050 
   2065 C           7.4819   14.2151   -0.3088 C.3       1 DDD        -0.1200 
   2066 C           5.8839   14.0621   -0.2388 C.3       1 DDD         0.2200 
   2067 C           5.2249   15.2511    0.3082 C.3       1 DDD        -0.1200 
   2068 C           3.5999   15.2071    0.1752 C.3       1 DDD         0.2200 
   2069 C           2.8839   14.4051    1.3232 C.3       1 DDD        -0.1200 
   2070 C           1.3289   14.2421    1.3502 C.3       1 DDD         0.2050 
   2071 C           0.4439   15.4711    1.5172 C.3       1 DDD        -0.1200 
   2072 C          -1.1061   15.3301    1.3432 C.3       1 DDD         0.2050 
   2073 C          -1.7571   14.2531    2.3752 C.3       1 DDD        -0.1200 
   2074 C          -3.1491   13.6051    2.0092 C.3       1 DDD         0.2200 
   2075 O           5.5839   12.8441    0.4242 O.3       1 DDD        -0.3300 
   2076 O           0.9359   13.6071    0.1792 O.3       1 DDD        -0.6830 
   2077 O           3.3519   16.5331    0.3662 O.3       1 DDD        -0.3300 
   2078 O          -1.6401   16.6001    1.6332 O.3       1 DDD        -0.6830 
   2079 C          23.3009   12.1621    1.5472 C.3       1 DDD        -0.1200 
   2080 C          22.0209   12.9671    1.2452 C.3       1 DDD         0.2200 
   2081 C          20.6989   12.6171    1.9182 C.3       1 DDD        -0.1200 
   2082 C          19.4549   13.4391    1.3342 C.3       1 DDD         0.2050 
   2083 C          18.1249   13.2701    2.1812 C.3       1 DDD        -0.1200 
   2084 C          17.1649   14.4301    2.0232 C.3       1 DDD         0.2050 
   2085 C          15.7209   14.2171    2.4412 C.3       1 DDD        -0.1200 
   2086 C          14.7789   13.3791    1.5262 C.3       1 DDD         0.2200 
   2087 C          14.4219   13.8821    0.0892 C.3       1 DDD        -0.1200 
   2088 C          13.1589   13.3621   -0.6128 C.3       1 DDD         0.2050 
   2089 C          11.8739   13.8021    0.2132 C.3       1 DDD        -0.1200 
   2090 C          10.5179   13.2971   -0.3778 C.3       1 DDD         0.2200 
   2091 O          19.2799   12.9271   -0.0528 O.3       1 DDD        -0.6830 
   2092 O          10.6919   11.9211   -0.7268 O.3       1 DDD        -0.3300 
   2093 O          17.5439   15.5631    2.8682 O.3       1 DDD        -0.6830 
   2094 O          13.0419   13.9201   -1.8838 O.3       1 DDD        -0.6830 
   2095 O           7.8809   14.3811   -2.7368 O.3       1 DDD        -0.6830 
   2096 O          22.3789   14.3881    1.3442 O.3       1 DDD        -0.3300 
   2097 C          23.4579   10.6951   -0.5758 C.3       1 DDD        -0.1800 
   2098 C          23.5389   10.7471    0.9352 C.3       1 DDD         0.2200 
   2099 O          24.9019   10.3521    1.2632 O.3       1 DDD        -0.3300 
   2100 C          24.0849   -7.0719   -0.7768 C.2       1 DDD         0.5100 
   2101 C          24.6579   -6.0639   -1.8168 C.3       1 DDD        -0.1200 
   2102 C          25.3319   -4.8309   -1.1868 C.3       1 DDD         0.2050 
   2103 C          24.2139   -3.7629   -0.8458 C.2       1 DDD         0.5100 
   2104 O          23.9819   -6.8229    0.3962 O.2       1 DDD        -0.4300 
   2105 O          26.2109   -4.3029   -2.1848 O.3       1 DDD        -0.6830 
   2106 O          23.6999   -3.6949    0.2562 O.2       1 DDD        -0.4300 
   2107 C           5.6379   -8.8459    3.0072 C.2       1 DDD         0.5100 
   2108 C           6.6389   -8.1109    3.8342 C.3       1 DDD        -0.1200 
   2109 C           6.0009   -7.0889    4.8152 C.3       1 DDD         0.2050 
   2110 C           6.4799   -5.6989    4.4062 C.2       1 DDD         0.5100 
   2111 O           4.5369   -9.0819    3.4692 O.2       1 DDD        -0.4300 
   2112 O           6.2449   -7.4039    6.1982 O.3       1 DDD        -0.6830 
   2113 O           7.0289   -4.9219    5.1992 O.2       1 DDD        -0.4300 
   2114 C           6.4019    8.0751    0.4312 C.2       1 DDD         0.5100 
   2115 C           5.4559    9.1861    0.0742 C.3       1 DDD        -0.1200 
   2116 C           5.4709   10.5301    0.7862 C.3       1 DDD         0.2050 
   2117 C           5.7469   11.6771   -0.1978 C.2       1 DDD         0.5100 
   2118 O           7.0939    7.6431   -0.4878 O.2       1 DDD        -0.4300 
   2119 O           4.3479   10.8181    1.5412 O.3       1 DDD        -0.6830 
   2120 O           6.1389   11.5331   -1.3588 O.2       1 DDD        -0.4300 
   2121 C          26.5169    7.2591    1.1112 C.2       1 DDD         0.5100 
   2122 C          27.4099    8.4711    1.5082 C.3       1 DDD        -0.1200 
   2123 C          26.6539    9.3421    2.6242 C.3       1 DDD         0.2050 
   2124 C          25.1629    9.5151    2.4202 C.2       1 DDD         0.5100 
   2125 O          26.4709    6.3061    1.8782 O.2       1 DDD        -0.4300 
   2126 O          27.3289   10.5711    2.7552 O.3       1 DDD        -0.6830 
   2127 O          24.3279    9.0241    3.1542 O.2       1 DDD        -0.4300 
   2128 C         -13.0001   -5.3709    4.1922 C.2       1 DDD         0.7000 
   2129 C         -12.7041   -3.9219    3.7822 C.3       1 DDD        -0.2200 
   2130 C         -11.2481   -3.4849    3.8422 C.3       1 DDD         0.2050 
   2131 C         -11.2131   -1.9899    3.3052 C.2       1 DDD         0.5100 
   2132 O         -14.1031   -5.5979    4.7992 O.co2     1 DDD        -0.8000 
   2133 O         -10.9181   -3.3909    5.1622 O.3       1 DDD        -0.6830 
   2134 O         -10.8561   -1.0239    4.0142 O.2       1 DDD        -0.4300 
   2135 C          -6.0431    8.0751   -3.0608 C.2       1 DDD         0.5100 
   2136 C          -5.3751    9.4231   -2.7948 C.3       1 DDD        -0.1200 
   2137 C          -6.3671   10.4531   -2.2268 C.3       1 DDD         0.2050 
   2138 C          -6.3771   10.6221   -0.7128 C.2       1 DDD         0.5100 
   2139 O          -6.3771    7.7221   -4.1608 O.2       1 DDD        -0.4300 
   2140 O          -6.2231   11.7521   -2.7708 O.3       1 DDD        -0.6830 
   2141 O          -5.8281    9.6961   -0.0738 O.2       1 DDD        -0.4300 
   2142 O           5.7459   18.3911   -1.8888 O.co2     1 DDD        -0.8000 
   2143 C           2.7149   17.2301   -0.6258 C.2       1 DDD         0.5100 
   2144 C           2.7729   18.7281   -0.3998 C.3       1 DDD        -0.1200 
   2145 C           4.1389   19.4351   -0.5108 C.3       1 DDD         0.1050 
   2146 C           4.7229   19.1261   -1.8798 C.2       1 DDD         0.7000 
   2147 O           2.1339   16.7791   -1.5908 O.2       1 DDD        -0.4300 
   2148 O           5.0739   18.9581    0.4512 O.3       1 DDD        -0.6830 
   2149 O           4.2779   19.6561   -2.8908 O.co2     1 DDD        -0.8000 
   2150 C         -21.7781    6.3901   -0.3718 C.2       1 DDD         0.5100 
   2151 C         -21.8621    7.9041   -0.0788 C.3       1 DDD        -0.1200 
   2152 C         -20.5771    8.6311    0.1532 C.3       1 DDD         0.2050 
   2153 C         -20.7211    9.9141    0.9612 C.2       1 DDD         0.5100 
   2154 O         -22.4781    5.6401    0.3432 O.2       1 DDD        -0.4300 
   2155 O         -19.9291    8.7471   -1.1298 O.3       1 DDD        -0.6830 
   2156 O         -21.0511    9.8481    2.1792 O.2       1 DDD        -0.4300 
   2157 C           8.6829   -8.3449   -0.2808 C.2       1 DDD         0.5100 
   2158 C           8.1279   -7.3489   -1.2758 C.3       1 DDD        -0.1200 
   2159 C           9.1859   -6.5759   -2.0798 C.3       1 DDD         0.2050 
   2160 C          10.1349   -5.8069   -1.1148 C.2       1 DDD         0.5100 
   2161 O           8.8909   -8.0219    0.8432 O.2       1 DDD        -0.4300 
   2162 O           8.4769   -5.6869   -2.9288 O.3       1 DDD        -0.6830 
   2163 O          11.2559   -6.2919   -0.8178 O.2       1 DDD        -0.4300 
   2164 C         -22.2821   -6.7109    1.1832 C.2       1 DDD         0.5100 
   2165 C         -21.5051   -5.3239    1.4592 C.3       1 DDD        -0.1200 
   2166 C         -20.8111   -4.8319    0.1002 C.3       1 DDD         0.2050 
   2167 C         -21.2141   -3.3609   -0.2538 C.2       1 DDD         0.5100 
   2168 O         -23.0691   -6.8619    0.2242 O.2       1 DDD        -0.4300 
   2169 O         -19.4081   -4.9759    0.2152 O.3       1 DDD        -0.6830 
   2170 O         -22.1381   -2.8399    0.3502 O.2       1 DDD        -0.4300 
   2171 O          25.4499   14.9681    1.4982 O.co2     1 DDD        -0.8000 
   2172 C          22.6659   14.9391    2.5652 C.2       1 DDD         0.5100 
   2173 C          23.0289   16.4211    2.5102 C.3       1 DDD        -0.1200 
   2174 C          23.9869   16.8501    1.3992 C.3       1 DDD         0.1050 
   2175 C          25.3439   16.1961    1.6252 C.2       1 DDD         0.7000 
   2176 O          22.4379   14.3671    3.6412 O.2       1 DDD        -0.4300 
   2177 O          24.3009   18.2181    1.4002 O.3       1 DDD        -0.6830 
   2178 O          26.3439   16.9981    1.7802 O.co2     1 DDD        -0.8000 
   2179 C         -17.7901  -12.9809   -0.7848 C.2       1 DDD         0.7000 
   2180 C         -18.4581  -11.8649   -1.5908 C.3       1 DDD        -0.2200 
   2181 C         -20.0051  -11.7819   -1.2638 C.3       1 DDD         0.2050 
   2182 C         -20.1971  -11.6559    0.2512 C.2       1 DDD         0.5100 
   2183 O         -18.1881  -14.1679   -0.9588 O.co2     1 DDD        -0.8000 
   2184 O         -20.7081  -10.7799   -1.9878 O.3       1 DDD        -0.6830 
   2185 O         -20.8581  -12.4889    0.8602 O.2       1 DDD        -0.4300 
   2186 O         -20.0961  -15.2669    0.7682 O.3       1 DDD        -0.6830 
   2187 O         -16.8671  -12.6869   -0.0258 O.co2     1 DDD        -0.8000 
   2188 O          -3.8041  -15.0739   -3.2338 O.co2     1 DDD        -0.8000 
   2189 O          -1.5561  -20.8019    1.1022 O.3       1 DDD        -0.6830 
   2190 C           7.8109  -17.8589   -0.6158 C.2       1 DDD         0.5100 
   2191 C           7.2659  -16.4219   -0.5508 C.3       1 DDD        -0.1200 
   2192 C           8.2299  -15.4199    0.1422 C.3       1 DDD         0.2050 
   2193 C           7.9429  -13.9879   -0.4578 C.2       1 DDD         0.5100 
   2194 O           8.6869  -18.2439    0.0962 O.2       1 DDD        -0.4300 
   2195 O           8.0269  -15.3859    1.5302 O.3       1 DDD        -0.6830 
   2196 O           8.2009  -13.7539   -1.6148 O.2       1 DDD        -0.4300 
   2197 O          12.1469  -15.2719   -5.8018 O.co2     1 DDD        -0.8000 
   2198 O          11.4989  -19.1649   -4.8158 O.3       1 DDD        -0.6830 
   2199 O         -12.2321   -6.2769    3.9062 O.co2     1 DDD        -0.8000 
   2200 O         -12.7021   -8.2419    5.6122 O.3       1 DDD        -0.6830 
   2201 O          15.9299   -6.4509    2.2062 O.co2     1 DDD        -0.8000 
   2202 O          14.5919   -3.9009   -1.0348 O.3       1 DDD        -0.6830 
   2203 O          23.6329    3.9391    0.8692 O.3       1 DDD        -0.6830 
   2204 O          -8.6951    8.2441   -0.3538 O.3       1 DDD        -0.6830 
   2205 O          -7.2481    5.3471    3.0292 O.co2     1 DDD        -0.8000 
   2206 O          20.5369    5.1831   -2.0658 O.co2     1 DDD        -0.8000 
   2207 O         -13.5771   10.4071   -3.1738 O.co2     1 DDD        -0.8000 
   2208 C         -10.9231    9.1751   -2.1538 C.2       1 DDD         0.5100 
   2209 C         -10.7011   10.6831   -1.9868 C.3       1 DDD        -0.1200 
   2210 C         -11.4001   11.4041   -3.1598 C.3       1 DDD         0.1050 
   2211 C         -12.8831   11.4051   -3.0018 C.2       1 DDD         0.7000 
   2212 O         -10.5161    8.5681   -3.1588 O.2       1 DDD        -0.4300 
   2213 O         -11.0001   12.7801   -3.2178 O.3       1 DDD        -0.6830 
   2214 O         -13.3811   12.5161   -2.8168 O.co2     1 DDD        -0.8000 
   2215 O         -10.6251   15.4961    2.5632 O.3       1 DDD        -0.6830 
   2216 C          10.7329    7.1491    0.3812 C.2       1 DDD         0.5100 
   2217 C          10.7909    8.6731    0.6242 C.3       1 DDD        -0.1200 
   2218 C          10.4969    9.5831   -0.5738 C.3       1 DDD         0.2050 
   2219 C          10.1209   10.9851   -0.0298 C.2       1 DDD         0.5100 
   2220 O          10.3389    6.6511   -0.6638 O.2       1 DDD        -0.4300 
   2221 O          11.5459    9.7111   -1.5238 O.3       1 DDD        -0.6830 
   2222 O           9.3119   11.0121    0.8702 O.2       1 DDD        -0.4300 
   2223 O           0.3909   11.0491    0.8402 O.co2     1 DDD        -0.8000 
   2224 O          -1.7831    5.0351   -2.4258 O.3       1 DDD        -0.6830 
   2225 O          13.1839    9.4661    4.8592 O.co2     1 DDD        -0.8000 
   2226 O          15.9109    6.6091   -0.3828 O.3       1 DDD        -0.6830 
   2227 C         -28.4661  -17.4519   -8.3288 C.3       1 DDD         0.1900 
   2228 C         -27.3621  -17.3339   -9.4808 C.3       1 DDD        -0.1200 
   2229 C         -26.2101  -18.4349   -9.4198 C.3       1 DDD         0.2200 
   2230 C         -24.9331  -18.0209  -10.2108 C.3       1 DDD        -0.1200 
   2231 C         -23.9571  -17.2619   -9.3918 C.3       1 DDD         0.2200 
   2232 C         -22.5841  -17.2119  -10.1428 C.3       1 DDD        -0.1200 
   2233 C         -21.6401  -18.3809   -9.9148 C.3       1 DDD         0.2050 
   2234 C         -20.2681  -18.1719  -10.6248 C.3       1 DDD        -0.1200 
   2235 C         -19.1421  -17.6349   -9.6498 C.3       1 DDD         0.2050 
   2236 C         -17.8621  -17.1539  -10.3318 C.3       1 DDD        -0.1200 
   2237 C         -17.1341  -18.0329  -11.4088 C.3       1 DDD         0.2050 
   2238 C         -15.8821  -17.4199  -12.0468 C.3       1 DDD        -0.1200 
   2239 C         -14.6551  -17.1479  -11.1188 C.3       1 DDD         0.2200 
   2240 O         -24.4811  -15.9399   -9.1778 O.3       1 DDD        -0.3300 
   2241 O         -14.9131  -15.9749  -10.3758 O.3       1 DDD        -0.3300 
   2242 C         -15.9871  -10.3729   -5.1328 C.3       1 DDD        -0.1200 
   2243 C         -17.2471  -10.0939   -5.8398 C.3       1 DDD         0.2200 
   2244 C         -18.4221  -10.6829   -5.0448 C.3       1 DDD        -0.1200 
   2245 C         -19.9061  -10.6399   -5.7058 C.3       1 DDD         0.2200 
   2246 C         -20.6391   -9.3649   -5.3418 C.3       1 DDD        -0.1200 
   2247 C         -22.0951   -9.3589   -5.9058 C.3       1 DDD         0.2200 
   2248 C         -22.9641  -10.3919   -5.1628 C.3       1 DDD        -0.1200 
   2249 C         -24.2351  -10.5959   -5.9558 C.3       1 DDD         0.2200 
   2250 C         -25.5181  -10.6039   -5.0438 C.3       1 DDD        -0.1200 
   2251 C         -26.8371  -10.3939   -5.8608 C.3       1 DDD         0.2200 
   2252 C         -28.1771  -10.5939   -5.0888 C.3       1 DDD        -0.1200 
   2253 C         -29.3781  -10.5369   -6.0398 C.3       1 DDD         0.1900 
   2254 O         -19.8441  -10.5409   -7.1278 O.3       1 DDD        -0.3300 
   2255 O         -24.0821  -11.7729   -6.8098 O.3       1 DDD        -0.3300 
   2256 O         -29.3081  -11.6789   -6.8558 O.3       1 DDD        -0.3300 
   2257 O         -29.3551  -16.3919   -8.2938 O.3       1 DDD        -0.3300 
   2258 C         -29.1681  -15.3029   -7.6318 C.2       1 DDD         0.5100 
   2259 C         -30.3711  -14.3659   -7.7248 C.3       1 DDD        -0.1200 
   2260 C         -30.0741  -13.2179   -8.5338 C.3       1 DDD         0.2050 
   2261 C         -30.2491  -11.9429   -7.7158 C.2       1 DDD         0.5100 
   2262 O         -28.2761  -15.0189   -6.8288 O.2       1 DDD        -0.4300 
   2263 O         -31.0511  -13.1549   -9.5818 O.3       1 DDD        -0.6830 
   2264 O         -31.1311  -11.1129   -7.9768 O.2       1 DDD        -0.4300 
   2265 C         -24.7151  -15.5209   -7.9708 C.2       1 DDD         0.5100 
   2266 C         -25.2581  -13.9869   -8.0128 C.3       1 DDD        -0.1200 
   2267 C         -24.2861  -13.0629   -8.8338 C.3       1 DDD         0.2050 
   2268 C         -24.1321  -11.6819   -8.0978 C.2       1 DDD         0.5100 
   2269 O         -24.6781  -16.2089   -6.9378 O.2       1 DDD        -0.4300 
   2270 O         -24.6111  -12.9399  -10.1788 O.3       1 DDD        -0.6830 
   2271 O         -24.1311  -10.6749   -8.7378 O.2       1 DDD        -0.4300 
   2272 O         -22.2251  -19.6419  -10.3658 O.3       1 DDD        -0.6830 
   2273 O         -17.9451  -18.4789  -12.5398 O.3       1 DDD        -0.6830 
   2274 O         -26.7511  -19.6709   -9.8008 O.3       1 DDD        -0.3300 
   2275 O         -22.6461   -8.0509   -5.7378 O.3       1 DDD        -0.3300 
   2276 O         -27.8141  -24.2939   -9.9508 O.co2     1 DDD        -0.8000 
   2277 C         -27.3031  -23.8589  -11.0738 C.2       1 DDD         0.7000 
   2278 C         -26.7251  -22.4359  -11.2548 C.3       1 DDD        -0.2200 
   2279 C         -27.8031  -21.3289  -11.1758 C.3       1 DDD         0.2050 
   2280 C         -27.1971  -19.9259  -11.0538 C.2       1 DDD         0.5100 
   2281 O         -27.1221  -24.6979  -11.9818 O.co2     1 DDD        -0.8000 
   2282 O         -28.6421  -21.4079  -12.3278 O.3       1 DDD        -0.6830 
   2283 O         -27.1311  -19.1579  -12.0008 O.2       1 DDD        -0.4300 
   2284 O         -26.9491   -9.0619   -6.4058 O.3       1 DDD        -0.3300 
   2285 C         -27.0311   -8.8049   -7.6888 C.2       1 DDD         0.5100 
   2286 C         -26.8091   -7.2619   -7.9628 C.3       1 DDD        -0.1200 
   2287 C         -26.6071   -6.9439   -9.3818 C.3       1 DDD         0.2050 
   2288 C         -25.7841   -5.7069   -9.5518 C.2       1 DDD         0.5100 
   2289 O         -27.3471   -9.6499   -8.5318 O.2       1 DDD        -0.4300 
   2290 O         -27.8491   -6.8449  -10.0118 O.3       1 DDD        -0.6830 
   2291 O         -24.9371   -5.3519   -8.7518 O.2       1 DDD        -0.4300 
   2292 C         -14.2991  -18.2589  -10.1678 C.3       1 DDD        -0.1200 
   2293 C         -12.9591  -18.1709   -9.3448 C.3       1 DDD         0.2050 
   2294 C         -11.7931  -18.4419  -10.2878 C.3       1 DDD        -0.1200 
   2295 C         -10.4031  -18.3569   -9.6698 C.3       1 DDD         0.2200 
   2296 C          -9.2971  -18.9609  -10.5838 C.3       1 DDD        -0.1200 
   2297 C          -7.8831  -19.0779   -9.8358 C.3       1 DDD         0.2200 
   2298 C          -6.6351  -19.0909  -10.7708 C.3       1 DDD        -0.1200 
   2299 C          -5.2951  -18.7499  -10.0588 C.3       1 DDD         0.2200 
   2300 C          -4.5861  -19.9679   -9.4028 C.3       1 DDD        -0.1200 
   2301 C          -3.8361  -20.9779  -10.2618 C.3       1 DDD         0.2050 
   2302 C          -2.8721  -21.8469   -9.3968 C.3       1 DDD        -0.1200 
   2303 C          -1.4741  -21.0969   -9.1358 C.3       1 DDD         0.2050 
   2304 O         -10.1701  -16.9389   -9.4558 O.3       1 DDD        -0.3300 
   2305 O          -5.5381  -17.7599   -9.1018 O.3       1 DDD        -0.3300 
   2306 C          -1.1521  -10.4219   -4.4438 C.3       1 DDD        -0.1200 
   2307 C          -2.4671  -10.0469   -5.2028 C.3       1 DDD         0.2200 
   2308 C          -3.1531  -11.2809   -5.8868 C.3       1 DDD        -0.1200 
   2309 C          -4.5701  -11.0559   -6.5658 C.3       1 DDD         0.2200 
   2310 C          -5.7881  -10.8889   -5.6238 C.3       1 DDD        -0.1200 
   2311 C          -7.1441  -10.6839   -6.4468 C.3       1 DDD         0.2050 
   2312 C          -8.2661  -10.2699   -5.4918 C.3       1 DDD        -0.1200 
   2313 C          -9.6791  -10.5369   -5.9728 C.3       1 DDD         0.2200 
   2314 C         -10.7781  -10.0089   -5.0418 C.3       1 DDD        -0.1200 
   2315 C         -12.1351   -9.6449   -5.8168 C.3       1 DDD         0.2050 
   2316 C         -13.4211   -9.9989   -5.1298 C.3       1 DDD        -0.1200 
   2317 C         -14.6961  -10.3179   -6.0068 C.3       1 DDD         0.2200 
   2318 O          -4.8481  -11.9729   -7.6078 O.3       1 DDD        -0.3300 
   2319 O          -9.7211  -11.9799   -6.1168 O.3       1 DDD        -0.3300 
   2320 O         -14.5841  -11.5879   -6.5358 O.3       1 DDD        -0.3300 
   2321 C         -14.0231  -15.0199  -10.1008 C.2       1 DDD         0.5100 
   2322 C         -14.7031  -13.7639   -9.6418 C.3       1 DDD        -0.1200 
   2323 C         -14.3281  -13.4299   -8.2258 C.3       1 DDD         0.2050 
   2324 C         -14.5171  -11.8619   -7.8728 C.2       1 DDD         0.5100 
   2325 O         -12.7871  -15.1179  -10.1338 O.2       1 DDD        -0.4300 
   2326 O         -14.8761  -14.2499   -7.2458 O.3       1 DDD        -0.6830 
   2327 O         -14.6861  -11.0589   -8.7908 O.2       1 DDD        -0.4300 
   2328 C          -5.3321  -16.4829   -9.4798 C.2       1 DDD         0.5100 
   2329 C          -5.5041  -15.5619   -8.2808 C.3       1 DDD        -0.1200 
   2330 C          -5.4731  -14.0899   -8.4888 C.3       1 DDD         0.2050 
   2331 C          -4.9881  -13.2929   -7.3398 C.2       1 DDD         0.5100 
   2332 O          -5.0021  -16.1479  -10.6288 O.2       1 DDD        -0.4300 
   2333 O          -6.7891  -13.6349   -8.7378 O.3       1 DDD        -0.6830 
   2334 O          -4.8421  -13.7629   -6.2348 O.2       1 DDD        -0.4300 
   2335 C         -10.2761  -16.3839   -8.2948 C.2       1 DDD         0.5100 
   2336 C         -10.0131  -14.8749   -8.4038 C.3       1 DDD        -0.1200 
   2337 C          -9.9241  -14.0649   -7.1488 C.3       1 DDD         0.2050 
   2338 C         -10.3571  -12.5849   -7.1348 C.2       1 DDD         0.5100 
   2339 O         -10.4401  -16.9139   -7.1568 O.2       1 DDD        -0.4300 
   2340 O          -8.5811  -14.2269   -6.7178 O.3       1 DDD        -0.6830 
   2341 O         -11.1021  -12.0839   -7.9758 O.2       1 DDD        -0.4300 
   2342 O          -7.7971  -20.2709   -9.0528 O.3       1 DDD        -0.3300 
   2343 O          -7.8961  -24.6499   -7.5318 O.co2     1 DDD        -0.8000 
   2344 C          -9.0111  -24.1249   -7.2678 C.2       1 DDD         0.7000 
   2345 C          -9.1581  -22.6689   -7.6208 C.3       1 DDD        -0.2200 
   2346 C          -8.0651  -21.7219   -7.1528 C.3       1 DDD         0.2050 
   2347 C          -8.1511  -20.3539   -7.7508 C.2       1 DDD         0.5100 
   2348 O          -9.9761  -24.7599   -6.7678 O.co2     1 DDD        -0.8000 
   2349 O          -7.9851  -21.5669   -5.7858 O.3       1 DDD        -0.6830 
   2350 O          -8.6071  -19.4429   -7.0448 O.2       1 DDD        -0.4300 
   2351 O          -4.8051  -21.8519  -10.9158 O.3       1 DDD        -0.6830 
   2352 O         -12.9841  -19.1659   -8.3138 O.3       1 DDD        -0.6830 
   2353 O          -6.8351   -9.6419   -7.3418 O.3       1 DDD        -0.6830 
   2354 O         -17.4611   -8.7569   -6.1108 O.3       1 DDD        -0.3300 
   2355 C         -17.5601   -7.7509   -5.2828 C.2       1 DDD         0.5100 
   2356 C         -17.5411   -6.4469   -5.9858 C.3       1 DDD        -0.1200 
   2357 C         -17.1871   -5.3179   -5.0988 C.3       1 DDD         0.2050 
   2358 C         -17.7611   -3.9649   -5.5288 C.2       1 DDD         0.5100 
   2359 O         -17.9191   -7.8419   -4.1268 O.2       1 DDD        -0.4300 
   2360 O         -15.7761   -5.2009   -5.0948 O.3       1 DDD        -0.6830 
   2361 O         -18.6221   -3.4839   -4.8578 O.2       1 DDD        -0.4300 
   2362 O          -3.3541   -9.3349   -4.3658 O.3       1 DDD        -0.3300 
   2363 C          -3.5291   -8.0089   -4.6538 C.2       1 DDD         0.5100 
   2364 C          -4.4491   -7.3189   -3.6348 C.3       1 DDD        -0.1200 
   2365 C          -4.0831   -5.9009   -3.2528 C.3       1 DDD         0.2050 
   2366 C          -4.2701   -4.8599   -4.3298 C.2       1 DDD         0.5100 
   2367 O          -3.0411   -7.4469   -5.5898 O.2       1 DDD        -0.4300 
   2368 O          -4.7301   -5.5319   -2.0248 O.3       1 DDD        -0.6830 
   2369 O          -4.8691   -5.1199   -5.3918 O.2       1 DDD        -0.4300 
   2370 C          -0.7161  -21.7999   -7.9598 C.3       1 DDD        -0.1200 
   2371 C           0.7659  -21.6409   -7.7828 C.3       1 DDD         0.2050 
   2372 C           1.2419  -20.1809   -7.8838 C.3       1 DDD        -0.1200 
   2373 C           2.7409  -19.9179   -7.4738 C.3       1 DDD         0.2200 
   2374 C           3.6649  -20.3689   -8.6548 C.3       1 DDD        -0.1200 
   2375 C           5.1449  -19.9339   -8.5408 C.3       1 DDD         0.2050 
   2376 C           5.7259  -19.2469   -9.8148 C.3       1 DDD        -0.1200 
   2377 C           7.2099  -18.8139   -9.8588 C.3       1 DDD         0.2200 
   2378 C           7.6089  -18.4899  -11.3488 C.3       1 DDD        -0.1200 
   2379 C           9.0839  -18.1119  -11.6258 C.3       1 DDD         0.2050 
   2380 C           9.4779  -16.5999  -11.4658 C.3       1 DDD        -0.1200 
   2381 C          10.9279  -16.1549  -11.7758 C.3       1 DDD         0.2050 
   2382 O           3.0009  -18.5799   -6.9818 O.3       1 DDD        -0.3300 
   2383 O           7.3879  -17.5309   -9.1628 O.3       1 DDD        -0.3300 
   2384 C          11.8739   -9.9429   -7.7258 C.3       1 DDD        -0.1200 
   2385 C          10.3059   -9.8629   -7.9238 C.3       1 DDD         0.2200 
   2386 C           9.4929  -10.8009   -6.9418 C.3       1 DDD        -0.1200 
   2387 C           8.5519  -11.8039   -7.7388 C.3       1 DDD         0.2200 
   2388 C           7.1159  -11.4899   -7.4948 C.3       1 DDD        -0.1200 
   2389 C           6.5049  -10.2239   -8.0938 C.3       1 DDD         0.2200 
   2390 C           4.9309  -10.4309   -8.3518 C.3       1 DDD        -0.1200 
   2391 C           4.1879  -11.2649   -7.2878 C.3       1 DDD         0.2200 
   2392 C           2.9309  -10.6109   -6.5848 C.3       1 DDD        -0.1200 
   2393 C           1.6279  -10.5209   -7.4028 C.3       1 DDD         0.2050 
   2394 C           0.4529   -9.9809   -6.4828 C.3       1 DDD        -0.1200 
   2395 C          -0.0891  -11.0109   -5.4558 C.3       1 DDD         0.2200 
   2396 O           8.7999  -13.0629   -7.1938 O.3       1 DDD        -0.3300 
   2397 O           3.7199  -12.5119   -7.8308 O.3       1 DDD        -0.3300 
   2398 O          -0.5111  -12.2779   -6.0058 O.3       1 DDD        -0.3300 
   2399 C          -0.8401  -14.9589   -9.2248 C.2       1 DDD         0.7000 
   2400 C          -0.1651  -14.1829   -8.0818 C.3       1 DDD        -0.2200 
   2401 C          -0.5331  -14.5169   -6.6418 C.3       1 DDD         0.2050 
   2402 C           0.0479  -13.4289   -5.7328 C.2       1 DDD         0.5100 
   2403 O          -0.1571  -15.3359  -10.2488 O.co2     1 DDD        -0.8000 
   2404 O           0.0389  -15.7479   -6.2398 O.3       1 DDD        -0.6830 
   2405 O           0.8289  -13.6749   -4.7978 O.2       1 DDD        -0.4300 
   2406 C           3.0179  -17.4579   -7.7588 C.2       1 DDD         0.5100 
   2407 C           3.8019  -16.2719   -7.0688 C.3       1 DDD        -0.1200 
   2408 C           3.6959  -14.9759   -7.9928 C.3       1 DDD         0.2050 
   2409 C           3.7559  -13.6949   -7.1468 C.2       1 DDD         0.5100 
   2410 O           2.6629  -17.3039   -8.8588 O.2       1 DDD        -0.4300 
   2411 O           4.8059  -14.9859   -8.9458 O.3       1 DDD        -0.6830 
   2412 O           4.0079  -13.6899   -5.9188 O.2       1 DDD        -0.4300 
   2413 O           6.0169  -21.1169   -8.2798 O.3       1 DDD        -0.6830 
   2414 O           9.1409  -18.1519  -13.0398 O.3       1 DDD        -0.6830 
   2415 O           6.6169   -9.0359   -7.3968 O.3       1 DDD        -0.3300 
   2416 O           1.7659   -9.5069   -8.4218 O.3       1 DDD        -0.6830 
   2417 C          12.1169  -16.8799  -10.9558 C.3       1 DDD        -0.1200 
   2418 C          13.5309  -16.1669  -10.8818 C.3       1 DDD         0.2050 
   2419 C          14.4559  -16.3279  -12.0708 C.3       1 DDD        -0.1200 
   2420 C          15.6709  -15.4629  -12.1708 C.3       1 DDD         0.2200 
   2421 C          16.6509  -15.5309  -11.0528 C.3       1 DDD        -0.1200 
   2422 C          18.1149  -15.3639  -11.4678 C.3       1 DDD         0.2050 
   2423 C          19.1039  -14.8029  -10.4668 C.3       1 DDD        -0.1200 
   2424 C          20.4909  -14.5419  -11.0598 C.3       1 DDD         0.2200 
   2425 C          21.5339  -14.2029   -9.9418 C.3       1 DDD        -0.1200 
   2426 C          22.9169  -14.0709  -10.6078 C.3       1 DDD         0.2200 
   2427 C          23.9219  -13.4059   -9.6028 C.3       1 DDD        -0.1200 
   2428 C          25.2259  -12.9689  -10.2868 C.3       1 DDD         0.2200 
   2429 O          15.3349  -14.1219  -12.3248 O.3       1 DDD        -0.3300 
   2430 O          20.3909  -13.4089  -11.9808 O.3       1 DDD        -0.3300 
   2431 C          23.1369   -6.2049  -11.2398 C.3       1 DDD        -0.1200 
   2432 C          21.6869   -5.9969  -11.5588 C.3       1 DDD         0.2200 
   2433 C          20.7579   -7.0919  -12.1978 C.3       1 DDD        -0.1200 
   2434 C          20.6209   -8.4099  -11.3808 C.3       1 DDD         0.2200 
   2435 C          19.8189   -8.2379  -10.0548 C.3       1 DDD        -0.1200 
   2436 C          18.3189   -7.8459  -10.3048 C.3       1 DDD         0.2050 
   2437 C          17.2559   -8.5429   -9.4208 C.3       1 DDD        -0.1200 
   2438 C          17.0769  -10.0939   -9.6368 C.3       1 DDD         0.2200 
   2439 C          16.3309  -10.9269   -8.5908 C.3       1 DDD        -0.1200 
   2440 C          14.8339  -10.4239   -8.4578 C.3       1 DDD         0.2200 
   2441 C          13.9439  -11.5699   -8.0798 C.3       1 DDD        -0.1200 
   2442 C          12.4709  -11.2419   -8.3638 C.3       1 DDD         0.2200 
   2443 O          20.0369   -9.4399  -12.2008 O.3       1 DDD        -0.3300 
   2444 O          16.5009  -10.3089  -10.9528 O.3       1 DDD        -0.3300 
   2445 O          12.1229  -11.1779   -9.7838 O.3       1 DDD        -0.3300 
   2446 C           9.5739  -12.0429  -13.7378 C.2       1 DDD         0.7000 
   2447 C           9.9369  -12.1019  -12.2028 C.3       1 DDD        -0.2200 
   2448 C          11.4699  -11.9489  -11.9688 C.3       1 DDD         0.2050 
   2449 C          11.9909  -12.2389  -10.5188 C.2       1 DDD         0.5100 
   2450 O          10.3959  -11.6339  -14.6488 O.co2     1 DDD        -0.8000 
   2451 O          11.9279  -10.6559  -12.3678 O.3       1 DDD        -0.6830 
   2452 O          12.1189  -13.3579  -10.0418 O.2       1 DDD        -0.4300 
   2453 C          20.7509  -13.6439  -13.2368 C.2       1 DDD         0.5100 
   2454 C          20.7019  -12.4739  -14.2388 C.3       1 DDD        -0.1200 
   2455 C          19.9939  -11.1419  -13.8208 C.3       1 DDD         0.2050 
   2456 C          20.7979  -10.4199  -12.7228 C.2       1 DDD         0.5100 
   2457 O          21.2479  -14.6789  -13.6768 O.2       1 DDD        -0.4300 
   2458 O          20.0059  -10.4069  -15.0028 O.3       1 DDD        -0.6830 
   2459 O          21.9949  -10.6829  -12.5038 O.2       1 DDD        -0.4300 
   2460 C          15.2329  -13.4999  -13.4288 C.2       1 DDD         0.5100 
   2461 C          14.9569  -11.9849  -13.2508 C.3       1 DDD        -0.1200 
   2462 C          16.1959  -11.0869  -13.1648 C.3       1 DDD         0.2050 
   2463 C          16.9009  -11.2689  -11.7648 C.2       1 DDD         0.5100 
   2464 O          15.4339  -13.9719  -14.5518 O.2       1 DDD        -0.4300 
   2465 O          15.7329   -9.7169  -13.3698 O.3       1 DDD        -0.6830 
   2466 O          17.6939  -12.1889  -11.4988 O.2       1 DDD        -0.4300 
   2467 O          18.6789  -16.5469  -11.9848 O.3       1 DDD        -0.6830 
   2468 O          23.3949  -15.3549  -10.8568 O.3       1 DDD        -0.3300 
   2469 O          14.2229  -16.7519   -9.8378 O.3       1 DDD        -0.6830 
   2470 O          18.2289   -6.4499  -10.1258 O.3       1 DDD        -0.6830 
   2471 O          24.2449  -20.0329  -10.6988 O.co2     1 DDD        -0.8000 
   2472 C          25.1889  -19.2009  -10.6258 C.2       1 DDD         0.7000 
   2473 C          24.9789  -17.6949  -10.7548 C.3       1 DDD        -0.2200 
   2474 C          24.2349  -17.2699  -12.0028 C.3       1 DDD         0.2050 
   2475 C          23.9539  -15.7659  -11.9978 C.2       1 DDD         0.5100 
   2476 O          26.3369  -19.6319  -10.3748 O.co2     1 DDD        -0.8000 
   2477 O          24.9309  -17.6589  -13.1588 O.3       1 DDD        -0.6830 
   2478 O          24.3009  -15.0589  -12.9008 O.2       1 DDD        -0.4300 
   2479 O          14.7279   -9.1509   -7.8148 O.3       1 DDD        -0.3300 
   2480 C          15.0029   -8.9329   -6.4968 C.2       1 DDD         0.5100 
   2481 C          14.5709   -7.5819   -6.0538 C.3       1 DDD        -0.1200 
   2482 C          15.3939   -6.3829   -6.5618 C.3       1 DDD         0.1050 
   2483 C          16.6999   -6.2269   -5.7848 C.2       1 DDD         0.7000 
   2484 O          15.4269   -9.7869   -5.7028 O.2       1 DDD        -0.4300 
   2485 O          14.5969   -5.2209   -6.5118 O.3       1 DDD        -0.6830 
   2486 O          17.2519   -7.2019   -5.2308 O.co2     1 DDD        -0.8000 
   2487 O           9.7369   -8.4959   -7.9458 O.3       1 DDD        -0.3300 
   2488 O          21.5809   -4.8059  -12.2818 O.3       1 DDD        -0.3300 
   2489 C          26.4039  -13.8659   -9.8118 C.3       1 DDD        -0.1800 
   2490 C          23.7699   -4.2799   -9.4898 C.3       1 DDD        -0.1800 
   2491 C          23.4689   -5.7959   -9.7408 C.3       1 DDD         0.2200 
   2492 O          24.6729   -6.4999   -9.4258 O.3       1 DDD        -0.3300 
   2493 O          25.7209  -11.6299  -10.2558 O.3       1 DDD        -0.3300 
   2494 C          25.9879  -10.8439   -9.1688 C.2       1 DDD         0.5100 
   2495 C          26.4059   -9.4209   -9.4588 C.3       1 DDD        -0.1200 
   2496 C          25.9309   -8.3059   -8.3478 C.3       1 DDD         0.2050 
   2497 C          24.5709   -7.7619   -8.8148 C.2       1 DDD         0.5100 
   2498 O          25.9349  -11.1709   -8.0258 O.2       1 DDD        -0.4300 
   2499 O          26.9699   -7.2879   -8.1648 O.3       1 DDD        -0.6830 
   2500 O          23.5479   -8.4539   -8.6958 O.2       1 DDD        -0.4300 
   2501 O           1.2959  -22.3329   -8.9148 O.3       1 DDD        -0.6830 
   2502 C         -27.0171   -1.5289  -11.2148 C.3       1 DDD         0.1900 
   2503 C         -26.5791   -2.8719  -11.8068 C.3       1 DDD        -0.1200 
   2504 C         -25.5801   -3.6489  -10.8628 C.3       1 DDD         0.2200 
   2505 C         -24.1671   -3.7109  -11.4218 C.3       1 DDD        -0.1200 
   2506 C         -23.3761   -2.4049  -11.5438 C.3       1 DDD         0.2200 
   2507 C         -23.0541   -1.6819  -10.2668 C.3       1 DDD        -0.1200 
   2508 C         -21.6511   -2.0519   -9.6928 C.3       1 DDD         0.2200 
   2509 C         -21.0991   -0.9059   -8.8798 C.3       1 DDD        -0.1200 
   2510 C         -19.6201   -0.8629   -8.4588 C.3       1 DDD         0.2050 
   2511 C         -19.1511   -2.0369   -7.5738 C.3       1 DDD        -0.1200 
   2512 C         -17.6991   -2.0829   -7.1078 C.3       1 DDD         0.2200 
   2513 C         -16.6921   -1.7209   -8.1938 C.3       1 DDD        -0.1200 
   2514 C         -15.3041   -1.2949   -7.6088 C.3       1 DDD         0.2200 
   2515 O         -23.9731   -1.4309  -12.4398 O.3       1 DDD        -0.3300 
   2516 O         -19.4051    0.4361   -7.8348 O.3       1 DDD        -0.6830 
   2517 O         -15.5781   -0.1889   -6.8238 O.3       1 DDD        -0.3300 
   2518 C         -16.3391    6.9751   -8.5668 C.3       1 DDD        -0.1200 
   2519 C         -17.8161    6.7991   -8.9738 C.3       1 DDD         0.2200 
   2520 C         -18.0681    6.0181  -10.2798 C.3       1 DDD        -0.1200 
   2521 C         -19.6021    6.0131  -10.5898 C.3       1 DDD         0.2050 
   2522 C         -20.0281    5.1041  -11.7878 C.3       1 DDD        -0.1200 
   2523 C         -21.4821    5.4661  -12.3578 C.3       1 DDD         0.2200 
   2524 C         -21.9001    4.3041  -13.2568 C.3       1 DDD        -0.1200 
   2525 C         -23.3981    4.2301  -13.5698 C.3       1 DDD         0.2200 
   2526 C         -23.9321    5.4261  -14.3898 C.3       1 DDD        -0.1200 
   2527 C         -25.4451    5.5591  -14.8508 C.3       1 DDD         0.2200 
   2528 C         -26.4371    5.5411  -13.6228 C.3       1 DDD        -0.1200 
   2529 C         -27.8501    5.1011  -14.0438 C.3       1 DDD         0.1900 
   2530 O         -20.3311    5.5061   -9.5208 O.3       1 DDD        -0.6830 
   2531 O         -23.7851    3.1661  -14.3518 O.3       1 DDD        -0.3300 
   2532 O         -27.8781    3.7171  -13.9368 O.3       1 DDD        -0.3300 
   2533 O         -27.7951   -0.7449  -12.1338 O.3       1 DDD        -0.3300 
   2534 C         -27.6191    0.6461  -12.2958 C.2       1 DDD         0.5100 
   2535 C         -28.6671    1.2121  -13.2158 C.3       1 DDD        -0.1200 
   2536 C         -28.1811    1.5061  -14.6038 C.3       1 DDD         0.2050 
   2537 C         -28.1451    3.0031  -14.9468 C.2       1 DDD         0.5100 
   2538 O         -26.7441    1.3201  -11.7878 O.2       1 DDD        -0.4300 
   2539 O         -29.0141    0.7371  -15.4758 O.3       1 DDD        -0.6830 
   2540 O         -28.6601    3.4071  -16.0168 O.2       1 DDD        -0.4300 
   2541 C         -23.5341   -1.2209  -13.6648 C.2       1 DDD         0.5100 
   2542 C         -24.4761   -0.4769  -14.5508 C.3       1 DDD        -0.1200 
   2543 C         -23.9931    0.8981  -15.0188 C.3       1 DDD         0.2050 
   2544 C         -23.9041    1.9411  -13.8908 C.2       1 DDD         0.5100 
   2545 O         -22.4081   -1.6559  -14.0928 O.2       1 DDD        -0.4300 
   2546 O         -24.9471    1.3891  -15.9788 O.3       1 DDD        -0.6830 
   2547 O         -23.8001    1.6581  -12.7138 O.2       1 DDD        -0.4300 
   2548 O         -21.6341   -3.2889   -9.0718 O.3       1 DDD        -0.3300 
   2549 O         -17.2431   -3.3629   -6.6488 O.3       1 DDD        -0.3300 
   2550 O         -26.0951   -4.9719  -10.6398 O.3       1 DDD        -0.3300 
   2551 O         -21.3171    6.6331  -13.1898 O.3       1 DDD        -0.3300 
   2552 O         -25.6461    6.8541  -15.4498 O.3       1 DDD        -0.3300 
   2553 O         -25.3491    9.9161  -14.4298 O.3       1 DDD        -0.3300 
   2554 C         -25.6851    7.0361  -16.7738 C.2       1 DDD         0.5100 
   2555 C         -25.6431    8.4821  -17.1438 C.3       1 DDD        -0.1200 
   2556 C         -24.3961    9.1931  -16.4858 C.3       1 DDD         0.2050 
   2557 C         -24.8061   10.3311  -15.5878 C.2       1 DDD         0.5100 
   2558 O         -25.7991    6.1921  -17.6328 O.2       1 DDD        -0.4300 
   2559 O         -23.6421    9.6411  -17.5938 O.3       1 DDD        -0.6830 
   2560 O         -24.7821   11.5431  -16.0138 O.2       1 DDD        -0.4300 
   2561 C         -14.2851   -2.2609   -6.9398 C.3       1 DDD        -0.1200 
   2562 C         -12.8121   -1.7689   -6.8338 C.3       1 DDD         0.2200 
   2563 C         -12.1131   -1.6239   -8.2408 C.3       1 DDD        -0.1200 
   2564 C         -10.6441   -1.1689   -8.2398 C.3       1 DDD         0.2200 
   2565 C          -9.5961   -2.2399   -7.8818 C.3       1 DDD        -0.1200 
   2566 C          -8.2251   -1.7039   -7.4488 C.3       1 DDD         0.2050 
   2567 C          -7.1211   -2.7479   -7.4768 C.3       1 DDD        -0.1200 
   2568 C          -5.7351   -2.4179   -6.7878 C.3       1 DDD         0.2200 
   2569 C          -5.7021   -2.3769   -5.2028 C.3       1 DDD        -0.1200 
   2570 C          -4.3021   -2.3969   -4.5258 C.3       1 DDD         0.2200 
   2571 C          -3.0911   -2.1859   -5.4948 C.3       1 DDD        -0.1200 
   2572 C          -1.8161   -1.7639   -4.6378 C.3       1 DDD         0.2200 
   2573 O         -10.5181    0.0011   -7.4178 O.3       1 DDD        -0.3300 
   2574 O          -5.2611   -1.1479   -7.2408 O.3       1 DDD        -0.3300 
   2575 C          -2.5401    6.6871   -8.2998 C.3       1 DDD        -0.1200 
   2576 C          -3.6001    6.0241   -9.1328 C.3       1 DDD         0.2050 
   2577 C          -4.9321    5.7001   -8.3268 C.3       1 DDD        -0.1200 
   2578 C          -6.1301    5.1111   -9.1078 C.3       1 DDD         0.2200 
   2579 C          -7.3881    5.8311   -8.6748 C.3       1 DDD        -0.1200 
   2580 C          -8.4521    5.6721   -9.8378 C.3       1 DDD         0.2200 
   2581 C         -10.0031    5.6911   -9.5248 C.3       1 DDD        -0.1200 
   2582 C         -10.3971    6.6761   -8.3888 C.3       1 DDD         0.2050 
   2583 C         -11.8551    6.4781   -7.8228 C.3       1 DDD        -0.1200 
   2584 C         -13.0521    6.3461   -8.7058 C.3       1 DDD         0.2200 
   2585 C         -14.2581    5.9111   -7.7738 C.3       1 DDD        -0.1200 
   2586 C         -15.6011    5.6351   -8.4388 C.3       1 DDD         0.2200 
   2587 O          -6.3171    3.7081   -8.9728 O.3       1 DDD        -0.3300 
   2588 O         -16.2131    4.7751   -7.5558 O.3       1 DDD        -0.3300 
   2589 C         -14.9221    0.9451   -6.8838 C.2       1 DDD         0.5100 
   2590 C         -15.4861    2.0081   -6.0358 C.3       1 DDD        -0.1200 
   2591 C         -16.8081    2.6231   -6.6318 C.3       1 DDD         0.2050 
   2592 C         -16.5301    3.5281   -7.8588 C.2       1 DDD         0.5100 
   2593 O         -13.9071    1.2481   -7.5078 O.2       1 DDD        -0.4300 
   2594 O         -17.6061    3.4061   -5.6668 O.3       1 DDD        -0.6830 
   2595 O         -16.5271    2.9621   -8.9568 O.2       1 DDD        -0.4300 
   2596 C          -5.0671   -0.7799   -8.4418 C.2       1 DDD         0.5100 
   2597 C          -4.8231    0.7891   -8.4758 C.3       1 DDD        -0.1200 
   2598 C          -5.8861    1.4071   -9.4388 C.3       1 DDD         0.2050 
   2599 C          -5.5451    2.8311   -9.6218 C.2       1 DDD         0.5100 
   2600 O          -5.0931   -1.4839   -9.4868 O.2       1 DDD        -0.4300 
   2601 O          -7.2781    1.3681   -9.0198 O.3       1 DDD        -0.6830 
   2602 O          -4.5671    3.0591  -10.2878 O.2       1 DDD        -0.4300 
   2603 C         -10.7331    1.2981   -7.8488 C.2       1 DDD         0.5100 
   2604 C         -10.5401    2.3771   -6.7108 C.3       1 DDD        -0.1200 
   2605 C          -9.0351    2.8081   -6.6328 C.3       1 DDD         0.1050 
   2606 C          -8.7531    3.9211   -5.6238 C.2       1 DDD         0.7000 
   2607 O         -11.1431    1.5941   -8.9448 O.2       1 DDD        -0.4300 
   2608 O          -8.0911    1.7981   -6.3188 O.3       1 DDD        -0.6830 
   2609 O          -9.5241    4.9131   -5.5458 O.co2     1 DDD        -0.8000 
   2610 O          -8.4441   -1.2199   -6.1098 O.3       1 DDD        -0.6830 
   2611 O          -3.9391   -3.6769   -3.8998 O.3       1 DDD        -0.3300 
   2612 O         -12.1891   -2.7399   -5.9638 O.3       1 DDD        -0.3300 
   2613 O          -8.2781    6.7301  -10.7658 O.3       1 DDD        -0.3300 
   2614 O         -13.3291    7.5311   -9.4828 O.3       1 DDD        -0.3300 
   2615 O         -18.2281    8.1471   -9.1948 O.3       1 DDD        -0.3300 
   2616 O         -17.1171   12.8531   -9.9058 O.3       1 DDD        -0.3300 
   2617 C         -18.5201    8.9191   -8.1708 C.2       1 DDD         0.5100 
   2618 C         -18.4261   10.3951   -8.6238 C.3       1 DDD        -0.1200 
   2619 C         -16.9601   10.7551   -8.7248 C.3       1 DDD         0.2050 
   2620 C         -16.6791   12.2711   -8.7528 C.2       1 DDD         0.5100 
   2621 O         -18.8071    8.6401   -6.9778 O.2       1 DDD        -0.4300 
   2622 O         -16.1971   10.2211   -9.8248 O.3       1 DDD        -0.6830 
   2623 O         -16.0191   12.7971   -7.8058 O.2       1 DDD        -0.4300 
   2624 O          -4.5081   13.1841  -12.7798 O.3       1 DDD        -0.3300 
   2625 C          -1.7931   11.8831  -13.9988 C.2       1 DDD         0.7000 
   2626 C          -2.7491   10.7371  -14.2228 C.3       1 DDD        -0.2200 
   2627 C          -4.2541   11.1341  -13.9788 C.3       1 DDD         0.2050 
   2628 C          -4.5221   11.8921  -12.6758 C.2       1 DDD         0.5100 
   2629 O          -1.4801   12.5521  -14.9758 O.co2     1 DDD        -0.8000 
   2630 O          -4.7551   11.8441  -15.0688 O.3       1 DDD        -0.6830 
   2631 O          -4.8491   11.2001  -11.7188 O.2       1 DDD        -0.4300 
   2632 C          -0.5151   -2.2529   -5.2348 C.3       1 DDD        -0.1200 
   2633 C           0.7479   -1.6599   -4.5078 C.3       1 DDD         0.2050 
   2634 C           2.0339   -2.4639   -4.8958 C.3       1 DDD        -0.1200 
   2635 C           2.4159   -2.3279   -6.3798 C.3       1 DDD         0.2200 
   2636 C           3.4519   -3.3929   -6.7298 C.3       1 DDD        -0.1200 
   2637 C           4.8329   -3.4019   -6.0298 C.3       1 DDD         0.2200 
   2638 C           5.9569   -2.6359   -6.6948 C.3       1 DDD        -0.1200 
   2639 C           7.3029   -2.4099   -5.8248 C.3       1 DDD         0.2050 
   2640 C           8.3919   -1.5059   -6.4028 C.3       1 DDD        -0.1200 
   2641 C           8.8829   -2.0049   -7.8008 C.3       1 DDD         0.2200 
   2642 C           9.8039   -1.0619   -8.4858 C.3       1 DDD        -0.1200 
   2643 C          10.8019   -0.2369   -7.6868 C.3       1 DDD         0.2200 
   2644 O           3.0479   -1.0409   -6.6078 O.3       1 DDD        -0.3300 
   2645 O           6.9229   -2.0379   -4.5188 O.3       1 DDD        -0.6830 
   2646 O          10.1969    0.9841   -7.3268 O.3       1 DDD        -0.3300 
   2647 C          10.6339    7.3801   -4.1568 C.3       1 DDD        -0.1200 
   2648 C           9.2949    7.7881   -4.8008 C.3       1 DDD         0.2200 
   2649 C           8.0529    7.6961   -3.9108 C.3       1 DDD        -0.1200 
   2650 C           7.5179    6.3181   -3.5728 C.3       1 DDD         0.2050 
   2651 C           5.9979    6.3671   -3.3188 C.3       1 DDD        -0.1200 
   2652 C           4.9949    6.1491   -4.4498 C.3       1 DDD         0.2200 
   2653 C           3.7019    5.5321   -3.9618 C.3       1 DDD        -0.1200 
   2654 C           2.6429    4.8611   -4.8618 C.3       1 DDD         0.2200 
   2655 C           1.8829    5.8791   -5.7218 C.3       1 DDD        -0.1200 
   2656 C           0.7859    5.2021   -6.6058 C.3       1 DDD         0.2050 
   2657 C          -0.1941    6.2851   -7.2318 C.3       1 DDD        -0.1200 
   2658 C          -1.5521    5.6571   -7.6708 C.3       1 DDD         0.2200 
   2659 O           8.1709    5.7291   -2.4688 O.3       1 DDD        -0.6830 
   2660 O           3.3969    3.8911   -5.6408 O.3       1 DDD        -0.3300 
   2661 O          -2.1301    4.9461   -6.5678 O.3       1 DDD        -0.3300 
   2662 O          -1.8671   -0.3089   -4.4028 O.3       1 DDD        -0.3300 
   2663 C          -1.6771    0.6621   -5.3858 C.2       1 DDD         0.5100 
   2664 C          -1.8391    2.0601   -4.7268 C.3       1 DDD        -0.1200 
   2665 C          -2.8611    2.9531   -5.4048 C.3       1 DDD         0.2050 
   2666 C          -2.4721    3.6591   -6.7158 C.2       1 DDD         0.5100 
   2667 O          -1.4131    0.4661   -6.5688 O.2       1 DDD        -0.4300 
   2668 O          -3.4721    3.8431   -4.4108 O.3       1 DDD        -0.6830 
   2669 O          -2.4111    3.0141   -7.7348 O.2       1 DDD        -0.4300 
   2670 C           2.4969   -0.1449   -7.3838 C.2       1 DDD         0.5100 
   2671 C           3.3769    1.0891   -7.6218 C.3       1 DDD        -0.1200 
   2672 C           3.8899    1.5931   -6.3088 C.3       1 DDD         0.2050 
   2673 C           2.9089    2.6101   -5.7688 C.2       1 DDD         0.5100 
   2674 O           1.3129   -0.0929   -7.6078 O.2       1 DDD        -0.4300 
   2675 O           5.1619    2.1611   -6.4988 O.3       1 DDD        -0.6830 
   2676 O           1.7789    2.2181   -5.4198 O.2       1 DDD        -0.4300 
   2677 O           5.2769   -4.7349   -5.8978 O.3       1 DDD        -0.3300 
   2678 O           9.3869   -3.3929   -7.7098 O.3       1 DDD        -0.3300 
   2679 O           4.5959    7.4081   -5.0338 O.3       1 DDD        -0.3300 
   2680 O           1.4039    4.5211   -7.7128 O.3       1 DDD        -0.6830 
   2681 C          12.2279   -0.0559   -8.3448 C.3       1 DDD        -0.1200 
   2682 C          12.2829    0.9051   -9.5808 C.3       1 DDD         0.2050 
   2683 C          13.7189    1.1741  -10.0208 C.3       1 DDD        -0.1200 
   2684 C          13.9489    2.2671  -10.9588 C.3       1 DDD         0.2200 
   2685 C          15.3099    2.1041  -11.7148 C.3       1 DDD        -0.1200 
   2686 C          16.6169    2.4841  -10.8908 C.3       1 DDD         0.2050 
   2687 C          17.9379    1.8971  -11.5308 C.3       1 DDD        -0.1200 
   2688 C          18.2019    2.4251  -12.9298 C.3       1 DDD         0.2200 
   2689 C          19.3799    1.7521  -13.6698 C.3       1 DDD        -0.1200 
   2690 C          20.8069    1.7351  -13.1178 C.3       1 DDD         0.2200 
   2691 C          21.8879    2.2411  -14.1888 C.3       1 DDD        -0.1200 
   2692 C          23.3859    2.1891  -13.9048 C.3       1 DDD         0.2200 
   2693 O          13.8959    3.5251  -10.1518 O.3       1 DDD        -0.3300 
   2694 O          18.2299    3.9361  -13.1348 O.3       1 DDD        -0.3300 
   2695 C          21.4889    9.1351  -11.6388 C.3       1 DDD        -0.1200 
   2696 C          21.2909    9.8391  -10.2588 C.3       1 DDD         0.2200 
   2697 C          20.5399    8.9511   -9.2068 C.3       1 DDD        -0.1200 
   2698 C          20.6869    9.5161   -7.8698 C.3       1 DDD         0.2050 
   2699 C          19.6989    8.9311   -6.8708 C.3       1 DDD        -0.1200 
   2700 C          18.2199    9.0761   -7.1098 C.3       1 DDD         0.2050 
   2701 C          17.4499    8.3991   -6.0828 C.3       1 DDD        -0.1200 
   2702 C          15.9079    8.4021   -6.2948 C.3       1 DDD         0.2200 
   2703 C          15.1479    8.4881   -4.8878 C.3       1 DDD        -0.1200 
   2704 C          13.6249    8.5421   -4.9688 C.3       1 DDD         0.2050 
   2705 C          13.0169    7.1711   -4.6608 C.3       1 DDD        -0.1200 
   2706 C          11.6549    7.0051   -5.2818 C.3       1 DDD         0.2200 
   2707 O          15.5209    7.1811   -6.9498 O.3       1 DDD        -0.3300 
   2708 O          11.3709    5.6751   -5.6448 O.3       1 DDD        -0.3300 
   2709 C          10.6609    1.7791   -6.3438 C.2       1 DDD         0.5100 
   2710 C          10.1099    3.2081   -6.2968 C.3       1 DDD        -0.1200 
   2711 C          10.8489    4.1051   -7.3538 C.3       1 DDD         0.2050 
   2712 C          10.8249    5.5401   -6.9058 C.2       1 DDD         0.5100 
   2713 O          11.5509    1.3961   -5.5668 O.2       1 DDD        -0.4300 
   2714 O          10.1219    4.0471   -8.5988 O.3       1 DDD        -0.6830 
   2715 O          10.4709    6.4281   -7.6808 O.2       1 DDD        -0.4300 
   2716 C          19.1059    4.7211  -12.5168 C.2       1 DDD         0.5100 
   2717 C          18.9879    6.1461  -13.0218 C.3       1 DDD        -0.1200 
   2718 C          19.9309    6.2841  -14.2818 C.3       1 DDD         0.1050 
   2719 C          19.8849    7.6781  -14.7788 C.2       1 DDD         0.7000 
   2720 O          19.9519    4.3771  -11.6648 O.2       1 DDD        -0.4300 
   2721 O          19.4829    5.5471  -15.4878 O.3       1 DDD        -0.6830 
   2722 O          20.9309    8.3631  -14.5468 O.co2     1 DDD        -0.8000 
   2723 C          13.6189    4.7261  -10.7668 C.2       1 DDD         0.5100 
   2724 C          13.3849    5.8551   -9.6678 C.3       1 DDD        -0.1200 
   2725 C          14.4869    5.8691   -8.5908 C.3       1 DDD         0.2050 
   2726 C          14.8119    7.2681   -8.1038 C.2       1 DDD         0.5100 
   2727 O          13.4969    4.8971  -11.9398 O.2       1 DDD        -0.4300 
   2728 O          13.9979    5.1611   -7.5158 O.3       1 DDD        -0.6830 
   2729 O          14.4519    8.3361   -8.6478 O.2       1 DDD        -0.4300 
   2730 O          16.5429    1.9611   -9.5988 O.3       1 DDD        -0.6830 
   2731 O          21.1859    0.3671  -12.8568 O.3       1 DDD        -0.3300 
   2732 O          17.9559   10.5271   -7.1178 O.3       1 DDD        -0.6830 
   2733 O          12.5009   15.4281   -7.2018 O.3       1 DDD        -0.3300 
   2734 C          15.7349   13.2671   -6.9788 C.2       1 DDD         0.7000 
   2735 C          14.4289   12.4701   -7.2658 C.3       1 DDD        -0.2200 
   2736 C          13.2059   13.1491   -7.7838 C.3       1 DDD         0.2050 
   2737 C          12.6229   14.1651   -6.7218 C.2       1 DDD         0.5100 
   2738 O          16.4679   13.5471   -7.9228 O.co2     1 DDD        -0.8000 
   2739 O          13.4159   13.7181   -8.9898 O.3       1 DDD        -0.6830 
   2740 O          12.4659   13.8291   -5.5368 O.2       1 DDD        -0.4300 
   2741 O           9.5399    9.1341   -5.1258 O.3       1 DDD        -0.3300 
   2742 O          20.6389   11.0571  -10.4198 O.3       1 DDD        -0.3300 
   2743 C          24.1699    2.8241  -15.0588 C.3       1 DDD        -0.1800 
   2744 C          24.1159    8.7721  -11.5278 C.3       1 DDD        -0.1800 
   2745 C          22.7009    8.1511  -11.8028 C.3       1 DDD         0.2200 
   2746 O          22.6569    6.9771  -10.9988 O.3       1 DDD        -0.3300 
   2747 O          23.5399    2.9961  -12.6898 O.3       1 DDD        -0.3300 
   2748 C          24.0409    2.4671  -11.5678 C.2       1 DDD         0.5100 
   2749 C          24.2699    3.6311  -10.6078 C.3       1 DDD        -0.1200 
   2750 C          23.0439    4.6601  -10.4558 C.3       1 DDD         0.2050 
   2751 C          23.1699    5.7901  -11.4638 C.2       1 DDD         0.5100 
   2752 O          24.1549    1.2791  -11.2978 O.2       1 DDD        -0.4300 
   2753 O          23.0509    5.1811   -9.1268 O.3       1 DDD        -0.6830 
   2754 O          23.9499    5.7171  -12.4038 O.2       1 DDD        -0.4300 
   2755 O           0.7369   -1.8549   -3.0928 O.3       1 DDD        -0.6830 
   2756 C         -18.4571   14.8631  -10.3618 C.3       1 DDD        -0.1200 
   2757 C         -19.2131   14.1421  -11.4658 C.3       1 DDD         0.2050 
   2758 C         -20.4761   13.3331  -10.9358 C.3       1 DDD        -0.1200 
   2759 C         -21.4071   12.6071  -11.9858 C.3       1 DDD         0.2200 
   2760 C         -22.7861   12.0171  -11.4978 C.3       1 DDD        -0.1200 
   2761 C         -23.7891   12.0071  -12.6898 C.3       1 DDD         0.2050 
   2762 C         -25.0081   11.0771  -12.3978 C.3       1 DDD        -0.1200 
   2763 C         -25.9571   10.9071  -13.5658 C.3       1 DDD         0.2200 
   2764 C         -27.4551   10.6281  -13.1618 C.3       1 DDD        -0.1200 
   2765 C         -28.1751   11.8181  -12.4358 C.3       1 DDD         0.2200 
   2766 C         -28.5861   13.0021  -13.3268 C.3       1 DDD        -0.1200 
   2767 C         -29.0841   14.3381  -12.6908 C.3       1 DDD         0.1450 
   2768 O         -20.6881   11.6261  -12.7368 O.3       1 DDD        -0.3300 
   2769 O         -29.2221   15.3641  -13.6258 O.3       1 DDD        -0.6830 
   2770 O         -24.2201   13.3841  -12.8678 O.3       1 DDD        -0.6830 
   2771 O         -29.4471   11.3521  -11.9398 O.3       1 DDD        -0.3300 
   2772 O         -30.8451   12.8751   -7.4098 O.co2     1 DDD        -0.8000 
   2773 C         -29.7911   11.4331  -10.6168 C.2       1 DDD         0.5100 
   2774 C         -31.2891   11.1011  -10.4168 C.3       1 DDD        -0.1200 
   2775 C         -31.8231   11.1891   -8.9838 C.3       1 DDD         0.1050 
   2776 C         -31.7471   12.5711   -8.2518 C.2       1 DDD         0.7000 
   2777 O         -28.9671   11.6221   -9.7538 O.2       1 DDD        -0.4300 
   2778 O         -33.1911   10.8941   -8.9638 O.3       1 DDD        -0.6830 
   2779 O         -32.7371   13.3211   -8.5898 O.co2     1 DDD        -0.8000 
   2780 C          -6.3751   14.4831  -11.8188 C.3       1 DDD        -0.1200 
   2781 C          -7.5861   13.4871  -11.6108 C.3       1 DDD         0.2200 
   2782 C          -7.8091   13.0091  -10.1868 C.3       1 DDD        -0.1200 
   2783 C          -8.9081   11.9511   -9.8968 C.3       1 DDD         0.2200 
   2784 C         -10.3431   12.4371   -9.7018 C.3       1 DDD        -0.1200 
   2785 C         -10.7141   13.3121   -8.4818 C.3       1 DDD         0.2050 
   2786 C         -12.1741   13.8821   -8.6718 C.3       1 DDD        -0.1200 
   2787 C         -12.3251   14.7921   -9.8778 C.3       1 DDD         0.2050 
   2788 C         -13.8031   15.3521  -10.0668 C.3       1 DDD        -0.1200 
   2789 C         -14.4811   14.2991  -10.9298 C.3       1 DDD         0.2050 
   2790 C         -15.9871   14.6441  -11.1488 C.3       1 DDD        -0.1200 
   2791 C         -17.0241   14.2991  -10.0948 C.3       1 DDD         0.2200 
   2792 O          -9.0641   11.1511  -10.9818 O.3       1 DDD        -0.3300 
   2793 O         -10.6571   12.4461   -7.3398 O.3       1 DDD        -0.6830 
   2794 O         -13.9691   14.3921  -12.2858 O.3       1 DDD        -0.6830 
   2795 O         -19.6201   14.9571  -12.5498 O.3       1 DDD        -0.6830 
   2796 O          -8.7671   14.1761  -12.0818 O.3       1 DDD        -0.3300 
   2797 O         -11.9751   17.0291  -14.6088 O.co2     1 DDD        -0.8000 
   2798 C          -9.1921   13.9771  -13.3598 C.2       1 DDD         0.5100 
   2799 C         -10.5741   14.5781  -13.6528 C.3       1 DDD        -0.1200 
   2800 C         -10.8081   14.9411  -15.1958 C.3       1 DDD         0.1050 
   2801 C         -12.0321   15.9191  -15.1758 C.2       1 DDD         0.7000 
   2802 O          -8.6721   13.2921  -14.2798 O.2       1 DDD        -0.4300 
   2803 O         -11.1551   13.9491  -16.1338 O.3       1 DDD        -0.6830 
   2804 O         -13.0271   15.5471  -15.8738 O.co2     1 DDD        -0.8000 
   2805 C           6.6399   16.0101   -8.3348 C.3       1 DDD        -0.1200 
   2806 C           5.5779   14.9831   -8.9178 C.3       1 DDD         0.2050 
   2807 C           4.5719   14.5821   -7.7818 C.3       1 DDD        -0.1200 
   2808 C           3.7119   13.3951   -8.1288 C.3       1 DDD         0.2200 
   2809 C           2.1899   13.7461   -7.8308 C.3       1 DDD        -0.1200 
   2810 C           1.5119   14.8851   -8.7108 C.3       1 DDD         0.2200 
   2811 C          -0.0611   14.8871   -8.9648 C.3       1 DDD        -0.1200 
   2812 C          -0.6461   13.7201   -9.7858 C.3       1 DDD         0.2050 
   2813 C          -2.1651   13.9021  -10.1228 C.3       1 DDD        -0.1200 
   2814 C          -2.4821   14.8091  -11.3778 C.3       1 DDD         0.2050 
   2815 C          -3.9811   15.1721  -11.5508 C.3       1 DDD        -0.1200 
   2816 C          -4.9551   13.9601  -11.6778 C.3       1 DDD         0.2200 
   2817 O           4.1529   12.3191   -7.3178 O.3       1 DDD        -0.3300 
   2818 O           0.1059   13.5131  -10.9968 O.3       1 DDD        -0.6830 
   2819 O           1.8149   16.2601   -8.4238 O.3       1 DDD        -0.3300 
   2820 O          -1.7901   16.0681  -11.3668 O.3       1 DDD        -0.6830 
   2821 C          20.4519   17.2591   -7.9058 C.3       1 DDD        -0.1200 
   2822 C          19.0579   17.1111   -8.5168 C.3       1 DDD         0.2200 
   2823 C          18.0679   17.1131   -7.2938 C.3       1 DDD        -0.1200 
   2824 C          16.5179   17.1121   -7.6718 C.3       1 DDD         0.2050 
   2825 C          15.5749   16.8971   -6.5348 C.3       1 DDD        -0.1200 
   2826 C          14.3429   17.7841   -6.6768 C.3       1 DDD         0.2050 
   2827 C          13.1739   17.2591   -5.8088 C.3       1 DDD        -0.1200 
   2828 C          11.9999   16.5091   -6.5138 C.3       1 DDD         0.2200 
   2829 C          11.0419   17.3791   -7.4548 C.3       1 DDD        -0.1200 
   2830 C           9.8059   16.6331   -7.9988 C.3       1 DDD         0.2050 
   2831 C           8.6729   16.4321   -6.8738 C.3       1 DDD        -0.1200 
   2832 C           7.5599   15.4181   -7.2538 C.3       1 DDD         0.2200 
   2833 O          16.2749   16.1231   -8.6358 O.3       1 DDD        -0.6830 
   2834 O           8.0449   14.1091   -7.6658 O.3       1 DDD        -0.3300 
   2835 O          14.7299   19.1291   -6.2318 O.3       1 DDD        -0.6830 
   2836 O           9.3279   17.5841   -8.9788 O.3       1 DDD        -0.6830 
   2837 O           4.8809   15.6031   -9.9668 O.3       1 DDD        -0.6830 
   2838 O          18.7679   18.0701   -9.5238 O.3       1 DDD        -0.3300 
   2839 C          22.9219   17.6321   -8.6598 C.3       1 DDD        -0.1800 
   2840 C          21.4989   17.3011   -9.0658 C.3       1 DDD         0.2200 
   2841 O          21.6439   16.0111   -9.7538 O.3       1 DDD        -0.3300 
   2842 C          20.5909   -3.8879  -12.0218 C.2       1 DDD         0.5100 
   2843 C          20.8379   -2.4849  -12.6248 C.3       1 DDD        -0.1200 
   2844 C          21.5179   -1.6009  -11.5758 C.3       1 DDD         0.2050 
   2845 C          21.0149   -0.1969  -11.6678 C.2       1 DDD         0.5100 
   2846 O          19.6829   -4.0829  -11.2608 O.2       1 DDD        -0.4300 
   2847 O          22.9359   -1.6669  -11.6148 O.3       1 DDD        -0.6830 
   2848 O          20.3889    0.2791  -10.7038 O.2       1 DDD        -0.4300 
   2849 C           6.2349   -8.7939   -6.1558 C.2       1 DDD         0.5100 
   2850 C           6.4539   -7.3409   -5.8078 C.3       1 DDD        -0.1200 
   2851 C           5.4059   -6.8999   -4.7518 C.3       1 DDD         0.2050 
   2852 C           5.0499   -5.3989   -4.7508 C.2       1 DDD         0.5100 
   2853 O           5.9119   -9.7049   -5.3768 O.2       1 DDD        -0.4300 
   2854 O           5.7199   -7.2739   -3.4718 O.3       1 DDD        -0.6830 
   2855 O           4.4629   -4.9319   -3.7808 O.2       1 DDD        -0.4300 
   2856 C           5.1409    7.9071   -6.1708 C.2       1 DDD         0.5100 
   2857 C           4.4519    9.1621   -6.6828 C.3       1 DDD        -0.1200 
   2858 C           5.4209   10.3571   -6.7218 C.3       1 DDD         0.2050 
   2859 C           5.0469   11.4281   -7.8088 C.2       1 DDD         0.5100 
   2860 O           6.0229    7.3331   -6.7078 O.2       1 DDD        -0.4300 
   2861 O           5.4949   10.9901   -5.4388 O.3       1 DDD        -0.6830 
   2862 O           5.7299   11.4651   -8.8218 O.2       1 DDD        -0.4300 
   2863 C          21.4649   12.0921  -10.8248 C.2       1 DDD         0.5100 
   2864 C          20.7639   13.4051  -10.9388 C.3       1 DDD        -0.1200 
   2865 C          21.6739   14.5471  -11.5568 C.3       1 DDD         0.2050 
   2866 C          21.3379   15.9481  -11.0408 C.2       1 DDD         0.5100 
   2867 O          22.7349   12.0951  -10.9178 O.2       1 DDD        -0.4300 
   2868 O          21.6279   14.5901  -12.9798 O.3       1 DDD        -0.6830 
   2869 O          20.8039   16.8111  -11.7818 O.2       1 DDD        -0.4300 
   2870 C         -11.3811   -6.1919   -3.8638 C.2       1 DDD         0.7000 
   2871 C         -12.1311   -4.8239   -3.9938 C.3       1 DDD        -0.2200 
   2872 C         -11.0881   -3.6809   -4.1238 C.3       1 DDD         0.2050 
   2873 C         -11.7311   -2.4839   -4.7388 C.2       1 DDD         0.5100 
   2874 O         -12.0711   -7.1879   -3.8658 O.co2     1 DDD        -0.8000 
   2875 O         -10.6261   -3.3349   -2.8148 O.3       1 DDD        -0.6830 
   2876 O         -12.0231   -1.5509   -4.0458 O.2       1 DDD        -0.4300 
   2877 C          -7.8371    6.5451  -12.0108 C.2       1 DDD         0.5100 
   2878 C          -7.7311    7.8901  -12.7048 C.3       1 DDD        -0.1200 
   2879 C          -8.7211    8.9621  -12.1678 C.3       1 DDD         0.2050 
   2880 C          -8.3951    9.9151  -11.0858 C.2       1 DDD         0.5100 
   2881 O          -7.4511    5.5171  -12.5128 O.2       1 DDD        -0.4300 
   2882 O          -9.0821    9.6271  -13.3938 O.3       1 DDD        -0.6830 
   2883 O          -7.5111    9.6151  -10.2798 O.2       1 DDD        -0.4300 
   2884 O           2.4849   21.9831   -9.4798 O.co2     1 DDD        -0.8000 
   2885 C           2.1979   17.0901   -9.4078 C.2       1 DDD         0.5100 
   2886 C           2.6259   18.4891   -8.9098 C.3       1 DDD        -0.1200 
   2887 C           2.6109   19.6981   -9.9648 C.3       1 DDD         0.1050 
   2888 C           3.2099   20.9421   -9.3728 C.2       1 DDD         0.7000 
   2889 O           2.0439   16.9611  -10.6358 O.2       1 DDD        -0.4300 
   2890 O           1.3459   20.0591  -10.3498 O.3       1 DDD        -0.6830 
   2891 O           4.3639   20.9071   -8.7838 O.co2     1 DDD        -0.8000 
   2892 C         -21.8411    7.7961  -12.9158 C.2       1 DDD         0.5100 
   2893 C         -21.4921    8.8491  -13.9628 C.3       1 DDD        -0.1200 
   2894 C         -20.1491    9.3941  -13.4808 C.3       1 DDD         0.2050 
   2895 C         -20.3911   10.3791  -12.3438 C.2       1 DDD         0.5100 
   2896 O         -22.6621    8.0451  -12.0668 O.2       1 DDD        -0.4300 
   2897 O         -19.6241   10.0521  -14.6628 O.3       1 DDD        -0.6830 
   2898 O         -20.5681    9.9691  -11.2188 O.2       1 DDD        -0.4300 
   2899 C          10.0179   -7.6899   -6.8848 C.2       1 DDD         0.5100 
   2900 C           9.5919   -6.2579   -7.1968 C.3       1 DDD        -0.1200 
   2901 C          10.8449   -5.3099   -7.3968 C.3       1 DDD         0.2050 
   2902 C          10.5579   -3.8399   -7.1138 C.2       1 DDD         0.5100 
   2903 O          10.4399   -7.9999   -5.8028 O.2       1 DDD        -0.4300 
   2904 O          11.5239   -5.3269   -8.5848 O.3       1 DDD        -0.6830 
   2905 O          11.3449   -3.0509   -6.5868 O.2       1 DDD        -0.4300 
   2906 C         -22.9611   -7.2919   -6.7838 C.2       1 DDD         0.5100 
   2907 C         -22.8911   -5.8499   -6.4688 C.3       1 DDD        -0.1200 
   2908 C         -21.9581   -5.1129   -7.4438 C.3       1 DDD         0.2050 
   2909 C         -22.3921   -3.7379   -7.9568 C.2       1 DDD         0.5100 
   2910 O         -23.3221   -7.7619   -7.8538 O.2       1 DDD        -0.4300 
   2911 O         -20.6271   -5.1999   -6.9888 O.3       1 DDD        -0.6830 
   2912 O         -23.2511   -3.0509   -7.3988 O.2       1 DDD        -0.4300 
   2913 O          20.7389   20.2081  -11.4338 O.co2     1 DDD        -0.8000 
   2914 C          18.7879   19.4231   -9.2978 C.2       1 DDD         0.5100 
   2915 C          18.0499   20.1921  -10.3848 C.3       1 DDD        -0.1200 
   2916 C          18.3029   19.7941  -11.9048 C.3       1 DDD         0.1050 
   2917 C          19.7549   20.1071  -12.2568 C.2       1 DDD         0.7000 
   2918 O          19.3259   20.0381   -8.3498 O.2       1 DDD        -0.4300 
   2919 O          17.3439   20.5511  -12.7208 O.3       1 DDD        -0.6830 
   2920 O          19.8859   20.3961  -13.4668 O.co2     1 DDD        -0.8000 
   2921 C         -19.8121  -13.2739  -10.3058 C.2       1 DDD         0.7000 
   2922 C         -20.6771  -12.0759  -10.3548 C.3       1 DDD        -0.2200 
   2923 C         -20.2991  -10.9629   -9.4398 C.3       1 DDD         0.2050 
   2924 C         -20.4921  -11.3039   -7.9818 C.2       1 DDD         0.5100 
   2925 O         -20.3781  -14.3099  -10.7518 O.co2     1 DDD        -0.8000 
   2926 O         -19.0781  -10.3579   -9.7218 O.3       1 DDD        -0.6830 
   2927 O         -21.2261  -12.2029   -7.6808 O.2       1 DDD        -0.4300 
   2928 O         -19.6051  -16.5089   -8.8998 O.3       1 DDD        -0.6830 
   2929 O         -18.6591  -13.1319   -9.8378 O.co2     1 DDD        -0.8000 
   2930 O          -2.0771  -15.1019   -9.1958 O.co2     1 DDD        -0.8000 
   2931 O          -0.6981  -21.1519  -10.3118 O.3       1 DDD        -0.6830 
   2932 C           7.7759  -17.5099   -7.9088 C.2       1 DDD         0.5100 
   2933 C           7.6649  -16.0949   -7.3258 C.3       1 DDD        -0.1200 
   2934 C           9.0509  -15.5249   -7.0978 C.3       1 DDD         0.2050 
   2935 C           9.1549  -14.1739   -7.9438 C.2       1 DDD         0.5100 
   2936 O           8.1019  -18.4349   -7.2128 O.2       1 DDD        -0.4300 
   2937 O           9.2399  -15.2739   -5.7848 O.3       1 DDD        -0.6830 
   2938 O           9.5249  -14.1519   -9.1448 O.2       1 DDD        -0.4300 
   2939 O           8.4099  -12.4519  -13.9408 O.co2     1 DDD        -0.8000 
   2940 O          11.2069  -16.1779  -13.1508 O.3       1 DDD        -0.6830 
   2941 O         -10.1171   -6.3099   -3.9648 O.co2     1 DDD        -0.8000 
   2942 O         -12.1411   -8.2939   -6.1168 O.3       1 DDD        -0.6830 
   2943 O          17.1609   -5.0869   -5.7318 O.co2     1 DDD        -0.8000 
   2944 O          11.5399    0.3751  -10.6798 O.3       1 DDD        -0.6830 
   2945 O          22.0829    9.3341   -7.3928 O.3       1 DDD        -0.6830 
   2946 O         -10.1701    8.0151   -8.6748 O.3       1 DDD        -0.6830 
   2947 O          -7.7501    3.6621   -4.9228 O.co2     1 DDD        -0.8000 
   2948 O          18.9719    7.8551  -15.6218 O.co2     1 DDD        -0.8000 
   2949 O         -11.6371   10.2871  -12.9998 O.co2     1 DDD        -0.8000 
   2950 C         -13.2611    7.3691  -10.8628 C.2       1 DDD         0.5100 
   2951 C         -13.4691    8.7541  -11.6128 C.3       1 DDD        -0.1200 
   2952 C         -12.7961    9.9771  -10.9498 C.3       1 DDD         0.1050 
   2953 C         -12.2701   10.8481  -12.1118 C.2       1 DDD         0.7000 
   2954 O         -13.0601    6.3171  -11.5318 O.2       1 DDD        -0.4300 
   2955 O         -13.4861   10.8171  -10.1338 O.3       1 DDD        -0.6830 
   2956 O         -12.4861   12.0651  -12.0078 O.co2     1 DDD        -0.8000 
   2957 O         -11.5391   15.9561   -9.5328 O.3       1 DDD        -0.6830 
   2958 C           9.2189    9.6961   -6.3168 C.2       1 DDD         0.5100 
   2959 C           9.7919   11.0891   -6.4148 C.3       1 DDD        -0.1200 
   2960 C           9.0369   11.9631   -7.4138 C.3       1 DDD         0.2050 
   2961 C           8.4139   13.2501   -6.8058 C.2       1 DDD         0.5100 
   2962 O           8.6259    9.1261   -7.2618 O.2       1 DDD        -0.4300 
   2963 O           9.7999   12.2131   -8.6628 O.3       1 DDD        -0.6830 
   2964 O           8.4079   13.3471   -5.5828 O.2       1 DDD        -0.4300 
   2965 O          -1.2791   11.9171  -12.8218 O.co2     1 DDD        -0.8000 
   2966 O          -3.7971    7.0481  -10.1268 O.3       1 DDD        -0.6830 
   2967 O          15.9559   13.5691   -5.7688 O.co2     1 DDD        -0.8000 
   2968 O          13.1379    9.5621   -4.0728 O.3       1 DDD        -0.6830 
   2969 C         -29.7171  -13.5749  -13.2358 C.3       1 DDD         0.1900 
   2970 C         -28.7801  -14.4399  -14.1948 C.3       1 DDD        -0.1200 
   2971 C         -27.9441  -15.4969  -13.4078 C.3       1 DDD         0.2200 
   2972 C         -26.9041  -16.2469  -14.2718 C.3       1 DDD        -0.1200 
   2973 C         -25.4791  -15.5619  -14.3958 C.3       1 DDD         0.2200 
   2974 C         -24.4701  -16.5889  -15.0688 C.3       1 DDD        -0.1200 
   2975 C         -22.9791  -16.3779  -15.0578 C.3       1 DDD         0.2050 
   2976 C         -22.3191  -17.4659  -15.9938 C.3       1 DDD        -0.1200 
   2977 C         -20.7781  -17.2289  -16.1178 C.3       1 DDD         0.2050 
   2978 C         -20.0061  -18.6049  -16.1208 C.3       1 DDD        -0.1200 
   2979 C         -18.5121  -18.5459  -15.8128 C.3       1 DDD         0.2050 
   2980 C         -17.6391  -18.2519  -17.0368 C.3       1 DDD        -0.1200 
   2981 C         -16.1951  -17.7379  -16.7718 C.3       1 DDD         0.2200 
   2982 O         -25.5051  -14.4279  -15.2228 O.3       1 DDD        -0.3300 
   2983 O         -16.3021  -16.5019  -16.1448 O.3       1 DDD        -0.3300 
   2984 C         -16.1471  -10.2199  -12.2518 C.3       1 DDD        -0.1200 
   2985 C         -17.2171   -9.8529  -13.2838 C.3       1 DDD         0.2200 
   2986 C         -18.7361  -10.0029  -12.7088 C.3       1 DDD        -0.1200 
   2987 C         -19.8911  -10.0529  -13.7118 C.3       1 DDD         0.2200 
   2988 C         -20.1661   -8.6439  -14.1768 C.3       1 DDD        -0.1200 
   2989 C         -21.4241   -8.4809  -15.0948 C.3       1 DDD         0.2200 
   2990 C         -22.6711   -8.1499  -14.2818 C.3       1 DDD        -0.1200 
   2991 C         -23.9671   -8.2079  -15.0038 C.3       1 DDD         0.2200 
   2992 C         -25.0561   -7.4069  -14.3168 C.3       1 DDD        -0.1200 
   2993 C         -26.4561   -7.5599  -14.8148 C.3       1 DDD         0.2200 
   2994 C         -27.4181   -7.0079  -13.7458 C.3       1 DDD        -0.1200 
   2995 C         -28.8931   -7.0079  -14.2198 C.3       1 DDD         0.1900 
   2996 O         -19.5251  -10.8259  -14.8588 O.3       1 DDD        -0.3300 
   2997 O         -24.2901   -9.5779  -15.2038 O.3       1 DDD        -0.3300 
   2998 O         -29.3891   -8.3229  -14.6018 O.3       1 DDD        -0.3300 
   2999 O         -30.4911  -12.5989  -13.8398 O.3       1 DDD        -0.3300 
   3000 C         -29.9501  -11.4719  -14.3048 C.2       1 DDD         0.5100 
   3001 C         -30.9671  -10.5489  -14.8668 C.3       1 DDD        -0.1200 
   3002 C         -30.4171   -9.8499  -16.1548 C.3       1 DDD         0.2050 
   3003 C         -30.1651   -8.3979  -15.6318 C.2       1 DDD         0.5100 
   3004 O         -28.7591  -11.2259  -14.2588 O.2       1 DDD        -0.4300 
   3005 O         -31.4181   -9.7849  -17.2268 O.3       1 DDD        -0.6830 
   3006 O         -30.4691   -7.4589  -16.3578 O.2       1 DDD        -0.4300 
   3007 C         -25.6431  -13.1959  -14.5928 C.2       1 DDD         0.5100 
   3008 C         -25.7461  -12.0099  -15.5278 C.3       1 DDD        -0.1200 
   3009 C         -24.4131  -11.6979  -16.2468 C.3       1 DDD         0.2050 
   3010 C         -24.2511  -10.1679  -16.4248 C.2       1 DDD         0.5100 
   3011 O         -25.7261  -13.0869  -13.3668 O.2       1 DDD        -0.4300 
   3012 O         -24.4231  -12.3419  -17.5748 O.3       1 DDD        -0.6830 
   3013 O         -24.0851   -9.6199  -17.5758 O.2       1 DDD        -0.4300 
   3014 O         -22.5531  -16.6679  -13.7568 O.3       1 DDD        -0.6830 
   3015 O         -18.1001  -19.9289  -15.4638 O.3       1 DDD        -0.6830 
   3016 O         -28.9141  -16.3639  -12.8548 O.3       1 DDD        -0.3300 
   3017 O         -21.1871   -7.3769  -15.9048 O.3       1 DDD        -0.3300 
   3018 O         -32.3681  -17.4319   -9.4628 O.co2     1 DDD        -0.8000 
   3019 C         -31.6801  -18.2849  -10.1028 C.2       1 DDD         0.7000 
   3020 C         -30.6161  -17.8389  -11.1578 C.3       1 DDD        -0.2200 
   3021 C         -31.0281  -17.5859  -12.6318 C.3       1 DDD         0.2050 
   3022 C         -29.8211  -17.1999  -13.4858 C.2       1 DDD         0.5100 
   3023 O         -31.7271  -19.4879   -9.8478 O.co2     1 DDD        -0.8000 
   3024 O         -31.9001  -18.4339  -13.2238 O.3       1 DDD        -0.6830 
   3025 O         -29.7561  -17.4779  -14.7138 O.2       1 DDD        -0.4300 
   3026 O         -26.6161   -6.8629  -16.0618 O.3       1 DDD        -0.3300 
   3027 C         -26.7911   -7.6769  -17.1468 C.2       1 DDD         0.5100 
   3028 C         -26.9151   -6.9039  -18.4448 C.3       1 DDD        -0.1200 
   3029 C         -25.4441   -6.7439  -18.9958 C.3       1 DDD         0.2050 
   3030 C         -25.1951   -5.2449  -19.2678 C.2       1 DDD         0.5100 
   3031 O         -26.9261   -8.9049  -17.0548 O.2       1 DDD        -0.4300 
   3032 O         -25.2271   -7.5639  -20.1868 O.3       1 DDD        -0.6830 
   3033 O         -25.3381   -4.4129  -18.3588 O.2       1 DDD        -0.4300 
   3034 C         -15.2971  -18.6719  -15.9958 C.3       1 DDD        -0.1200 
   3035 C         -13.9361  -18.2159  -15.5368 C.3       1 DDD         0.2050 
   3036 C         -12.8671  -18.2579  -16.6218 C.3       1 DDD        -0.1200 
   3037 C         -11.5101  -17.6219  -16.2318 C.3       1 DDD         0.2200 
   3038 C         -10.5161  -17.3959  -17.4008 C.3       1 DDD        -0.1200 
   3039 C          -9.0081  -17.5569  -16.9968 C.3       1 DDD         0.2200 
   3040 C          -8.0611  -17.5539  -18.1798 C.3       1 DDD        -0.1200 
   3041 C          -6.5891  -16.9779  -17.8518 C.3       1 DDD         0.2200 
   3042 C          -5.6421  -18.0729  -17.2408 C.3       1 DDD        -0.1200 
   3043 C          -4.1601  -17.8169  -17.5908 C.3       1 DDD         0.2050 
   3044 C          -3.2631  -18.8449  -16.7628 C.3       1 DDD        -0.1200 
   3045 C          -1.7291  -18.8029  -16.9578 C.3       1 DDD         0.2050 
   3046 O         -11.6381  -16.3029  -15.6058 O.3       1 DDD        -0.3300 
   3047 O          -6.5841  -15.8689  -16.9268 O.3       1 DDD        -0.3300 
   3048 C          -1.3251  -10.8049  -10.1648 C.3       1 DDD        -0.1200 
   3049 C          -2.7061  -10.2329  -10.6398 C.3       1 DDD         0.2200 
   3050 C          -3.5121  -11.3179  -11.3458 C.3       1 DDD        -0.1200 
   3051 C          -4.7171  -10.9089  -12.1168 C.3       1 DDD         0.2200 
   3052 C          -6.0831  -11.0459  -11.2678 C.3       1 DDD        -0.1200 
   3053 C          -7.3391  -10.5469  -11.8638 C.3       1 DDD         0.2050 
   3054 C          -8.5941  -11.0869  -11.1828 C.3       1 DDD        -0.1200 
   3055 C          -9.7551  -11.1799  -12.1618 C.3       1 DDD         0.2200 
   3056 C         -11.0971  -10.6459  -11.6198 C.3       1 DDD        -0.1200 
   3057 C         -12.2261  -10.7239  -12.6418 C.3       1 DDD         0.2050 
   3058 C         -13.6641  -10.5219  -12.0378 C.3       1 DDD        -0.1200 
   3059 C         -14.8411  -10.6069  -12.9648 C.3       1 DDD         0.2200 
   3060 O          -4.8021  -11.4169  -13.4908 O.3       1 DDD        -0.3300 
   3061 O         -10.0121  -12.4489  -12.7818 O.3       1 DDD        -0.3300 
   3062 O         -14.8911  -11.9329  -13.4368 O.3       1 DDD        -0.3300 
   3063 C         -15.5071  -15.5359  -16.4748 C.2       1 DDD         0.5100 
   3064 C         -15.7671  -14.3199  -15.5808 C.3       1 DDD        -0.1200 
   3065 C         -14.5791  -13.8889  -14.7218 C.3       1 DDD         0.2050 
   3066 C         -14.5131  -12.3319  -14.6788 C.2       1 DDD         0.5100 
   3067 O         -14.6541  -15.5019  -17.3608 O.2       1 DDD        -0.4300 
   3068 O         -14.4081  -14.4769  -13.4028 O.3       1 DDD        -0.6830 
   3069 O         -14.1081  -11.7069  -15.6248 O.2       1 DDD        -0.4300 
   3070 C          -5.8541  -14.6789  -16.9588 C.2       1 DDD         0.5100 
   3071 C          -6.3211  -13.7179  -15.8468 C.3       1 DDD        -0.1200 
   3072 C          -5.1291  -12.7979  -15.3748 C.3       1 DDD         0.2050 
   3073 C          -5.1391  -12.6569  -13.8718 C.2       1 DDD         0.5100 
   3074 O          -5.0391  -14.4509  -17.8818 O.2       1 DDD        -0.4300 
   3075 O          -5.2231  -11.5599  -16.0378 O.3       1 DDD        -0.6830 
   3076 O          -5.4091  -13.5919  -13.1138 O.2       1 DDD        -0.4300 
   3077 C         -11.4111  -16.1029  -14.2898 C.2       1 DDD         0.5100 
   3078 C         -11.0901  -14.6479  -13.9598 C.3       1 DDD        -0.1200 
   3079 C          -9.6701  -14.2829  -14.3388 C.3       1 DDD         0.2050 
   3080 C          -9.3911  -12.8209  -13.8998 C.2       1 DDD         0.5100 
   3081 O         -11.3991  -17.0179  -13.4928 O.2       1 DDD        -0.4300 
   3082 O          -9.2951  -14.3809  -15.6778 O.3       1 DDD        -0.6830 
   3083 O          -8.5901  -12.0839  -14.4618 O.2       1 DDD        -0.4300 
   3084 O          -8.9081  -18.8079  -16.3198 O.3       1 DDD        -0.3300 
   3085 O         -11.3591  -22.9069  -14.0348 O.co2     1 DDD        -0.8000 
   3086 C         -10.2741  -22.5169  -14.5098 C.2       1 DDD         0.7000 
   3087 C         -10.0121  -20.9839  -14.5878 C.3       1 DDD        -0.2200 
   3088 C          -8.6121  -20.4709  -14.5938 C.3       1 DDD         0.2050 
   3089 C          -8.4231  -18.9799  -15.0688 C.2       1 DDD         0.5100 
   3090 O          -9.3621  -23.2559  -15.0208 O.co2     1 DDD        -0.8000 
   3091 O          -8.0251  -20.7059  -13.3268 O.3       1 DDD        -0.6830 
   3092 O          -8.0201  -18.1029  -14.2768 O.2       1 DDD        -0.4300 
   3093 O          -4.0691  -18.0339  -18.9618 O.3       1 DDD        -0.6830 
   3094 O         -13.3921  -18.9659  -14.5048 O.3       1 DDD        -0.6830 
   3095 O          -7.3331   -9.1039  -11.9198 O.3       1 DDD        -0.6830 
   3096 O         -17.1711   -8.5859  -13.9558 O.3       1 DDD        -0.3300 
   3097 C         -17.1031   -7.4059  -13.4068 C.2       1 DDD         0.5100 
   3098 C         -17.6691   -6.2479  -14.3238 C.3       1 DDD        -0.1200 
   3099 C         -16.8281   -5.9989  -15.5818 C.3       1 DDD         0.2050 
   3100 C         -16.9441   -4.6109  -16.2048 C.2       1 DDD         0.5100 
   3101 O         -16.7281   -7.2109  -12.2158 O.2       1 DDD        -0.4300 
   3102 O         -17.2191   -7.0009  -16.5398 O.3       1 DDD        -0.6830 
   3103 O         -17.2661   -3.6089  -15.5868 O.2       1 DDD        -0.4300 
   3104 O          -3.4391   -9.5519   -9.6168 O.3       1 DDD        -0.3300 
   3105 C          -3.1791   -8.2709   -9.4338 C.2       1 DDD         0.5100 
   3106 C          -4.3831   -7.4689   -8.9728 C.3       1 DDD        -0.1200 
   3107 C          -4.1701   -5.9129   -9.1358 C.3       1 DDD         0.2050 
   3108 C          -4.0661   -5.3859  -10.5358 C.2       1 DDD         0.5100 
   3109 O          -2.1061   -7.7139   -9.5148 O.2       1 DDD        -0.4300 
   3110 O          -5.2551   -5.2159   -8.5378 O.3       1 DDD        -0.6830 
   3111 O          -4.2081   -6.1649  -11.5008 O.2       1 DDD        -0.4300 
   3112 C          -1.0751  -17.5359  -16.3518 C.3       1 DDD        -0.1200 
   3113 C           0.4389  -17.4689  -16.6078 C.3       1 DDD         0.2050 
   3114 C           0.9699  -17.0319  -18.0178 C.3       1 DDD        -0.1200 
   3115 C           2.4569  -16.5329  -18.0688 C.3       1 DDD         0.2200 
   3116 C           2.9779  -15.9869  -19.4628 C.3       1 DDD        -0.1200 
   3117 C           4.5389  -16.0959  -19.5098 C.3       1 DDD         0.2050 
   3118 C           5.1539  -15.2999  -20.5548 C.3       1 DDD        -0.1200 
   3119 C           6.6919  -15.0029  -20.2798 C.3       1 DDD         0.2200 
   3120 C           7.3369  -14.4089  -21.5408 C.3       1 DDD        -0.1200 
   3121 C           8.8939  -14.3989  -21.6418 C.3       1 DDD         0.2050 
   3122 C           9.5789  -13.2689  -20.7688 C.3       1 DDD        -0.1200 
   3123 C          11.0419  -12.9469  -20.9828 C.3       1 DDD         0.2050 
   3124 O           2.8789  -15.7349  -16.9708 O.3       1 DDD        -0.3300 
   3125 O           6.7169  -13.9849  -19.2598 O.3       1 DDD        -0.3300 
   3126 C          11.0939   -7.3789  -15.7798 C.3       1 DDD        -0.1200 
   3127 C           9.5769   -7.6109  -16.0038 C.3       1 DDD         0.2200 
   3128 C           8.6929   -8.3389  -14.9718 C.3       1 DDD        -0.1200 
   3129 C           7.3489   -8.7659  -15.5878 C.3       1 DDD         0.2200 
   3130 C           6.1719   -8.9789  -14.6238 C.3       1 DDD        -0.1200 
   3131 C           5.4149   -7.7739  -14.0058 C.3       1 DDD         0.2200 
   3132 C           4.0389   -8.0909  -13.6538 C.3       1 DDD        -0.1200 
   3133 C           3.7009   -9.5529  -13.1348 C.3       1 DDD         0.2200 
   3134 C           2.7119   -9.4819  -11.9838 C.3       1 DDD        -0.1200 
   3135 C           1.3659   -8.8179  -12.3298 C.3       1 DDD         0.2050 
   3136 C           0.2429   -9.0919  -11.3698 C.3       1 DDD        -0.1200 
   3137 C          -0.2311  -10.5559  -11.1878 C.3       1 DDD         0.2200 
   3138 O           7.7599   -9.9909  -16.2428 O.3       1 DDD        -0.3300 
   3139 O           3.2909  -10.4369  -14.1188 O.3       1 DDD        -0.3300 
   3140 O          -0.7601  -10.9429  -12.4418 O.3       1 DDD        -0.3300 
   3141 C          -1.9341  -10.5289  -16.2788 C.2       1 DDD         0.7000 
   3142 C          -0.7231  -10.9499  -15.4578 C.3       1 DDD        -0.2200 
   3143 C          -1.0991  -12.1099  -14.4378 C.3       1 DDD         0.2050 
   3144 C          -0.3121  -11.9269  -13.1398 C.2       1 DDD         0.5100 
   3145 O          -1.8341  -10.3989  -17.5398 O.co2     1 DDD        -0.8000 
   3146 O          -0.6891  -13.3279  -15.0088 O.3       1 DDD        -0.6830 
   3147 O           0.6119  -12.6879  -12.7858 O.2       1 DDD        -0.4300 
   3148 C           2.3739  -14.5129  -16.6838 C.2       1 DDD         0.5100 
   3149 C           3.1779  -13.9169  -15.5818 C.3       1 DDD        -0.1200 
   3150 C           2.9279  -12.4129  -15.4508 C.3       1 DDD         0.2050 
   3151 C           3.5019  -11.7969  -14.1618 C.2       1 DDD         0.5100 
   3152 O           1.3759  -14.0469  -17.2408 O.2       1 DDD        -0.4300 
   3153 O           3.4699  -11.6739  -16.5558 O.3       1 DDD        -0.6830 
   3154 O           3.9549  -12.4709  -13.2018 O.2       1 DDD        -0.4300 
   3155 O           4.9699  -17.4679  -19.6308 O.3       1 DDD        -0.6830 
   3156 O           9.3219  -14.2029  -22.9358 O.3       1 DDD        -0.6830 
   3157 O           6.1289   -7.0759  -13.0368 O.3       1 DDD        -0.3300 
   3158 O           1.4919   -7.3849  -12.3578 O.3       1 DDD        -0.6830 
   3159 C          11.8429  -14.2019  -20.6308 C.3       1 DDD        -0.1200 
   3160 C          13.3649  -13.9139  -20.2588 C.3       1 DDD         0.2050 
   3161 C          14.2569  -13.5839  -21.4568 C.3       1 DDD        -0.1200 
   3162 C          15.6189  -12.8029  -21.3168 C.3       1 DDD         0.2200 
   3163 C          16.6879  -13.6419  -20.5218 C.3       1 DDD        -0.1200 
   3164 C          18.2049  -13.4049  -20.6398 C.3       1 DDD         0.2050 
   3165 C          18.7079  -12.0029  -20.2268 C.3       1 DDD        -0.1200 
   3166 C          20.2659  -11.8539  -20.2998 C.3       1 DDD         0.2200 
   3167 C          20.9039  -12.1309  -18.9148 C.3       1 DDD        -0.1200 
   3168 C          22.3779  -12.1519  -18.7978 C.3       1 DDD         0.2200 
   3169 C          22.8429  -12.4949  -17.3198 C.3       1 DDD        -0.1200 
   3170 C          24.4019  -12.3289  -17.1748 C.3       1 DDD         0.2200 
   3171 O          15.6539  -11.4449  -20.7828 O.3       1 DDD        -0.3300 
   3172 O          20.4899  -10.5599  -20.6908 O.3       1 DDD        -0.3300 
   3173 C          23.1749   -3.9289  -18.2528 C.3       1 DDD        -0.1200 
   3174 C          21.9209   -3.1279  -18.6568 C.3       1 DDD         0.2200 
   3175 C          20.8569   -3.8839  -19.4378 C.3       1 DDD        -0.1200 
   3176 C          20.4989   -5.2489  -18.7848 C.3       1 DDD         0.2200 
   3177 C          19.4789   -5.1349  -17.5978 C.3       1 DDD        -0.1200 
   3178 C          18.0019   -4.7339  -18.0028 C.3       1 DDD         0.2050 
   3179 C          16.9609   -5.4719  -17.1268 C.3       1 DDD        -0.1200 
   3180 C          16.8289   -7.0179  -17.2638 C.3       1 DDD         0.2200 
   3181 C          15.9059   -7.7629  -16.3088 C.3       1 DDD        -0.1200 
   3182 C          14.4209   -7.4169  -16.4928 C.3       1 DDD         0.2200 
   3183 C          13.5179   -8.4419  -15.8248 C.3       1 DDD        -0.1200 
   3184 C          12.0479   -8.4799  -16.2698 C.3       1 DDD         0.2200 
   3185 O          20.0579   -6.1169  -19.7668 O.3       1 DDD        -0.3300 
   3186 O          16.4639   -7.2859  -18.5598 O.3       1 DDD        -0.3300 
   3187 O          11.9409   -8.2529  -17.6458 O.3       1 DDD        -0.3300 
   3188 C           9.5909   -9.1669  -21.4728 C.2       1 DDD         0.7000 
   3189 C          10.0499   -8.9839  -20.0128 C.3       1 DDD        -0.2200 
   3190 C          11.6049   -9.1499  -19.9208 C.3       1 DDD         0.2050 
   3191 C          11.9609   -9.3429  -18.4548 C.2       1 DDD         0.5100 
   3192 O           8.5069   -8.6179  -21.7908 O.co2     1 DDD        -0.8000 
   3193 O          12.2839   -7.9069  -20.3488 O.3       1 DDD        -0.6830 
   3194 O          12.2679  -10.4779  -18.0298 O.2       1 DDD        -0.4300 
   3195 C          21.0769  -10.2449  -21.9048 C.2       1 DDD         0.5100 
   3196 C          21.3169   -8.7739  -22.2098 C.3       1 DDD        -0.1200 
   3197 C          20.2659   -7.8209  -21.5018 C.3       1 DDD         0.2050 
   3198 C          20.9359   -6.9089  -20.4528 C.2       1 DDD         0.5100 
   3199 O          21.3739  -11.1299  -22.7968 O.2       1 DDD        -0.4300 
   3200 O          19.5149   -7.0989  -22.5218 O.3       1 DDD        -0.6830 
   3201 O          22.1299   -7.1289  -20.1778 O.2       1 DDD        -0.4300 
   3202 C          15.0439  -10.3999  -21.5568 C.2       1 DDD         0.5100 
   3203 C          15.1439   -9.0169  -20.8828 C.3       1 DDD        -0.1200 
   3204 C          16.6109   -8.4209  -20.7448 C.3       1 DDD         0.2050 
   3205 C          17.0479   -8.2399  -19.2178 C.2       1 DDD         0.5100 
   3206 O          14.4469  -10.5309  -22.6318 O.2       1 DDD        -0.4300 
   3207 O          16.7449   -7.1449  -21.3728 O.3       1 DDD        -0.6830 
   3208 O          17.9179   -9.0239  -18.7488 O.2       1 DDD        -0.4300 
   3209 O          18.8229  -14.3739  -19.7778 O.3       1 DDD        -0.6830 
   3210 O          22.7209  -13.1849  -19.7158 O.3       1 DDD        -0.3300 
   3211 O          13.7859  -15.1169  -19.5778 O.3       1 DDD        -0.6830 
   3212 O          17.8899   -3.3099  -17.6258 O.3       1 DDD        -0.6830 
   3213 O          23.7889  -17.4429  -21.2198 O.co2     1 DDD        -0.8000 
   3214 C          24.4289  -17.0379  -20.2718 C.2       1 DDD         0.7000 
   3215 C          24.1199  -15.6339  -19.8388 C.3       1 DDD        -0.2200 
   3216 C          24.2839  -14.5769  -20.9848 C.3       1 DDD         0.2050 
   3217 C          23.8179  -13.1699  -20.4518 C.2       1 DDD         0.5100 
   3218 O          25.4079  -17.6309  -19.8348 O.co2     1 DDD        -0.8000 
   3219 O          25.6479  -14.3849  -21.5308 O.3       1 DDD        -0.6830 
   3220 O          24.4819  -12.1619  -20.7518 O.2       1 DDD        -0.4300 
   3221 O          14.0129   -6.1259  -16.0728 O.3       1 DDD        -0.3300 
   3222 C          14.2599   -5.5779  -14.9188 C.2       1 DDD         0.5100 
   3223 C          13.7329   -4.1749  -15.0048 C.3       1 DDD        -0.1200 
   3224 C          14.6749   -3.2139  -15.8078 C.3       1 DDD         0.1050 
   3225 C          14.6939   -1.7649  -15.3548 C.2       1 DDD         0.7000 
   3226 O          14.7879   -6.0699  -13.8878 O.2       1 DDD        -0.4300 
   3227 O          14.2319   -3.0679  -17.1848 O.3       1 DDD        -0.6830 
   3228 O          14.2529   -1.3209  -14.2608 O.co2     1 DDD        -0.8000 
   3229 O           8.8929   -6.4149  -16.3518 O.3       1 DDD        -0.3300 
   3230 O          22.3749   -1.9889  -19.3768 O.3       1 DDD        -0.3300 
   3231 C          24.8979  -13.0949  -15.9138 C.3       1 DDD        -0.1800 
   3232 C          23.1469   -3.4639  -15.6118 C.3       1 DDD        -0.1800 
   3233 C          23.0429   -4.5119  -16.8008 C.3       1 DDD         0.2200 
   3234 O          24.0479   -5.4959  -16.6738 O.3       1 DDD        -0.3300 
   3235 O          24.7999  -10.9979  -17.3368 O.3       1 DDD        -0.3300 
   3236 C          24.4809  -10.0299  -16.5418 C.2       1 DDD         0.5100 
   3237 C          25.1479   -8.6989  -16.8598 C.3       1 DDD        -0.1200 
   3238 C          24.9919   -7.5669  -15.8528 C.3       1 DDD         0.2050 
   3239 C          23.7389   -6.7129  -16.0128 C.2       1 DDD         0.5100 
   3240 O          23.6239  -10.1189  -15.6128 O.2       1 DDD        -0.4300 
   3241 O          26.1829   -6.7099  -15.7288 O.3       1 DDD        -0.6830 
   3242 O          22.6159   -7.2129  -15.7708 O.2       1 DDD        -0.4300 
   3243 O           1.0919  -18.6759  -16.2418 O.3       1 DDD        -0.6830 
   3244 C         -26.3221   -1.6149  -20.9698 C.3       1 DDD         0.1900 
   3245 C         -26.0181   -2.9949  -21.5558 C.3       1 DDD        -0.1200 
   3246 C         -24.8511   -3.6889  -20.9548 C.3       1 DDD         0.2200 
   3247 C         -23.6581   -3.7909  -21.9848 C.3       1 DDD        -0.1200 
   3248 C         -22.8201   -2.5099  -22.2448 C.3       1 DDD         0.2200 
   3249 C         -22.0461   -1.9759  -21.1198 C.3       1 DDD        -0.1200 
   3250 C         -20.7021   -2.7309  -20.8188 C.3       1 DDD         0.2200 
   3251 C         -19.6881   -1.9799  -19.9728 C.3       1 DDD        -0.1200 
   3252 C         -18.1871   -2.3729  -20.1238 C.3       1 DDD         0.2050 
   3253 C         -17.8181   -3.6319  -19.2508 C.3       1 DDD        -0.1200 
   3254 C         -16.6061   -3.4079  -18.2418 C.3       1 DDD         0.2200 
   3255 C         -15.2161   -3.3989  -18.9148 C.3       1 DDD        -0.1200 
   3256 C         -14.1441   -2.4999  -18.2138 C.3       1 DDD         0.2200 
   3257 O         -23.7121   -1.4929  -22.6468 O.3       1 DDD        -0.3300 
   3258 O         -17.3751   -1.2159  -19.8338 O.3       1 DDD        -0.6830 
   3259 O         -14.6011   -1.1349  -17.9638 O.3       1 DDD        -0.3300 
   3260 C         -13.7781    5.4371  -21.3568 C.3       1 DDD        -0.1200 
   3261 C         -15.0211    6.3541  -21.3228 C.3       1 DDD         0.2200 
   3262 C         -16.0591    6.0751  -22.4078 C.3       1 DDD        -0.1200 
   3263 C         -17.5121    5.8191  -21.9188 C.3       1 DDD         0.2050 
   3264 C         -18.6031    5.7931  -23.0048 C.3       1 DDD        -0.1200 
   3265 C         -20.0171    6.1421  -22.5488 C.3       1 DDD         0.2200 
   3266 C         -21.0151    5.5031  -23.5368 C.3       1 DDD        -0.1200 
   3267 C         -22.2321    4.9781  -22.8618 C.3       1 DDD         0.2200 
   3268 C         -23.0821    6.1851  -22.4018 C.3       1 DDD        -0.1200 
   3269 C         -24.4671    5.9201  -21.9738 C.3       1 DDD         0.2200 
   3270 C         -24.7621    5.2221  -20.6848 C.3       1 DDD        -0.1200 
   3271 C         -26.2981    4.8651  -20.5548 C.3       1 DDD         0.1900 
   3272 O         -17.5841    4.5901  -21.1828 O.3       1 DDD        -0.6830 
   3273 O         -22.8531    4.0181  -23.7998 O.3       1 DDD        -0.3300 
   3274 O         -26.5161    3.9381  -21.6368 O.3       1 DDD        -0.3300 
   3275 O         -27.0601   -0.8709  -21.9858 O.3       1 DDD        -0.3300 
   3276 C         -27.6321    0.3021  -21.6428 C.2       1 DDD         0.5100 
   3277 C         -28.2581    1.0461  -22.9148 C.3       1 DDD        -0.1200 
   3278 C         -27.5811    2.3981  -23.1328 C.3       1 DDD         0.2050 
   3279 C         -27.7301    3.5211  -22.0948 C.2       1 DDD         0.5100 
   3280 O         -27.6141    0.7701  -20.5178 O.2       1 DDD        -0.4300 
   3281 O         -28.1421    2.9231  -24.3248 O.3       1 DDD        -0.6830 
   3282 O         -28.7661    4.1451  -21.8938 O.2       1 DDD        -0.4300 
   3283 C         -23.2871   -0.5549  -23.4828 C.2       1 DDD         0.5100 
   3284 C         -24.3351    0.5651  -23.5688 C.3       1 DDD        -0.1200 
   3285 C         -23.7861    1.7681  -24.3118 C.3       1 DDD         0.2050 
   3286 C         -23.1681    2.7691  -23.2998 C.2       1 DDD         0.5100 
   3287 O         -22.1951   -0.4249  -24.0008 O.2       1 DDD        -0.4300 
   3288 O         -24.7731    2.4601  -25.0238 O.3       1 DDD        -0.6830 
   3289 O         -23.1031    2.4861  -22.1138 O.2       1 DDD        -0.4300 
   3290 O         -20.9201   -4.1059  -20.3958 O.3       1 DDD        -0.3300 
   3291 O         -16.6841   -4.5769  -17.5058 O.3       1 DDD        -0.3300 
   3292 O         -24.9641   -5.0199  -20.5238 O.3       1 DDD        -0.3300 
   3293 O         -20.2941    7.5041  -22.3898 O.3       1 DDD        -0.3300 
   3294 O         -25.0081    7.2441  -21.7978 O.3       1 DDD        -0.3300 
   3295 O         -24.7781   11.4781  -20.5798 O.3       1 DDD        -0.3300 
   3296 C         -25.8021    7.9281  -22.7138 C.2       1 DDD         0.5100 
   3297 C         -25.9271    9.3831  -22.3808 C.3       1 DDD        -0.1200 
   3298 C         -24.5741   10.0151  -22.5738 C.3       1 DDD         0.2050 
   3299 C         -24.4141   11.3761  -21.9258 C.2       1 DDD         0.5100 
   3300 O         -26.3281    7.4281  -23.7058 O.2       1 DDD        -0.4300 
   3301 O         -24.0911   10.0441  -23.8668 O.3       1 DDD        -0.6830 
   3302 O         -23.8501   12.2811  -22.5688 O.2       1 DDD        -0.4300 
   3303 C         -13.6141   -3.3269  -17.0058 C.3       1 DDD        -0.1200 
   3304 C         -12.3481   -2.8089  -16.1968 C.3       1 DDD         0.2200 
   3305 C         -10.9161   -3.0069  -16.8218 C.3       1 DDD        -0.1200 
   3306 C          -9.7091   -2.2909  -16.1108 C.3       1 DDD         0.2200 
   3307 C          -9.5051   -2.7529  -14.6608 C.3       1 DDD        -0.1200 
   3308 C          -8.2201   -2.2669  -13.9338 C.3       1 DDD         0.2050 
   3309 C          -6.8681   -2.9509  -14.4678 C.3       1 DDD        -0.1200 
   3310 C          -5.5011   -2.5799  -13.8838 C.3       1 DDD         0.2200 
   3311 C          -5.2821   -3.4989  -12.6338 C.3       1 DDD        -0.1200 
   3312 C          -3.9871   -3.3159  -11.8428 C.3       1 DDD         0.2200 
   3313 C          -2.6511   -3.5449  -12.6528 C.3       1 DDD        -0.1200 
   3314 C          -1.3781   -3.0669  -11.9538 C.3       1 DDD         0.2200 
   3315 O          -9.9001   -0.8949  -16.3058 O.3       1 DDD        -0.3300 
   3316 O          -5.4351   -1.1549  -13.5838 O.3       1 DDD        -0.3300 
   3317 C          -2.6741    5.8111  -13.1518 C.3       1 DDD        -0.1200 
   3318 C          -3.4501    5.3011  -14.3958 C.3       1 DDD         0.2050 
   3319 C          -4.8151    5.8761  -14.7038 C.3       1 DDD        -0.1200 
   3320 C          -5.7651    5.0001  -15.5888 C.3       1 DDD         0.2200 
   3321 C          -6.9761    5.7881  -16.0188 C.3       1 DDD        -0.1200 
   3322 C          -7.5481    5.3781  -17.3068 C.3       1 DDD         0.2200 
   3323 C          -9.0591    5.5851  -17.5418 C.3       1 DDD        -0.1200 
   3324 C          -9.5941    7.0561  -17.5358 C.3       1 DDD         0.2050 
   3325 C         -11.1681    7.1661  -17.7558 C.3       1 DDD        -0.1200 
   3326 C         -11.6501    6.3511  -19.0538 C.3       1 DDD         0.2200 
   3327 C         -13.0901    5.7661  -18.8248 C.3       1 DDD        -0.1200 
   3328 C         -13.4731    4.8491  -19.9428 C.3       1 DDD         0.2200 
   3329 O          -6.1131    3.8381  -14.8158 O.3       1 DDD        -0.3300 
   3330 O         -14.4181    3.9731  -19.3968 O.3       1 DDD        -0.3300 
   3331 C         -13.6861   -0.1469  -18.0938 C.2       1 DDD         0.5100 
   3332 C         -14.2411    1.1521  -17.6828 C.3       1 DDD        -0.1200 
   3333 C         -15.1281    1.6981  -18.8448 C.3       1 DDD         0.2050 
   3334 C         -14.2811    2.6031  -19.7308 C.2       1 DDD         0.5100 
   3335 O         -12.4801   -0.2879  -18.3688 O.2       1 DDD        -0.4300 
   3336 O         -16.2701    2.4951  -18.3398 O.3       1 DDD        -0.6830 
   3337 O         -13.5581    2.1461  -20.6008 O.2       1 DDD        -0.4300 
   3338 C          -4.5681   -0.3239  -14.2238 C.2       1 DDD         0.5100 
   3339 C          -4.8141    1.1421  -13.9938 C.3       1 DDD        -0.1200 
   3340 C          -6.2291    1.3931  -14.5388 C.3       1 DDD         0.2050 
   3341 C          -6.0891    2.6181  -15.4528 C.2       1 DDD         0.5100 
   3342 O          -3.6621   -0.7499  -14.9458 O.2       1 DDD        -0.4300 
   3343 O          -7.1051    1.7391  -13.4788 O.3       1 DDD        -0.6830 
   3344 O          -5.8711    2.4621  -16.6628 O.2       1 DDD        -0.4300 
   3345 C          -8.9541   -0.0459  -16.7938 C.2       1 DDD         0.5100 
   3346 C          -9.4851    1.3421  -17.3068 C.3       1 DDD        -0.1200 
   3347 C         -10.7241    1.9521  -16.5598 C.3       1 DDD         0.1050 
   3348 C         -10.2301    2.4931  -15.2158 C.2       1 DDD         0.7000 
   3349 O          -7.7931   -0.3099  -16.8728 O.2       1 DDD        -0.4300 
   3350 O         -11.1781    3.0741  -17.2888 O.3       1 DDD        -0.6830 
   3351 O         -10.7321    3.5851  -14.8328 O.co2     1 DDD        -0.8000 
   3352 O          -8.4271   -2.6139  -12.5468 O.3       1 DDD        -0.6830 
   3353 O          -3.9691   -4.0399  -10.5978 O.3       1 DDD        -0.3300 
   3354 O         -12.4161   -3.5479  -15.0018 O.3       1 DDD        -0.3300 
   3355 O          -6.8221    5.9671  -18.3798 O.3       1 DDD        -0.3300 
   3356 O         -11.6611    7.2691  -20.1798 O.3       1 DDD        -0.3300 
   3357 O         -14.4891    7.6951  -21.4898 O.3       1 DDD        -0.3300 
   3358 O         -14.2531   12.7321  -19.8968 O.3       1 DDD        -0.3300 
   3359 C         -15.1711    8.7531  -21.0108 C.2       1 DDD         0.5100 
   3360 C         -14.5891   10.1421  -21.0748 C.3       1 DDD        -0.1200 
   3361 C         -13.6791   10.4211  -19.8968 C.3       1 DDD         0.2050 
   3362 C         -14.1351   11.5691  -19.1258 C.2       1 DDD         0.5100 
   3363 O         -16.2171    8.6201  -20.3628 O.2       1 DDD        -0.4300 
   3364 O         -12.5121   10.7371  -20.5268 O.3       1 DDD        -0.6830 
   3365 O         -14.4211   11.5241  -17.9718 O.2       1 DDD        -0.4300 
   3366 O          -3.5681    9.7251  -24.0698 O.3       1 DDD        -0.3300 
   3367 C          -2.6241    7.3171  -26.4488 C.2       1 DDD         0.7000 
   3368 C          -2.9261    6.6701  -25.0628 C.3       1 DDD        -0.2200 
   3369 C          -3.8971    7.3721  -24.1378 C.3       1 DDD         0.2050 
   3370 C          -3.2951    8.5811  -23.4298 C.2       1 DDD         0.5100 
   3371 O          -1.8971    8.2991  -26.3978 O.co2     1 DDD        -0.8000 
   3372 O          -5.1401    7.6641  -24.7168 O.3       1 DDD        -0.6830 
   3373 O          -2.6251    8.5031  -22.3738 O.2       1 DDD        -0.4300 
   3374 C          -0.0291   -3.6999  -12.3208 C.3       1 DDD        -0.1200 
   3375 C           1.0829   -3.3219  -11.3058 C.3       1 DDD         0.2050 
   3376 C           2.5209   -3.4289  -11.9198 C.3       1 DDD        -0.1200 
   3377 C           2.9949   -2.3329  -12.9078 C.3       1 DDD         0.2200 
   3378 C           4.3959   -2.5539  -13.4928 C.3       1 DDD        -0.1200 
   3379 C           5.5509   -2.5029  -12.5498 C.3       1 DDD         0.2200 
   3380 C           6.8869   -1.9889  -13.2308 C.3       1 DDD        -0.1200 
   3381 C           7.6979   -0.9139  -12.5088 C.3       1 DDD         0.2050 
   3382 C           9.0949   -0.7439  -13.0258 C.3       1 DDD        -0.1200 
   3383 C           9.2589   -0.1629  -14.4458 C.3       1 DDD         0.2200 
   3384 C          10.6919    0.3911  -14.8458 C.3       1 DDD        -0.1200 
   3385 C          11.2609    1.6661  -14.1898 C.3       1 DDD         0.2200 
   3386 O           3.0949   -1.2079  -12.1078 O.3       1 DDD        -0.3300 
   3387 O           6.9179    0.2591  -12.4478 O.3       1 DDD        -0.6830 
   3388 O          10.4619    2.8141  -14.5058 O.3       1 DDD        -0.3300 
   3389 C          10.6769    9.2921  -12.6138 C.3       1 DDD        -0.1200 
   3390 C           9.2199    9.0901  -13.1178 C.3       1 DDD         0.2200 
   3391 C           8.3199    8.8461  -11.8538 C.3       1 DDD        -0.1200 
   3392 C           7.0889    8.1111  -12.3568 C.3       1 DDD         0.2050 
   3393 C           6.0939    7.7431  -11.1988 C.3       1 DDD        -0.1200 
   3394 C           4.8459    6.9571  -11.6208 C.3       1 DDD         0.2200 
   3395 C           3.8639    6.7061  -10.4918 C.3       1 DDD        -0.1200 
   3396 C           2.5499    5.9591  -10.7348 C.3       1 DDD         0.2200 
   3397 C           1.4829    7.0171  -11.1588 C.3       1 DDD        -0.1200 
   3398 C           0.3959    6.6561  -12.1128 C.3       1 DDD         0.2050 
   3399 C          -0.6191    5.6121  -11.6118 C.3       1 DDD        -0.1200 
   3400 C          -1.5011    4.9301  -12.7078 C.3       1 DDD         0.2200 
   3401 O           7.5289    6.8601  -12.8398 O.3       1 DDD        -0.6830 
   3402 O           2.7169    4.8461  -11.6258 O.3       1 DDD        -0.3300 
   3403 O          -2.0071    3.6891  -12.1908 O.3       1 DDD        -0.3300 
   3404 O          -1.3241   -1.6439  -11.8148 O.3       1 DDD        -0.3300 
   3405 C          -0.7531   -0.8599  -12.6868 C.2       1 DDD         0.5100 
   3406 C          -0.5711    0.5561  -12.0838 C.3       1 DDD        -0.1200 
   3407 C          -1.8611    1.3461  -11.9378 C.3       1 DDD         0.2050 
   3408 C          -1.8721    2.5711  -12.8778 C.2       1 DDD         0.5100 
   3409 O          -0.4151   -1.0759  -13.8668 O.2       1 DDD        -0.4300 
   3410 O          -2.1421    1.7291  -10.5338 O.3       1 DDD        -0.6830 
   3411 O          -1.5901    2.4951  -14.0818 O.2       1 DDD        -0.4300 
   3412 C           3.0499    0.0731  -12.6108 C.2       1 DDD         0.5100 
   3413 C           3.1139    1.2611  -11.6408 C.3       1 DDD        -0.1200 
   3414 C           3.0649    2.6211  -12.2558 C.3       1 DDD         0.2050 
   3415 C           3.1479    3.7131  -11.1818 C.2       1 DDD         0.5100 
   3416 O           2.8169    0.2571  -13.8628 O.2       1 DDD        -0.4300 
   3417 O           1.7879    2.8511  -12.8988 O.3       1 DDD        -0.6830 
   3418 O           3.5749    3.5361  -10.0398 O.2       1 DDD        -0.4300 
   3419 O           5.6319   -3.7959  -12.0418 O.3       1 DDD        -0.3300 
   3420 O           8.9449   -1.0359  -15.4908 O.3       1 DDD        -0.3300 
   3421 O           4.3369    7.8301  -12.5418 O.3       1 DDD        -0.3300 
   3422 O          -0.2361    7.8761  -12.5948 O.3       1 DDD        -0.6830 
   3423 C          12.7039    1.9511  -14.6558 C.3       1 DDD        -0.1200 
   3424 C          12.9979    2.0181  -16.1938 C.3       1 DDD         0.2050 
   3425 C          14.4059    2.5681  -16.3828 C.3       1 DDD        -0.1200 
   3426 C          14.4309    3.6641  -17.4888 C.3       1 DDD         0.2200 
   3427 C          15.6109    3.4841  -18.4678 C.3       1 DDD        -0.1200 
   3428 C          16.9959    3.9011  -17.8528 C.3       1 DDD         0.2050 
   3429 C          18.2529    3.4491  -18.6258 C.3       1 DDD        -0.1200 
   3430 C          18.2319    3.5851  -20.2508 C.3       1 DDD         0.2200 
   3431 C          19.5319    3.0291  -20.8858 C.3       1 DDD        -0.1200 
   3432 C          20.8299    3.8781  -20.6378 C.3       1 DDD         0.2200 
   3433 C          21.1359    4.7931  -21.9078 C.3       1 DDD        -0.1200 
   3434 C          22.2809    5.8491  -21.7888 C.3       1 DDD         0.2200 
   3435 O          14.4689    4.9051  -16.8938 O.3       1 DDD        -0.3300 
   3436 O          17.7899    4.8701  -20.7158 O.3       1 DDD        -0.3300 
   3437 C          22.1919   11.0711  -19.2978 C.3       1 DDD        -0.1200 
   3438 C          22.2339   11.8981  -18.0118 C.3       1 DDD         0.2200 
   3439 C          20.9939   11.6301  -16.9968 C.3       1 DDD        -0.1200 
   3440 C          20.8419   12.4671  -15.6628 C.3       1 DDD         0.2050 
   3441 C          19.8829   11.8281  -14.6768 C.3       1 DDD        -0.1200 
   3442 C          18.4239   11.7751  -15.2238 C.3       1 DDD         0.2050 
   3443 C          17.5039   11.1931  -14.0748 C.3       1 DDD        -0.1200 
   3444 C          16.0219   10.9271  -14.4168 C.3       1 DDD         0.2200 
   3445 C          15.0569   11.0921  -13.1978 C.3       1 DDD        -0.1200 
   3446 C          13.5579   10.8921  -13.4728 C.3       1 DDD         0.2050 
   3447 C          13.1549    9.4491  -13.2898 C.3       1 DDD        -0.1200 
   3448 C          11.7109    9.0041  -13.7138 C.3       1 DDD         0.2200 
   3449 O          16.1179    9.6521  -14.9318 O.3       1 DDD        -0.3300 
   3450 O          11.7299    7.5811  -13.8768 O.3       1 DDD        -0.3300 
   3451 C          10.4669    3.7941  -13.5558 C.2       1 DDD         0.5100 
   3452 C          10.0429    5.1241  -14.1908 C.3       1 DDD        -0.1200 
   3453 C          11.2269    5.6371  -15.0538 C.3       1 DDD         0.2050 
   3454 C          11.3779    7.1211  -15.0888 C.2       1 DDD         0.5100 
   3455 O          10.7069    3.6641  -12.3408 O.2       1 DDD        -0.4300 
   3456 O          11.1639    5.1841  -16.4058 O.3       1 DDD        -0.6830 
   3457 O          11.1629    7.8191  -16.0888 O.2       1 DDD        -0.4300 
   3458 C          18.2219    6.0741  -20.2628 C.2       1 DDD         0.5100 
   3459 C          17.6159    7.2241  -20.9998 C.3       1 DDD        -0.1200 
   3460 C          16.0489    7.2131  -21.0498 C.3       1 DDD         0.1050 
   3461 C          15.4959    7.9101  -22.3278 C.2       1 DDD         0.7000 
   3462 O          19.0029    6.3401  -19.3518 O.2       1 DDD        -0.4300 
   3463 O          15.7129    8.0811  -20.0128 O.3       1 DDD        -0.6830 
   3464 O          15.6839    9.1761  -22.3968 O.co2     1 DDD        -0.8000 
   3465 C          14.1369    6.0241  -17.6038 C.2       1 DDD         0.5100 
   3466 C          14.3669    7.3191  -16.7918 C.3       1 DDD        -0.1200 
   3467 C          15.7749    7.8101  -16.4778 C.3       1 DDD         0.2050 
   3468 C          15.7269    9.2751  -16.1328 C.2       1 DDD         0.5100 
   3469 O          13.6739    6.0911  -18.7588 O.2       1 DDD        -0.4300 
   3470 O          16.3669    7.0941  -15.3738 O.3       1 DDD        -0.6830 
   3471 O          15.1989   10.0791  -16.9298 O.2       1 DDD        -0.4300 
   3472 O          17.2859    3.2281  -16.6338 O.3       1 DDD        -0.6830 
   3473 O          21.8809    3.0501  -20.4418 O.3       1 DDD        -0.3300 
   3474 O          17.9449   13.0091  -15.5648 O.3       1 DDD        -0.6830 
   3475 O          12.8719   15.2821  -20.0118 O.3       1 DDD        -0.3300 
   3476 C          13.6809   17.6811  -17.2538 C.2       1 DDD         0.7000 
   3477 C          14.1399   16.2061  -16.9318 C.3       1 DDD        -0.2200 
   3478 C          14.2379   15.1861  -18.0958 C.3       1 DDD         0.2050 
   3479 C          12.8639   14.9941  -18.7468 C.2       1 DDD         0.5100 
   3480 O          14.6229   18.4541  -17.5228 O.co2     1 DDD        -0.8000 
   3481 O          15.3299   15.3131  -19.0388 O.3       1 DDD        -0.6830 
   3482 O          11.8999   14.5701  -18.1128 O.2       1 DDD        -0.4300 
   3483 O           8.7879   10.3411  -13.7328 O.3       1 DDD        -0.3300 
   3484 O          22.2089   13.3511  -18.2698 O.3       1 DDD        -0.3300 
   3485 C          23.6469    5.2331  -22.1498 C.3       1 DDD        -0.1800 
   3486 C          24.5759   10.1181  -19.3598 C.3       1 DDD        -0.1800 
   3487 C          23.5539   10.9421  -20.1238 C.3       1 DDD         0.2200 
   3488 O          23.3179   10.2141  -21.3238 O.3       1 DDD        -0.3300 
   3489 O          22.1359    6.9561  -22.6968 O.3       1 DDD        -0.3300 
   3490 C          21.2779    7.9821  -22.4258 C.2       1 DDD         0.5100 
   3491 C          21.1949    9.0821  -23.5158 C.3       1 DDD        -0.1200 
   3492 C          22.5519    9.8751  -23.5538 C.3       1 DDD         0.2050 
   3493 C          22.7789   10.8251  -22.3838 C.2       1 DDD         0.5100 
   3494 O          20.5749    8.0351  -21.4078 O.2       1 DDD        -0.4300 
   3495 O          22.3859   10.5451  -24.7748 O.3       1 DDD        -0.6830 
   3496 O          22.4839   12.0381  -22.3618 O.2       1 DDD        -0.4300 
   3497 O           0.9849   -4.3649  -10.3148 O.3       1 DDD        -0.6830 
   3498 C         -15.7191   14.3291  -18.8048 C.3       1 DDD        -0.1200 
   3499 C         -16.8941   14.0901  -19.8958 C.3       1 DDD         0.2050 
   3500 C         -18.2691   14.1521  -19.2108 C.3       1 DDD        -0.1200 
   3501 C         -19.4661   13.7281  -20.1088 C.3       1 DDD         0.2200 
   3502 C         -20.6701   13.5451  -19.1758 C.3       1 DDD        -0.1200 
   3503 C         -21.9871   13.4481  -19.9768 C.3       1 DDD         0.2050 
   3504 C         -23.0471   12.7651  -19.1548 C.3       1 DDD        -0.1200 
   3505 C         -24.5231   12.6941  -19.8268 C.3       1 DDD         0.2200 
   3506 C         -25.6781   12.8941  -18.8218 C.3       1 DDD        -0.1200 
   3507 C         -27.2041   12.9271  -19.3248 C.3       1 DDD         0.2200 
   3508 C         -28.0561   12.7591  -18.0628 C.3       1 DDD        -0.1200 
   3509 C         -29.5701   12.9461  -18.3658 C.3       1 DDD         0.1450 
   3510 O         -19.4011   12.4821  -20.8588 O.3       1 DDD        -0.3300 
   3511 O         -30.2731   13.0591  -17.1248 O.3       1 DDD        -0.6830 
   3512 O         -22.4431   14.7961  -20.2578 O.3       1 DDD        -0.6830 
   3513 O         -27.4981   14.0961  -19.9568 O.3       1 DDD        -0.3300 
   3514 O         -28.6351   18.6741  -22.0198 O.co2     1 DDD        -0.8000 
   3515 C         -27.2681   14.3571  -21.2378 C.2       1 DDD         0.5100 
   3516 C         -27.4301   15.8431  -21.5838 C.3       1 DDD        -0.1200 
   3517 C         -28.6861   16.4731  -21.0298 C.3       1 DDD         0.1050 
   3518 C         -28.4081   18.0011  -21.0108 C.2       1 DDD         0.7000 
   3519 O         -27.0451   13.4861  -22.0878 O.2       1 DDD        -0.4300 
   3520 O         -29.8421   16.3091  -21.9638 O.3       1 DDD        -0.6830 
   3521 O         -27.9521   18.4511  -19.9968 O.co2     1 DDD        -0.8000 
   3522 C          -4.3771   12.0221  -23.5478 C.3       1 DDD        -0.1200 
   3523 C          -5.5961   11.5001  -22.7978 C.3       1 DDD         0.2200 
   3524 C          -5.3871   11.4101  -21.2388 C.3       1 DDD        -0.1200 
   3525 C          -6.5171   10.7641  -20.3788 C.3       1 DDD         0.2200 
   3526 C          -7.7511   11.5961  -20.2018 C.3       1 DDD        -0.1200 
   3527 C          -7.4921   12.7761  -19.3288 C.3       1 DDD         0.2050 
   3528 C          -8.7181   13.6001  -18.9118 C.3       1 DDD        -0.1200 
   3529 C          -9.6811   14.1291  -20.0428 C.3       1 DDD         0.2050 
   3530 C         -11.0631   14.6331  -19.5428 C.3       1 DDD        -0.1200 
   3531 C         -12.2161   14.8891  -20.5408 C.3       1 DDD         0.2050 
   3532 C         -13.6221   15.0951  -20.0578 C.3       1 DDD        -0.1200 
   3533 C         -14.2571   13.9791  -19.2038 C.3       1 DDD         0.2200 
   3534 O          -6.7691    9.5101  -21.0098 O.3       1 DDD        -0.3300 
   3535 O          -6.8261   12.4571  -18.1428 O.3       1 DDD        -0.6830 
   3536 O         -11.8031   16.0231  -21.3988 O.3       1 DDD        -0.6830 
   3537 O         -16.8841   15.0261  -20.9958 O.3       1 DDD        -0.6830 
   3538 O          -6.7421   12.2811  -23.0808 O.3       1 DDD        -0.3300 
   3539 O         -10.1951   16.0401  -25.0358 O.co2     1 DDD        -0.8000 
   3540 C          -7.5061   12.0651  -24.1998 C.2       1 DDD         0.5100 
   3541 C          -8.7361   12.8921  -24.1388 C.3       1 DDD        -0.1200 
   3542 C          -8.5531   14.4431  -24.4268 C.3       1 DDD         0.1050 
   3543 C          -9.9141   15.0761  -24.2618 C.2       1 DDD         0.7000 
   3544 O          -7.2161   11.2631  -25.0688 O.2       1 DDD        -0.4300 
   3545 O          -8.2021   14.5791  -25.7268 O.3       1 DDD        -0.6830 
   3546 O         -10.7041   14.7171  -23.3648 O.co2     1 DDD        -0.8000 
   3547 C           8.1379   10.7671  -20.4448 C.3       1 DDD        -0.1200 
   3548 C           7.0259    9.9011  -19.7448 C.3       1 DDD         0.2050 
   3549 C           5.7019   10.6471  -19.6098 C.3       1 DDD        -0.1200 
   3550 C           4.5729    9.8661  -18.9688 C.3       1 DDD         0.2200 
   3551 C           3.1979   10.5891  -19.2008 C.3       1 DDD        -0.1200 
   3552 C           2.2729   10.2171  -20.4668 C.3       1 DDD         0.2200 
   3553 C           0.9909   11.1671  -20.5188 C.3       1 DDD        -0.1200 
   3554 C           0.0139   10.8901  -21.6558 C.3       1 DDD         0.2050 
   3555 C           0.4259   11.2051  -23.1198 C.3       1 DDD        -0.1200 
   3556 C          -0.6391   10.7521  -24.2528 C.3       1 DDD         0.2050 
   3557 C          -1.9131   11.5991  -24.4238 C.3       1 DDD        -0.1200 
   3558 C          -3.1631   11.0391  -23.5688 C.3       1 DDD         0.2200 
   3559 O           4.7479    9.8741  -17.5698 O.3       1 DDD        -0.3300 
   3560 O          -0.2741    9.4651  -21.5428 O.3       1 DDD        -0.6830 
   3561 O           3.1409   10.5881  -21.5618 O.3       1 DDD        -0.3300 
   3562 O           0.0729   10.9151  -25.4468 O.3       1 DDD        -0.6830 
   3563 C          19.3229   16.2951  -21.7108 C.3       1 DDD        -0.1200 
   3564 C          18.0249   16.0801  -22.5478 C.3       1 DDD         0.2200 
   3565 C          16.8149   16.7321  -21.8328 C.3       1 DDD        -0.1200 
   3566 C          15.4659   16.2461  -22.4328 C.3       1 DDD         0.2050 
   3567 C          14.2429   17.1021  -21.9908 C.3       1 DDD        -0.1200 
   3568 C          12.9299   16.7681  -22.5738 C.3       1 DDD         0.2050 
   3569 C          11.7909   16.5811  -21.5918 C.3       1 DDD        -0.1200 
   3570 C          11.6399   15.3231  -20.7918 C.3       1 DDD         0.2200 
   3571 C          11.4259   14.0001  -21.6448 C.3       1 DDD        -0.1200 
   3572 C          10.6459   12.8201  -20.9738 C.3       1 DDD         0.2050 
   3573 C           9.1359   13.1151  -20.7868 C.3       1 DDD        -0.1200 
   3574 C           8.3999   12.1371  -19.8508 C.3       1 DDD         0.2200 
   3575 O          15.3409   14.9341  -21.9058 O.3       1 DDD        -0.6830 
   3576 O           8.9839   11.9891  -18.5988 O.3       1 DDD        -0.3300 
   3577 O          12.4859   17.9161  -23.3598 O.3       1 DDD        -0.6830 
   3578 O          10.8099   11.7511  -21.9388 O.3       1 DDD        -0.6830 
   3579 O           6.8489    8.6201  -20.4288 O.3       1 DDD        -0.6830 
   3580 O          18.1209   16.4811  -23.9178 O.3       1 DDD        -0.3300 
   3581 C          19.8849   13.8741  -20.8218 C.3       1 DDD        -0.1800 
   3582 C          19.4159   15.3201  -20.5018 C.3       1 DDD         0.2200 
   3583 O          20.4229   15.8341  -19.7018 O.3       1 DDD        -0.3300 
   3584 C          22.5889   -0.8539  -18.7308 C.2       1 DDD         0.5100 
   3585 C          23.0589    0.2391  -19.7358 C.3       1 DDD        -0.1200 
   3586 C          23.3409    1.6131  -19.1298 C.3       1 DDD         0.2050 
   3587 C          22.1279    2.5441  -19.1968 C.2       1 DDD         0.5100 
   3588 O          22.4519   -0.6239  -17.5378 O.2       1 DDD        -0.4300 
   3589 O          24.3319    2.2131  -19.9178 O.3       1 DDD        -0.6830 
   3590 O          21.5109    2.8981  -18.1608 O.2       1 DDD        -0.4300 
   3591 C           6.2759   -7.4619  -11.7278 C.2       1 DDD         0.5100 
   3592 C           7.0879   -6.4409  -10.9588 C.3       1 DDD        -0.1200 
   3593 C           6.1379   -5.4749  -10.2928 C.3       1 DDD         0.2050 
   3594 C           6.3129   -4.0419  -10.8238 C.2       1 DDD         0.5100 
   3595 O           5.8289   -8.5069  -11.2378 O.2       1 DDD        -0.4300 
   3596 O           6.4159   -5.3709   -8.9208 O.3       1 DDD        -0.6830 
   3597 O           6.9279   -3.1849  -10.1648 O.2       1 DDD        -0.4300 
   3598 C           3.9599    7.3951  -13.6808 C.2       1 DDD         0.5100 
   3599 C           3.6019    8.5151  -14.5998 C.3       1 DDD        -0.1200 
   3600 C           4.8039    9.0401  -15.3678 C.3       1 DDD         0.2050 
   3601 C           4.6459    8.7871  -16.8548 C.2       1 DDD         0.5100 
   3602 O           3.8599    6.2591  -14.0008 O.2       1 DDD        -0.4300 
   3603 O           4.9009   10.3931  -14.9628 O.3       1 DDD        -0.6830 
   3604 O           4.4529    7.6221  -17.2818 O.2       1 DDD        -0.4300 
   3605 C          23.2869   14.0271  -18.4198 C.2       1 DDD         0.5100 
   3606 C          23.0339   15.5151  -18.5978 C.3       1 DDD        -0.1200 
   3607 C          21.8699   16.1961  -17.7888 C.3       1 DDD         0.2050 
   3608 C          20.4659   15.7261  -18.3328 C.2       1 DDD         0.5100 
   3609 O          24.3859   13.5521  -18.3568 O.2       1 DDD        -0.4300 
   3610 O          22.1089   17.5951  -17.9328 O.3       1 DDD        -0.6830 
   3611 O          19.5459   15.2741  -17.6188 O.2       1 DDD        -0.4300 
   3612 C         -12.8531   -6.4339  -13.7318 C.2       1 DDD         0.7000 
   3613 C         -13.6571   -5.4789  -12.8418 C.3       1 DDD        -0.2200 
   3614 C         -13.0681   -4.0469  -12.7108 C.3       1 DDD         0.2050 
   3615 C         -13.2041   -3.1529  -13.9488 C.2       1 DDD         0.5100 
   3616 O         -11.8021   -6.9519  -13.3238 O.co2     1 DDD        -0.8000 
   3617 O         -13.7461   -3.4449  -11.6488 O.3       1 DDD        -0.6830 
   3618 O         -13.9861   -2.1899  -14.0208 O.2       1 DDD        -0.4300 
   3619 C          -6.0951    5.1671  -19.2588 C.2       1 DDD         0.5100 
   3620 C          -5.6281    5.9011  -20.5018 C.3       1 DDD        -0.1200 
   3621 C          -6.5891    7.0101  -20.9618 C.3       1 DDD         0.2050 
   3622 C          -6.0941    8.4681  -20.4628 C.2       1 DDD         0.5100 
   3623 O          -5.9931    3.9501  -19.1798 O.2       1 DDD        -0.4300 
   3624 O          -6.8101    7.0551  -22.3488 O.3       1 DDD        -0.6830 
   3625 O          -5.1381    8.5551  -19.6688 O.2       1 DDD        -0.4300 
   3626 O           7.1919    9.7521  -24.8028 O.co2     1 DDD        -0.8000 
   3627 C           3.5279    9.7461  -22.4718 C.2       1 DDD         0.5100 
   3628 C           4.0989   10.3571  -23.7258 C.3       1 DDD        -0.1200 
   3629 C           4.8949    9.3851  -24.6488 C.3       1 DDD         0.1050 
   3630 C           6.2839    9.0811  -24.1968 C.2       1 DDD         0.7000 
   3631 O           3.3669    8.5151  -22.4648 O.2       1 DDD        -0.4300 
   3632 O           5.0219   10.0741  -25.9768 O.3       1 DDD        -0.6830 
   3633 O           6.5729    8.1141  -23.3908 O.co2     1 DDD        -0.8000 
   3634 C         -20.4051    7.9711  -21.1408 C.2       1 DDD         0.5100 
   3635 C         -20.4721    9.5161  -21.1348 C.3       1 DDD        -0.1200 
   3636 C         -19.0841   10.1311  -21.2958 C.3       1 DDD         0.2050 
   3637 C         -18.9251   11.3611  -20.3978 C.2       1 DDD         0.5100 
   3638 O         -20.4941    7.3021  -20.0968 O.2       1 DDD        -0.4300 
   3639 O         -18.8361   10.5191  -22.6388 O.3       1 DDD        -0.6830 
   3640 O         -18.3561   11.3261  -19.3078 O.2       1 DDD        -0.4300 
   3641 C           8.6639   -5.3779  -15.5088 C.2       1 DDD         0.5100 
   3642 C           7.8089   -4.2859  -16.1558 C.3       1 DDD        -0.1200 
   3643 C           8.5809   -3.0619  -16.6798 C.3       1 DDD         0.2050 
   3644 C           9.3899   -2.2509  -15.6238 C.2       1 DDD         0.5100 
   3645 O           9.0079   -5.2979  -14.3318 O.2       1 DDD        -0.4300 
   3646 O           7.7599   -2.3229  -17.4728 O.3       1 DDD        -0.6830 
   3647 O          10.2939   -2.7719  -15.0388 O.2       1 DDD        -0.4300 
   3648 C         -20.6151   -7.4389  -17.1188 C.2       1 DDD         0.5100 
   3649 C         -20.5531   -6.0939  -17.8108 C.3       1 DDD        -0.1200 
   3650 C         -21.6601   -5.7979  -18.8218 C.3       1 DDD         0.2050 
   3651 C         -21.5741   -4.3359  -19.2348 C.2       1 DDD         0.5100 
   3652 O         -20.0221   -8.3849  -17.6128 O.2       1 DDD        -0.4300 
   3653 O         -21.5241   -6.6519  -19.9918 O.3       1 DDD        -0.6830 
   3654 O         -22.0951   -3.5089  -18.4648 O.2       1 DDD        -0.4300 
   3655 O          21.7319   17.9071  -24.5928 O.co2     1 DDD        -0.8000 
   3656 C          18.3699   17.6931  -24.2618 C.2       1 DDD         0.5100 
   3657 C          18.7299   17.7051  -25.7228 C.3       1 DDD        -0.1200 
   3658 C          20.1579   17.3911  -26.3088 C.3       1 DDD         0.1050 
   3659 C          21.0679   16.9901  -25.1368 C.2       1 DDD         0.7000 
   3660 O          18.3799   18.7021  -23.5978 O.2       1 DDD        -0.4300 
   3661 O          20.8709   18.4851  -26.8138 O.3       1 DDD        -0.6830 
   3662 O          21.3159   15.7381  -25.0478 O.co2     1 DDD        -0.8000 
   3663 C         -21.0121  -12.8509  -17.6388 C.2       1 DDD         0.7000 
   3664 C         -19.6221  -12.2799  -17.4118 C.3       1 DDD        -0.2200 
   3665 C         -18.9221  -12.7329  -16.1378 C.3       1 DDD         0.2050 
   3666 C         -19.6281  -12.1529  -14.8828 C.2       1 DDD         0.5100 
   3667 O         -21.7721  -12.2179  -18.3828 O.co2     1 DDD        -0.8000 
   3668 O         -18.8471  -14.1409  -16.1258 O.3       1 DDD        -0.6830 
   3669 O         -20.1361  -12.8689  -14.0458 O.2       1 DDD        -0.4300 
   3670 O         -20.5691  -16.7509  -17.4578 O.3       1 DDD        -0.6830 
   3671 O         -21.3671  -13.9139  -17.0268 O.co2     1 DDD        -0.8000 
   3672 O          -2.9921  -10.2399  -15.6238 O.co2     1 DDD        -0.8000 
   3673 O          -1.2741  -19.9349  -16.1798 O.3       1 DDD        -0.6830 
   3674 C           7.1889  -14.2209  -18.0078 C.2       1 DDD         0.5100 
   3675 C           6.9989  -13.0089  -17.1868 C.3       1 DDD        -0.1200 
   3676 C           7.9159  -11.8739  -17.6498 C.3       1 DDD         0.2050 
   3677 C           7.3039  -10.4849  -17.3528 C.2       1 DDD         0.5100 
   3678 O           7.8729  -15.2189  -17.6788 O.2       1 DDD        -0.4300 
   3679 O           9.1679  -12.0809  -17.0468 O.3       1 DDD        -0.6830 
   3680 O           6.4569   -9.9619  -18.0168 O.2       1 DDD        -0.4300 
   3681 O          10.2989   -9.8639  -22.2498 O.co2     1 DDD        -0.8000 
   3682 O          11.2559  -12.4569  -22.3168 O.3       1 DDD        -0.6830 
   3683 O         -13.3511   -6.7989  -14.8178 O.co2     1 DDD        -0.8000 
   3684 O         -11.9761   -9.7249  -13.5898 O.3       1 DDD        -0.6830 
   3685 O          15.2049   -1.0629  -16.2478 O.co2     1 DDD        -0.8000 
   3686 O          12.8489    0.6711  -16.7988 O.3       1 DDD        -0.6830 
   3687 O          21.9949   12.6921  -14.9908 O.3       1 DDD        -0.6830 
   3688 O          -8.7901    7.8291  -18.3788 O.3       1 DDD        -0.6830 
   3689 O          -9.3401    1.9291  -14.5438 O.co2     1 DDD        -0.8000 
   3690 O          14.9409    7.2441  -23.2498 O.co2     1 DDD        -0.8000 
   3691 O         -10.3171    9.4421  -25.3208 O.co2     1 DDD        -0.8000 
   3692 C         -10.9161    7.1331  -21.2428 C.2       1 DDD         0.5100 
   3693 C         -11.1191    8.2631  -22.2068 C.3       1 DDD        -0.1200 
   3694 C         -10.3731    7.9071  -23.4648 C.3       1 DDD         0.1050 
   3695 C         -11.0191    8.6551  -24.6168 C.2       1 DDD         0.7000 
   3696 O         -10.1921    6.1581  -21.4258 O.2       1 DDD        -0.4300 
   3697 O          -8.9811    8.2551  -23.4418 O.3       1 DDD        -0.6830 
   3698 O         -12.2091    8.3911  -24.9218 O.co2     1 DDD        -0.8000 
   3699 O          -9.0061   15.1781  -20.7068 O.3       1 DDD        -0.6830 
   3700 C           8.2899   10.3441  -15.0358 C.2       1 DDD         0.5100 
   3701 C           7.9289   11.7271  -15.5718 C.3       1 DDD        -0.1200 
   3702 C           9.1259   12.4941  -16.1728 C.3       1 DDD         0.2050 
   3703 C           8.6969   12.9271  -17.6048 C.2       1 DDD         0.5100 
   3704 O           8.3069    9.4081  -15.8518 O.2       1 DDD        -0.4300 
   3705 O           9.3469   13.6131  -15.4068 O.3       1 DDD        -0.6830 
   3706 O           8.0989   13.9611  -17.8868 O.2       1 DDD        -0.4300 
   3707 O          -3.2201    6.8911  -27.4848 O.co2     1 DDD        -0.8000 
   3708 O          -2.5861    5.1671  -15.4898 O.3       1 DDD        -0.6830 
   3709 O          12.4279   17.9561  -17.2908 O.co2     1 DDD        -0.8000 
   3710 O          12.7899   11.8711  -12.8098 O.3       1 DDD        -0.6830 
   3711 H         -30.1091  -14.4239   19.8742 H         1 DDD         0.0300 
   3712 H         -28.8141  -13.5659   20.6582 H         1 DDD         0.0300 
   3713 H         -28.2391  -12.4209   18.2592 H         1 DDD         0.0600 
   3714 H         -29.3891  -13.4829   17.5782 H         1 DDD         0.0600 
   3715 H         -26.9591  -14.4189   19.0422 H         1 DDD         0.0300 
   3716 H         -27.5721  -14.0739   16.1442 H         1 DDD         0.0600 
   3717 H         -26.6631  -15.3689   16.7122 H         1 DDD         0.0600 
   3718 H         -24.9581  -13.7929   17.9062 H         1 DDD         0.0300 
   3719 H         -24.4111  -12.4979   15.6212 H         1 DDD         0.0600 
   3720 H         -25.4871  -13.4839   14.8612 H         1 DDD         0.0600 
   3721 H         -24.1691  -15.3939   16.0912 H         1 DDD         0.0600 
   3722 H         -22.0401  -13.0649   16.0292 H         1 DDD         0.0600 
   3723 H         -22.7051  -13.8839   17.3552 H         1 DDD         0.0600 
   3724 H         -21.7621  -16.0279   16.1582 H         1 DDD         0.0600 
   3725 H         -20.8821  -14.8029   14.2742 H         1 DDD         0.0600 
   3726 H         -19.7541  -13.9129   15.2892 H         1 DDD         0.0600 
   3727 H         -19.3501  -16.5789   15.9222 H         1 DDD         0.0600 
   3728 H         -17.9931  -15.3839   13.3702 H         1 DDD         0.0600 
   3729 H         -17.4221  -16.7489   14.0382 H         1 DDD         0.0600 
   3730 H         -15.9611  -15.5399   14.7092 H         1 DDD         0.0300 
   3731 H         -15.8771   -7.4059   21.3662 H         1 DDD         0.0600 
   3732 H         -16.3161   -9.0769   21.1052 H         1 DDD         0.0600 
   3733 H         -17.9641   -8.3129   19.4442 H         1 DDD         0.0300 
   3734 H         -18.6111   -7.7259   22.2762 H         1 DDD         0.0600 
   3735 H         -18.6321   -9.2739   21.5172 H         1 DDD         0.0600 
   3736 H         -20.9401   -8.5439   21.7172 H         1 DDD         0.0300 
   3737 H         -20.2291   -6.0779   20.0182 H         1 DDD         0.0600 
   3738 H         -20.5741   -6.0899   21.7112 H         1 DDD         0.0600 
   3739 H         -22.5271   -6.9579   19.5232 H         1 DDD         0.0300 
   3740 H         -23.0741   -6.2059   22.3772 H         1 DDD         0.0600 
   3741 H         -22.9531   -7.8329   21.7872 H         1 DDD         0.0600 
   3742 H         -24.9131   -5.8409   20.6452 H         1 DDD         0.0300 
   3743 H         -25.5271   -6.2229   23.0422 H         1 DDD         0.0600 
   3744 H         -25.4901   -7.8729   22.8422 H         1 DDD         0.0600 
   3745 H         -27.4211   -7.6539   21.0472 H         1 DDD         0.0300 
   3746 H         -28.1341   -6.4619   23.8542 H         1 DDD         0.0600 
   3747 H         -27.8301   -8.0849   23.4832 H         1 DDD         0.0600 
   3748 H         -30.0491   -6.2739   22.5062 H         1 DDD         0.0300 
   3749 H         -30.2381   -7.5719   23.6612 H         1 DDD         0.0300 
   3750 H         -32.1611  -10.9159   19.4502 H         1 DDD         0.0600 
   3751 H         -31.8961  -10.7089   21.0722 H         1 DDD         0.0600 
   3752 H         -30.8411   -8.5519   18.9812 H         1 DDD         0.0600 
   3753 H         -32.7701   -7.5499   19.3072 H         1 DDD         0.4180 
   3754 H         -27.0101  -10.0199   17.8082 H         1 DDD         0.0600 
   3755 H         -26.3591   -9.9739   19.3642 H         1 DDD         0.0600 
   3756 H         -24.2891   -9.0159   17.5892 H         1 DDD         0.0600 
   3757 H         -25.6691   -7.2889   16.5082 H         1 DDD         0.4180 
   3758 H         -23.2191  -13.8699   13.9402 H         1 DDD         0.4180 
   3759 H         -20.1241  -16.5689   13.2962 H         1 DDD         0.4180 
   3760 H         -31.3331  -16.4209   19.3592 H         1 DDD         0.0600 
   3761 H         -30.1181  -16.8389   20.6162 H         1 DDD         0.0600 
   3762 H         -30.4011  -18.2629   17.8982 H         1 DDD         0.0600 
   3763 H         -28.2001  -18.8579   18.5192 H         1 DDD         0.4180 
   3764 H         -29.7541   -3.7239   20.0242 H         1 DDD         0.0600 
   3765 H         -28.3311   -3.3239   20.9202 H         1 DDD         0.0600 
   3766 H         -27.5901   -4.5489   18.3972 H         1 DDD         0.0600 
   3767 H         -28.3661   -2.6319   17.2292 H         1 DDD         0.4180 
   3768 H         -17.1811  -16.8039   16.4982 H         1 DDD         0.0600 
   3769 H         -17.5401  -15.3279   17.2692 H         1 DDD         0.0600 
   3770 H         -15.0851  -14.6569   17.1772 H         1 DDD         0.0600 
   3771 H         -14.2551  -16.5789   15.6742 H         1 DDD         0.0600 
   3772 H         -14.7311  -17.6869   16.9682 H         1 DDD         0.0600 
   3773 H         -12.9501  -16.6609   18.4602 H         1 DDD         0.0300 
   3774 H         -12.0261  -17.5349   15.7272 H         1 DDD         0.0600 
   3775 H         -12.5061  -18.6219   16.9292 H         1 DDD         0.0600 
   3776 H         -10.2641  -16.6839   17.4262 H         1 DDD         0.0300 
   3777 H          -9.8411  -18.0199   15.1992 H         1 DDD         0.0600 
   3778 H          -9.3751  -19.3659   16.1022 H         1 DDD         0.0600 
   3779 H          -7.5181  -17.9689   15.4412 H         1 DDD         0.0300 
   3780 H          -7.5941  -19.4599   17.6022 H         1 DDD         0.0600 
   3781 H          -7.6091  -17.8929   18.4402 H         1 DDD         0.0600 
   3782 H          -5.2751  -17.3919   17.4042 H         1 DDD         0.0600 
   3783 H          -5.0811  -19.9219   18.9852 H         1 DDD         0.0600 
   3784 H          -5.1271  -18.3529   19.4762 H         1 DDD         0.0600 
   3785 H          -2.9151  -17.9099   17.9082 H         1 DDD         0.0600 
   3786 H          -3.1551   -6.4249   15.3782 H         1 DDD         0.0600 
   3787 H          -3.8351   -6.9209   16.9372 H         1 DDD         0.0600 
   3788 H          -4.2841   -8.3479   14.2882 H         1 DDD         0.0300 
   3789 H          -5.0191   -9.1059   17.0052 H         1 DDD         0.0600 
   3790 H          -4.4621  -10.0939   15.6482 H         1 DDD         0.0600 
   3791 H          -7.2721   -9.1039   15.0202 H         1 DDD         0.0300 
   3792 H          -6.9831  -10.1389   17.7812 H         1 DDD         0.0600 
   3793 H          -8.4151  -10.2729   16.9502 H         1 DDD         0.0600 
   3794 H          -8.0251   -7.4459   16.7182 H         1 DDD         0.0600 
   3795 H          -8.9121   -7.0559   18.9652 H         1 DDD         0.0600 
   3796 H          -8.7021   -8.8899   19.3192 H         1 DDD         0.0600 
   3797 H         -10.6891   -8.0349   17.2522 H         1 DDD         0.0300 
   3798 H         -11.1381   -6.5429   19.1842 H         1 DDD         0.0600 
   3799 H         -11.2161   -7.9229   20.1922 H         1 DDD         0.0600 
   3800 H         -12.9351   -8.5989   18.1502 H         1 DDD         0.0600 
   3801 H         -13.7441   -6.9859   20.5092 H         1 DDD         0.0600 
   3802 H         -13.5411   -8.6709   20.6482 H         1 DDD         0.0600 
   3803 H         -15.4641   -7.4849   18.6062 H         1 DDD         0.0300 
   3804 H         -16.4001  -10.7649   15.0082 H         1 DDD         0.0600 
   3805 H         -17.4181  -11.6279   16.0682 H         1 DDD         0.0600 
   3806 H         -14.3721  -11.1419   16.5922 H         1 DDD         0.0600 
   3807 H         -16.2901  -12.0849   18.4852 H         1 DDD         0.4180 
   3808 H          -8.8271  -13.8639   15.2702 H         1 DDD         0.0600 
   3809 H          -7.7151  -14.0079   16.6522 H         1 DDD         0.0600 
   3810 H          -5.7571  -13.7889   14.8252 H         1 DDD         0.0600 
   3811 H          -7.7401  -12.2929   13.6522 H         1 DDD         0.4180 
   3812 H         -10.6681  -13.4379   16.2162 H         1 DDD         0.0600 
   3813 H         -12.2181  -12.6289   16.2782 H         1 DDD         0.0600 
   3814 H         -11.1291  -11.9979   18.7942 H         1 DDD         0.0600 
   3815 H          -8.9801  -11.9899   18.6362 H         1 DDD         0.4180 
   3816 H         -11.7181  -20.2819   19.7652 H         1 DDD         0.0600 
   3817 H         -12.0141  -20.0519   21.4302 H         1 DDD         0.0600 
   3818 H          -9.2501  -19.9919   20.0862 H         1 DDD         0.0600 
   3819 H          -8.9411  -18.1499   21.5212 H         1 DDD         0.4180 
   3820 H          -4.5201  -19.3749   16.3322 H         1 DDD         0.4180 
   3821 H         -16.1981  -15.1869   19.0362 H         1 DDD         0.4180 
   3822 H          -6.5811   -8.0889   19.0162 H         1 DDD         0.4180 
   3823 H         -18.8281   -4.0309   19.1822 H         1 DDD         0.0600 
   3824 H         -18.3971   -3.1819   20.5182 H         1 DDD         0.0600 
   3825 H         -15.8111   -3.7319   19.3112 H         1 DDD         0.0600 
   3826 H         -16.1121   -3.6509   17.2402 H         1 DDD         0.4180 
   3827 H          -6.8301   -5.0749   12.5832 H         1 DDD         0.0600 
   3828 H          -7.5721   -5.7129   14.1002 H         1 DDD         0.0600 
   3829 H          -5.4011   -4.3659   15.1612 H         1 DDD         0.0600 
   3830 H          -7.8311   -3.2449   14.6742 H         1 DDD         0.4180 
   3831 H          -2.7971  -18.8439   20.4302 H         1 DDD         0.0600 
   3832 H          -2.7851  -20.4309   19.6672 H         1 DDD         0.0600 
   3833 H          -0.5451  -19.5909   20.5052 H         1 DDD         0.0600 
   3834 H          -1.2431  -17.1169   19.7642 H         1 DDD         0.0600 
   3835 H          -0.8201  -17.4409   18.2812 H         1 DDD         0.0600 
   3836 H           0.9289  -17.4149   20.7752 H         1 DDD         0.0300 
   3837 H           1.8959  -18.2879   18.0652 H         1 DDD         0.0600 
   3838 H           1.8939  -19.2159   19.4582 H         1 DDD         0.0600 
   3839 H           3.4769  -16.6829   19.1222 H         1 DDD         0.0600 
   3840 H           4.2069  -18.6879   17.7822 H         1 DDD         0.0600 
   3841 H           4.3879  -19.6709   19.1372 H         1 DDD         0.0600 
   3842 H           6.3549  -18.4169   19.8992 H         1 DDD         0.0300 
   3843 H           6.7869  -18.4559   16.8842 H         1 DDD         0.0600 
   3844 H           6.7759  -19.7959   17.9352 H         1 DDD         0.0600 
   3845 H           8.7429  -18.7939   19.3092 H         1 DDD         0.0600 
   3846 H           8.9119  -17.1479   16.8122 H         1 DDD         0.0600 
   3847 H           8.6789  -16.5949   18.4652 H         1 DDD         0.0600 
   3848 H          11.0229  -16.1939   17.6292 H         1 DDD         0.0600 
   3849 H          10.8319   -9.3109   16.3182 H         1 DDD         0.0600 
   3850 H          10.1329   -8.7049   17.8262 H         1 DDD         0.0600 
   3851 H           8.7669  -10.2489   15.6232 H         1 DDD         0.0300 
   3852 H           6.9349   -8.4789   16.8512 H         1 DDD         0.0600 
   3853 H           7.6049   -9.4089   18.1332 H         1 DDD         0.0600 
   3854 H           6.9379  -11.1939   15.9192 H         1 DDD         0.0300 
   3855 H           4.5309  -10.0639   17.3332 H         1 DDD         0.0600 
   3856 H           4.6549  -11.4159   16.1062 H         1 DDD         0.0600 
   3857 H           5.2239   -9.7959   14.3892 H         1 DDD         0.0300 
   3858 H           2.9739  -10.4319   14.3182 H         1 DDD         0.0600 
   3859 H           2.9689   -8.6849   14.2542 H         1 DDD         0.0600 
   3860 H           2.6519   -9.1659   17.0102 H         1 DDD         0.0300 
   3861 H           1.1329   -7.7079   15.7262 H         1 DDD         0.0600 
   3862 H           0.5259   -8.6329   16.9582 H         1 DDD         0.0600 
   3863 H          -0.5871  -10.1779   15.5102 H         1 DDD         0.0600 
   3864 H          -2.0241   -8.7889   14.0122 H         1 DDD         0.0600 
   3865 H          -1.0391   -7.4919   14.2952 H         1 DDD         0.0600 
   3866 H          -1.3421   -7.4119   16.6002 H         1 DDD         0.0300 
   3867 H          -0.7371  -11.0099   19.5492 H         1 DDD         0.0600 
   3868 H          -1.3001  -11.6059   17.9262 H         1 DDD         0.0600 
   3869 H          -3.5661  -10.9879   18.6272 H         1 DDD         0.0600 
   3870 H          -2.3761   -9.6019   20.8032 H         1 DDD         0.4180 
   3871 H           0.8279  -13.2169   19.1592 H         1 DDD         0.0600 
   3872 H           2.5639  -13.8419   19.2382 H         1 DDD         0.0600 
   3873 H           1.3539  -13.3139   16.4952 H         1 DDD         0.0600 
   3874 H           3.2999  -14.4189   17.1232 H         1 DDD         0.4180 
   3875 H           3.2939  -17.1079   21.2172 H         1 DDD         0.4180 
   3876 H          10.1259  -19.5329   17.6972 H         1 DDD         0.4180 
   3877 H           0.7539   -8.8239   13.3292 H         1 DDD         0.4180 
   3878 H          11.3359  -18.1859   19.8942 H         1 DDD         0.0600 
   3879 H          10.2759  -16.8089   20.1692 H         1 DDD         0.0600 
   3880 H          12.3959  -15.3979   19.3612 H         1 DDD         0.0600 
   3881 H          13.6459  -17.7969   18.9722 H         1 DDD         0.0600 
   3882 H          14.0739  -17.6149   20.6242 H         1 DDD         0.0600 
   3883 H          15.7799  -16.9199   19.2552 H         1 DDD         0.0300 
   3884 H          14.9459  -15.5839   21.4782 H         1 DDD         0.0600 
   3885 H          14.9749  -14.2029   20.5222 H         1 DDD         0.0600 
   3886 H          17.3909  -15.2329   19.7112 H         1 DDD         0.0600 
   3887 H          16.9789  -13.7329   22.3422 H         1 DDD         0.0600 
   3888 H          16.8329  -12.9239   20.7932 H         1 DDD         0.0600 
   3889 H          19.4339  -13.8979   22.0082 H         1 DDD         0.0300 
   3890 H          18.3129  -11.6519   22.5462 H         1 DDD         0.0600 
   3891 H          18.7389  -11.1509   21.0402 H         1 DDD         0.0600 
   3892 H          21.0419  -11.9419   21.4192 H         1 DDD         0.0300 
   3893 H          20.5479   -9.7469   23.4642 H         1 DDD         0.0600 
   3894 H          20.3779   -9.5219   21.7032 H         1 DDD         0.0600 
   3895 H          22.7529  -10.4979   23.2972 H         1 DDD         0.0300 
   3896 H          22.0349   -9.9179   16.2882 H         1 DDD         0.0600 
   3897 H          21.7629   -9.1769   14.6612 H         1 DDD         0.0600 
   3898 H          21.9059   -7.7969   17.3902 H         1 DDD         0.0300 
   3899 H          19.6319   -8.4689   15.5812 H         1 DDD         0.0600 
   3900 H          19.3789   -7.2149   16.8042 H         1 DDD         0.0600 
   3901 H          20.1839   -8.8189   18.4792 H         1 DDD         0.0300 
   3902 H          18.0719   -8.5239   19.0542 H         1 DDD         0.0600 
   3903 H          17.9959  -10.1319   18.7552 H         1 DDD         0.0600 
   3904 H          16.9299   -9.7379   16.4512 H         1 DDD         0.0600 
   3905 H          14.7299   -9.0129   17.4002 H         1 DDD         0.0600 
   3906 H          15.5069   -8.7479   18.9492 H         1 DDD         0.0600 
   3907 H          16.0239  -11.1779   19.1202 H         1 DDD         0.0300 
   3908 H          13.9499  -10.3139   20.2042 H         1 DDD         0.0600 
   3909 H          13.7859  -11.9119   19.5142 H         1 DDD         0.0600 
   3910 H          12.7559  -10.8479   17.4902 H         1 DDD         0.0300 
   3911 H          10.8989  -10.4199   19.8142 H         1 DDD         0.0600 
   3912 H          11.4419  -11.9339   19.3512 H         1 DDD         0.0600 
   3913 H           9.3359  -11.2689   18.1252 H         1 DDD         0.0300 
   3914 H           9.6409  -14.0539   14.1862 H         1 DDD         0.0600 
   3915 H           9.1719  -14.6969   15.7382 H         1 DDD         0.0600 
   3916 H          11.7379  -14.5769   16.3252 H         1 DDD         0.0600 
   3917 H          11.4349  -12.5929   14.3972 H         1 DDD         0.4180 
   3918 H          22.2199  -13.5309   18.7822 H         1 DDD         0.0600 
   3919 H          21.4579  -14.8339   17.9462 H         1 DDD         0.0600 
   3920 H          19.6589  -13.1489   17.2052 H         1 DDD         0.0600 
   3921 H          21.2079  -11.9949   15.8592 H         1 DDD         0.4180 
   3922 H          14.9459  -15.1459   15.0202 H         1 DDD         0.0600 
   3923 H          14.1789  -14.2669   16.2472 H         1 DDD         0.0600 
   3924 H          17.2219  -13.7869   15.6832 H         1 DDD         0.0600 
   3925 H          14.9569  -12.3929   15.0622 H         1 DDD         0.4180 
   3926 H          17.5259  -15.5799   22.3672 H         1 DDD         0.4180 
   3927 H          11.5389  -15.3859   21.3432 H         1 DDD         0.4180 
   3928 H          16.5169   -7.1259   17.4332 H         1 DDD         0.4180 
   3929 H          23.5649  -14.7619   25.1162 H         1 DDD         0.0600 
   3930 H          22.0849  -15.7599   24.6872 H         1 DDD         0.0600 
   3931 H          22.1659  -12.9089   25.9022 H         1 DDD         0.0600 
   3932 H          20.4329  -13.9199   26.6062 H         1 DDD         0.4180 
   3933 H          13.6489   -6.7619   18.3752 H         1 DDD         0.0600 
   3934 H          11.9579   -6.2009   18.3702 H         1 DDD         0.0600 
   3935 H          13.1629   -4.5779   19.6882 H         1 DDD         0.0600 
   3936 H          12.0299   -5.4039   21.6992 H         1 DDD         0.4180 
   3937 H          22.4509   -8.2929   24.2152 H         1 DDD         0.0600 
   3938 H          23.8989   -8.4169   23.2682 H         1 DDD         0.0600 
   3939 H          22.5459   -7.6919   22.5222 H         1 DDD         0.0600 
   3940 H          24.3499  -10.7409   14.8792 H         1 DDD         0.0600 
   3941 H          23.8769   -9.8929   13.5032 H         1 DDD         0.0600 
   3942 H          25.3719   -9.4769   14.4692 H         1 DDD         0.0600 
   3943 H          23.8409   -7.7419   15.0732 H         1 DDD         0.0300 
   3944 H          25.1429  -10.3399   20.2012 H         1 DDD         0.0600 
   3945 H          24.1189  -10.5229   18.6232 H         1 DDD         0.0600 
   3946 H          25.0639   -7.8739   19.7182 H         1 DDD         0.0600 
   3947 H          26.9979   -8.3479   18.2992 H         1 DDD         0.4180 
   3948 H          -0.4011  -19.7119   17.6722 H         1 DDD         0.4180 
   3949 H         -25.6771    1.2591   20.2452 H         1 DDD         0.0300 
   3950 H         -25.5051    2.3781   18.9472 H         1 DDD         0.0300 
   3951 H         -27.2941    1.1131   17.6692 H         1 DDD         0.0600 
   3952 H         -27.7731    0.2791   19.0242 H         1 DDD         0.0600 
   3953 H         -25.0891   -0.4489   18.9602 H         1 DDD         0.0300 
   3954 H         -25.8971   -0.7449   16.1012 H         1 DDD         0.0600 
   3955 H         -24.4741   -1.2209   16.8182 H         1 DDD         0.0600 
   3956 H         -24.0871    0.6721   15.2742 H         1 DDD         0.0300 
   3957 H         -23.6951    1.5071   18.2462 H         1 DDD         0.0600 
   3958 H         -23.2921    2.5061   16.8632 H         1 DDD         0.0600 
   3959 H         -21.8871    0.6201   15.9342 H         1 DDD         0.0300 
   3960 H         -21.0611    1.9911   18.6182 H         1 DDD         0.0600 
   3961 H         -21.1421    2.7871   17.0792 H         1 DDD         0.0600 
   3962 H         -19.3521    1.6001   16.0732 H         1 DDD         0.0600 
   3963 H         -19.4931   -0.6999   16.9712 H         1 DDD         0.0600 
   3964 H         -19.2731    0.0481   18.4962 H         1 DDD         0.0600 
   3965 H         -16.9041    0.6951   18.0222 H         1 DDD         0.0300 
   3966 H         -17.3841    1.1691   15.5312 H         1 DDD         0.0600 
   3967 H         -17.1791   -0.4949   15.2632 H         1 DDD         0.0600 
   3968 H         -15.1041    1.0211   14.7672 H         1 DDD         0.0300 
   3969 H         -18.3171    3.1661   17.1592 H         1 DDD         0.4180 
   3970 H         -16.4061    7.3141   14.1922 H         1 DDD         0.0600 
   3971 H         -15.9451    8.8511   13.6092 H         1 DDD         0.0600 
   3972 H         -17.0811    8.3081   16.2772 H         1 DDD         0.0300 
   3973 H         -18.5301    7.2081   14.6242 H         1 DDD         0.0600 
   3974 H         -18.5741    8.7551   13.7672 H         1 DDD         0.0600 
   3975 H         -19.8951    9.8961   15.5932 H         1 DDD         0.0600 
   3976 H         -20.8471    7.0931   14.9972 H         1 DDD         0.0600 
   3977 H         -21.2101    8.4171   13.9262 H         1 DDD         0.0600 
   3978 H         -22.3171    7.8341   16.6852 H         1 DDD         0.0300 
   3979 H         -23.3321    6.8191   14.6222 H         1 DDD         0.0600 
   3980 H         -23.8061    8.3851   14.1542 H         1 DDD         0.0600 
   3981 H         -24.6291    7.1751   16.8422 H         1 DDD         0.0300 
   3982 H         -26.4481    8.8851   15.2242 H         1 DDD         0.0600 
   3983 H         -25.2101    9.6901   16.2102 H         1 DDD         0.0600 
   3984 H         -27.4741    7.9001   17.1372 H         1 DDD         0.0300 
   3985 H         -25.2981    8.8651   18.9912 H         1 DDD         0.0600 
   3986 H         -25.6761    7.1631   18.5992 H         1 DDD         0.0600 
   3987 H         -27.7701    8.9311   20.0032 H         1 DDD         0.0300 
   3988 H         -26.6441    7.7401   20.7762 H         1 DDD         0.0300 
   3989 H         -19.4591    7.4391   16.7252 H         1 DDD         0.4180 
   3990 H         -29.5381    3.5471   20.9222 H         1 DDD         0.0600 
   3991 H         -28.3411    4.5901   21.4512 H         1 DDD         0.0600 
   3992 H         -29.5551    5.2171   18.8752 H         1 DDD         0.0600 
   3993 H         -31.5351    6.1621   19.7752 H         1 DDD         0.4180 
   3994 H         -28.0911    2.8701   14.5922 H         1 DDD         0.0600 
   3995 H         -27.5171    3.2591   16.1852 H         1 DDD         0.0600 
   3996 H         -26.5111    4.7051   13.6202 H         1 DDD         0.0600 
   3997 H         -27.9081    6.0561   14.2532 H         1 DDD         0.4180 
   3998 H         -28.5691   12.2031   16.8622 H         1 DDD         0.0600 
   3999 H         -28.9201   11.9691   18.5682 H         1 DDD         0.0600 
   4000 H         -26.6551   14.0471   17.6482 H         1 DDD         0.0600 
   4001 H         -28.2421   15.4581   17.7072 H         1 DDD         0.4180 
   4002 H         -14.9371   -1.3609   15.1302 H         1 DDD         0.0600 
   4003 H         -14.3551   -1.0349   16.8452 H         1 DDD         0.0600 
   4004 H         -12.7481    0.6051   15.9732 H         1 DDD         0.0300 
   4005 H         -13.4611    0.9231   13.6822 H         1 DDD         0.0600 
   4006 H         -12.8851   -0.5869   13.2952 H         1 DDD         0.0600 
   4007 H         -11.3901    1.5151   12.8312 H         1 DDD         0.0300 
   4008 H         -10.3051   -0.8109   12.5382 H         1 DDD         0.0600 
   4009 H         -10.0901   -0.8329   14.1962 H         1 DDD         0.0600 
   4010 H          -9.0111    1.5071   12.6622 H         1 DDD         0.0600 
   4011 H          -7.9961   -0.6939   11.5322 H         1 DDD         0.0600 
   4012 H          -7.6841   -1.2329   13.0372 H         1 DDD         0.0600 
   4013 H          -5.6691   -0.2239   11.5182 H         1 DDD         0.0300 
   4014 H          -5.8551    0.9471   14.2692 H         1 DDD         0.0600 
   4015 H          -4.5751    1.3621   13.2662 H         1 DDD         0.0600 
   4016 H          -4.1291   -0.3629   14.8782 H         1 DDD         0.0300 
   4017 H          -3.3001   -0.6999   12.1212 H         1 DDD         0.0600 
   4018 H          -3.0331   -2.0269   13.1982 H         1 DDD         0.0600 
   4019 H          -2.3271    0.0101   14.8382 H         1 DDD         0.0300 
   4020 H          -2.1331    8.4781   15.6382 H         1 DDD         0.0600 
   4021 H          -2.7451    6.8701   15.4492 H         1 DDD         0.0600 
   4022 H          -3.6601    7.3431   13.0392 H         1 DDD         0.0600 
   4023 H          -5.2811    9.0351   14.8882 H         1 DDD         0.0600 
   4024 H          -5.0541    7.4321   15.2792 H         1 DDD         0.0600 
   4025 H          -5.9281    8.3041   12.4922 H         1 DDD         0.0300 
   4026 H          -7.5361    7.7251   14.9572 H         1 DDD         0.0600 
   4027 H          -8.1181    7.2801   13.3102 H         1 DDD         0.0600 
   4028 H          -7.9061    9.5251   12.6112 H         1 DDD         0.0300 
   4029 H          -9.9141   10.4061   13.9022 H         1 DDD         0.0600 
   4030 H         -10.0731    8.6911   13.5802 H         1 DDD         0.0600 
   4031 H          -9.2511    8.3661   15.9852 H         1 DDD         0.0600 
   4032 H         -11.4821    8.5621   16.8992 H         1 DDD         0.0600 
   4033 H         -11.5941    7.8341   15.2942 H         1 DDD         0.0600 
   4034 H         -12.7201    9.7001   14.3032 H         1 DDD         0.0300 
   4035 H         -14.5761   10.2071   15.7492 H         1 DDD         0.0600 
   4036 H         -13.8321    9.2771   16.9482 H         1 DDD         0.0600 
   4037 H         -14.0001    7.6021   14.5812 H         1 DDD         0.0300 
   4038 H         -14.4281    3.2591   18.5362 H         1 DDD         0.0600 
   4039 H         -13.2711    3.5841   17.1532 H         1 DDD         0.0600 
   4040 H         -15.6291    5.3151   18.0212 H         1 DDD         0.0600 
   4041 H         -12.9541    5.5141   18.3672 H         1 DDD         0.4180 
   4042 H          -5.3391    4.0421    9.6292 H         1 DDD         0.0600 
   4043 H          -7.0081    3.8461   10.1142 H         1 DDD         0.0600 
   4044 H          -5.8801    3.8371   12.5952 H         1 DDD         0.0600 
   4045 H          -3.9671    5.5021   11.5622 H         1 DDD         0.4180 
   4046 H         -11.4121    3.5031   16.7092 H         1 DDD         0.0600 
   4047 H          -9.7161    3.2941   16.3172 H         1 DDD         0.0600 
   4048 H         -11.4991    5.6151   15.3732 H         1 DDD         0.0600 
   4049 H          -9.0161    6.2511   15.9762 H         1 DDD         0.4180 
   4050 H          -8.1141    1.7871   14.3652 H         1 DDD         0.4180 
   4051 H         -17.4761   12.6061   15.0242 H         1 DDD         0.0600 
   4052 H         -18.0471   13.0971   16.6302 H         1 DDD         0.0600 
   4053 H         -15.3651   13.1531   15.4962 H         1 DDD         0.0600 
   4054 H         -15.7571   15.2171   16.3212 H         1 DDD         0.4180 
   4055 H          -1.4871   17.1451   14.8702 H         1 DDD         0.0600 
   4056 H          -1.8171   15.4271   15.0052 H         1 DDD         0.0600 
   4057 H          -3.8311   16.5911   15.8972 H         1 DDD         0.0600 
   4058 H          -2.1781   17.6651   17.6962 H         1 DDD         0.4180 
   4059 H          -0.2281   -0.8139   12.9722 H         1 DDD         0.0600 
   4060 H          -0.9711   -2.0759   13.9932 H         1 DDD         0.0600 
   4061 H          -0.0451    0.5341   15.1762 H         1 DDD         0.0600 
   4062 H           1.6509   -2.0179   15.0222 H         1 DDD         0.0600 
   4063 H           2.2529   -0.6709   15.8112 H         1 DDD         0.0600 
   4064 H           1.6879   -0.0319   12.9932 H         1 DDD         0.0300 
   4065 H           4.1419   -0.7429   12.4592 H         1 DDD         0.0600 
   4066 H           3.0489   -2.0799   12.7592 H         1 DDD         0.0600 
   4067 H           4.2069   -1.1799   15.3192 H         1 DDD         0.0300 
   4068 H           6.1459   -0.3069   13.8902 H         1 DDD         0.0600 
   4069 H           6.1449   -1.8859   13.1202 H         1 DDD         0.0600 
   4070 H           6.9409   -2.8849   15.2402 H         1 DDD         0.0600 
   4071 H           9.0489   -1.6219   15.9142 H         1 DDD         0.0600 
   4072 H           8.5789   -0.2409   15.1062 H         1 DDD         0.0600 
   4073 H           8.6049   -1.8429   12.8532 H         1 DDD         0.0300 
   4074 H          10.1589   -0.1569   12.8662 H         1 DDD         0.0600 
   4075 H          10.9909   -1.6789   12.8022 H         1 DDD         0.0600 
   4076 H          11.1059   -1.1249   15.6172 H         1 DDD         0.0300 
   4077 H           6.6089   -0.3229   16.2182 H         1 DDD         0.4180 
   4078 H          10.8809    7.5801   19.5592 H         1 DDD         0.0600 
   4079 H           9.9279    6.1981   19.3812 H         1 DDD         0.0600 
   4080 H           9.6729    7.8601   16.9562 H         1 DDD         0.0300 
   4081 H           7.7549    6.8741   19.0742 H         1 DDD         0.0600 
   4082 H           8.4669    5.9401   17.7042 H         1 DDD         0.0600 
   4083 H           6.9929    8.5041   17.3242 H         1 DDD         0.0600 
   4084 H           5.7579    5.7091   17.6062 H         1 DDD         0.0600 
   4085 H           5.3419    6.5251   16.2922 H         1 DDD         0.0600 
   4086 H           4.5649    8.5491   17.6872 H         1 DDD         0.0300 
   4087 H           2.7489    7.7831   18.7562 H         1 DDD         0.0600 
   4088 H           3.2019    6.0961   18.7022 H         1 DDD         0.0600 
   4089 H           1.5459    6.5081   17.2072 H         1 DDD         0.0300 
   4090 H           3.5219    7.7061   15.3012 H         1 DDD         0.0600 
   4091 H           2.6319    8.7451   16.3252 H         1 DDD         0.0600 
   4092 H           1.6779    6.7521   14.1552 H         1 DDD         0.0600 
   4093 H           0.0269    8.8581   15.1742 H         1 DDD         0.0600 
   4094 H           0.0209    7.4841   16.1622 H         1 DDD         0.0600 
   4095 H          -0.8681    7.8151   13.3312 H         1 DDD         0.0300 
   4096 H           7.4729    6.5661   15.4712 H         1 DDD         0.4180 
   4097 H          -0.2531    2.8481   11.2622 H         1 DDD         0.0600 
   4098 H          -1.9661    3.4321   11.4232 H         1 DDD         0.0600 
   4099 H          -1.6061    3.3881   14.0122 H         1 DDD         0.0600 
   4100 H           0.5079    4.1351   14.4422 H         1 DDD         0.4180 
   4101 H           4.8649    3.1491   14.2052 H         1 DDD         0.0600 
   4102 H           3.3649    4.0221   13.6772 H         1 DDD         0.0600 
   4103 H           2.6459    2.3601   15.9432 H         1 DDD         0.0600 
   4104 H           4.0279    3.1521   17.5512 H         1 DDD         0.4180 
   4105 H           2.8559    8.6591   13.7772 H         1 DDD         0.4180 
   4106 H          13.0969   -1.6339   14.0112 H         1 DDD         0.0600 
   4107 H          13.3319   -0.6849   15.3952 H         1 DDD         0.0600 
   4108 H          13.1219    1.4841   13.5922 H         1 DDD         0.0600 
   4109 H          15.3539   -0.6039   13.5032 H         1 DDD         0.0600 
   4110 H          15.2419    0.5071   14.7412 H         1 DDD         0.0600 
   4111 H          15.5549    1.6811   12.0212 H         1 DDD         0.0300 
   4112 H          17.7149    1.8131   12.1832 H         1 DDD         0.0600 
   4113 H          17.3619    0.2281   12.4342 H         1 DDD         0.0600 
   4114 H          18.3419    2.1541   14.6172 H         1 DDD         0.0600 
   4115 H          19.4439   -0.6079   14.0762 H         1 DDD         0.0600 
   4116 H          20.2809    0.6171   14.8362 H         1 DDD         0.0600 
   4117 H          19.7829    0.5941   11.9612 H         1 DDD         0.0300 
   4118 H          22.2329    0.4981   11.6552 H         1 DDD         0.0600 
   4119 H          21.4999   -0.8399   12.3282 H         1 DDD         0.0600 
   4120 H          22.3189    0.5641   14.5652 H         1 DDD         0.0300 
   4121 H          23.7499    1.7581   12.9552 H         1 DDD         0.0600 
   4122 H          24.6109    0.1771   12.6782 H         1 DDD         0.0600 
   4123 H          24.2139    1.3751   15.3802 H         1 DDD         0.0300 
   4124 H          23.0529    6.5221   15.2542 H         1 DDD         0.0600 
   4125 H          22.5269    8.1811   15.1632 H         1 DDD         0.0600 
   4126 H          23.7979    6.7971   17.6952 H         1 DDD         0.0300 
   4127 H          20.9199    7.3451   17.1172 H         1 DDD         0.0600 
   4128 H          21.5129    5.7631   16.6762 H         1 DDD         0.0600 
   4129 H          21.4419    7.1131   19.4782 H         1 DDD         0.0600 
   4130 H          19.5919    5.6441   20.0542 H         1 DDD         0.0600 
   4131 H          19.6359    4.7741   18.6232 H         1 DDD         0.0600 
   4132 H          18.5069    6.4971   17.4702 H         1 DDD         0.0600 
   4133 H          17.5499    6.4861   20.3782 H         1 DDD         0.0600 
   4134 H          17.3329    5.1061   19.4222 H         1 DDD         0.0600 
   4135 H          16.1329    7.7221   18.2822 H         1 DDD         0.0300 
   4136 H          15.4009    7.5821   20.8262 H         1 DDD         0.0600 
   4137 H          14.9449    5.9521   20.5322 H         1 DDD         0.0600 
   4138 H          13.8789    8.1761   18.8802 H         1 DDD         0.0600 
   4139 H          12.4799    5.5941   19.9312 H         1 DDD         0.0600 
   4140 H          13.5789    5.4961   18.7182 H         1 DDD         0.0600 
   4141 H          12.0959    7.1771   17.2992 H         1 DDD         0.0300 
   4142 H           9.3989    2.5991   16.3182 H         1 DDD         0.0600 
   4143 H          10.8169    2.9461   17.4102 H         1 DDD         0.0600 
   4144 H          12.0369    3.5151   15.3502 H         1 DDD         0.0600 
   4145 H          10.8879    4.4731   13.7222 H         1 DDD         0.4180 
   4146 H          21.8989    4.1391   11.3452 H         1 DDD         0.0600 
   4147 H          21.1859    5.2261   12.4842 H         1 DDD         0.0600 
   4148 H          23.6449    4.8451   13.7202 H         1 DDD         0.0600 
   4149 H          24.7559    4.6661   11.4232 H         1 DDD         0.4180 
   4150 H          15.8819    5.2541   13.9282 H         1 DDD         0.0600 
   4151 H          14.1699    5.5001   14.0712 H         1 DDD         0.0600 
   4152 H          15.9569    3.8461   16.0072 H         1 DDD         0.0600 
   4153 H          14.5209    3.9821   17.4682 H         1 DDD         0.4180 
   4154 H          17.8099    0.9991   16.2462 H         1 DDD         0.4180 
   4155 H          18.6109    8.6061   18.1152 H         1 DDD         0.4180 
   4156 H          14.9099   10.2531   19.2702 H         1 DDD         0.0600 
   4157 H          13.3399   10.6341   19.8622 H         1 DDD         0.0600 
   4158 H          14.1069   12.2551   18.3022 H         1 DDD         0.0600 
   4159 H          15.8589   13.5011   19.6632 H         1 DDD         0.4180 
   4160 H          25.1249   -0.9039   15.4432 H         1 DDD         0.0600 
   4161 H          26.2979   -0.5399   14.2792 H         1 DDD         0.0600 
   4162 H          26.4489    0.2591   15.8892 H         1 DDD         0.0600 
   4163 H          24.4339    9.9511   15.7292 H         1 DDD         0.0600 
   4164 H          25.3859    9.0931   16.9292 H         1 DDD         0.0600 
   4165 H          26.1029    9.5801   15.3512 H         1 DDD         0.0600 
   4166 H          24.6309    8.0001   14.2662 H         1 DDD         0.0300 
   4167 H          27.7919    3.4231   14.2512 H         1 DDD         0.0600 
   4168 H          26.8309    4.5901   13.3332 H         1 DDD         0.0600 
   4169 H          27.2439    5.1301   16.3312 H         1 DDD         0.0600 
   4170 H          28.8299    5.6141   14.0262 H         1 DDD         0.4180 
   4171 H           0.3139   -0.9879   17.0222 H         1 DDD         0.4180 
   4172 H         -17.2191   13.4741   21.8592 H         1 DDD         0.0600 
   4173 H         -17.6541   12.3021   20.6302 H         1 DDD         0.0600 
   4174 H         -18.7721   14.2891   19.4052 H         1 DDD         0.0600 
   4175 H         -19.8501   13.8901   22.0992 H         1 DDD         0.0600 
   4176 H         -19.7871   12.5051   21.2302 H         1 DDD         0.0600 
   4177 H         -21.4611   14.9761   20.8122 H         1 DDD         0.0300 
   4178 H         -22.3041   13.0501   22.2342 H         1 DDD         0.0600 
   4179 H         -22.2861   12.0591   20.8202 H         1 DDD         0.0600 
   4180 H         -23.9501   13.6061   19.7862 H         1 DDD         0.0600 
   4181 H         -24.5861   12.6261   22.6722 H         1 DDD         0.0600 
   4182 H         -24.6181   11.6111   21.2682 H         1 DDD         0.0600 
   4183 H         -26.5331   13.8061   22.2072 H         1 DDD         0.0300 
   4184 H         -26.6421   11.3701   23.2602 H         1 DDD         0.0600 
   4185 H         -26.6261   10.7351   21.7542 H         1 DDD         0.0600 
   4186 H         -28.9681   11.7401   21.3612 H         1 DDD         0.0300 
   4187 H         -28.6201   10.3461   23.9472 H         1 DDD         0.0600 
   4188 H         -28.6001    9.5431   22.4392 H         1 DDD         0.0600 
   4189 H         -30.7041   10.6361   21.7772 H         1 DDD         0.0600 
   4190 H         -30.8661   11.0361   23.5202 H         1 DDD         0.0600 
   4191 H         -31.1211    9.0661   24.1032 H         1 DDD         0.4180 
   4192 H         -24.1191   15.3851   20.4662 H         1 DDD         0.4180 
   4193 H         -28.8071   15.4941   24.0182 H         1 DDD         0.0600 
   4194 H         -30.4951   15.6171   23.3312 H         1 DDD         0.0600 
   4195 H         -30.6981   15.7571   25.7802 H         1 DDD         0.0600 
   4196 H         -29.9611   13.6721   26.4562 H         1 DDD         0.4180 
   4197 H          -5.0531   16.9201   20.3512 H         1 DDD         0.0600 
   4198 H          -5.0511   15.7831   21.5902 H         1 DDD         0.0600 
   4199 H          -6.5631   15.4831   19.0442 H         1 DDD         0.0300 
   4200 H          -6.9241   13.7141   21.3142 H         1 DDD         0.0600 
   4201 H          -5.8471   13.3131   19.9892 H         1 DDD         0.0600 
   4202 H          -7.8861   12.1721   19.5622 H         1 DDD         0.0300 
   4203 H          -9.7641   14.3011   19.0862 H         1 DDD         0.0600 
   4204 H          -9.3511   14.3101   20.7902 H         1 DDD         0.0600 
   4205 H          -9.9141   12.1471   21.0982 H         1 DDD         0.0600 
   4206 H         -11.8941   13.4221   19.2612 H         1 DDD         0.0600 
   4207 H         -12.3061   12.0901   20.3692 H         1 DDD         0.0600 
   4208 H         -11.3091   14.8681   21.2002 H         1 DDD         0.0600 
   4209 H         -13.5541   14.9361   22.4622 H         1 DDD         0.0600 
   4210 H         -14.0171   13.4591   21.6182 H         1 DDD         0.0600 
   4211 H         -13.4931   14.7161   19.4412 H         1 DDD         0.0600 
   4212 H         -15.8191   15.8681   19.5892 H         1 DDD         0.0600 
   4213 H         -15.9171   15.5611   21.2942 H         1 DDD         0.0600 
   4214 H         -15.3191   12.8991   20.1722 H         1 DDD         0.0300 
   4215 H         -10.0681   11.7581   18.4272 H         1 DDD         0.4180 
   4216 H         -12.7861   16.5331   19.7942 H         1 DDD         0.4180 
   4217 H         -19.1491   15.8671   20.3062 H         1 DDD         0.4180 
   4218 H          -9.5951   18.4551   21.3062 H         1 DDD         0.0600 
   4219 H          -9.9781   16.8341   21.7912 H         1 DDD         0.0600 
   4220 H          -9.4491   18.4291   23.7372 H         1 DDD         0.0600 
   4221 H          -7.5421   16.8981   24.2882 H         1 DDD         0.4180 
   4222 H           8.7529   15.2051   18.7052 H         1 DDD         0.0600 
   4223 H           8.0089   16.3781   19.7302 H         1 DDD         0.0600 
   4224 H           7.2349   13.4341   19.6132 H         1 DDD         0.0600 
   4225 H           5.4459   15.7201   20.7252 H         1 DDD         0.0600 
   4226 H           6.7119   14.9611   21.7112 H         1 DDD         0.0600 
   4227 H           4.3109   13.5241   20.3312 H         1 DDD         0.0300 
   4228 H           4.6079   14.6961   22.9822 H         1 DDD         0.0600 
   4229 H           3.2749   13.5771   22.7462 H         1 DDD         0.0600 
   4230 H           3.3329   16.1521   21.0112 H         1 DDD         0.0300 
   4231 H           1.4099   13.9101   21.4952 H         1 DDD         0.0600 
   4232 H           2.3729   14.2961   20.1232 H         1 DDD         0.0600 
   4233 H           0.1889   15.0011   19.6902 H         1 DDD         0.0600 
   4234 H           0.1339   17.1061   21.9342 H         1 DDD         0.0600 
   4235 H          -0.5361   15.5351   22.3032 H         1 DDD         0.0600 
   4236 H          -1.6001   16.9481   20.0072 H         1 DDD         0.0600 
   4237 H          -2.8841   14.5181   21.5242 H         1 DDD         0.0600 
   4238 H          -1.8941   14.4411   20.0812 H         1 DDD         0.0600 
   4239 H          -4.2221   14.3591   19.2952 H         1 DDD         0.0300 
   4240 H           0.7429   16.7721   18.9622 H         1 DDD         0.4180 
   4241 H          -1.9791   18.0781   21.8422 H         1 DDD         0.4180 
   4242 H          21.8619   14.6201   15.7802 H         1 DDD         0.0600 
   4243 H          21.9599   14.4791   17.4642 H         1 DDD         0.0600 
   4244 H          19.3359   14.7771   16.2362 H         1 DDD         0.0300 
   4245 H          20.0449   15.5411   18.9642 H         1 DDD         0.0600 
   4246 H          19.0769   14.1061   18.4762 H         1 DDD         0.0600 
   4247 H          18.2269   17.0251   17.9232 H         1 DDD         0.0600 
   4248 H          18.0129   16.0321   20.3392 H         1 DDD         0.0600 
   4249 H          16.9069   14.9821   19.6062 H         1 DDD         0.0600 
   4250 H          15.6419   16.9551   18.6632 H         1 DDD         0.0600 
   4251 H          14.7689   17.5681   21.2442 H         1 DDD         0.0600 
   4252 H          15.6369   16.0371   21.5912 H         1 DDD         0.0600 
   4253 H          13.4939   15.5721   21.4842 H         1 DDD         0.0300 
   4254 H          13.0629   16.8431   18.6052 H         1 DDD         0.0600 
   4255 H          12.8089   17.6481   20.1452 H         1 DDD         0.0600 
   4256 H          11.6629   15.0521   19.0982 H         1 DDD         0.0600 
   4257 H           9.9939   16.9431   20.8982 H         1 DDD         0.0600 
   4258 H          11.0079   15.8761   21.7192 H         1 DDD         0.0600 
   4259 H           8.8769   15.0421   21.7682 H         1 DDD         0.0300 
   4260 H          16.7259   16.1651   16.6892 H         1 DDD         0.4180 
   4261 H          16.2389   18.8631   19.7822 H         1 DDD         0.4180 
   4262 H          10.8109   16.3691   17.6762 H         1 DDD         0.4180 
   4263 H           6.0319   13.7891   18.0592 H         1 DDD         0.4180 
   4264 H          22.5759   12.2601   15.2562 H         1 DDD         0.0600 
   4265 H          21.2069   11.2021   15.3892 H         1 DDD         0.0600 
   4266 H          21.1519   12.6231   14.3242 H         1 DDD         0.0600 
   4267 H          19.8009   12.7631   16.6782 H         1 DDD         0.0300 
   4268 H          21.6519   -4.8799   14.0312 H         1 DDD         0.0600 
   4269 H          20.7029   -3.7729   15.0682 H         1 DDD         0.0600 
   4270 H          23.2729   -3.5009   15.9602 H         1 DDD         0.0600 
   4271 H          23.6239   -3.5579   13.1982 H         1 DDD         0.4180 
   4272 H           5.8589   -5.7379   16.5112 H         1 DDD         0.0600 
   4273 H           5.8599   -5.0619   15.0502 H         1 DDD         0.0600 
   4274 H           3.1689   -5.1569   14.9712 H         1 DDD         0.0600 
   4275 H           2.5229   -5.0629   17.1592 H         1 DDD         0.4180 
   4276 H           4.8969    8.4731   21.9492 H         1 DDD         0.0600 
   4277 H           6.5789    8.3771   21.5282 H         1 DDD         0.0600 
   4278 H           6.9619   10.6751   21.4742 H         1 DDD         0.0600 
   4279 H           5.5479   10.4951   23.8282 H         1 DDD         0.4180 
   4280 H          23.5329   10.4111   20.5012 H         1 DDD         0.0600 
   4281 H          23.6799   11.1641   18.9132 H         1 DDD         0.0600 
   4282 H          21.1469    9.8141   19.8932 H         1 DDD         0.0600 
   4283 H          20.5899   12.0731   20.4122 H         1 DDD         0.4180 
   4284 H         -10.1291   -4.4069   17.5312 H         1 DDD         0.0600 
   4285 H         -11.5761   -4.0049   16.6492 H         1 DDD         0.0600 
   4286 H          -9.6841   -2.5719   16.0072 H         1 DDD         0.0600 
   4287 H          -9.6111   -1.6539   18.6562 H         1 DDD         0.4180 
   4288 H          -5.5221   11.5221   15.3962 H         1 DDD         0.0600 
   4289 H          -5.2771   12.8471   14.3142 H         1 DDD         0.0600 
   4290 H          -7.7521   13.5131   15.2632 H         1 DDD         0.0600 
   4291 H          -6.5201   14.8401   16.6502 H         1 DDD         0.4180 
   4292 H           1.8549   18.7221   24.1162 H         1 DDD         0.0600 
   4293 H           1.9649   17.1361   25.0792 H         1 DDD         0.0600 
   4294 H           4.3559   19.0461   24.8232 H         1 DDD         0.0600 
   4295 H           3.5559   19.5751   26.9262 H         1 DDD         0.4180 
   4296 H         -23.3301   12.0351   16.1112 H         1 DDD         0.0600 
   4297 H         -23.2181   12.2161   17.9002 H         1 DDD         0.0600 
   4298 H         -20.5701   12.2221   16.4892 H         1 DDD         0.0600 
   4299 H         -20.7851   14.4281   16.8672 H         1 DDD         0.4180 
   4300 H           8.5419   -6.7839   13.5782 H         1 DDD         0.0600 
   4301 H           7.8839   -5.5399   14.4622 H         1 DDD         0.0600 
   4302 H          11.0399   -5.8829   14.4852 H         1 DDD         0.0600 
   4303 H          11.1609   -5.2099   12.3832 H         1 DDD         0.4180 
   4304 H         -23.2281   -2.8809   17.9402 H         1 DDD         0.0600 
   4305 H         -23.8161   -2.9639   19.6342 H         1 DDD         0.0600 
   4306 H         -20.8901   -2.5929   18.9582 H         1 DDD         0.0600 
   4307 H         -21.1341   -1.3699   21.0472 H         1 DDD         0.4180 
   4308 H          20.5739   19.1311   15.9932 H         1 DDD         0.0600 
   4309 H          21.8399   19.4251   17.0682 H         1 DDD         0.0600 
   4310 H          23.3969   17.9901   15.2662 H         1 DDD         0.0600 
   4311 H          22.1749   18.4371   13.2572 H         1 DDD         0.4180 
   4312 H         -18.9931   -9.8039   17.7592 H         1 DDD         0.0600 
   4313 H         -19.5281  -11.0309   16.7682 H         1 DDD         0.0600 
   4314 H         -21.6281  -11.2659   18.0912 H         1 DDD         0.0600 
   4315 H         -20.7901   -8.6789   17.3812 H         1 DDD         0.4180 
   4316 H         -20.2191  -14.0129   17.6192 H         1 DDD         0.4180 
   4317 H          -2.0301  -19.7289   17.0682 H         1 DDD         0.4180 
   4318 H           5.2949  -14.4779   18.5922 H         1 DDD         0.0600 
   4319 H           5.3029  -13.8769   20.3332 H         1 DDD         0.0600 
   4320 H           7.9559  -14.1879   18.8492 H         1 DDD         0.0600 
   4321 H           7.0419  -11.8769   20.0062 H         1 DDD         0.4180 
   4322 H          11.4899  -17.8579   16.5202 H         1 DDD         0.4180 
   4323 H         -12.9851   -5.8419   18.4072 H         1 DDD         0.4180 
   4324 H          12.5179    0.6801   11.8152 H         1 DDD         0.4180 
   4325 H          21.8939    4.4881   18.6792 H         1 DDD         0.4180 
   4326 H         -10.0911   10.9301   16.3522 H         1 DDD         0.4180 
   4327 H         -12.4871   14.0631   14.4002 H         1 DDD         0.0600 
   4328 H         -12.9481   13.4261   16.0452 H         1 DDD         0.0600 
   4329 H         -10.0071   13.1081   14.8432 H         1 DDD         0.0600 
   4330 H         -10.3061   13.8241   17.2472 H         1 DDD         0.4180 
   4331 H         -12.0451   12.6261   22.7402 H         1 DDD         0.4180 
   4332 H           9.4429   12.0581   18.6472 H         1 DDD         0.0600 
   4333 H           8.2379   11.1101   19.3022 H         1 DDD         0.0600 
   4334 H          11.0749   11.4341   20.3472 H         1 DDD         0.0600 
   4335 H          10.2959   10.2561   22.2582 H         1 DDD         0.4180 
   4336 H          -2.8111    9.4451   12.5932 H         1 DDD         0.4180 
   4337 H          13.5349    8.5381   21.1882 H         1 DDD         0.4180 
   4338 H         -29.9761  -15.1339   14.3652 H         1 DDD         0.0300 
   4339 H         -29.1411  -13.6359   14.4972 H         1 DDD         0.0300 
   4340 H         -28.6751  -13.8749   11.9902 H         1 DDD         0.0600 
   4341 H         -29.5131  -15.4579   12.0272 H         1 DDD         0.0600 
   4342 H         -27.1751  -14.5709   13.7432 H         1 DDD         0.0300 
   4343 H         -27.2761  -16.1789   11.1402 H         1 DDD         0.0600 
   4344 H         -26.0091  -16.4559   12.3282 H         1 DDD         0.0600 
   4345 H         -25.1641  -14.3319   12.1382 H         1 DDD         0.0300 
   4346 H         -24.2461  -14.4889    9.6752 H         1 DDD         0.0600 
   4347 H         -25.1031  -15.9099    9.4622 H         1 DDD         0.0600 
   4348 H         -23.3821  -15.6259   11.8922 H         1 DDD         0.0600 
   4349 H         -22.2861  -16.7139    9.1842 H         1 DDD         0.0600 
   4350 H         -21.9691  -15.0269    9.5662 H         1 DDD         0.0600 
   4351 H         -21.1661  -17.4999   11.0942 H         1 DDD         0.0600 
   4352 H         -19.7591  -17.2359    8.8892 H         1 DDD         0.0600 
   4353 H         -19.3531  -15.5969    9.4212 H         1 DDD         0.0600 
   4354 H         -18.2191  -16.4979   11.3482 H         1 DDD         0.0600 
   4355 H         -17.5671  -16.8299    8.6592 H         1 DDD         0.0600 
   4356 H         -17.0791  -18.3129    9.2602 H         1 DDD         0.0600 
   4357 H         -15.1861  -16.6359    9.4312 H         1 DDD         0.0300 
   4358 H         -17.0781   -7.3829   13.8142 H         1 DDD         0.0600 
   4359 H         -17.5661   -8.8769   14.0672 H         1 DDD         0.0600 
   4360 H         -18.7851   -8.4689   11.5292 H         1 DDD         0.0300 
   4361 H         -20.3761   -7.7449   13.9542 H         1 DDD         0.0600 
   4362 H         -19.9531   -9.3059   13.3532 H         1 DDD         0.0600 
   4363 H         -22.0451   -8.9019   12.5792 H         1 DDD         0.0300 
   4364 H         -21.2901   -6.2209   11.1652 H         1 DDD         0.0600 
   4365 H         -21.9891   -6.3789   12.6272 H         1 DDD         0.0600 
   4366 H         -23.3421   -7.7429   10.3222 H         1 DDD         0.0300 
   4367 H         -24.2391   -6.2459   12.7962 H         1 DDD         0.0600 
   4368 H         -24.2531   -7.9069   12.8122 H         1 DDD         0.0600 
   4369 H         -26.0631   -6.5949   10.8342 H         1 DDD         0.0300 
   4370 H         -26.7101   -6.0999   13.1162 H         1 DDD         0.0600 
   4371 H         -26.6471   -7.8329   13.5472 H         1 DDD         0.0600 
   4372 H         -28.2811   -8.1839   11.5012 H         1 DDD         0.0300 
   4373 H         -29.2301   -6.7459   13.9772 H         1 DDD         0.0600 
   4374 H         -29.0411   -8.3239   13.9492 H         1 DDD         0.0600 
   4375 H         -31.0551   -6.9669   12.0122 H         1 DDD         0.0300 
   4376 H         -31.5091   -7.8239   13.5252 H         1 DDD         0.0300 
   4377 H         -33.0001  -12.2479   12.8052 H         1 DDD         0.0600 
   4378 H         -32.1691  -10.7609   13.4092 H         1 DDD         0.0600 
   4379 H         -31.1081  -11.2879   10.8792 H         1 DDD         0.0600 
   4380 H         -32.8261  -10.8759    9.6732 H         1 DDD         0.4180 
   4381 H         -27.6841  -11.6969    9.6892 H         1 DDD         0.0600 
   4382 H         -27.6911  -10.6429   10.9852 H         1 DDD         0.0600 
   4383 H         -24.9731  -10.9249    9.9042 H         1 DDD         0.0600 
   4384 H         -26.6881   -9.9959    7.9272 H         1 DDD         0.4180 
   4385 H         -24.8021  -17.4109   10.8222 H         1 DDD         0.4180 
   4386 H         -18.7941  -18.5879   11.9782 H         1 DDD         0.4180 
   4387 H         -26.4741  -17.4219   15.7662 H         1 DDD         0.0600 
   4388 H         -25.8351  -18.7749   14.7292 H         1 DDD         0.0600 
   4389 H         -28.7631  -18.5509   15.5082 H         1 DDD         0.0600 
   4390 H         -28.8091  -19.9659   13.6142 H         1 DDD         0.4180 
   4391 H         -29.9551   -5.0019    8.5882 H         1 DDD         0.0600 
   4392 H         -29.6221   -4.2279   10.1062 H         1 DDD         0.0600 
   4393 H         -27.0171   -4.9569    9.7002 H         1 DDD         0.0600 
   4394 H         -28.0971   -4.8089    7.1532 H         1 DDD         0.4180 
   4395 H         -15.5801  -18.1129   11.4372 H         1 DDD         0.0600 
   4396 H         -16.0571  -16.7719   12.3922 H         1 DDD         0.0600 
   4397 H         -13.7521  -15.6479   11.6502 H         1 DDD         0.0600 
   4398 H         -13.0851  -16.9759    9.8032 H         1 DDD         0.0600 
   4399 H         -13.3461  -18.4889   10.6892 H         1 DDD         0.0600 
   4400 H         -11.3251  -18.0369   11.9282 H         1 DDD         0.0300 
   4401 H         -10.8181  -17.2449    9.0312 H         1 DDD         0.0600 
   4402 H         -11.3831  -18.7369    9.3362 H         1 DDD         0.0600 
   4403 H          -8.7771  -17.6569   10.4532 H         1 DDD         0.0300 
   4404 H          -9.4341  -18.1569    7.8512 H         1 DDD         0.0600 
   4405 H          -9.0791  -19.7329    8.4252 H         1 DDD         0.0600 
   4406 H          -7.2391  -18.4529    7.3092 H         1 DDD         0.0300 
   4407 H          -7.0281  -20.5649    8.8592 H         1 DDD         0.0600 
   4408 H          -6.7511  -19.4689   10.1712 H         1 DDD         0.0600 
   4409 H          -4.7401  -18.4799    8.8792 H         1 DDD         0.0600 
   4410 H          -4.7191  -21.3389    9.8002 H         1 DDD         0.0600 
   4411 H          -4.5571  -20.0259   10.7712 H         1 DDD         0.0600 
   4412 H          -2.5211  -19.3849    9.4662 H         1 DDD         0.0600 
   4413 H          -2.2681  -10.1389   12.5662 H         1 DDD         0.0600 
   4414 H          -3.0131  -11.6959   12.2682 H         1 DDD         0.0600 
   4415 H          -4.1881  -10.5379   10.2272 H         1 DDD         0.0300 
   4416 H          -5.2971   -9.8149   12.8432 H         1 DDD         0.0600 
   4417 H          -5.1511  -11.5129   12.4532 H         1 DDD         0.0600 
   4418 H          -6.2751  -10.2429   10.0952 H         1 DDD         0.0300 
   4419 H          -7.3761   -8.5879   11.5442 H         1 DDD         0.0600 
   4420 H          -7.8941   -9.7619   12.6662 H         1 DDD         0.0600 
   4421 H          -9.2691  -10.8719   10.6592 H         1 DDD         0.0600 
   4422 H         -10.1601   -8.0789   10.8442 H         1 DDD         0.0600 
   4423 H          -9.8791   -8.8819   12.3262 H         1 DDD         0.0600 
   4424 H         -11.9201   -9.9449   10.3892 H         1 DDD         0.0300 
   4425 H         -12.4621   -7.6999   11.3522 H         1 DDD         0.0600 
   4426 H         -12.1291   -8.2479   12.9532 H         1 DDD         0.0600 
   4427 H         -13.8971  -10.1939   12.0862 H         1 DDD         0.0600 
   4428 H         -15.0241   -7.3369   12.3992 H         1 DDD         0.0600 
   4429 H         -14.9201   -8.7229   13.6352 H         1 DDD         0.0600 
   4430 H         -16.5881   -8.6349   11.2832 H         1 DDD         0.0300 
   4431 H         -15.3101  -12.0619    9.8772 H         1 DDD         0.0600 
   4432 H         -16.7831  -12.5559    9.2262 H         1 DDD         0.0600 
   4433 H         -15.9241  -12.5649   12.1882 H         1 DDD         0.0600 
   4434 H         -18.3701  -13.3819   11.1262 H         1 DDD         0.4180 
   4435 H          -5.3191  -15.2669    9.2222 H         1 DDD         0.0600 
   4436 H          -6.0771  -14.2829    7.9852 H         1 DDD         0.0600 
   4437 H          -7.9741  -13.8619    9.7012 H         1 DDD         0.0600 
   4438 H          -7.1021  -13.9849   11.8722 H         1 DDD         0.4180 
   4439 H          -9.1481  -14.3689   13.1452 H         1 DDD         0.0600 
   4440 H          -9.7321  -14.0269   11.5192 H         1 DDD         0.0600 
   4441 H         -11.5051  -13.3469   13.8892 H         1 DDD         0.0600 
   4442 H         -10.3661  -11.3549   14.2042 H         1 DDD         0.4180 
   4443 H         -11.3611  -21.2189   12.0542 H         1 DDD         0.0600 
   4444 H         -11.0701  -21.4249   13.6732 H         1 DDD         0.0600 
   4445 H          -8.6031  -21.6279   11.7042 H         1 DDD         0.0600 
   4446 H          -7.5961  -20.8759   13.7042 H         1 DDD         0.4180 
   4447 H          -5.2161  -19.2169    6.8112 H         1 DDD         0.4180 
   4448 H         -12.9281  -16.8439   13.2892 H         1 DDD         0.4180 
   4449 H          -8.2381   -8.5679    9.4862 H         1 DDD         0.4180 
   4450 H         -20.2691   -3.9009   12.0972 H         1 DDD         0.0600 
   4451 H         -18.6351   -3.3189   12.3782 H         1 DDD         0.0600 
   4452 H         -18.2091   -4.7469   10.0772 H         1 DDD         0.0600 
   4453 H         -19.8121   -4.7239    8.6792 H         1 DDD         0.4180 
   4454 H          -5.0841   -6.2949   10.0912 H         1 DDD         0.0600 
   4455 H          -3.4901   -6.3319   10.8502 H         1 DDD         0.0600 
   4456 H          -3.4491   -6.6229    7.7872 H         1 DDD         0.0600 
   4457 H          -1.6741   -5.5619    8.1582 H         1 DDD         0.4180 
   4458 H          -2.3551  -20.4439   11.7692 H         1 DDD         0.0600 
   4459 H          -2.3171  -21.9919   11.0952 H         1 DDD         0.0600 
   4460 H           0.0259  -21.0649   11.7032 H         1 DDD         0.0600 
   4461 H          -0.5941  -18.8589   11.2892 H         1 DDD         0.0600 
   4462 H          -0.3061  -18.9669    9.5132 H         1 DDD         0.0600 
   4463 H           1.8809  -19.7599   11.4512 H         1 DDD         0.0300 
   4464 H           2.1459  -18.7969    8.5182 H         1 DDD         0.0600 
   4465 H           2.4019  -20.3079    9.2642 H         1 DDD         0.0600 
   4466 H           4.1579  -18.2379   10.5682 H         1 DDD         0.0600 
   4467 H           4.2069  -17.4349    8.1662 H         1 DDD         0.0600 
   4468 H           4.4139  -19.0029    7.6782 H         1 DDD         0.0600 
   4469 H           6.6179  -18.9459    9.0782 H         1 DDD         0.0300 
   4470 H           6.7819  -16.7959    6.8772 H         1 DDD         0.0600 
   4471 H           6.6509  -18.4449    6.4052 H         1 DDD         0.0600 
   4472 H           8.7159  -17.6509    8.5722 H         1 DDD         0.0600 
   4473 H           9.0599  -17.5689    5.5562 H         1 DDD         0.0600 
   4474 H           8.9369  -16.1389    6.4792 H         1 DDD         0.0600 
   4475 H          11.3449  -16.6049    6.1592 H         1 DDD         0.0600 
   4476 H          11.4489   -9.3099    8.5142 H         1 DDD         0.0600 
   4477 H          10.7899   -9.8279   10.0002 H         1 DDD         0.0600 
   4478 H           9.3519   -9.9399    7.3682 H         1 DDD         0.0300 
   4479 H           7.5009   -8.8769    9.2012 H         1 DDD         0.0600 
   4480 H           8.3129   -9.7199   10.3202 H         1 DDD         0.0600 
   4481 H           7.0609  -11.2209    7.9012 H         1 DDD         0.0300 
   4482 H           5.7939  -10.6419   10.5552 H         1 DDD         0.0600 
   4483 H           5.2799  -11.7359    9.2942 H         1 DDD         0.0600 
   4484 H           5.2319   -9.8059    7.6172 H         1 DDD         0.0300 
   4485 H           3.2959  -10.5769    7.5382 H         1 DDD         0.0600 
   4486 H           2.9159   -9.0679    8.3772 H         1 DDD         0.0600 
   4487 H           3.3549  -10.6239   10.4512 H         1 DDD         0.0300 
   4488 H           1.4209   -9.3389   10.2552 H         1 DDD         0.0600 
   4489 H           1.1979  -10.8669   11.0822 H         1 DDD         0.0600 
   4490 H           0.1169  -11.7739    9.0552 H         1 DDD         0.0600 
   4491 H          -1.8271   -9.8629    9.1092 H         1 DDD         0.0600 
   4492 H          -0.7691   -9.2389   10.4262 H         1 DDD         0.0600 
   4493 H          -0.8721  -11.6489   11.3082 H         1 DDD         0.0300 
   4494 H          -0.8371  -14.4489    7.7102 H         1 DDD         0.0600 
   4495 H          -1.9051  -13.1389    7.4122 H         1 DDD         0.0600 
   4496 H          -3.5671  -14.1809    8.9832 H         1 DDD         0.0600 
   4497 H          -1.6321  -16.0469    9.6452 H         1 DDD         0.4180 
   4498 H           1.4599  -14.7539   11.5862 H         1 DDD         0.0600 
   4499 H           2.9959  -15.6599   11.6822 H         1 DDD         0.0600 
   4500 H           1.8949  -14.5239    9.0582 H         1 DDD         0.0600 
   4501 H           4.1379  -14.3009    8.8312 H         1 DDD         0.4180 
   4502 H           5.4669  -19.9789   10.3702 H         1 DDD         0.4180 
   4503 H           8.6759  -19.5319    6.5522 H         1 DDD         0.4180 
   4504 H          -0.2131  -10.3859    7.3172 H         1 DDD         0.4180 
   4505 H          11.4149  -18.1329    8.6032 H         1 DDD         0.0600 
   4506 H          10.6329  -16.6869    8.7692 H         1 DDD         0.0600 
   4507 H          12.6369  -15.4259    7.9902 H         1 DDD         0.0600 
   4508 H          13.4469  -17.3559    6.5432 H         1 DDD         0.0600 
   4509 H          13.8249  -18.1829    8.1092 H         1 DDD         0.0600 
   4510 H          15.7229  -17.0949    6.7882 H         1 DDD         0.0300 
   4511 H          15.9649  -17.5189    9.4092 H         1 DDD         0.0600 
   4512 H          15.7029  -15.8879    9.5532 H         1 DDD         0.0600 
   4513 H          17.6569  -15.6689    7.8062 H         1 DDD         0.0600 
   4514 H          18.1089  -16.8629   10.4892 H         1 DDD         0.0600 
   4515 H          17.8719  -15.2699   10.2252 H         1 DDD         0.0600 
   4516 H          20.1669  -16.9459    9.0322 H         1 DDD         0.0300 
   4517 H          20.0589  -16.2799   11.6572 H         1 DDD         0.0600 
   4518 H          20.1109  -14.6639   11.0592 H         1 DDD         0.0600 
   4519 H          22.4069  -14.8719   10.2992 H         1 DDD         0.0300 
   4520 H          22.3199  -15.8869   13.1602 H         1 DDD         0.0600 
   4521 H          21.9849  -14.2319   12.6252 H         1 DDD         0.0600 
   4522 H          24.5359  -15.9459   12.5192 H         1 DDD         0.0300 
   4523 H          22.4219   -9.5619    6.5212 H         1 DDD         0.0600 
   4524 H          22.9169   -8.0209    5.8172 H         1 DDD         0.0600 
   4525 H          22.9769   -8.5559    8.8772 H         1 DDD         0.0300 
   4526 H          20.4879   -7.9749    7.2122 H         1 DDD         0.0600 
   4527 H          20.8299   -7.2929    8.7352 H         1 DDD         0.0600 
   4528 H          21.1559   -9.6089    9.6062 H         1 DDD         0.0300 
   4529 H          19.1839   -8.6969   10.3442 H         1 DDD         0.0600 
   4530 H          18.7909  -10.3319   10.0292 H         1 DDD         0.0600 
   4531 H          17.8279   -9.5669    7.6002 H         1 DDD         0.0600 
   4532 H          15.7759   -9.0859    8.7042 H         1 DDD         0.0600 
   4533 H          16.4319   -9.3099   10.2712 H         1 DDD         0.0600 
   4534 H          17.0369  -11.6709    9.5912 H         1 DDD         0.0300 
   4535 H          14.9959  -11.8939   10.8282 H         1 DDD         0.0600 
   4536 H          14.9279  -12.7429    9.4592 H         1 DDD         0.0600 
   4537 H          13.6489  -10.7289    8.3822 H         1 DDD         0.0300 
   4538 H          12.1099  -11.9719   10.7522 H         1 DDD         0.0600 
   4539 H          12.6749  -12.9159    9.5512 H         1 DDD         0.0600 
   4540 H          10.2239  -11.9799    9.2352 H         1 DDD         0.0300 
   4541 H           9.4729  -13.1309    4.3122 H         1 DDD         0.0600 
   4542 H           9.8929  -14.6469    5.1332 H         1 DDD         0.0600 
   4543 H          12.1769  -13.5649    5.3952 H         1 DDD         0.0600 
   4544 H          12.0889  -11.2419    5.4722 H         1 DDD         0.4180 
   4545 H          22.5929  -13.6489    7.8482 H         1 DDD         0.0600 
   4546 H          22.2409  -14.1889    6.2002 H         1 DDD         0.0600 
   4547 H          19.8579  -12.9069    6.8372 H         1 DDD         0.0600 
   4548 H          20.4759  -11.2209    5.6602 H         1 DDD         0.4180 
   4549 H          14.5339  -13.0479    4.7422 H         1 DDD         0.0600 
   4550 H          14.1649  -12.8559    6.4012 H         1 DDD         0.0600 
   4551 H          17.1129  -13.0599    5.1392 H         1 DDD         0.0600 
   4552 H          15.4409  -10.8789    5.6712 H         1 DDD         0.4180 
   4553 H          17.4889  -17.8579    7.1202 H         1 DDD         0.4180 
   4554 H          12.4489  -15.7629   10.0152 H         1 DDD         0.4180 
   4555 H          17.8839   -7.4249    7.6722 H         1 DDD         0.4180 
   4556 H          23.4389  -18.7409   12.1552 H         1 DDD         0.0600 
   4557 H          25.1789  -18.5269   11.9072 H         1 DDD         0.0600 
   4558 H          23.3269  -19.0009    9.4592 H         1 DDD         0.0600 
   4559 H          25.0919  -17.8239    8.4782 H         1 DDD         0.4180 
   4560 H          12.2079   -7.7129   11.2292 H         1 DDD         0.0600 
   4561 H          13.1829   -7.9129   12.6902 H         1 DDD         0.0600 
   4562 H          15.3299   -7.3089   11.0872 H         1 DDD         0.0600 
   4563 H          13.2859   -5.8299    9.8422 H         1 DDD         0.4180 
   4564 H          23.7279  -13.5469   14.2072 H         1 DDD         0.0600 
   4565 H          24.0349  -15.1779   14.7392 H         1 DDD         0.0600 
   4566 H          25.3409  -14.1359   14.0642 H         1 DDD         0.0600 
   4567 H          24.2799  -10.9189    5.1972 H         1 DDD         0.0600 
   4568 H          25.1579   -9.5989    4.6462 H         1 DDD         0.0600 
   4569 H          25.9219  -10.6679    5.7012 H         1 DDD         0.0600 
   4570 H          25.1559   -8.5279    7.1402 H         1 DDD         0.0300 
   4571 H          25.5299  -13.0459    9.6612 H         1 DDD         0.0600 
   4572 H          23.9979  -12.3189    9.2232 H         1 DDD         0.0600 
   4573 H          24.6279  -10.1159   10.4992 H         1 DDD         0.0600 
   4574 H          27.2419  -10.7299   10.2492 H         1 DDD         0.4180 
   4575 H          -0.8431  -21.7749    9.2522 H         1 DDD         0.4180 
   4576 H         -27.2591    1.3831    8.5422 H         1 DDD         0.0300 
   4577 H         -27.3881    1.8891    6.8892 H         1 DDD         0.0300 
   4578 H         -28.7521   -0.2649    6.4292 H         1 DDD         0.0600 
   4579 H         -29.1381   -0.3669    8.0922 H         1 DDD         0.0600 
   4580 H         -26.4041   -0.9149    8.2472 H         1 DDD         0.0300 
   4581 H         -27.0071   -1.9069    5.4632 H         1 DDD         0.0600 
   4582 H         -25.7031   -2.2809    6.4802 H         1 DDD         0.0600 
   4583 H         -25.0181   -0.8479    4.7922 H         1 DDD         0.0300 
   4584 H         -24.8211    0.8831    7.2232 H         1 DDD         0.0600 
   4585 H         -24.2771    1.2521    5.6872 H         1 DDD         0.0600 
   4586 H         -22.8571   -0.7629    5.4762 H         1 DDD         0.0300 
   4587 H         -21.9861    0.7661    7.9512 H         1 DDD         0.0600 
   4588 H         -22.1081    1.5401    6.4912 H         1 DDD         0.0600 
   4589 H         -20.2361    0.2081    5.5272 H         1 DDD         0.0600 
   4590 H         -20.4151   -1.9929    6.5242 H         1 DDD         0.0600 
   4591 H         -20.6881   -1.2679    8.1082 H         1 DDD         0.0600 
   4592 H         -18.2841   -0.6389    8.2742 H         1 DDD         0.0300 
   4593 H         -17.8411   -1.1089    5.6222 H         1 DDD         0.0600 
   4594 H         -17.4111   -2.6939    6.2892 H         1 DDD         0.0600 
   4595 H         -15.5931   -1.0149    6.0342 H         1 DDD         0.0300 
   4596 H         -19.5621    1.9101    6.7402 H         1 DDD         0.4180 
   4597 H         -16.5031    5.9291    3.9762 H         1 DDD         0.0600 
   4598 H         -15.9371    7.5271    3.8412 H         1 DDD         0.0600 
   4599 H         -17.6321    6.9751    6.1432 H         1 DDD         0.0300 
   4600 H         -18.7911    5.9021    4.0112 H         1 DDD         0.0600 
   4601 H         -18.8171    7.5351    3.4222 H         1 DDD         0.0600 
   4602 H         -20.4941    8.2001    5.0172 H         1 DDD         0.0600 
   4603 H         -21.4631    5.7531    3.4662 H         1 DDD         0.0600 
   4604 H         -21.1651    7.1701    2.8062 H         1 DDD         0.0600 
   4605 H         -23.1681    6.9271    5.1672 H         1 DDD         0.0300 
   4606 H         -23.6971    5.3481    3.2162 H         1 DDD         0.0600 
   4607 H         -24.2381    6.6831    2.2472 H         1 DDD         0.0600 
   4608 H         -25.5451    5.8831    4.9122 H         1 DDD         0.0300 
   4609 H         -26.8391    7.9081    3.1362 H         1 DDD         0.0600 
   4610 H         -25.8581    8.3291    4.4812 H         1 DDD         0.0600 
   4611 H         -28.3001    6.7361    4.8372 H         1 DDD         0.0300 
   4612 H         -26.3871    7.9611    6.8382 H         1 DDD         0.0600 
   4613 H         -26.6711    6.2431    6.5632 H         1 DDD         0.0600 
   4614 H         -28.7261    8.2531    7.4712 H         1 DDD         0.0300 
   4615 H         -27.8601    7.1211    8.5152 H         1 DDD         0.0300 
   4616 H         -20.1371    5.4241    5.7832 H         1 DDD         0.4180 
   4617 H         -31.5891    2.8381    7.6692 H         1 DDD         0.0600 
   4618 H         -30.6751    3.7221    8.9502 H         1 DDD         0.0600 
   4619 H         -31.3151    5.0061    6.2292 H         1 DDD         0.0600 
   4620 H         -32.4381    5.9261    8.3322 H         1 DDD         0.4180 
   4621 H         -28.3651    1.3281    2.7892 H         1 DDD         0.0600 
   4622 H         -28.2291    2.0431    4.2582 H         1 DDD         0.0600 
   4623 H         -26.4991    2.9011    1.8332 H         1 DDD         0.0600 
   4624 H         -28.5231    4.6221    2.0592 H         1 DDD         0.4180 
   4625 H         -30.8221   10.6551    4.4812 H         1 DDD         0.0600 
   4626 H         -30.3801   10.3051    6.1432 H         1 DDD         0.0600 
   4627 H         -28.0671   11.1061    4.4952 H         1 DDD         0.0600 
   4628 H         -28.7531   12.9761    3.9242 H         1 DDD         0.4180 
   4629 H         -15.1161   -3.0879    6.9642 H         1 DDD         0.0600 
   4630 H         -16.0531   -2.7179    8.3632 H         1 DDD         0.0600 
   4631 H         -14.2011   -0.8279    8.6952 H         1 DDD         0.0300 
   4632 H         -12.9841   -1.5949    6.6682 H         1 DDD         0.0600 
   4633 H         -12.5841   -3.1529    7.3002 H         1 DDD         0.0600 
   4634 H         -10.8161   -1.2439    7.3172 H         1 DDD         0.0300 
   4635 H         -10.8451   -3.5339    8.6012 H         1 DDD         0.0600 
   4636 H         -11.2871   -2.5039   10.0292 H         1 DDD         0.0600 
   4637 H          -9.0191   -1.1549    9.3542 H         1 DDD         0.0600 
   4638 H          -8.8451   -2.5029    7.3252 H         1 DDD         0.0600 
   4639 H          -8.2661   -3.9019    8.3242 H         1 DDD         0.0600 
   4640 H          -6.2811   -2.7629    7.3852 H         1 DDD         0.0300 
   4641 H          -6.1201   -3.6279    9.7752 H         1 DDD         0.0600 
   4642 H          -6.2701   -2.0299   10.3682 H         1 DDD         0.0600 
   4643 H          -4.2781   -2.0709   10.3692 H         1 DDD         0.0300 
   4644 H          -4.4181   -0.6919    8.4412 H         1 DDD         0.0600 
   4645 H          -3.9741   -1.9849    7.3362 H         1 DDD         0.0600 
   4646 H          -2.2271   -0.5759    9.3852 H         1 DDD         0.0300 
   4647 H          -3.2831    6.5911    8.1012 H         1 DDD         0.0600 
   4648 H          -3.4801    4.9131    8.6062 H         1 DDD         0.0600 
   4649 H          -4.7561    4.2661    6.7202 H         1 DDD         0.0600 
   4650 H          -5.6691    7.1061    7.1972 H         1 DDD         0.0600 
   4651 H          -5.7861    5.9341    8.4672 H         1 DDD         0.0600 
   4652 H          -7.0471    5.6911    5.8292 H         1 DDD         0.0300 
   4653 H          -8.1291    6.5511    8.5112 H         1 DDD         0.0600 
   4654 H          -9.0801    5.6001    7.5042 H         1 DDD         0.0600 
   4655 H          -8.4191    7.2021    5.6162 H         1 DDD         0.0300 
   4656 H         -10.5141    8.1591    5.6902 H         1 DDD         0.0600 
   4657 H         -10.5961    6.5311    6.0662 H         1 DDD         0.0600 
   4658 H         -10.6701    7.0231    8.5642 H         1 DDD         0.0600 
   4659 H         -13.2361    7.7271    8.5392 H         1 DDD         0.0600 
   4660 H         -12.7331    6.5031    7.4862 H         1 DDD         0.0600 
   4661 H         -12.8571    8.0721    5.4972 H         1 DDD         0.0300 
   4662 H         -15.2041    8.9651    5.6532 H         1 DDD         0.0600 
   4663 H         -15.4591    8.1981    7.1432 H         1 DDD         0.0600 
   4664 H         -14.4731    6.2531    5.1712 H         1 DDD         0.0300 
   4665 H         -16.2691    2.0671    8.9772 H         1 DDD         0.0600 
   4666 H         -14.7201    2.2841    8.2942 H         1 DDD         0.0600 
   4667 H         -17.2421    3.7871    7.1432 H         1 DDD         0.0600 
   4668 H         -15.6841    4.8731    9.1392 H         1 DDD         0.4180 
   4669 H          -6.1551    1.2761    7.8442 H         1 DDD         0.0600 
   4670 H          -6.1331    1.4921    6.0722 H         1 DDD         0.0600 
   4671 H          -8.8391    1.3541    6.4712 H         1 DDD         0.0600 
   4672 H          -9.3521    2.3611    8.4742 H         1 DDD         0.4180 
   4673 H         -12.6931    1.8331    9.8132 H         1 DDD         0.0600 
   4674 H         -10.9151    1.9301    9.7962 H         1 DDD         0.0600 
   4675 H         -12.7141    3.4521    7.7402 H         1 DDD         0.0600 
   4676 H         -10.5971    4.5501    8.8552 H         1 DDD         0.4180 
   4677 H          -8.9161   -3.7989   10.5042 H         1 DDD         0.4180 
   4678 H         -18.1881   11.0801    4.6242 H         1 DDD         0.0600 
   4679 H         -18.8831   11.4601    6.1902 H         1 DDD         0.0600 
   4680 H         -15.8131   10.9681    5.9492 H         1 DDD         0.0600 
   4681 H         -15.6771   12.9761    5.5052 H         1 DDD         0.4180 
   4682 H          -3.2321   13.2171    5.0872 H         1 DDD         0.0600 
   4683 H          -4.3611   12.3291    6.0612 H         1 DDD         0.0600 
   4684 H          -5.0391   14.6971    5.8662 H         1 DDD         0.0600 
   4685 H          -2.4591   14.9871    6.5602 H         1 DDD         0.4180 
   4686 H          -1.0301   -2.1459    7.0342 H         1 DDD         0.0600 
   4687 H          -1.4641   -3.0089    8.4572 H         1 DDD         0.0600 
   4688 H           0.2229   -0.5369    8.7162 H         1 DDD         0.0600 
   4689 H           1.0469   -3.5249    8.4382 H         1 DDD         0.0600 
   4690 H           1.8409   -2.3749    9.4002 H         1 DDD         0.0600 
   4691 H           1.3999   -2.1719    6.5502 H         1 DDD         0.0300 
   4692 H           3.8139   -2.5069    6.1732 H         1 DDD         0.0600 
   4693 H           3.0619   -3.8829    6.8932 H         1 DDD         0.0600 
   4694 H           3.9909   -2.0929    9.0952 H         1 DDD         0.0300 
   4695 H           5.4749   -1.0049    7.4112 H         1 DDD         0.0600 
   4696 H           6.0619   -2.5409    7.0832 H         1 DDD         0.0600 
   4697 H           6.7449   -2.9289    9.5462 H         1 DDD         0.0600 
   4698 H           8.5629   -1.3149    9.8802 H         1 DDD         0.0600 
   4699 H           7.7459   -0.1059    8.8622 H         1 DDD         0.0600 
   4700 H           8.3549   -1.2689    6.8472 H         1 DDD         0.0300 
   4701 H           9.5359    0.5641    7.2262 H         1 DDD         0.0600 
   4702 H          10.7019   -0.6339    6.8212 H         1 DDD         0.0600 
   4703 H          10.3749   -0.4419    9.7052 H         1 DDD         0.0300 
   4704 H           5.5549   -1.9929   10.7352 H         1 DDD         0.4180 
   4705 H           9.7269    8.4911   13.1962 H         1 DDD         0.0600 
   4706 H           9.6449    6.7521   13.2222 H         1 DDD         0.0600 
   4707 H           8.7749    7.3781   10.5532 H         1 DDD         0.0300 
   4708 H           6.3749    8.0611   11.8052 H         1 DDD         0.0600 
   4709 H           7.1729    7.4381   13.1502 H         1 DDD         0.0600 
   4710 H           6.9129    5.8961   10.4912 H         1 DDD         0.0600 
   4711 H           5.2449    5.9171   13.0062 H         1 DDD         0.0600 
   4712 H           5.2989    4.4881   11.9812 H         1 DDD         0.0600 
   4713 H           4.4239    5.9361    9.9502 H         1 DDD         0.0300 
   4714 H           2.1449    5.8011   11.8602 H         1 DDD         0.0600 
   4715 H           3.1059    4.3481   11.6112 H         1 DDD         0.0600 
   4716 H           1.1149    4.5841   10.0942 H         1 DDD         0.0300 
   4717 H           2.4469    6.6591    8.3362 H         1 DDD         0.0600 
   4718 H           1.1859    6.9921    9.5992 H         1 DDD         0.0600 
   4719 H           0.8789    5.3051    6.9662 H         1 DDD         0.0600 
   4720 H          -1.1711    6.4201    8.8182 H         1 DDD         0.0600 
   4721 H          -0.7441    4.6861    8.8932 H         1 DDD         0.0600 
   4722 H          -1.8551    5.9221    6.3472 H         1 DDD         0.0300 
   4723 H           7.4939    4.1941   11.8162 H         1 DDD         0.4180 
   4724 H          -3.5451    1.3011    4.7312 H         1 DDD         0.0600 
   4725 H          -3.5031    1.9641    6.4052 H         1 DDD         0.0600 
   4726 H          -0.7711    1.7541    5.6112 H         1 DDD         0.0600 
   4727 H          -1.9181    2.6581    3.1332 H         1 DDD         0.4180 
   4728 H           3.6869    1.2211    6.0322 H         1 DDD         0.0600 
   4729 H           2.2429    2.2051    6.1092 H         1 DDD         0.0600 
   4730 H           3.3369    1.3251    8.7222 H         1 DDD         0.0600 
   4731 H           4.5259    3.4571    7.3272 H         1 DDD         0.4180 
   4732 H           0.1069    7.1801    6.1512 H         1 DDD         0.4180 
   4733 H          12.2089   -1.4249    8.4722 H         1 DDD         0.0600 
   4734 H          12.4379   -0.5499    9.8552 H         1 DDD         0.0600 
   4735 H          13.1559    1.5901    8.6722 H         1 DDD         0.0600 
   4736 H          15.0499   -0.8279    8.0812 H         1 DDD         0.0600 
   4737 H          14.8849   -0.1689    9.7432 H         1 DDD         0.0600 
   4738 H          16.1669    1.1641    7.3612 H         1 DDD         0.0300 
   4739 H          17.2419   -0.4659    8.2932 H         1 DDD         0.0600 
   4740 H          17.3039    0.2551    9.9102 H         1 DDD         0.0600 
   4741 H          18.3719    1.7671    7.4032 H         1 DDD         0.0600 
   4742 H          19.8869   -0.1049    9.3272 H         1 DDD         0.0600 
   4743 H          20.5949    1.3751    9.0442 H         1 DDD         0.0600 
   4744 H          19.4929   -0.2759    6.7552 H         1 DDD         0.0300 
   4745 H          21.7499   -1.4689    6.4602 H         1 DDD         0.0600 
   4746 H          20.8469   -1.8519    7.8652 H         1 DDD         0.0600 
   4747 H          22.0529   -0.3399    9.1372 H         1 DDD         0.0300 
   4748 H          23.5809    0.2731    6.6242 H         1 DDD         0.0600 
   4749 H          24.6659   -0.4139    7.7882 H         1 DDD         0.0600 
   4750 H          22.9079    1.7221    8.8722 H         1 DDD         0.0300 
   4751 H          19.5819    7.0931    6.5822 H         1 DDD         0.0600 
   4752 H          19.0319    8.6111    5.9822 H         1 DDD         0.0600 
   4753 H          21.6189    8.5471    7.6582 H         1 DDD         0.0300 
   4754 H          18.8719    9.4471    8.7552 H         1 DDD         0.0600 
   4755 H          19.0299    7.6741    8.6682 H         1 DDD         0.0600 
   4756 H          20.8319    9.4281   10.2012 H         1 DDD         0.0600 
   4757 H          19.9399    7.7271   12.1322 H         1 DDD         0.0600 
   4758 H          18.7569    7.3631   10.9632 H         1 DDD         0.0600 
   4759 H          18.0559    9.7891   10.9352 H         1 DDD         0.0600 
   4760 H          17.0189    9.7371   13.3312 H         1 DDD         0.0600 
   4761 H          17.6379    8.2241   13.5832 H         1 DDD         0.0600 
   4762 H          16.0189    8.9841   11.1162 H         1 DDD         0.0300 
   4763 H          14.7759    9.5441   13.1002 H         1 DDD         0.0600 
   4764 H          14.9299    7.9331   13.7532 H         1 DDD         0.0600 
   4765 H          13.8029    7.0391   11.5492 H         1 DDD         0.0600 
   4766 H          12.0719    8.8711   13.1742 H         1 DDD         0.0600 
   4767 H          12.5069    7.3051   13.6792 H         1 DDD         0.0600 
   4768 H          11.0929    8.1641   11.1222 H         1 DDD         0.0300 
   4769 H           9.4189    3.8211    9.4912 H         1 DDD         0.0600 
   4770 H           9.9119    3.9081   11.0822 H         1 DDD         0.0600 
   4771 H          12.3819    3.9941   10.1522 H         1 DDD         0.0600 
   4772 H          11.0169    4.8621    7.9582 H         1 DDD         0.4180 
   4773 H          21.4469    3.0731    4.2642 H         1 DDD         0.0600 
   4774 H          22.5479    2.3401    5.3522 H         1 DDD         0.0600 
   4775 H          21.8919    1.1401    2.6792 H         1 DDD         0.0600 
   4776 H          24.4049    1.7901    3.0402 H         1 DDD         0.4180 
   4777 H          14.5009    5.0701    9.5262 H         1 DDD         0.0600 
   4778 H          15.1049    3.8691   10.7552 H         1 DDD         0.0600 
   4779 H          17.0089    5.2201    9.0652 H         1 DDD         0.0600 
   4780 H          18.0789    3.8871   10.6522 H         1 DDD         0.4180 
   4781 H          19.0859    3.1701    8.7902 H         1 DDD         0.4180 
   4782 H          18.8569   10.8811   12.6752 H         1 DDD         0.4180 
   4783 H          12.9959   16.0781   13.4232 H         1 DDD         0.0600 
   4784 H          14.4659   16.1571   12.4742 H         1 DDD         0.0600 
   4785 H          12.2349   14.2881   11.8132 H         1 DDD         0.0600 
   4786 H          13.3769   13.9451    9.9602 H         1 DDD         0.4180 
   4787 H          25.1759    2.5391    9.7322 H         1 DDD         0.0600 
   4788 H          24.8569    0.9651   10.2132 H         1 DDD         0.0600 
   4789 H          25.9699    1.1731    8.8732 H         1 DDD         0.0600 
   4790 H          20.2539    9.7571    4.1772 H         1 DDD         0.0600 
   4791 H          21.9629    9.8981    4.5132 H         1 DDD         0.0600 
   4792 H          21.3679    8.7841    3.2332 H         1 DDD         0.0600 
   4793 H          20.5249    7.1531    4.4432 H         1 DDD         0.0300 
   4794 H          25.3239    4.3541    5.6992 H         1 DDD         0.0600 
   4795 H          23.7659    3.9601    5.0992 H         1 DDD         0.0600 
   4796 H          24.1949    6.3681    6.8422 H         1 DDD         0.0600 
   4797 H          23.9779    7.1871    4.6722 H         1 DDD         0.4180 
   4798 H          -0.3601   -0.8519   10.6242 H         1 DDD         0.4180 
   4799 H         -19.0141   13.5961   10.7872 H         1 DDD         0.0600 
   4800 H         -18.6571   12.0201   10.0662 H         1 DDD         0.0600 
   4801 H         -19.6641   12.8901    7.8342 H         1 DDD         0.0600 
   4802 H         -21.3601   12.6721   10.4112 H         1 DDD         0.0600 
   4803 H         -20.9271   11.3451    9.3602 H         1 DDD         0.0600 
   4804 H         -22.6681   13.7611    8.7962 H         1 DDD         0.0300 
   4805 H         -23.5641   11.8191   10.3002 H         1 DDD         0.0600 
   4806 H         -23.4931   10.9191    8.8762 H         1 DDD         0.0600 
   4807 H         -25.2291   12.4041    7.6622 H         1 DDD         0.0600 
   4808 H         -26.1641   11.0411   10.1412 H         1 DDD         0.0600 
   4809 H         -25.8101   10.2191    8.7422 H         1 DDD         0.0600 
   4810 H         -27.7101   12.6291    8.7122 H         1 DDD         0.0300 
   4811 H         -28.2891   10.7481   10.3792 H         1 DDD         0.0600 
   4812 H         -28.5671    9.6921    9.0822 H         1 DDD         0.0600 
   4813 H         -30.3701   11.4531    8.3722 H         1 DDD         0.0300 
   4814 H         -30.9201   10.0501   10.9422 H         1 DDD         0.0600 
   4815 H         -31.0631    9.4081    9.3282 H         1 DDD         0.0600 
   4816 H         -32.8821   11.3111    9.0282 H         1 DDD         0.0600 
   4817 H         -32.6001   11.8771   10.5842 H         1 DDD         0.0600 
   4818 H         -34.3331   10.4071   10.4502 H         1 DDD         0.4180 
   4819 H         -26.2911   13.7721    9.0012 H         1 DDD         0.4180 
   4820 H         -30.9381   15.5461   10.4412 H         1 DDD         0.0600 
   4821 H         -29.6751   14.6821   11.1922 H         1 DDD         0.0600 
   4822 H         -29.2341   15.6101    8.2292 H         1 DDD         0.0600 
   4823 H         -27.2061   15.6781    9.7512 H         1 DDD         0.4180 
   4824 H          -5.7831   17.5801   10.1352 H         1 DDD         0.0600 
   4825 H          -5.9801   16.5571   11.5092 H         1 DDD         0.0600 
   4826 H          -7.4111   16.1451    8.8912 H         1 DDD         0.0300 
   4827 H          -8.1041   15.1351   11.5592 H         1 DDD         0.0600 
   4828 H          -6.9321   14.1801   10.7462 H         1 DDD         0.0600 
   4829 H          -8.7611   12.9991   10.3702 H         1 DDD         0.0300 
   4830 H         -10.9091   13.5501    9.5272 H         1 DDD         0.0600 
   4831 H         -10.3501   15.1401    9.0632 H         1 DDD         0.0600 
   4832 H         -10.6671   15.8991   11.4332 H         1 DDD         0.0600 
   4833 H         -12.9001   14.0971   10.6592 H         1 DDD         0.0600 
   4834 H         -12.9251   15.0311   12.0442 H         1 DDD         0.0600 
   4835 H         -12.7421   16.1411    9.1642 H         1 DDD         0.0600 
   4836 H         -15.1531   17.0671    9.7832 H         1 DDD         0.0600 
   4837 H         -15.0761   15.9801   11.1712 H         1 DDD         0.0600 
   4838 H         -14.8401   14.0491    9.3862 H         1 DDD         0.0600 
   4839 H         -17.5401   15.4631    8.9182 H         1 DDD         0.0600 
   4840 H         -17.2071   15.2081   10.5652 H         1 DDD         0.0600 
   4841 H         -16.5711   12.8691    9.9112 H         1 DDD         0.0300 
   4842 H         -10.6141   14.7741   13.0532 H         1 DDD         0.4180 
   4843 H         -14.3411   15.2461    7.7032 H         1 DDD         0.4180 
   4844 H         -19.8341   14.8871    8.0532 H         1 DDD         0.4180 
   4845 H         -10.4281   19.6361    9.3442 H         1 DDD         0.0600 
   4846 H         -10.6811   18.3631   10.5552 H         1 DDD         0.0600 
   4847 H          -8.3221   19.6181   11.5062 H         1 DDD         0.0600 
   4848 H          -9.8581   21.6481   11.0062 H         1 DDD         0.4180 
   4849 H           7.5279   14.3301    6.6022 H         1 DDD         0.0600 
   4850 H           6.9009   15.8141    6.7912 H         1 DDD         0.0600 
   4851 H           6.0159   13.2881    8.3692 H         1 DDD         0.0600 
   4852 H           4.7369   16.0741    8.3642 H         1 DDD         0.0600 
   4853 H           5.5289   15.3101    9.7812 H         1 DDD         0.0600 
   4854 H           3.0369   14.2661    8.5022 H         1 DDD         0.0300 
   4855 H           3.7969   15.9421   10.9222 H         1 DDD         0.0600 
   4856 H           2.6469   14.7271   11.2332 H         1 DDD         0.0600 
   4857 H           2.3279   16.8291    8.8552 H         1 DDD         0.0300 
   4858 H           0.2999   15.3931   10.5502 H         1 DDD         0.0600 
   4859 H           0.8539   14.7771    9.0712 H         1 DDD         0.0600 
   4860 H          -1.2011   15.7321    8.4702 H         1 DDD         0.0600 
   4861 H          -0.9691   18.3751    9.7802 H         1 DDD         0.0600 
   4862 H          -1.1921   17.0171   10.8692 H         1 DDD         0.0600 
   4863 H          -3.1651   17.5261    8.6322 H         1 DDD         0.0600 
   4864 H          -3.3591   15.9651   11.3812 H         1 DDD         0.0600 
   4865 H          -2.7001   15.3741    9.9542 H         1 DDD         0.0600 
   4866 H          -4.9321   14.7221   10.4542 H         1 DDD         0.0300 
   4867 H          -0.0351   16.7041    7.0232 H         1 DDD         0.4180 
   4868 H          -3.0571   18.4571   11.3442 H         1 DDD         0.4180 
   4869 H          20.4199   17.6791    9.8892 H         1 DDD         0.0600 
   4870 H          20.3849   15.9771   10.2982 H         1 DDD         0.0600 
   4871 H          19.2189   15.5321    8.2042 H         1 DDD         0.0300 
   4872 H          17.6079   17.7471    9.3202 H         1 DDD         0.0600 
   4873 H          17.6819   16.1851   10.0192 H         1 DDD         0.0600 
   4874 H          16.9049   16.5911    7.2342 H         1 DDD         0.0600 
   4875 H          15.2249   16.7401    9.7572 H         1 DDD         0.0600 
   4876 H          14.6169   15.7171    8.4492 H         1 DDD         0.0600 
   4877 H          14.7299   17.3751    6.8092 H         1 DDD         0.0600 
   4878 H          12.8939   18.8011    7.4522 H         1 DDD         0.0600 
   4879 H          13.3719   18.8411    9.1062 H         1 DDD         0.0600 
   4880 H          11.3019   17.6901    8.9842 H         1 DDD         0.0300 
   4881 H          12.4659   15.7851    6.7792 H         1 DDD         0.0600 
   4882 H          11.4969   17.2041    6.5312 H         1 DDD         0.0600 
   4883 H          10.7939   14.7101    8.1412 H         1 DDD         0.0600 
   4884 H           8.8339   17.0811    7.4582 H         1 DDD         0.0600 
   4885 H           9.4139   16.7921    8.9212 H         1 DDD         0.0600 
   4886 H           7.6419   15.7551    9.3212 H         1 DDD         0.0300 
   4887 H          16.0529   14.5351    7.5002 H         1 DDD         0.4180 
   4888 H          15.5369   19.0871    8.8352 H         1 DDD         0.4180 
   4889 H           9.6209   15.2751    5.6862 H         1 DDD         0.4180 
   4890 H           5.0899   13.1441    6.6712 H         1 DDD         0.4180 
   4891 H          23.8079   16.8061    9.5682 H         1 DDD         0.0600 
   4892 H          22.6639   17.8591   10.4322 H         1 DDD         0.0600 
   4893 H          22.9239   16.2441   10.8792 H         1 DDD         0.0600 
   4894 H          21.9559   17.1811    8.0262 H         1 DDD         0.0300 
   4895 H          25.3639   -4.5159    8.6192 H         1 DDD         0.0600 
   4896 H          23.8499   -4.2149    7.8012 H         1 DDD         0.0600 
   4897 H          22.6229   -4.4529    9.9892 H         1 DDD         0.0600 
   4898 H          25.0069   -3.5439   11.1062 H         1 DDD         0.4180 
   4899 H           6.0669   -6.3789   11.4072 H         1 DDD         0.0600 
   4900 H           5.8979   -6.0739    9.7402 H         1 DDD         0.0600 
   4901 H           3.3759   -6.1489   10.0242 H         1 DDD         0.0600 
   4902 H           2.9509   -4.7939   11.9562 H         1 DDD         0.4180 
   4903 H           2.3389    9.6561   10.5122 H         1 DDD         0.0600 
   4904 H           3.2989    9.6821   11.9482 H         1 DDD         0.0600 
   4905 H           4.9309   10.4891    9.7212 H         1 DDD         0.0600 
   4906 H           5.2439   12.2821   11.4532 H         1 DDD         0.4180 
   4907 H          20.9099   12.4391    6.2092 H         1 DDD         0.0600 
   4908 H          20.7489   12.8241    7.8412 H         1 DDD         0.0600 
   4909 H          23.3839   13.1811    7.9642 H         1 DDD         0.0600 
   4910 H          22.8869   13.6301    5.2452 H         1 DDD         0.4180 
   4911 H         -12.2521   -2.6589   12.7292 H         1 DDD         0.0600 
   4912 H         -12.1091   -3.8389   11.4572 H         1 DDD         0.0600 
   4913 H         -14.7071   -2.9889   12.8222 H         1 DDD         0.0600 
   4914 H         -15.2201   -4.9549   12.0752 H         1 DDD         0.4180 
   4915 H          -6.6711   10.6991    7.3292 H         1 DDD         0.0600 
   4916 H          -6.4481   11.2371    5.6702 H         1 DDD         0.0600 
   4917 H          -9.1761   11.6041    6.4542 H         1 DDD         0.0600 
   4918 H          -8.7151   13.7801    6.0942 H         1 DDD         0.4180 
   4919 H           1.6669   20.2931   11.2572 H         1 DDD         0.0600 
   4920 H           2.1059   19.1801   12.4642 H         1 DDD         0.0600 
   4921 H           4.1039   21.0521   11.2882 H         1 DDD         0.0600 
   4922 H           3.9879   20.3161   13.9542 H         1 DDD         0.4180 
   4923 H         -23.6901   10.9541    3.5822 H         1 DDD         0.0600 
   4924 H         -24.3291   11.3311    5.3122 H         1 DDD         0.0600 
   4925 H         -21.3171   10.8421    4.8092 H         1 DDD         0.0600 
   4926 H         -20.9991   13.0281    4.8222 H         1 DDD         0.4180 
   4927 H           9.6199   -6.0219    6.8532 H         1 DDD         0.0600 
   4928 H           8.6289   -5.3209    8.0572 H         1 DDD         0.0600 
   4929 H          11.1179   -5.3599    9.2672 H         1 DDD         0.0600 
   4930 H          12.5399   -4.6889    7.5032 H         1 DDD         0.4180 
   4931 H         -23.9541   -3.8899    7.7592 H         1 DDD         0.0600 
   4932 H         -25.0981   -3.7879    9.0802 H         1 DDD         0.0600 
   4933 H         -22.1141   -3.1669    8.9982 H         1 DDD         0.0600 
   4934 H         -22.4461   -2.0379   11.0112 H         1 DDD         0.4180 
   4935 H          18.4759   18.5861    5.2712 H         1 DDD         0.0600 
   4936 H          19.0799   20.2311    5.6662 H         1 DDD         0.0600 
   4937 H          21.1289   18.1031    5.1692 H         1 DDD         0.0600 
   4938 H          20.9699   19.9511    3.4462 H         1 DDD         0.4180 
   4939 H         -21.1971  -12.2679    7.8282 H         1 DDD         0.0600 
   4940 H         -22.2931  -12.2889    9.1312 H         1 DDD         0.0600 
   4941 H         -21.9221  -10.0659    8.3002 H         1 DDD         0.0600 
   4942 H         -19.2421  -10.3919    9.2952 H         1 DDD         0.4180 
   4943 H         -20.5531  -14.7209   11.4642 H         1 DDD         0.4180 
   4944 H          -2.2091  -20.6329    7.9002 H         1 DDD         0.4180 
   4945 H           6.0579  -14.6739   11.2532 H         1 DDD         0.0600 
   4946 H           7.3829  -15.4559   12.1482 H         1 DDD         0.0600 
   4947 H           8.4579  -15.2449    9.6792 H         1 DDD         0.0600 
   4948 H           8.5169  -13.2959   11.7782 H         1 DDD         0.4180 
   4949 H          10.6849  -19.2679    6.6192 H         1 DDD         0.4180 
   4950 H         -14.0631   -8.1269   10.1942 H         1 DDD         0.4180 
   4951 H          13.5789   -0.3149    6.4422 H         1 DDD         0.4180 
   4952 H          21.7729    7.4621   10.8662 H         1 DDD         0.4180 
   4953 H         -10.8921    8.9421    9.1822 H         1 DDD         0.4180 
   4954 H         -11.2911   11.9041    7.2892 H         1 DDD         0.0600 
   4955 H         -11.1221   12.0331    5.6252 H         1 DDD         0.0600 
   4956 H         -13.7001   12.6871    7.0002 H         1 DDD         0.0600 
   4957 H         -13.6301   14.1781    5.0752 H         1 DDD         0.4180 
   4958 H         -12.7431   17.3321   11.7062 H         1 DDD         0.4180 
   4959 H           7.7529   11.5071    9.6612 H         1 DDD         0.0600 
   4960 H           7.8159   11.4521   11.4842 H         1 DDD         0.0600 
   4961 H          10.3639   12.2061   10.0352 H         1 DDD         0.0600 
   4962 H           9.3399   12.6311   12.6522 H         1 DDD         0.4180 
   4963 H          -4.8821    5.3821    4.9532 H         1 DDD         0.4180 
   4964 H          13.1849    9.7761   11.3782 H         1 DDD         0.4180 
   4965 H         -31.2581  -17.5579   -0.7098 H         1 DDD         0.0300 
   4966 H         -30.6941  -16.6939    0.6792 H         1 DDD         0.0300 
   4967 H         -29.0001  -17.2549   -1.7868 H         1 DDD         0.0600 
   4968 H         -29.1301  -18.3789   -0.4678 H         1 DDD         0.0600 
   4969 H         -28.0851  -15.5279   -0.2958 H         1 DDD         0.0300 
   4970 H         -26.5801  -16.9559   -1.7238 H         1 DDD         0.0600 
   4971 H         -26.3891  -18.0239   -0.4748 H         1 DDD         0.0600 
   4972 H         -25.5091  -15.9309    0.8502 H         1 DDD         0.0300 
   4973 H         -23.9101  -16.9159   -1.5048 H         1 DDD         0.0600 
   4974 H         -24.1561  -18.0639   -0.0648 H         1 DDD         0.0600 
   4975 H         -22.6481  -15.4199    0.1072 H         1 DDD         0.0600 
   4976 H         -21.5081  -18.2319   -0.1408 H         1 DDD         0.0600 
   4977 H         -21.3401  -16.8249   -1.1448 H         1 DDD         0.0600 
   4978 H         -20.4271  -17.1169    1.7612 H         1 DDD         0.0600 
   4979 H         -18.9501  -18.4649    0.1352 H         1 DDD         0.0600 
   4980 H         -18.7001  -17.0659   -0.6268 H         1 DDD         0.0600 
   4981 H         -17.5311  -15.9559    1.4012 H         1 DDD         0.0600 
   4982 H         -16.2251  -17.4339   -0.1278 H         1 DDD         0.0600 
   4983 H         -16.6211  -18.8009    0.9302 H         1 DDD         0.0600 
   4984 H         -14.3631  -17.8009    0.9112 H         1 DDD         0.0300 
   4985 H         -16.9041   -8.1119    3.8672 H         1 DDD         0.0600 
   4986 H         -17.4651   -9.8059    3.9832 H         1 DDD         0.0600 
   4987 H         -17.4421  -10.0259    1.5842 H         1 DDD         0.0300 
   4988 H         -19.3511   -8.0879    1.3042 H         1 DDD         0.0600 
   4989 H         -19.3061   -8.2699    3.1122 H         1 DDD         0.0600 
   4990 H         -19.4771  -10.7539    2.6502 H         1 DDD         0.0300 
   4991 H         -21.3481   -9.3929    3.6782 H         1 DDD         0.0600 
   4992 H         -21.8871  -10.7649    2.8512 H         1 DDD         0.0600 
   4993 H         -22.1521   -9.1699    0.7952 H         1 DDD         0.0300 
   4994 H         -24.2291   -8.4279    2.8712 H         1 DDD         0.0600 
   4995 H         -23.9861  -10.1589    2.7342 H         1 DDD         0.0600 
   4996 H         -24.7851   -8.6859    0.3072 H         1 DDD         0.0300 
   4997 H         -26.5581   -8.5009    2.1202 H         1 DDD         0.0600 
   4998 H         -26.4091  -10.2619    2.2922 H         1 DDD         0.0600 
   4999 H         -27.4951  -10.4419    0.0032 H         1 DDD         0.0300 
   5000 H         -28.7851   -8.4369    1.8442 H         1 DDD         0.0600 
   5001 H         -28.8751  -10.1309    2.2262 H         1 DDD         0.0600 
   5002 H         -30.1821   -8.7369   -0.2208 H         1 DDD         0.0300 
   5003 H         -30.9711   -9.4169    1.1412 H         1 DDD         0.0300 
   5004 H         -32.2721  -13.6099   -1.8178 H         1 DDD         0.0600 
   5005 H         -32.0821  -12.4449   -0.4198 H         1 DDD         0.0600 
   5006 H         -29.4591  -12.9949   -1.3938 H         1 DDD         0.0600 
   5007 H         -30.0041  -11.8719   -3.3788 H         1 DDD         0.4180 
   5008 H         -25.7301  -12.8479   -2.5028 H         1 DDD         0.0600 
   5009 H         -26.0181  -11.7399   -1.1668 H         1 DDD         0.0600 
   5010 H         -23.4281  -12.8099   -0.6298 H         1 DDD         0.0600 
   5011 H         -22.3641  -11.5889   -2.3148 H         1 DDD         0.4180 
   5012 H         -22.6001  -15.8669    2.2022 H         1 DDD         0.4180 
   5013 H         -18.4581  -16.8909    3.1302 H         1 DDD         0.4180 
   5014 H         -26.6761  -18.9839    3.9492 H         1 DDD         0.0600 
   5015 H         -28.3911  -18.9619    4.3342 H         1 DDD         0.0600 
   5016 H         -26.6661  -16.6529    3.5762 H         1 DDD         0.0600 
   5017 H         -28.7001  -15.4909    3.3542 H         1 DDD         0.4180 
   5018 H         -27.1091   -7.3789   -3.5418 H         1 DDD         0.0600 
   5019 H         -27.4071   -6.5699   -2.0728 H         1 DDD         0.0600 
   5020 H         -24.7011   -7.4859   -1.8638 H         1 DDD         0.0600 
   5021 H         -25.2611   -6.5139   -4.4388 H         1 DDD         0.4180 
   5022 H         -15.1071  -19.0459    3.0692 H         1 DDD         0.0600 
   5023 H         -15.4041  -17.5089    3.7252 H         1 DDD         0.0600 
   5024 H         -12.9981  -16.9169    3.6132 H         1 DDD         0.0600 
   5025 H         -12.4291  -18.4109    1.7332 H         1 DDD         0.0600 
   5026 H         -12.8251  -19.8129    2.6602 H         1 DDD         0.0600 
   5027 H         -10.9551  -19.3139    4.2472 H         1 DDD         0.0300 
   5028 H         -10.0961  -19.0029    1.4742 H         1 DDD         0.0600 
   5029 H         -10.4991  -20.6159    2.0112 H         1 DDD         0.0600 
   5030 H          -8.4021  -18.9749    3.4562 H         1 DDD         0.0300 
   5031 H          -8.2401  -20.2419    0.7872 H         1 DDD         0.0600 
   5032 H          -6.9921  -20.7629    1.7542 H         1 DDD         0.0600 
   5033 H          -6.5671  -18.8549    0.3782 H         1 DDD         0.0300 
   5034 H          -5.6341  -19.2149    3.2322 H         1 DDD         0.0600 
   5035 H          -5.2511  -17.7079    2.4102 H         1 DDD         0.0600 
   5036 H          -3.9581  -18.3669    0.8262 H         1 DDD         0.0600 
   5037 H          -3.5171  -20.4609    3.0602 H         1 DDD         0.0600 
   5038 H          -3.1221  -18.7329    3.1202 H         1 DDD         0.0600 
   5039 H          -1.5841  -18.8269    1.3102 H         1 DDD         0.0600 
   5040 H          -2.5451  -10.9439    3.2712 H         1 DDD         0.0600 
   5041 H          -2.9821  -12.5229    2.7662 H         1 DDD         0.0600 
   5042 H          -4.3591  -11.3559    0.7902 H         1 DDD         0.0300 
   5043 H          -5.2411  -10.6799    3.5622 H         1 DDD         0.0600 
   5044 H          -5.3921  -12.3309    3.0342 H         1 DDD         0.0600 
   5045 H          -6.8371  -10.1179    1.5462 H         1 DDD         0.0300 
   5046 H          -7.3251  -10.2709    3.9822 H         1 DDD         0.0600 
   5047 H          -8.0191  -11.8779    3.6902 H         1 DDD         0.0600 
   5048 H          -9.7131  -10.6229    2.0202 H         1 DDD         0.0600 
   5049 H         -10.4911   -8.9459    4.1332 H         1 DDD         0.0600 
   5050 H          -9.5721   -9.8339    5.0662 H         1 DDD         0.0600 
   5051 H         -11.6341  -10.9169    3.0822 H         1 DDD         0.0300 
   5052 H         -12.2041  -10.5089    6.0112 H         1 DDD         0.0600 
   5053 H         -13.3371  -11.2629    5.0062 H         1 DDD         0.0600 
   5054 H         -12.7891   -8.7749    3.6822 H         1 DDD         0.0600 
   5055 H         -14.9761   -8.0839    4.8692 H         1 DDD         0.0600 
   5056 H         -15.1941   -9.6799    5.3952 H         1 DDD         0.0600 
   5057 H         -14.9801   -8.9859    2.4032 H         1 DDD         0.0300 
   5058 H         -13.0181  -13.3669    1.1452 H         1 DDD         0.0600 
   5059 H         -14.6151  -13.4829    0.3602 H         1 DDD         0.0600 
   5060 H         -14.2351  -13.5499    3.2132 H         1 DDD         0.0600 
   5061 H         -16.4401  -13.2049    1.4962 H         1 DDD         0.4180 
   5062 H          -9.1141  -15.8229   -0.3088 H         1 DDD         0.0600
[truncated: 11,830,633 more chars]
