# Supplementary material for: In-Silico Design, Synthesis and Evaluation of a Nanostructured Hydrogel as a Dimethoate Removal Agent
Source: Nanomaterials (Basel). 2018 Jan 4;8(1):23. doi: 10.3390/nano8010023 (PMC5791110; doi:10.3390/nano8010023)
Supplement: Supplementary file 1 [file nanomaterials-08-00023-s001.zip › nanomaterials-253209-supplementary/supplementary-material/File-S3.mol2]

@<TRIPOS>MOLECULE
paso1-10-60_3-out (full system)
127234   88016    3
SMALL
USER_CHARGES


@<TRIPOS>ATOM
      1 C         -27.3292   19.7078  -19.5683 C.3       1 DDD         0.1025 
      2 C         -25.8672   19.9428  -19.7993 C.3       1 DDD        -0.1200 
      3 C         -25.1272   20.2548  -18.5153 C.3       1 DDD         0.1625 
      4 C         -23.6882   20.5148  -18.7303 C.3       1 DDD        -0.1200 
      5 C         -22.8122   19.3818  -19.2433 C.3       1 DDD         0.1625 
      6 C         -21.4882   19.7518  -19.8533 C.3       1 DDD        -0.1200 
      7 C         -20.4722   20.4378  -18.8513 C.3       1 DDD         0.1625 
      8 C         -19.0212   20.6048  -19.4543 C.3       1 DDD        -0.1200 
      9 C         -18.2712   19.2768  -19.7953 C.3       1 DDD         0.1625 
     10 C         -16.7462   19.4638  -20.1343 C.3       1 DDD        -0.1200 
     11 C         -15.8082   19.6988  -18.9613 C.3       1 DDD         0.1625 
     12 C         -14.3532   19.3098  -19.3653 C.3       1 DDD        -0.1200 
     13 C         -13.2342   19.6218  -18.3403 C.3       1 DDD         0.1625 
     14 O         -22.3672   18.5078  -18.2193 Any       1 DDD        -0.4450 
     15 O         -18.1492   18.3788  -18.7483 Any       1 DDD        -0.4450 
     16 O         -13.1172   18.9258  -17.0923 Any       1 DDD        -0.4450 
     17 C         -15.0352   12.1028  -14.7033 C.3       1 DDD        -0.1200 
     18 C         -16.3892   11.4188  -14.8643 C.3       1 DDD         0.1625 
     19 C         -17.6142   12.2668  -14.3603 C.3       1 DDD        -0.1200 
     20 C         -18.8932   12.2438  -15.2923 C.3       1 DDD         0.1625 
     21 C         -19.3562   10.8708  -15.6143 C.3       1 DDD        -0.1200 
     22 C         -20.8622   10.7608  -15.8763 C.3       1 DDD         0.1625 
     23 C         -21.3992   11.2398  -17.2723 C.3       1 DDD        -0.1200 
     24 C         -22.8242   11.7128  -17.0953 C.3       1 DDD         0.1625 
     25 C         -23.8372   10.8108  -16.5043 C.3       1 DDD        -0.1200 
     26 C         -25.3042   10.9518  -16.9223 C.3       1 DDD         0.1625 
     27 C         -25.9912   12.3068  -16.6153 C.3       1 DDD        -0.1200 
     28 C         -27.2942   12.5148  -17.4023 C.3       1 DDD         0.1025 
     29 O         -18.5612   12.9398  -16.4383 Any       1 DDD        -0.4450 
     30 O         -22.9102   13.0218  -16.4843 Any       1 DDD        -0.4450 
     31 O         -27.5972   13.8348  -17.4043 Any       1 DDD        -0.4450 
     32 O         -27.6392   18.3038  -19.6283 Any       1 DDD        -0.4450 
     33 C         -27.5402   17.6108  -18.4773 C.1       1 DDD         0.6919 
     34 C         -28.3972   16.3378  -18.5703 C.3       1 DDD        -0.1200 
     35 C         -28.9172   15.8258  -17.2873 C.3       1 DDD         0.2050 
     36 C         -28.8242   14.3278  -17.1183 C.1       1 DDD         0.6919 
     37 O         -26.9042   17.8768  -17.4353 O.2       1 DDD        -0.4694 
     38 O         -30.1992   16.3098  -17.1723 O.3       1 DDD        -0.6830 
     39 O         -29.8012   13.6818  -16.8573 O.2       1 DDD        -0.4694 
     40 C         -18.5412   17.0908  -18.9343 C.1       1 DDD         0.6919 
     41 C         -18.0472   16.2458  -17.7513 C.3       1 DDD        -0.1200 
     42 C         -18.3582   14.7708  -17.8983 C.3       1 DDD         0.2050 
     43 C         -18.8002   14.2328  -16.5643 C.1       1 DDD         0.6919 
     44 O         -19.1042   16.6498  -19.9213 O.2       1 DDD        -0.4694 
     45 O         -17.2152   14.0788  -18.3883 O.3       1 DDD        -0.6830 
     46 O         -19.6442   14.8538  -15.8833 O.2       1 DDD        -0.4694 
     47 C         -22.8982   17.2878  -18.0213 C.1       1 DDD         0.6919 
     48 C         -22.0712   16.6068  -16.9503 C.3       1 DDD        -0.1200 
     49 C         -22.9492   15.3668  -16.3313 C.3       1 DDD         0.2050 
     50 C         -22.8342   14.0888  -17.2373 C.1       1 DDD         0.6919 
     51 O         -24.0222   16.8988  -18.3213 O.2       1 DDD        -0.4694 
     52 O         -22.3852   15.0818  -15.0313 O.3       1 DDD        -0.6830 
     53 O         -22.6932   14.0828  -18.4813 O.2       1 DDD        -0.4694 
     54 O         -20.8712   21.7288  -18.3223 Any       1 DDD        -0.4450 
     55 O         -15.8082   21.0838  -18.5563 Any       1 DDD        -0.4450 
     56 O         -25.7142   21.3978  -17.9233 Any       1 DDD        -0.4450 
     57 O         -21.3212    9.4628  -15.4493 Any       1 DDD        -0.4450 
     58 O         -28.7212   20.6608  -15.2843 O.co2     1 DDD        -0.8000 
     59 C         -28.1582   21.6108  -14.8483 C.2       1 DDD         0.7000 
     60 C         -27.7902   22.5978  -15.8533 C.3       1 DDD        -0.2200 
     61 C         -26.3082   22.8098  -16.0493 C.3       1 DDD         0.2050 
     62 C         -25.6522   21.5208  -16.5763 C.1       1 DDD         0.6919 
     63 O         -27.8362   21.8418  -13.7473 O.co2     1 DDD        -0.8000 
     64 O         -25.9412   23.9538  -16.8223 O.3       1 DDD        -0.6830 
     65 O         -25.1572   20.7128  -15.7383 O.2       1 DDD        -0.4694 
     66 O         -16.1602   24.9608  -19.2513 O.co2     1 DDD        -0.8000 
     67 C         -16.9402   24.0988  -19.0093 C.2       1 DDD         0.7000 
     68 C         -17.0372   23.6878  -17.6203 C.3       1 DDD        -0.2200 
     69 C         -15.9492   22.8568  -16.9333 C.3       1 DDD         0.2050 
     70 C         -16.0772   21.3638  -17.2403 C.1       1 DDD         0.6919 
     71 O         -17.6312   23.5148  -19.8053 O.co2     1 DDD        -0.8000 
     72 O         -16.0012   23.0998  -15.4973 O.3       1 DDD        -0.6830 
     73 O         -16.3962   20.6368  -16.3763 O.2       1 DDD        -0.4694 
     74 O         -25.9202    9.9278  -16.0973 Any       1 DDD        -0.4450 
     75 C         -27.0302    9.2278  -16.5653 C.1       1 DDD         0.6919 
     76 C         -27.6892    8.4538  -15.4623 C.3       1 DDD        -0.1200 
     77 C         -26.7842    7.6838  -14.5613 C.3       1 DDD         0.2050 
     78 C         -26.4672    6.2438  -15.1203 C.1       1 DDD         0.6919 
     79 O         -27.4372    9.2118  -17.7393 O.2       1 DDD        -0.4694 
     80 O         -27.3602    7.7758  -13.2433 O.3       1 DDD        -0.6830 
     81 O         -26.1632    6.1298  -16.2903 O.2       1 DDD        -0.4694 
     82 C         -11.8082   19.6068  -18.9393 C.3       1 DDD        -0.1200 
     83 C         -11.1842   18.2248  -19.3683 C.3       1 DDD         0.1625 
     84 C          -9.6752   18.2588  -19.7043 C.3       1 DDD        -0.1200 
     85 C          -8.7782   18.4878  -18.4913 C.3       1 DDD         0.1625 
     86 C          -7.3822   19.1048  -18.8133 C.3       1 DDD        -0.1200 
     87 C          -6.3182   18.1928  -19.5143 C.3       1 DDD         0.1625 
     88 C          -4.8472   18.8368  -19.7463 C.3       1 DDD        -0.1200 
     89 C          -3.8602   18.9198  -18.5583 C.3       1 DDD         0.2050 
     90 C          -2.7432   19.9288  -18.8753 C.3       1 DDD        -0.1200 
     91 C          -1.9152   19.4168  -20.0743 C.3       1 DDD         0.1700 
     92 C          -0.4242   19.1318  -19.7103 C.3       1 DDD        -0.1200 
     93 C          -0.2492   18.1558  -18.5533 C.3       1 DDD         0.1625 
     94 O          -8.5162   17.2748  -17.8693 Any       1 DDD        -0.4450 
     95 C          -3.3452   10.7428  -15.1683 C.3       1 DDD        -0.1200 
     96 C          -4.0222   10.0058  -16.4623 C.3       1 DDD         0.1625 
     97 C          -5.4992   10.5098  -16.7723 C.3       1 DDD        -0.1200 
     98 C          -6.2862    9.5618  -17.7573 C.3       1 DDD         0.1625 
     99 C          -7.6352   10.1178  -18.2073 C.3       1 DDD        -0.1200 
    100 C          -8.7552    9.9228  -17.0713 C.3       1 DDD         0.1625 
    101 C         -10.1772   10.3358  -17.3683 C.3       1 DDD        -0.1200 
    102 C         -10.2812   11.7268  -18.0723 C.3       1 DDD         0.1625 
    103 C         -11.7872   12.3098  -18.0733 C.3       1 DDD        -0.1200 
    104 C         -12.5762   12.4758  -16.7533 C.3       1 DDD         0.2050 
    105 C         -14.0652   12.9538  -16.9873 C.3       1 DDD        -0.1200 
    106 C         -14.8592   13.3038  -15.6863 C.3       1 DDD         0.1625 
    107 O          -5.5582    9.2538  -18.9353 Any       1 DDD        -0.4450 
    108 O          -9.5772   12.7048  -17.3133 Any       1 DDD        -0.4450 
    109 O         -14.3752   14.5118  -15.1203 Any       1 DDD        -0.4450 
    110 C         -13.4592   17.6308  -16.8743 C.1       1 DDD         0.6919 
    111 C         -13.2362   17.1968  -15.4543 C.3       1 DDD        -0.1200 
    112 C         -14.4142   16.8548  -14.5583 C.3       1 DDD         0.2050 
    113 C         -15.1782   15.5778  -14.9103 C.1       1 DDD         0.6919 
    114 O         -13.7792   16.8498  -17.7353 O.2       1 DDD        -0.4694 
    115 O         -15.2452   17.9728  -14.4923 O.3       1 DDD        -0.6830 
    116 O         -16.4222   15.5828  -15.1243 O.2       1 DDD        -0.4694 
    117 C          -2.6482    9.2718  -19.9423 C.2       1 DDD         0.7000 
    118 C          -3.0952    7.9008  -20.2363 C.3       1 DDD        -0.2200 
    119 C          -4.5562    7.7518  -20.6453 C.3       1 DDD         0.2050 
    120 C          -5.4142    7.9888  -19.3833 C.1       1 DDD         0.6919 
    121 O          -1.6952    9.3298  -19.2453 O.co2     1 DDD        -0.8000 
    122 O          -4.9382    6.5148  -21.2943 O.3       1 DDD        -0.6830 
    123 O          -5.9422    7.0308  -18.8293 O.2       1 DDD        -0.4694 
    124 C          -9.1302   16.8528  -16.7953 C.1       1 DDD         0.6919 
    125 C          -8.6362   15.5788  -16.2143 C.3       1 DDD        -0.1200 
    126 C          -8.0402   14.4938  -17.1743 C.3       1 DDD         0.2050 
    127 C          -9.1492   13.7838  -17.9193 C.1       1 DDD         0.6919 
    128 O          -9.9652   17.4878  -16.1863 O.2       1 DDD        -0.4694 
    129 O          -7.2762   13.5178  -16.4353 O.3       1 DDD        -0.6830 
    130 O          -9.4462   13.9858  -19.1373 O.2       1 DDD        -0.4694 
    131 O          -6.7792   17.7418  -20.7893 Any       1 DDD        -0.4450 
    132 O          -9.0862   19.5108  -25.8273 O.co2     1 DDD        -0.8000 
    133 C          -8.7952   18.3078  -25.1843 C.2       1 DDD         0.7000 
    134 C          -7.4402   18.5348  -24.4443 C.3       1 DDD        -0.2200 
    135 C          -7.3322   17.8098  -23.0553 C.3       1 DDD         0.2050 
    136 C          -7.0862   18.6478  -21.7893 C.1       1 DDD         0.6919 
    137 O          -9.4062   17.2778  -25.3123 O.co2     1 DDD        -0.8000 
    138 O          -6.3162   16.8058  -23.1673 O.3       1 DDD        -0.6830 
    139 O          -7.1542   19.8608  -21.8193 O.2       1 DDD        -0.4694 
    140 O          -1.9962   20.1988  -21.2233 O.3       1 DDD        -0.2850 
    141 O         -11.9532   17.4638  -20.3163 Any       1 DDD        -0.4450 
    142 O          -8.7022    8.6178  -16.4463 Any       1 DDD        -0.4450 
    143 O         -11.9662   14.5428  -20.7933 O.co2     1 DDD        -0.8000 
    144 C         -11.3932   14.9238  -21.7443 C.2       1 DDD         0.7000 
    145 C         -12.1662   15.5398  -22.8603 C.3       1 DDD        -0.2200 
    146 C         -12.9352   16.8008  -22.4033 C.3       1 DDD         0.2050 
    147 C         -12.0922   17.8358  -21.6513 C.1       1 DDD         0.6919 
    148 O         -10.2682   14.6698  -21.8963 O.co2     1 DDD        -0.8000 
    149 O         -13.5812   17.4268  -23.5123 O.3       1 DDD        -0.6830 
    150 O         -11.6612   18.8618  -22.2113 O.2       1 DDD        -0.4694 
    151 O          -5.0252   22.0998  -21.1263 O.co2     1 DDD        -0.8000 
    152 C          -4.8902   22.1928  -22.3223 C.2       1 DDD         0.7000 
    153 C          -3.7322   21.5048  -22.9613 C.3       1 DDD        -0.2200 
    154 C          -2.3752   22.0498  -22.5953 C.2       1 DDD        -0.1150 
    155 C          -1.7082   21.5238  -21.3903 C.2       1 DDD         0.1338 
    156 O          -5.6292   22.8318  -23.0143 O.co2     1 DDD        -0.8000 
    157 O          -1.2892   22.2738  -20.4443 O.3       1 DDD        -0.0488 
    158 C         -12.0372    7.5558  -14.5353 C.2       1 DDD         0.7000 
    159 C         -12.5002    7.6368  -13.1323 C.3       1 DDD        -0.2200 
    160 C         -12.1882    6.3298  -12.3323 C.3       1 DDD         0.2050 
    161 C         -13.2002    5.2268  -12.6813 C.1       1 DDD         0.6919 
    162 O         -12.5192    8.3248  -15.3163 O.co2     1 DDD        -0.8000 
    163 O         -12.4402    6.5478  -10.9813 O.3       1 DDD        -0.6830 
    164 O         -13.9732    5.2268  -13.5883 O.2       1 DDD        -0.4694 
    165 O         -16.3242   10.3448  -13.9163 Any       1 DDD        -0.4450 
    166 C         -16.7702    9.0298  -14.2763 C.1       1 DDD         0.6919 
    167 C         -17.4942    8.2768  -13.2063 C.3       1 DDD        -0.1200 
    168 C         -16.5802    7.9738  -12.0053 C.3       1 DDD         0.2050 
    169 C         -16.8272    6.6018  -11.3763 C.1       1 DDD         0.6919 
    170 O         -16.7562    8.5728  -15.4193 O.2       1 DDD        -0.4694 
    171 O         -16.7572    8.9938  -11.0733 O.3       1 DDD        -0.6830 
    172 O         -16.8892    6.5188  -10.1503 O.2       1 DDD        -0.4694 
    173 O          -3.9322    8.6188  -16.4623 Any       1 DDD        -0.4450 
    174 C          -4.5582    7.9248  -15.4573 C.1       1 DDD         0.6919 
    175 C          -4.1782    6.5098  -15.6513 C.3       1 DDD        -0.1200 
    176 C          -3.8592    5.7918  -14.3393 C.3       1 DDD         0.2050 
    177 C          -4.7052    4.4918  -14.1953 C.1       1 DDD         0.6919 
    178 O          -5.2212    8.3898  -14.5553 O.2       1 DDD        -0.4694 
    179 O          -2.5132    5.4518  -14.3783 O.3       1 DDD        -0.6830 
    180 O          -5.9592    4.5178  -14.1253 O.2       1 DDD        -0.4694 
    181 C           1.2608   17.8968  -18.2143 C.3       1 DDD        -0.1200 
    182 C           1.9048   19.1198  -17.4613 C.3       1 DDD         0.1625 
    183 C           3.4588   19.0568  -17.2863 C.3       1 DDD        -0.1200 
    184 C           4.3528   19.7198  -18.2663 C.3       1 DDD         0.1700 
    185 C           5.6828   20.4268  -17.7583 C.3       1 DDD        -0.1200 
    186 C           6.7028   19.4828  -17.1003 C.3       1 DDD         0.1625 
    187 C           7.8528   19.1058  -18.0543 C.3       1 DDD        -0.1200 
    188 C           8.8418   18.1318  -17.4143 C.3       1 DDD         0.1625 
    189 C          10.2098   18.0998  -18.1763 C.3       1 DDD        -0.1200 
    190 C          11.3888   18.4728  -17.2733 C.3       1 DDD         0.1625 
    191 C          12.7278   17.8558  -17.7153 C.3       1 DDD        -0.1200 
    192 C          13.8548   17.6828  -16.5973 C.3       1 DDD         0.1625 
    193 O           4.3348   19.1328  -19.6003 O.3       1 DDD        -0.2850 
    194 O           8.2518   16.9068  -17.3913 Any       1 DDD        -0.4450 
    195 O          13.3138   16.9948  -15.4633 Any       1 DDD        -0.4450 
    196 C          10.5538   10.3428  -15.6223 C.3       1 DDD        -0.1200 
    197 C           9.8538    8.9838  -15.9713 C.3       1 DDD         0.1625 
    198 C           8.3318    8.9148  -15.6593 C.3       1 DDD        -0.1200 
    199 C           7.4078    9.9348  -16.3733 C.3       1 DDD         0.1625 
    200 C           5.8688    9.7498  -16.0233 C.3       1 DDD        -0.1200 
    201 C           4.9968    8.9518  -16.9583 C.3       1 DDD         0.1625 
    202 C           3.5058    9.0078  -16.6563 C.3       1 DDD        -0.1200 
    203 C           2.7258   10.3838  -16.6933 C.3       1 DDD         0.1625 
    204 C           1.1478   10.1968  -16.8483 C.3       1 DDD        -0.1200 
    205 C           0.4538    9.5968  -15.5583 C.3       1 DDD         0.2050 
    206 C          -1.0862    9.5708  -15.7523 C.3       1 DDD        -0.1200 
    207 C          -1.8332   10.8798  -15.4753 C.3       1 DDD         0.1625 
    208 O           7.8608   11.1538  -15.8483 Any       1 DDD        -0.4450 
    209 O           3.0888   11.2158  -17.8103 Any       1 DDD        -0.4450 
    210 O          -1.6562   11.6868  -16.6623 Any       1 DDD        -0.4450 
    211 O          -0.7882   16.8268  -18.8013 Any       1 DDD        -0.4450 
    212 C          -1.5102   16.2678  -17.8553 C.1       1 DDD         0.6919 
    213 C          -1.9142   14.8298  -18.2983 C.3       1 DDD        -0.1200 
    214 C          -0.9292   13.6808  -17.8523 C.3       1 DDD         0.2050 
    215 C          -1.4762   12.9618  -16.5603 C.1       1 DDD         0.6919 
    216 O          -1.8912   16.7258  -16.7883 O.2       1 DDD        -0.4694 
    217 O          -0.9302   12.7728  -18.8973 O.3       1 DDD        -0.6830 
    218 O          -1.6392   13.6138  -15.5853 O.2       1 DDD        -0.4694 
    219 C           8.7018   15.9468  -16.5463 C.1       1 DDD         0.6919 
    220 C           7.7468   14.7208  -16.5503 C.3       1 DDD        -0.1200 
    221 C           8.4438   13.4598  -15.9873 C.3       1 DDD         0.2050 
    222 C           7.8838   12.2678  -16.6993 C.1       1 DDD         0.6919 
    223 O           9.7588   15.9228  -15.9363 O.2       1 DDD        -0.4694 
    224 O           8.3468   13.4128  -14.5193 O.3       1 DDD        -0.6830 
    225 O           7.4398   12.3728  -17.8253 O.2       1 DDD        -0.4694 
    226 C           4.8578   17.9348  -19.9473 C.2       1 DDD         0.1338 
    227 C           4.7238   17.6088  -21.3763 C.2       1 DDD        -0.2300 
    228 C           3.9198   13.0668  -18.9843 C.2       1 DDD         0.2225 
    229 C           3.6218   12.3678  -17.6973 C.1       1 DDD         0.6919 
    230 O           5.2948   17.0868  -19.1143 O.3       1 DDD        -0.0488 
    231 O           3.7438   14.3608  -19.0043 Any       1 DDD        -0.5325 
    232 O           3.7978   12.9138  -16.6433 O.2       1 DDD        -0.4694 
    233 O           7.1958   20.1188  -15.9003 Any       1 DDD        -0.4450 
    234 O           3.8228   19.3218  -12.8703 O.co2     1 DDD        -0.8000 
    235 C           4.8688   19.7168  -12.4543 C.2       1 DDD         0.7000 
    236 C           5.5638   20.8198  -13.1843 C.3       1 DDD        -0.2200 
    237 C           7.0958   20.4818  -13.5293 C.3       1 DDD         0.2050 
    238 C           7.0008   19.5258  -14.7193 C.1       1 DDD         0.6919 
    239 O           5.4278   19.4858  -11.4123 O.co2     1 DDD        -0.8000 
    240 O           7.6108   21.7498  -13.8113 O.3       1 DDD        -0.6830 
    241 O           6.6548   18.3428  -14.6303 O.2       1 DDD        -0.4694 
    242 C           6.1308    7.0568  -17.7663 C.1       1 DDD         0.6919 
    243 C           6.2978    5.4988  -17.6243 C.3       1 DDD        -0.1200 
    244 C           5.4368    4.5838  -18.5693 C.3       1 DDD         0.2050 
    245 C           5.3018    3.1818  -18.0053 C.1       1 DDD         0.6919 
    246 O           6.8278    7.6438  -18.5993 O.2       1 DDD        -0.4694 
    247 O           5.9458    4.5948  -19.9093 O.3       1 DDD        -0.6830 
    248 O           5.3008    2.1518  -18.7353 O.2       1 DDD        -0.4694 
    249 O          11.6018   19.9188  -17.1533 Any       1 DDD        -0.4450 
    250 O           5.3098    7.5608  -16.8683 Any       1 DDD        -0.4450 
    251 O          12.2378   22.3318  -19.1283 O.co2     1 DDD        -0.8000 
    252 C          11.1148   22.0078  -19.1033 C.2       1 DDD         0.7000 
    253 C          10.4478   22.5028  -17.8723 C.3       1 DDD        -0.2200 
    254 C          11.1198   22.1788  -16.5093 C.3       1 DDD         0.2050 
    255 C          11.0198   20.7118  -16.1623 C.1       1 DDD         0.6919 
    256 O          10.5808   21.3018  -19.8853 O.co2     1 DDD        -0.8000 
    257 O          10.5768   22.9208  -15.4583 O.3       1 DDD        -0.6830 
    258 O          10.4088   20.3408  -15.2283 O.2       1 DDD        -0.4694 
    259 C           1.7298    5.8028  -17.2903 C.2       1 DDD         0.7000 
    260 C           1.2248    5.7958  -18.6713 C.3       1 DDD        -0.2200 
    261 C          -0.2012    5.2858  -18.9143 C.3       1 DDD         0.2050 
    262 C          -0.4072    3.7888  -18.5733 C.1       1 DDD         0.6919 
    263 O           2.6618    5.2058  -16.9563 O.co2     1 DDD        -0.8000 
    264 O          -0.8402    5.5348  -20.1393 O.3       1 DDD        -0.6830 
    265 O          -0.9222    3.0158  -19.4103 O.2       1 DDD        -0.4694 
    266 C          14.2868   19.1038  -16.0823 C.3       1 DDD        -0.1200 
    267 C          15.6418   19.3238  -15.3893 C.3       1 DDD         0.1625 
    268 C          16.8858   19.1298  -16.3853 C.3       1 DDD        -0.1200 
    269 C          18.2458   19.3138  -15.6843 C.3       1 DDD         0.2050 
    270 C          19.4098   18.6398  -16.4213 C.3       1 DDD        -0.1200 
    271 C          20.7748   18.4288  -15.7153 C.3       1 DDD         0.1625 
    272 C          21.7768   17.6828  -16.6273 C.3       1 DDD        -0.1200 
    273 C          21.5798   16.1698  -16.7433 C.3       1 DDD         0.1625 
    274 C          22.1068   15.5178  -15.4813 C.3       1 DDD        -0.2300 
    275 C          28.4948   17.5658  -16.5623 C.2       1 DDD         0.2225 
    276 C          27.8088   16.3028  -17.0313 C.3       1 DDD        -0.1200 
    277 C          28.1728   15.0738  -16.1113 C.3       1 DDD         0.1625 
    278 O          22.3938   15.7048  -17.8243 Any       1 DDD        -0.4450 
    279 C          22.8268    8.4218  -18.6223 C.3       1 DDD        -0.1200 
    280 C          22.1368    9.5578  -19.3923 C.3       1 DDD         0.1625 
    281 C          21.1248   10.3318  -18.5083 C.3       1 DDD        -0.1200 
    282 C          20.5588   11.5048  -19.2933 C.3       1 DDD         0.1625 
    283 C          19.1278   12.1138  -18.8313 C.3       1 DDD        -0.1200 
    284 C          17.8758   11.1748  -18.6993 C.3       1 DDD         0.1625 
    285 C          17.7318   10.4518  -17.3403 C.3       1 DDD        -0.1200 
    286 C          16.9028   11.1248  -16.1833 C.3       1 DDD         0.1625 
    287 C          15.3658   11.1808  -16.6033 C.3       1 DDD        -0.1200 
    288 C          14.4998    9.9728  -16.2063 C.3       1 DDD         0.1625 
    289 C          13.0098   10.1908  -16.5993 C.3       1 DDD        -0.1200 
    290 C          12.1628   10.3058  -15.3373 C.3       1 DDD         0.1625 
    291 O          21.4938   12.5748  -19.2143 Any       1 DDD        -0.4450 
    292 O          17.3308   12.4898  -16.0013 Any       1 DDD        -0.4450 
    293 O          12.4848   11.5138  -14.6183 Any       1 DDD        -0.4450 
    294 C          13.5018   15.7808  -15.2163 C.1       1 DDD         0.6919 
    295 C          12.5778   15.1778  -14.1253 C.3       1 DDD        -0.1200 
    296 C          12.8248   13.6938  -13.9293 C.3       1 DDD         0.2050 
    297 C          12.3768   12.7408  -15.0423 C.1       1 DDD         0.6919 
    298 O          14.3338   15.0758  -15.7983 O.2       1 DDD        -0.4694 
    299 O          12.2808   13.2468  -12.6653 O.3       1 DDD        -0.6830 
    300 O          12.0118   13.0588  -16.1473 O.2       1 DDD        -0.4694 
    301 C          21.8758   15.6348  -19.0563 C.1       1 DDD         0.6919 
    302 C          22.8938   15.2948  -20.1433 C.3       1 DDD        -0.1200 
    303 C          23.4298   13.9178  -19.9643 C.3       1 DDD         0.2050 
    304 C          22.3358   12.8788  -20.2893 C.1       1 DDD         0.6919 
    305 O          20.7408   15.8338  -19.3553 O.2       1 DDD        -0.4694 
    306 O          24.4658   13.7878  -20.8893 O.3       1 DDD        -0.6830 
    307 O          22.2588   12.3018  -21.3863 O.2       1 DDD        -0.4694 
    308 C          16.8628   15.7408  -12.8013 C.2       1 DDD         0.7000 
    309 C          17.9418   15.5678  -13.8593 C.3       1 DDD        -0.2200 
    310 C          17.4298   14.7548  -15.1983 C.3       1 DDD         0.2050 
    311 C          16.8498   13.3268  -15.0513 C.1       1 DDD         0.6919 
    312 O          15.8308   16.1688  -13.1283 O.co2     1 DDD        -0.8000 
    313 O          18.5948   14.7138  -15.9833 O.3       1 DDD        -0.6830 
    314 O          16.1738   13.0028  -14.1013 O.2       1 DDD        -0.4694 
    315 O          21.3388   19.7418  -15.4863 Any       1 DDD        -0.4450 
    316 C          17.0688    9.4368  -20.2163 C.1       1 DDD         0.6919 
    317 C          17.6318    8.6168  -21.4033 C.3       1 DDD        -0.1200 
    318 C          16.7478    7.3828  -21.7753 C.3       1 DDD         0.2050 
    319 C          17.0948    6.0448  -21.1403 C.1       1 DDD         0.6919 
    320 O          15.9428    9.3218  -19.7933 O.2       1 DDD        -0.4694 
    321 O          16.6998    7.3268  -23.1383 O.3       1 DDD        -0.6830 
    322 O          17.7818    5.9848  -20.1593 O.2       1 DDD        -0.4694 
    323 O          27.5268   18.5408  -16.4923 O.2       1 DDD        -0.4450 
    324 O          15.5708   20.4878  -14.6283 Any       1 DDD        -0.4450 
    325 O          18.0848   10.2558  -19.7993 Any       1 DDD        -0.4450 
    326 O          16.7598   25.2418  -14.7343 O.co2     1 DDD        -0.8000 
    327 C          15.6998   25.1648  -15.2993 C.2       1 DDD         0.7000 
    328 C          14.6868   24.2348  -14.7133 C.3       1 DDD        -0.2200 
    329 C          15.3118   22.8588  -14.1953 C.3       1 DDD         0.2050 
    330 C          15.5428   21.7358  -15.1923 C.1       1 DDD         0.6919 
    331 O          15.3688   25.7738  -16.2463 O.co2     1 DDD        -0.8000 
    332 O          14.5418   22.3238  -13.0993 O.3       1 DDD        -0.6830 
    333 O          15.7378   21.9998  -16.3953 O.2       1 DDD        -0.4694 
    334 O          24.3058   19.6188  -17.1633 O.co2     1 DDD        -0.8000 
    335 C          25.1598   19.5948  -17.9563 C.2       1 DDD         0.7000 
    336 C          26.1178   20.6628  -17.7473 C.3       1 DDD        -0.2200 
    337 C          26.7288   20.7348  -16.3253 C.3       1 DDD         0.2050 
    338 C          27.9058   19.7698  -16.2373 C.1       1 DDD         0.6919 
    339 O          25.4298   18.8038  -18.7913 O.co2     1 DDD        -0.8000 
    340 O          27.1838   22.0508  -16.0203 O.3       1 DDD        -0.6830 
    341 O          29.0878   20.0508  -16.0443 O.2       1 DDD        -0.4694 
    342 O          15.0198    8.8178  -16.7743 Any       1 DDD        -0.4450 
    343 C          14.8618    7.6478  -16.1003 C.1       1 DDD         0.6919 
    344 C          15.8288    6.5958  -16.5203 C.3       1 DDD        -0.1200 
    345 C          15.9198    5.4198  -15.5393 C.3       1 DDD         0.2050 
    346 C          15.5898    4.0758  -16.1903 C.1       1 DDD         0.6919 
    347 O          14.1008    7.4758  -15.1863 O.2       1 DDD        -0.4694 
    348 O          17.2588    5.4888  -15.0353 O.3       1 DDD        -0.6830 
    349 O          16.3698    3.1408  -16.1733 O.2       1 DDD        -0.4694 
    350 O          10.4868    7.9348  -15.2453 Any       1 DDD        -0.4450 
    351 O          21.5668    9.0038  -20.6173 Any       1 DDD        -0.4450 
    352 C          27.3178   15.1038  -14.8273 C.3       1 DDD        -0.1800 
    353 C          23.6108    7.3678  -16.4543 C.3       1 DDD        -0.1800 
    354 C          23.5268    8.6978  -17.2753 C.3       1 DDD         0.1625 
    355 O          24.8458    9.2508  -17.4783 Any       1 DDD        -0.4450 
    356 O          27.8978   13.8728  -16.7633 Any       1 DDD        -0.4450 
    357 C          26.7058   13.5768  -17.5743 C.1       1 DDD         0.6919 
    358 C          26.9128   12.2408  -18.2283 C.3       1 DDD        -0.1200 
    359 C          26.4648   11.0668  -17.3053 C.3       1 DDD         0.2050 
    360 C          25.0188   10.6108  -17.6013 C.1       1 DDD         0.6919 
    361 O          25.8838   14.3638  -18.0043 O.2       1 DDD        -0.4694 
    362 O          27.4258    9.9758  -17.6343 O.3       1 DDD        -0.6830 
    363 O          24.1698   11.4788  -17.9463 O.2       1 DDD        -0.4694 
    364 O           1.2448   19.4448  -16.2863 Any       1 DDD        -0.4450 
    365 C         -28.6652    2.9028  -14.0223 C.3       1 DDD         0.1025 
    366 C         -27.4062    3.0848  -14.8663 C.3       1 DDD        -0.1200 
    367 C         -26.2832    3.8158  -14.2233 C.3       1 DDD         0.1625 
    368 C         -24.8422    3.5848  -14.8043 C.3       1 DDD        -0.1200 
    369 C         -24.0472    2.4558  -14.1333 C.3       1 DDD         0.1625 
    370 C         -23.5732    2.7258  -12.7513 C.3       1 DDD        -0.1200 
    371 C         -22.0712    3.4148  -12.7323 C.3       1 DDD         0.1625 
    372 C         -21.4392    3.3688  -11.2773 C.3       1 DDD        -0.1200 
    373 C         -19.8602    3.3188  -11.2233 C.3       1 DDD         0.2050 
    374 C         -19.1732    4.4908  -12.0183 C.3       1 DDD        -0.1200 
    375 C         -17.7022    4.4838  -11.8923 C.3       1 DDD         0.1625 
    376 C         -16.9912    3.3168  -12.7053 C.3       1 DDD        -0.1200 
    377 C         -16.2812    2.2378  -11.7873 C.3       1 DDD         0.1625 
    378 O         -24.7582    1.2928  -14.3803 Any       1 DDD        -0.4450 
    379 O         -16.1242    1.0508  -12.5853 Any       1 DDD        -0.4450 
    380 C         -16.2422   -6.8142  -15.1383 C.3       1 DDD        -0.1200 
    381 C         -17.5292   -6.2502  -15.8953 C.3       1 DDD         0.1625 
    382 C         -18.8382   -6.5072  -15.1393 C.3       1 DDD        -0.1200 
    383 C         -20.0632   -5.7982  -15.7193 C.3       1 DDD         0.1625 
    384 C         -20.8282   -6.6332  -16.7853 C.3       1 DDD        -0.1200 
    385 C         -22.1562   -5.9782  -17.1643 C.3       1 DDD         0.1625 
    386 C         -23.2492   -6.1992  -16.1013 C.3       1 DDD        -0.1200 
    387 C         -24.6942   -5.5882  -16.2333 C.3       1 DDD         0.1625 
    388 C         -25.5902   -6.2132  -17.2483 C.3       1 DDD        -0.1200 
    389 C         -27.1152   -5.8562  -16.9023 C.3       1 DDD         0.1625 
    390 C         -27.7812   -4.4572  -17.2303 C.3       1 DDD        -0.1200 
    391 C         -29.0942   -4.3432  -16.5093 C.3       1 DDD         0.1025 
    392 O         -19.7842   -4.5112  -16.2723 Any       1 DDD        -0.4450 
    393 O         -24.6552   -4.1672  -16.4473 Any       1 DDD        -0.4450 
    394 O         -29.6332   -3.0362  -16.6083 Any       1 DDD        -0.4450 
    395 O         -29.5972    1.9648  -14.6183 Any       1 DDD        -0.4450 
    396 C         -29.8242    0.8568  -13.9193 C.1       1 DDD         0.6919 
    397 C         -30.7602   -0.0882  -14.7463 C.3       1 DDD        -0.1200 
    398 C         -29.9772   -0.7682  -15.9073 C.3       1 DDD         0.2050 
    399 C         -29.4392   -2.1612  -15.6323 C.1       1 DDD         0.6919 
    400 O         -29.4292    0.5218  -12.7843 O.2       1 DDD        -0.4694 
    401 O         -30.9262   -0.8762  -16.9223 O.3       1 DDD        -0.6830 
    402 O         -28.9052   -2.4522  -14.5583 O.2       1 DDD        -0.4694 
    403 C         -20.3502   -0.1452  -14.9513 C.2       1 DDD         0.7000 
    404 C         -19.1762   -0.8812  -15.5873 C.3       1 DDD        -0.2200 
    405 C         -19.4732   -2.1452  -16.4363 C.3       1 DDD         0.2050 
    406 C         -19.7832   -3.3412  -15.5843 C.1       1 DDD         0.6919 
    407 O         -20.0892    0.3468  -13.8973 O.co2     1 DDD        -0.8000 
    408 O         -18.3872   -2.4082  -17.2093 O.3       1 DDD        -0.6830 
    409 O         -20.1042   -3.2352  -14.3953 O.2       1 DDD        -0.4694 
    410 C         -24.2532    0.1008  -13.9963 C.1       1 DDD         0.6919 
    411 C         -25.0692   -1.0372  -14.5493 C.3       1 DDD        -0.1200 
    412 C         -24.6062   -1.8702  -15.8013 C.3       1 DDD         0.2050 
    413 C         -24.3372   -3.3322  -15.4283 C.1       1 DDD         0.6919 
    414 O         -23.2342   -0.0602  -13.3083 O.2       1 DDD        -0.4694 
    415 O         -25.5022   -1.6512  -16.9053 O.3       1 DDD        -0.6830 
    416 O         -23.8222   -3.6232  -14.3903 O.2       1 DDD        -0.4694 
    417 O         -22.3082    4.7728  -13.0833 Any       1 DDD        -0.4450 
    418 O         -17.1022    5.6698  -12.2573 Any       1 DDD        -0.4450 
    419 O         -26.6862    5.1928  -14.1423 Any       1 DDD        -0.4450 
    420 O         -22.6492   -6.5572  -18.3393 Any       1 DDD        -0.4450 
    421 O         -27.9252   -6.7152  -17.7003 Any       1 DDD        -0.4450 
    422 O         -27.3642  -10.8072  -18.6453 Any       1 DDD        -0.4450 
    423 C         -28.2162   -7.9962  -17.3343 C.1       1 DDD         0.6919 
    424 C         -29.1872   -8.6182  -18.3143 C.3       1 DDD        -0.1200 
    425 C         -28.4582   -8.9652  -19.5793 C.3       1 DDD         0.2050 
    426 C         -28.1162  -10.4582  -19.6533 C.1       1 DDD         0.6919 
    427 O         -27.6582   -8.7272  -16.4623 O.2       1 DDD        -0.4694 
    428 O         -29.3092   -8.5352  -20.6403 O.3       1 DDD        -0.6830 
    429 O         -28.5042  -11.1112  -20.5843 O.2       1 DDD        -0.4694 
    430 C         -15.0062    2.7608  -11.1313 C.3       1 DDD        -0.1200 
    431 C         -13.6592    2.9688  -12.0193 C.3       1 DDD         0.1625 
    432 C         -12.6052    1.8548  -11.7323 C.3       1 DDD        -0.1200 
    433 C         -11.5352    1.4548  -12.8373 C.3       1 DDD         0.1625 
    434 C         -10.4612    2.5488  -13.0543 C.3       1 DDD        -0.1200 
    435 C          -9.4332    2.2048  -14.1063 C.3       1 DDD         0.1625 
    436 C          -8.1392    1.6118  -13.4013 C.3       1 DDD        -0.1200 
    437 C          -6.9142    1.3888  -14.3373 C.3       1 DDD         0.1625 
    438 C          -5.4742    1.4538  -13.7763 C.3       1 DDD        -0.1200 
    439 C          -4.2502    2.0618  -14.5683 C.3       1 DDD         0.1625 
    440 C          -4.1942    1.7688  -16.1123 C.3       1 DDD        -0.1200 
    441 C          -2.9102    2.3248  -16.8093 C.3       1 DDD         0.2050 
    442 O         -12.3212    1.3618  -14.0453 Any       1 DDD        -0.4450 
    443 O          -7.0532    0.1738  -15.1223 Any       1 DDD        -0.4450 
    444 C          -2.6612   -4.5522  -18.4613 C.3       1 DDD        -0.1200 
    445 C          -3.2772   -5.8182  -17.9253 C.3       1 DDD         0.1625 
    446 C          -4.3072   -5.7092  -16.7463 C.3       1 DDD        -0.1200 
    447 C          -5.6512   -5.2302  -17.2403 C.3       1 DDD         0.1625 
    448 C          -6.9082   -5.8892  -16.5233 C.3       1 DDD        -0.1200 
    449 C          -8.2242   -5.7302  -17.3353 C.3       1 DDD         0.1625 
    450 C          -9.4672   -6.2952  -16.6633 C.3       1 DDD        -0.1200 
    451 C         -10.0452   -5.5462  -15.4183 C.3       1 DDD         0.1625 
    452 C         -11.1632   -6.3232  -14.7073 C.3       1 DDD        -0.1200 
    453 C         -12.6012   -5.8422  -15.1493 C.3       1 DDD         0.1625 
    454 C         -13.8272   -6.4692  -14.4733 C.3       1 DDD        -0.1200 
    455 C         -15.0742   -5.8152  -15.0133 C.3       1 DDD         0.1625 
    456 O          -5.6642   -3.7522  -17.0643 Any       1 DDD        -0.4450 
    457 O         -10.5302   -4.2002  -15.7293 Any       1 DDD        -0.4450 
    458 O         -15.4042   -4.8432  -14.0103 Any       1 DDD        -0.4450 
    459 C         -16.2862   -0.1972  -12.1333 C.1       1 DDD         0.6919 
    460 C         -15.5642   -1.2562  -13.0213 C.3       1 DDD        -0.1200 
    461 C         -16.0232   -2.7222  -12.8983 C.3       1 DDD         0.2050 
    462 C         -15.7472   -3.5422  -14.1973 C.1       1 DDD         0.6919 
    463 O         -16.9182   -0.4922  -11.1223 O.2       1 DDD        -0.4694 
    464 O         -15.4252   -3.3092  -11.7423 O.3       1 DDD        -0.6830 
    465 O         -15.8622   -3.0462  -15.3353 O.2       1 DDD        -0.4694 
    466 C          -7.5222    0.1878  -16.3363 C.1       1 DDD         0.6919 
    467 C          -7.4522   -1.1592  -16.9653 C.3       1 DDD        -0.1200 
    468 C          -6.1022   -1.4222  -17.7113 C.3       1 DDD         0.2050 
    469 C          -5.9012   -2.8752  -18.1323 C.1       1 DDD         0.6919 
    470 O          -7.9272    1.1748  -16.9793 O.2       1 DDD        -0.4694 
    471 O          -6.0792   -0.6392  -18.8513 O.3       1 DDD        -0.6830 
    472 O          -5.9482   -3.2552  -19.3143 O.2       1 DDD        -0.4694 
    473 C         -12.2152    0.2588  -14.8653 C.1       1 DDD         0.6919 
    474 C         -11.2712   -0.8272  -14.4913 C.3       1 DDD        -0.1200 
    475 C         -11.1852   -1.9652  -15.5873 C.3       1 DDD         0.2050 
    476 C         -10.3712   -3.1262  -14.9893 C.1       1 DDD         0.6919 
    477 O         -12.8722    0.2278  -15.9193 O.2       1 DDD        -0.4694 
    478 O         -10.5162   -1.5092  -16.6973 O.3       1 DDD        -0.6830 
    479 O          -9.7262   -3.0382  -13.9353 O.2       1 DDD        -0.4694 
    480 O          -9.0712    3.3758  -14.7593 Any       1 DDD        -0.4450 
    481 O          -3.8752    3.4118  -14.2573 Any       1 DDD        -0.4450 
    482 O         -13.0652    4.2218  -11.8223 Any       1 DDD        -0.4450 
    483 O          -8.0322   -6.5402  -18.4683 Any       1 DDD        -0.4450 
    484 O         -12.8172   -5.8792  -16.5773 Any       1 DDD        -0.4450 
    485 O         -12.5972  -10.4132  -20.2713 Any       1 DDD        -0.4450 
    486 C         -12.8792   -7.1562  -17.1723 C.1       1 DDD         0.6919 
    487 C         -13.2892   -7.1292  -18.6273 C.3       1 DDD        -0.1200 
    488 C         -12.5672   -8.2342  -19.3953 C.3       1 DDD         0.2050 
    489 C         -13.3472   -9.5292  -19.5713 C.1       1 DDD         0.6919 
    490 O         -12.7412   -8.2422  -16.6673 O.2       1 DDD        -0.4694 
    491 O         -12.3082   -7.7042  -20.6993 O.3       1 DDD        -0.6830 
    492 O         -14.4722   -9.7552  -19.0953 O.2       1 DDD        -0.4694 
    493 O         -17.5272   -6.5992  -17.2753 Any       1 DDD        -0.4450 
    494 O         -17.5742  -10.1382  -20.8983 Any       1 DDD        -0.4450 
    495 C         -17.7322   -7.8932  -17.7393 C.1       1 DDD         0.6919 
    496 C         -18.3002   -7.8442  -19.1493 C.3       1 DDD        -0.1200 
    497 C         -17.1422   -7.8602  -20.1863 C.3       1 DDD         0.2050 
    498 C         -17.4922   -8.8572  -21.2573 C.1       1 DDD         0.6919 
    499 O         -17.6932   -8.8682  -17.0363 O.2       1 DDD        -0.4694 
    500 O         -16.9032   -6.5682  -20.7913 O.3       1 DDD        -0.6830 
    501 O         -17.7742   -8.4882  -22.4173 O.2       1 DDD        -0.4694 
    502 O          -2.2042   -6.6672  -17.6013 Any       1 DDD        -0.4450 
    503 O          -3.5752  -11.0932  -18.7383 Any       1 DDD        -0.4450 
    504 C          -2.3352   -7.8332  -17.5653 C.1       1 DDD         0.6919 
    505 C          -2.2412   -8.5492  -18.8753 C.3       1 DDD        -0.1200 
    506 C          -3.6172   -8.9222  -19.5703 C.3       1 DDD         0.2050 
    507 C          -3.6972  -10.3872  -19.8703 C.1       1 DDD         0.6919 
    508 O          -2.4342   -8.5212  -16.6313 O.2       1 DDD        -0.4694 
    509 O          -3.9342   -8.1532  -20.7473 O.3       1 DDD        -0.6830 
    510 O          -3.9322  -10.8782  -21.0223 O.2       1 DDD        -0.4694 
    511 C          -1.5592    1.8078  -16.2063 C.3       1 DDD        -0.1200 
    512 C          -0.3002    2.0368  -16.9293 C.3       1 DDD         0.1625 
    513 C           0.8838    1.7298  -16.0183 C.3       1 DDD        -0.1200 
    514 C           2.2668    1.7788  -16.7043 C.3       1 DDD         0.1625 
    515 C           3.3588    1.5878  -15.6573 C.3       1 DDD        -0.1200 
    516 C           4.8208    1.9278  -16.0713 C.3       1 DDD         0.1625 
    517 C           5.7348    1.9458  -14.8163 C.3       1 DDD        -0.1200 
    518 C           7.1748    1.4158  -14.9533 C.3       1 DDD         0.1625 
    519 C           7.9008    2.0728  -16.1183 C.3       1 DDD        -0.1200 
    520 C           9.3408    2.4958  -15.9443 C.3       1 DDD         0.1625 
    521 C          10.2958    1.3018  -15.8923 C.3       1 DDD        -0.1200 
    522 C          11.5458    1.6068  -16.7263 C.3       1 DDD         0.2050 
    523 O           2.4788    0.6668  -17.6523 Any       1 DDD        -0.4450 
    524 O           7.0778    0.0258  -15.2103 Any       1 DDD        -0.4450 
    525 C          10.9178   -5.0162  -16.4163 C.3       1 DDD        -0.1200 
    526 C          10.4678   -5.9592  -17.5903 C.3       1 DDD         0.1625 
    527 C           9.1858   -5.5322  -18.2633 C.3       1 DDD        -0.1200 
    528 C           7.9498   -5.6032  -17.3243 C.3       1 DDD         0.1625 
    529 C           6.6598   -5.3872  -18.1113 C.3       1 DDD        -0.1200 
    530 C           5.3258   -5.9772  -17.5443 C.3       1 DDD         0.1625 
    531 C           4.2318   -5.9802  -18.6483 C.3       1 DDD        -0.1200 
    532 C           3.2548   -4.7112  -18.6813 C.3       1 DDD         0.1625 
    533 C           1.9758   -4.9932  -19.5263 C.3       1 DDD        -0.1200 
    534 C           0.6088   -4.4392  -19.0073 C.3       1 DDD         0.2050 
    535 C          -0.5172   -5.1182  -19.7903 C.3       1 DDD        -0.1200 
    536 C          -1.9632   -4.6442  -19.7923 C.3       1 DDD         0.1625 
    537 O           7.9078   -4.4432  -16.4313 Any       1 DDD        -0.4450 
    538 O           3.9338   -3.5262  -19.1673 Any       1 DDD        -0.4450 
    539 O          -1.8522   -3.3972  -20.4903 Any       1 DDD        -0.4450 
    540 C          -1.7082   -0.4042  -19.6093 C.2       1 DDD         0.7000 
    541 C          -2.7452   -0.4102  -20.6613 C.3       1 DDD        -0.2200 
    542 C          -2.6862   -1.5302  -21.7653 C.3       1 DDD         0.2050 
    543 C          -2.8822   -2.9412  -21.2503 C.1       1 DDD         0.6919 
    544 O          -2.1972   -0.6272  -18.5553 O.co2     1 DDD        -0.8000 
    545 O          -3.6152   -1.1222  -22.8023 O.3       1 DDD        -0.6830 
    546 O          -3.9312   -3.5792  -21.4733 O.2       1 DDD        -0.4694 
    547 C           7.6818   -0.8442  -14.4573 C.1       1 DDD         0.6919 
    548 C           7.0728   -2.2462  -14.7183 C.3       1 DDD        -0.1200 
    549 C           8.0918   -3.3772  -14.3523 C.3       1 DDD         0.2050 
    550 C           7.7498   -4.6212  -15.1273 C.1       1 DDD         0.6919 
    551 O           8.5988   -0.6192  -13.6573 O.2       1 DDD        -0.4694 
    552 O           8.1508   -3.6452  -12.9653 O.3       1 DDD        -0.6830 
    553 O           7.6408   -5.6962  -14.5333 O.2       1 DDD        -0.4694 
    554 C           2.5638    0.8348  -18.9173 C.1       1 DDD         0.6919 
    555 C           2.8138   -0.5382  -19.6243 C.3       1 DDD        -0.1200 
    556 C           4.1268   -1.1802  -19.2113 C.3       1 DDD         0.2050 
    557 C           3.9858   -2.4892  -18.4113 C.1       1 DDD         0.6919 
    558 O           2.5458    1.9198  -19.5583 O.2       1 DDD        -0.4694 
    559 O           5.0068   -1.3402  -20.3613 O.3       1 DDD        -0.6830 
    560 O           3.8048   -2.4412  -17.2013 O.2       1 DDD        -0.4694 
    561 O           4.8908    3.1478  -16.7463 Any       1 DDD        -0.4450 
    562 O           6.6118  -11.1882  -16.4233 Any       1 DDD        -0.4450 
    563 C           5.2618   -7.7712  -16.1683 C.1       1 DDD         0.6919 
    564 C           6.1158   -8.6122  -15.2593 C.3       1 DDD        -0.1200 
    565 C           7.4618   -9.0032  -15.8563 C.3       1 DDD         0.2050 
    566 C           7.2458  -10.1082  -16.9133 C.1       1 DDD         0.6919 
    567 O           4.0758   -7.5442  -15.5963 O.2       1 DDD        -0.4694 
    568 O           8.3638   -9.4702  -14.8663 O.3       1 DDD        -0.6830 
    569 O           7.6858   -9.9862  -18.0803 O.2       1 DDD        -0.4694 
    570 O           9.5408    3.3098  -14.7203 Any       1 DDD        -0.4450 
    571 O           5.5638   -7.2932  -17.2603 Any       1 DDD        -0.4450 
    572 O           1.6588  -11.3812  -18.7553 Any       1 DDD        -0.4450 
    573 C           3.1878   -9.0462  -22.3723 C.2       1 DDD         0.7000 
    574 C           2.0368   -8.7892  -21.4353 C.3       1 DDD        -0.2200 
    575 C           2.1308   -9.3162  -19.9883 C.3       1 DDD         0.2050 
    576 C           2.0328  -10.8662  -19.9513 C.1       1 DDD         0.6919 
    577 O           2.9838   -9.1302  -23.5503 O.co2     1 DDD        -0.8000 
    578 O           1.1618   -8.6292  -19.0783 O.3       1 DDD        -0.6830 
    579 O           2.3278  -11.5342  -20.9853 O.2       1 DDD        -0.4694 
    580 C          12.4718    2.6918  -16.3053 C.3       1 DDD        -0.1200 
    581 C          13.8098    2.7398  -17.0723 C.3       1 DDD         0.1625 
    582 C          13.6678    2.5308  -18.6423 C.3       1 DDD        -0.1200 
    583 C          14.9038    2.3798  -19.6363 C.3       1 DDD         0.1625 
    584 C          15.6338    3.7088  -19.9653 C.3       1 DDD        -0.1200 
    585 C          16.5078    3.6828  -21.2453 C.3       1 DDD         0.1625 
    586 C          17.8948    3.0768  -21.1353 C.3       1 DDD        -0.1200 
    587 C          18.6598    2.4938  -22.3643 C.3       1 DDD         0.1625 
    588 C          19.2828    3.5808  -23.2753 C.3       1 DDD        -0.1200 
    589 C          20.6998    4.0478  -22.7433 C.3       1 DDD         0.1625 
    590 C          21.8698    3.0428  -22.9213 C.3       1 DDD        -0.1200 
    591 C          23.0538    3.2568  -21.9293 C.3       1 DDD         0.1625 
    592 O          15.7738    1.2968  -19.2123 Any       1 DDD        -0.4450 
    593 O          17.8378    1.5868  -23.0353 Any       1 DDD        -0.4450 
    594 C          22.0168   -2.4082  -23.6433 C.3       1 DDD        -0.1200 
    595 C          22.0338   -3.2702  -22.4033 C.3       1 DDD         0.1625 
    596 C          20.7508   -3.2632  -21.4933 C.3       1 DDD        -0.1200 
    597 C          19.4148   -3.7642  -22.0533 C.3       1 DDD         0.1625 
    598 C          18.2958   -4.0062  -20.9323 C.3       1 DDD        -0.1200 
    599 C          18.3138   -5.3762  -20.3903 C.3       1 DDD         0.1625 
    600 C          16.9698   -5.9312  -19.8313 C.3       1 DDD        -0.1200 
    601 C          16.4198   -5.2252  -18.5623 C.3       1 DDD         0.1625 
    602 C          15.0018   -5.6382  -18.1103 C.3       1 DDD        -0.1200 
    603 C          14.8328   -5.7442  -16.5873 C.3       1 DDD         0.1625 
    604 C          13.3648   -5.8892  -16.0693 C.3       1 DDD        -0.1200 
    605 C          12.3958   -4.7762  -16.3833 C.3       1 DDD         0.1625 
    606 O          18.9118   -2.6742  -22.8213 Any       1 DDD        -0.4450 
    607 O          16.3888   -3.7532  -18.6993 Any       1 DDD        -0.4450 
    608 O          12.6368   -3.7112  -15.4353 Any       1 DDD        -0.4450 
    609 C          14.6898   -3.5972  -13.3033 C.2       1 DDD         0.7000 
    610 C          14.9338   -2.4032  -14.1433 C.3       1 DDD        -0.2200 
    611 C          13.7968   -1.6592  -14.7573 C.3       1 DDD         0.2050 
    612 C          13.2078   -2.5512  -15.8883 C.1       1 DDD         0.6919 
    613 O          15.2298   -4.5632  -13.7223 O.co2     1 DDD        -0.8000 
    614 O          14.3418   -0.3932  -15.2433 O.3       1 DDD        -0.6830 
    615 O          13.1038   -2.2192  -17.0833 O.2       1 DDD        -0.4694 
    616 C          18.2848    0.4578  -23.3713 C.1       1 DDD         0.6919 
    617 C          17.2098   -0.5712  -23.7643 C.3       1 DDD        -0.1200 
    618 C          17.7728   -1.6102  -24.6793 C.3       1 DDD         0.2050 
    619 C          18.2378   -2.9082  -23.9933 C.1       1 DDD         0.6919 
    620 O          19.4598    0.1018  -23.3453 O.2       1 DDD        -0.4694 
    621 O          16.8248   -1.9222  -25.7443 O.3       1 DDD        -0.6830 
    622 O          18.0418   -4.0022  -24.5243 O.2       1 DDD        -0.4694 
    623 C          15.8208    0.0898  -19.8433 C.1       1 DDD         0.6919 
    624 C          16.8228   -0.8712  -19.2753 C.3       1 DDD        -0.1200 
    625 C          16.3198   -1.4442  -17.9343 C.3       1 DDD         0.2050 
    626 C          16.7758   -2.8922  -17.7573 C.1       1 DDD         0.6919 
    627 O          15.1378   -0.2342  -20.8593 O.2       1 DDD        -0.4694 
    628 O          16.6938   -0.6172  -16.7983 O.3       1 DDD        -0.6830 
    629 O          17.4318   -3.2702  -16.7333 O.2       1 DDD        -0.4694 
    630 O          16.6418    5.0228  -21.7783 Any       1 DDD        -0.4450 
    631 C          20.0388   -6.6702  -19.3503 C.1       1 DDD         0.6919 
    632 C          20.8648   -6.6582  -18.0223 C.3       1 DDD        -0.1200 
    633 C          20.7468   -7.9522  -17.2243 C.3       1 DDD         0.1050 
    634 C          21.7098   -9.0572  -17.5693 C.2       1 DDD         0.7000 
    635 O          20.0428   -7.5112  -20.1993 O.2       1 DDD        -0.4694 
    636 O          20.9438   -7.6782  -15.8573 O.3       1 DDD        -0.6830 
    637 O          21.8678   -9.1492  -18.9353 O.co2     1 DDD        -0.8000 
    638 O          20.9888    5.2698  -23.2923 Any       1 DDD        -0.4450 
    639 O          14.3828    4.0108  -16.7473 Any       1 DDD        -0.4450 
    640 O          19.2568   -5.5082  -19.3623 Any       1 DDD        -0.4450 
    641 O          15.7628   -6.5712  -15.8803 Any       1 DDD        -0.4450 
    642 O          16.5498  -11.4072  -16.3373 Any       1 DDD        -0.4450 
    643 C          15.7918   -7.9422  -16.0043 C.1       1 DDD         0.6919 
    644 C          16.6528   -8.6012  -14.9093 C.3       1 DDD        -0.1200 
    645 C          17.7238   -9.4502  -15.5443 C.3       1 DDD         0.2050 
    646 C          17.3738  -10.9612  -15.3333 C.1       1 DDD         0.6919 
    647 O          15.3788   -8.7052  -16.8863 O.2       1 DDD        -0.4694 
    648 O          18.9928   -9.2312  -14.8893 O.3       1 DDD        -0.6830 
    649 O          17.9018  -11.6842  -14.4573 O.2       1 DDD        -0.4694 
    650 O          10.3558   -7.2702  -17.1713 Any       1 DDD        -0.4450 
    651 O          22.3288   -4.5842  -22.8693 Any       1 DDD        -0.4450 
    652 C          24.1678    4.2618  -22.3563 C.3       1 DDD        -0.1800 
    653 C          22.9268   -2.2082  -25.9203 C.3       1 DDD        -0.1800 
    654 C          23.2638   -2.3682  -24.4583 C.3       1 DDD         0.1625 
    655 O          24.1778   -1.4582  -23.9383 Any       1 DDD        -0.4450 
    656 O          23.6148    2.0218  -21.6363 Any       1 DDD        -0.4450 
    657 C          24.3438    1.3108  -22.3933 C.1       1 DDD         0.6919 
    658 C          24.9478    0.1688  -21.5743 C.3       1 DDD        -0.1200 
    659 C          26.0018   -0.6952  -22.3053 C.3       1 DDD         0.2050 
    660 C          25.2638   -1.8662  -23.1653 C.1       1 DDD         0.6919 
    661 O          24.5358    1.3928  -23.5893 O.2       1 DDD        -0.4694 
    662 O          26.8918   -1.2522  -21.4183 O.3       1 DDD        -0.6830 
    663 O          25.6678   -3.0372  -23.0883 O.2       1 DDD        -0.4694 
    664 O          -0.1632    3.3978  -17.3233 Any       1 DDD        -0.4450 
    665 C         -18.8122  -12.1302  -21.5703 C.3       1 DDD        -0.1200 
    666 C         -20.1842  -11.3692  -21.7243 C.3       1 DDD         0.1625 
    667 C         -21.2882  -12.2442  -21.1633 C.3       1 DDD        -0.1200 
    668 C         -22.3402  -11.5992  -20.2693 C.3       1 DDD         0.1625 
    669 C         -23.6032  -12.4802  -20.0593 C.3       1 DDD        -0.1200 
    670 C         -24.6522  -11.9092  -19.0663 C.3       1 DDD         0.1625 
    671 C         -25.9032  -12.7412  -19.0643 C.3       1 DDD        -0.1200 
    672 C         -27.1652  -12.2052  -18.3423 C.3       1 DDD         0.1625 
    673 C         -26.9782  -12.4502  -16.7783 C.3       1 DDD        -0.1200 
    674 C         -28.1112  -13.2522  -16.1773 C.3       1 DDD         0.1625 
    675 C         -29.5142  -12.5272  -16.4333 C.3       1 DDD        -0.1200 
    676 C         -30.6442  -13.4292  -16.0443 C.3       1 DDD         0.1450 
    677 O         -22.7362  -10.3972  -20.8783 Any       1 DDD        -0.4450 
    678 O         -31.8552  -13.0542  -16.6243 O.3       1 DDD        -0.6830 
    679 O         -27.7802  -13.2482  -14.7763 Any       1 DDD        -0.4450 
    680 O         -28.4462  -15.8272  -10.7833 O.co2     1 DDD        -0.8000 
    681 C         -27.5562  -14.4642  -14.2053 C.1       1 DDD         0.6919 
    682 C         -26.9702  -14.3382  -12.8113 C.3       1 DDD        -0.1200 
    683 C         -26.5642  -15.6532  -12.0903 C.3       1 DDD         0.1050 
    684 C         -27.6872  -16.4132  -11.4763 C.2       1 DDD         0.7000 
    685 O         -27.7392  -15.5372  -14.7493 O.2       1 DDD        -0.4694 
    686 O         -25.5032  -15.4592  -11.1903 O.3       1 DDD        -0.6830 
    687 O         -27.8172  -17.5662  -11.5963 O.co2     1 DDD        -0.8000 
    688 C          -5.0252  -12.8272  -18.0493 C.3       1 DDD        -0.1200 
    689 C          -6.1442  -12.6482  -19.0663 C.3       1 DDD         0.1625 
    690 C          -7.6092  -12.5262  -18.5313 C.3       1 DDD        -0.1200 
    691 C          -8.5892  -11.9312  -19.5353 C.3       1 DDD         0.1625 
    692 C          -9.2222  -12.9962  -20.5053 C.3       1 DDD        -0.1200 
    693 C         -10.6402  -12.6532  -21.0253 C.3       1 DDD         0.2050 
    694 C         -11.7882  -12.6822  -19.9833 C.3       1 DDD        -0.1200 
    695 C         -13.0352  -11.7862  -20.3093 C.3       1 DDD         0.1625 
    696 C         -13.5972  -12.0212  -21.6883 C.3       1 DDD        -0.1200 
    697 C         -14.9282  -11.2892  -22.0963 C.3       1 DDD         0.1625 
    698 C         -16.2972  -11.9782  -21.6943 C.3       1 DDD        -0.1200 
    699 C         -17.5962  -11.2172  -21.8863 C.3       1 DDD         0.1625 
    700 O          -8.2132  -10.8272  -20.2763 Any       1 DDD        -0.4450 
    701 O         -10.9522  -13.5572  -21.9923 O.3       1 DDD        -0.6830 
    702 O         -14.9072  -10.9662  -23.5343 Any       1 DDD        -0.4450 
    703 O         -16.8542   -7.6672  -25.6303 O.co2     1 DDD        -0.8000 
    704 C         -14.4522   -9.7772  -24.0183 C.1       1 DDD         0.6919 
    705 C         -14.7892   -9.7412  -25.4383 C.3       1 DDD        -0.1200 
    706 C         -14.7622   -8.3882  -26.2693 C.3       1 DDD         0.1050 
    707 C         -15.7332   -7.3922  -25.7833 C.2       1 DDD         0.7000 
    708 O         -13.7682   -8.9312  -23.3993 O.2       1 DDD        -0.4694 
    709 O         -14.8372   -8.7242  -27.6363 O.3       1 DDD        -0.6830 
    710 O         -15.2502   -6.3932  -25.4373 O.co2     1 DDD        -0.8000 
    711 O         -20.5372  -11.0562  -23.0903 Any       1 DDD        -0.4450 
    712 O         -19.4422  -12.1482  -26.4523 O.co2     1 DDD        -0.8000 
    713 C         -20.4892   -9.7912  -23.5263 C.1       1 DDD         0.6919 
    714 C         -20.7612   -9.6952  -25.0573 C.3       1 DDD        -0.1200 
    715 C         -19.4392   -9.8862  -25.8593 C.3       1 DDD         0.1050 
    716 C         -18.8692  -11.3012  -25.8153 C.2       1 DDD         0.7000 
    717 O         -20.3742   -8.7562  -22.8953 O.2       1 DDD        -0.4694 
    718 O         -19.5002   -9.5382  -27.2403 O.3       1 DDD        -0.6830 
    719 O         -17.8052  -11.4492  -25.3123 O.co2     1 DDD        -0.8000 
    720 O          -6.0202  -13.6262  -20.0723 Any       1 DDD        -0.4450 
    721 O          -3.0092  -16.1652  -20.1283 O.co2     1 DDD        -0.8000 
    722 C          -6.3332  -14.9162  -19.9083 C.1       1 DDD         0.6919 
    723 C          -6.1032  -15.7422  -21.1463 C.3       1 DDD        -0.1200 
    724 C          -4.6472  -15.9632  -21.6023 C.3       1 DDD         0.1050 
    725 C          -3.9692  -16.7672  -20.5493 C.2       1 DDD         0.7000 
    726 O          -6.6782  -15.4152  -18.7863 O.2       1 DDD        -0.4694 
    727 O          -4.6562  -16.7322  -22.8333 O.3       1 DDD        -0.6830 
    728 O          -4.3922  -17.7962  -20.1813 O.co2     1 DDD        -0.8000 
    729 C           9.8758  -13.9392  -16.3463 C.3       1 DDD        -0.1200 
    730 C           8.8988  -13.1282  -17.1953 C.3       1 DDD         0.1625 
    731 C           7.5258  -13.3402  -16.5473 C.3       1 DDD        -0.1200 
    732 C           6.4648  -12.4242  -17.0263 C.3       1 DDD         0.1625 
    733 C           5.0218  -12.9662  -16.7683 C.3       1 DDD        -0.1200 
    734 C           4.0548  -12.7782  -17.9563 C.3       1 DDD         0.1625 
    735 C           2.6668  -13.0612  -17.4633 C.3       1 DDD        -0.1200 
    736 C           1.6208  -12.7652  -18.4443 C.3       1 DDD         0.1625 
    737 C           0.1908  -13.1382  -17.8593 C.3       1 DDD        -0.1200 
    738 C          -1.0372  -12.6392  -18.7423 C.3       1 DDD         0.1625 
    739 C          -2.3642  -13.0332  -18.0423 C.3       1 DDD        -0.1200 
    740 C          -3.6492  -12.5022  -18.7113 C.3       1 DDD         0.1625 
    741 O           3.5238  -13.0502  -23.4063 O.co2     1 DDD        -0.8000 
    742 C           4.9098  -13.1732  -20.1313 C.1       1 DDD         0.6919 
    743 C           4.8438  -14.2142  -21.2253 C.3       1 DDD        -0.1200 
    744 C           5.4558  -13.7972  -22.5753 C.3       1 DDD         0.1050 
    745 C           4.6328  -12.7702  -23.2373 C.2       1 DDD         0.7000 
    746 O           5.3868  -12.0692  -20.3303 O.2       1 DDD        -0.4694 
    747 O           5.4428  -14.9512  -23.3643 O.3       1 DDD        -0.6830 
    748 O           5.2178  -11.8292  -23.6293 O.co2     1 DDD        -0.8000 
    749 O           4.3308  -13.6242  -19.0073 Any       1 DDD        -0.4450 
    750 O          -0.9672  -13.2242  -19.9863 Any       1 DDD        -0.4450 
    751 O           0.7708  -12.6482  -25.3213 O.co2     1 DDD        -0.8000 
    752 C          -0.9212  -12.4672  -21.1363 C.1       1 DDD         0.6919 
    753 C          -1.1072  -13.2742  -22.4033 C.3       1 DDD        -0.1200 
    754 C           0.2448  -13.2582  -23.2353 C.3       1 DDD         0.1050 
    755 C           0.4258  -12.1812  -24.2913 C.2       1 DDD         0.7000 
    756 O          -0.8992  -11.2332  -21.2803 O.2       1 DDD        -0.4694 
    757 O           0.4418  -14.6082  -23.7233 O.3       1 DDD        -0.6830 
    758 O           0.2048  -11.0462  -23.9963 O.co2     1 DDD        -0.8000 
    759 C          18.2808   -9.0682  -22.5093 C.3       1 DDD        -0.1200 
    760 C          18.8638  -10.2822  -21.9183 C.3       1 DDD         0.1625 
    761 C          18.1008  -10.6092  -20.5763 C.3       1 DDD        -0.1200 
    762 C          18.9028  -11.6222  -19.7613 C.3       1 DDD         0.2050 
    763 C          18.2428  -12.9752  -19.7913 C.3       1 DDD        -0.1200 
    764 C          16.9488  -13.0252  -18.9603 C.3       1 DDD         0.1625 
    765 C          16.9778  -13.5872  -17.4773 C.3       1 DDD        -0.1200 
    766 C          16.1948  -12.8072  -16.4413 C.3       1 DDD         0.1625 
    767 C          14.6128  -12.7872  -16.5643 C.3       1 DDD        -0.1200 
    768 C          13.9168  -14.1282  -16.5063 C.3       1 DDD         0.1625 
    769 C          12.4578  -14.0862  -17.1183 C.3       1 DDD        -0.1200 
    770 C          11.3118  -13.4742  -16.2643 C.3       1 DDD         0.1625 
    771 O          11.4058  -12.0462  -16.4153 Any       1 DDD        -0.4450 
    772 O          13.6488  -16.9832  -18.3533 O.co2     1 DDD        -0.8000 
    773 C          16.0528  -15.0462  -20.1613 C.1       1 DDD         0.6919 
    774 C          14.7358  -15.5042  -20.8803 C.3       1 DDD        -0.1200 
    775 C          14.5238  -17.1162  -20.6133 C.3       1 DDD         0.1050 
    776 C          13.4728  -17.5432  -19.5913 C.2       1 DDD         0.7000 
    777 O          17.0938  -15.7182  -20.0793 O.2       1 DDD        -0.4694 
    778 O          14.1948  -17.8282  -21.7983 O.3       1 DDD        -0.6830 
    779 O          12.6558  -18.4172  -19.9003 O.co2     1 DDD        -0.8000 
    780 O          15.9518  -13.7842  -19.7063 Any       1 DDD        -0.4450 
    781 O          13.8698  -14.5282  -15.1653 Any       1 DDD        -0.4450 
    782 O          10.9688  -15.3782  -12.6613 O.co2     1 DDD        -0.8000 
    783 C          13.4418  -15.7972  -14.7163 C.1       1 DDD         0.6919 
    784 C          13.7698  -16.0302  -13.2533 C.3       1 DDD        -0.1200 
    785 C          12.6818  -16.8752  -12.5903 C.3       1 DDD         0.1050 
    786 C          11.2688  -16.4872  -12.8533 C.2       1 DDD         0.7000 
    787 O          12.7888  -16.5712  -15.3963 O.2       1 DDD        -0.4694 
    788 O          12.8788  -16.9142  -11.2053 O.3       1 DDD        -0.6830 
    789 O          10.5778  -17.3912  -13.2113 O.co2     1 DDD        -0.8000 
    790 O           8.7898  -13.5862  -18.5613 Any       1 DDD        -0.4450 
    791 O          18.6458  -11.3972  -22.7343 Any       1 DDD        -0.4450 
    792 C          18.3558   -7.1582  -24.0653 C.3       1 DDD        -0.1800 
    793 C          19.1718   -8.3402  -23.5403 C.3       1 DDD         0.1625 
    794 O          20.3868   -7.8402  -22.9563 Any       1 DDD        -0.4450 
    795 C          22.2218    9.1438  -21.7773 C.1       1 DDD         0.6919 
    796 C          21.2448    8.8788  -22.9563 C.3       1 DDD        -0.1200 
    797 C          21.3468    7.4578  -23.5593 C.3       1 DDD         0.2050 
    798 C          20.6898    6.3188  -22.8443 C.1       1 DDD         0.6919 
    799 O          23.4298    9.4448  -21.9423 O.2       1 DDD        -0.4694 
    800 O          21.0218    7.4958  -24.9003 O.3       1 DDD        -0.6830 
    801 O          19.9748    6.5258  -21.9283 O.2       1 DDD        -0.4694 
    802 C         -22.2382   -6.1342  -19.5413 C.1       1 DDD         0.6919 
    803 C         -22.9672   -6.7692  -20.7653 C.3       1 DDD        -0.1200 
    804 C         -23.4792   -8.1982  -20.6113 C.3       1 DDD         0.2050 
    805 C         -22.4162   -9.2252  -20.2733 C.1       1 DDD         0.6919 
    806 O         -21.5352   -5.1312  -19.7103 O.2       1 DDD        -0.4694 
    807 O         -24.1422   -8.4252  -21.8483 O.3       1 DDD        -0.6830 
    808 O         -21.4902   -9.0772  -19.4843 O.2       1 DDD        -0.4694 
    809 C          11.1538   -8.1712  -17.7583 C.1       1 DDD         0.6919 
    810 C          10.9728   -9.5232  -17.1523 C.3       1 DDD        -0.1200 
    811 C          11.6048   -9.7442  -15.7793 C.3       1 DDD         0.2050 
    812 C          11.3468  -11.1802  -15.3723 C.1       1 DDD         0.6919 
    813 O          11.9858   -7.8912  -18.5903 O.2       1 DDD        -0.4694 
    814 O          10.9858   -8.9112  -14.7873 O.3       1 DDD        -0.6830 
    815 O          11.3348  -11.4982  -14.1823 O.2       1 DDD        -0.4694 
    816 C          10.5548    7.7748  -13.8973 C.1       1 DDD         0.6919 
    817 C          11.0418    6.4448  -13.5123 C.3       1 DDD        -0.1200 
    818 C           9.9308    5.3638  -13.4903 C.3       1 DDD         0.2050 
    819 C           9.8318    4.6288  -14.8793 C.1       1 DDD         0.6919 
    820 O          10.3508    8.6768  -13.0933 O.2       1 DDD        -0.4694 
    821 O          10.3388    4.4748  -12.5043 O.3       1 DDD        -0.6830 
    822 O           9.8638    5.2158  -15.9383 O.2       1 DDD        -0.4694 
    823 C          -8.8642    7.4708  -17.1083 C.1       1 DDD         0.6919 
    824 C          -8.6522    6.3128  -16.1413 C.3       1 DDD        -0.1200 
    825 C          -8.9562    4.8908  -16.6933 C.3       1 DDD         0.2050 
    826 C          -9.8332    3.9718  -15.7573 C.1       1 DDD         0.6919 
    827 O          -9.1222    7.3208  -18.2993 O.2       1 DDD        -0.4694 
    828 O          -7.7482    4.1358  -16.9833 O.3       1 DDD        -0.6830 
    829 O         -11.0652    3.8618  -15.8033 O.2       1 DDD        -0.4694 
    830 C         -20.9572    8.3508  -16.1103 C.1       1 DDD         0.6919 
    831 C         -22.0322    7.2648  -15.8843 C.3       1 DDD        -0.1200 
    832 C         -21.9182    6.7438  -14.4443 C.3       1 DDD         0.2050 
    833 C         -21.8582    5.1648  -14.2653 C.1       1 DDD         0.6919 
    834 O         -19.9512    8.0968  -16.7893 O.2       1 DDD        -0.4694 
    835 O         -23.0992    7.2408  -13.7423 O.3       1 DDD        -0.6830 
    836 O         -21.3542    4.4528  -15.1303 O.2       1 DDD        -0.4694 
    837 C          22.9028   -5.4992  -22.1073 C.1       1 DDD         0.6919 
    838 C          23.3798   -6.7622  -22.8083 C.3       1 DDD        -0.1200 
    839 C          22.7538   -8.1222  -22.3233 C.3       1 DDD         0.2050 
    840 C          21.5688   -8.5802  -23.1973 C.1       1 DDD         0.6919 
    841 O          23.1228   -5.3992  -20.8883 O.2       1 DDD        -0.4694 
    842 O          23.7358   -9.1412  -22.4633 O.3       1 DDD        -0.6830 
    843 O          21.7128   -9.3942  -24.0583 O.2       1 DDD        -0.4694 
    844 C          -8.3332   -6.1752  -19.7043 C.1       1 DDD         0.6919 
    845 C          -8.1332   -7.3582  -20.6903 C.3       1 DDD        -0.1200 
    846 C          -8.8672   -8.6572  -20.2763 C.3       1 DDD         0.2050 
    847 C          -8.0752   -9.7902  -19.7743 C.1       1 DDD         0.6919 
    848 O          -8.7762   -5.0662  -20.0463 O.2       1 DDD        -0.4694 
    849 O          -9.5622   -9.0482  -21.4363 O.3       1 DDD        -0.6830 
    850 O          -7.1942   -9.5832  -19.0083 O.2       1 DDD        -0.4694 
    851 O         -24.0932  -11.8572  -17.7483 Any       1 DDD        -0.4450 
    852 C         -24.1412  -10.7792  -17.0223 C.1       1 DDD         0.6919 
    853 C         -23.5912  -11.0792  -15.6003 C.3       1 DDD        -0.1200 
    854 C         -23.8442  -10.0192  -14.5373 C.3       1 DDD         0.1050 
    855 C         -25.2742   -9.6792  -14.3473 C.2       1 DDD         0.7000 
    856 O         -24.7282   -9.7972  -17.2953 O.2       1 DDD        -0.4694 
    857 O         -23.2192  -10.4572  -13.3553 O.3       1 DDD        -0.6830 
    858 O         -26.0772  -10.4952  -14.1243 O.co2     1 DDD        -0.8000 
    859 O         -25.5082   -8.5332  -14.2463 O.co2     1 DDD        -0.8000 
    860 C           9.5288  -12.9562  -19.5823 C.1       1 DDD         0.6919 
    861 C           9.2268  -13.4202  -20.9793 C.3       1 DDD        -0.1200 
    862 C          10.4038  -13.1242  -21.9553 C.3       1 DDD         0.1050 
    863 C          11.5898  -13.9372  -21.6673 C.2       1 DDD         0.7000 
    864 O          10.3978  -11.9962  -19.3963 O.2       1 DDD        -0.4694 
    865 O           9.9228  -13.3492  -23.2913 O.3       1 DDD        -0.6830 
    866 O          11.3938  -15.1082  -21.5603 O.co2     1 DDD        -0.8000 
    867 O          12.5418  -13.2962  -21.5603 O.co2     1 DDD        -0.8000 
    868 C          19.7068  -12.0962  -23.2583 C.1       1 DDD         0.6919 
    869 C          19.3338  -13.0392  -24.3973 C.3       1 DDD        -0.1200 
    870 C          18.6928  -14.3192  -23.8733 C.3       1 DDD         0.1050 
    871 C          19.6468  -15.1872  -23.1533 C.2       1 DDD         0.7000 
    872 O          20.8598  -12.0182  -22.8863 O.2       1 DDD        -0.4694 
    873 O          18.1618  -15.0262  -25.0143 O.3       1 DDD        -0.6830 
    874 O          20.5088  -15.6342  -23.8213 O.co2     1 DDD        -0.8000 
    875 O          19.5408  -15.2412  -21.9583 O.co2     1 DDD        -0.8000 
    876 O         -20.1922   26.1408  -18.5903 O.co2     1 DDD        -0.8000 
    877 C         -21.0002   25.8698  -19.3823 C.2       1 DDD         0.7000 
    878 C         -22.1252   25.0758  -18.8923 C.3       1 DDD        -0.2200 
    879 C         -21.7422   23.8388  -18.0763 C.3       1 DDD         0.2050 
    880 C         -21.1502   22.8208  -19.0003 C.1       1 DDD         0.6919 
    881 O         -21.0092   26.1708  -20.5003 O.co2     1 DDD        -0.8000 
    882 O         -22.9262   23.3508  -17.4113 O.3       1 DDD        -0.6830 
    883 O         -21.0772   22.8918  -20.2673 O.2       1 DDD        -0.4694 
    884 O          -1.4122   21.2248  -14.7443 O.co2     1 DDD        -0.8000 
    885 C          -1.4652   20.0608  -14.8063 C.2       1 DDD         0.7000 
    886 C          -0.7592   19.2888  -13.8123 C.3       1 DDD        -0.2200 
    887 C           0.7918   19.4298  -13.8263 C.3       1 DDD         0.2050 
    888 C           1.3448   18.7218  -15.1303 C.1       1 DDD         0.6919 
    889 O          -2.1952   19.5968  -15.6393 O.co2     1 DDD        -0.8000 
    890 O           1.1478   18.8678  -12.6413 O.3       1 DDD        -0.6830 
    891 O           1.9008   17.6528  -15.0643 O.2       1 DDD        -0.4694 
    892 O          22.1818   22.5008  -17.5353 O.co2     1 DDD        -0.8000 
    893 C          22.6018   22.4388  -16.4413 C.2       1 DDD         0.7000 
    894 C          21.5818   22.5628  -15.3353 C.3       1 DDD        -0.2200 
    895 C          21.9178   21.7198  -14.0553 C.3       1 DDD         0.2050 
    896 C          21.4058   20.2628  -14.1893 C.1       1 DDD         0.6919 
    897 O          23.7188   22.3398  -16.0413 O.co2     1 DDD        -0.8000 
    898 O          21.4878   22.4688  -12.8513 O.3       1 DDD        -0.6830 
    899 O          21.0888   19.6648  -13.1353 O.2       1 DDD        -0.4694 
    900 O          22.4068   -9.6562  -16.6753 O.co2     1 DDD        -0.8000 
    901 O           4.2258   -9.1972  -21.8043 O.co2     1 DDD        -0.8000 
    902 O          14.0098   -3.4172  -12.3383 O.co2     1 DDD        -0.8000 
    903 O          -0.5752   -0.2342  -19.8433 O.co2     1 DDD        -0.8000 
    904 O         -21.2872    0.0838  -15.5983 O.co2     1 DDD        -0.8000 
    905 O           1.1198    6.4778  -16.4863 O.co2     1 DDD        -0.8000 
    906 O         -11.3402    6.6468  -14.8223 O.co2     1 DDD        -0.8000 
    907 O          17.1718   15.3868  -11.6813 O.co2     1 DDD        -0.8000 
    908 O          -3.2672   10.1528  -20.4453 O.co2     1 DDD        -0.8000 
    909 O          -4.3862   19.2318  -17.2833 O.3       1 DDD        -0.6830 
    910 O          18.5668   20.6228  -15.4303 O.3       1 DDD        -0.6830 
    911 O           0.8368   10.0738  -14.3173 O.3       1 DDD        -0.6830 
    912 O         -11.9712   13.5038  -15.9833 O.3       1 DDD        -0.6830 
    913 O         -19.4682    3.4458   -9.9603 O.3       1 DDD        -0.6830 
    914 O          -2.9732    3.7548  -16.9463 O.3       1 DDD        -0.6830 
    915 O          12.2188    0.3328  -16.7053 O.3       1 DDD        -0.6830 
    916 O          18.9728  -11.1192  -18.4053 O.3       1 DDD        -0.6830 
    917 O           0.6028   -3.0612  -19.3233 O.3       1 DDD        -0.6830 
    918 C         -24.7602   17.9728  -13.3483 C.3       1 DDD         0.1025 
    919 C         -23.3992   18.5658  -13.0173 C.3       1 DDD        -0.1200 
    920 C         -23.4872   19.4078  -11.7153 C.3       1 DDD         0.1625 
    921 C         -22.0992   19.9478  -11.2433 C.3       1 DDD        -0.1200 
    922 C         -21.0642   18.8768  -10.9163 C.3       1 DDD         0.1625 
    923 C         -19.6932   19.5758  -10.9473 C.3       1 DDD        -0.1200 
    924 C         -19.1032   20.0478   -9.5963 C.3       1 DDD         0.1625 
    925 C         -17.6082   20.2478   -9.5893 C.3       1 DDD        -0.1200 
    926 C         -16.6082   19.1508  -10.2093 C.3       1 DDD         0.1625 
    927 C         -15.1402   19.6068  -10.5673 C.3       1 DDD        -0.1200 
    928 C         -14.1402   19.8318   -9.4733 C.3       1 DDD         0.1625 
    929 C         -12.6232   19.6608   -9.8343 C.3       1 DDD        -0.1200 
    930 C         -11.6312   19.7878   -8.6613 C.3       1 DDD         0.1625 
    931 O         -21.3402   18.2288   -9.6853 Any       1 DDD        -0.4450 
    932 O         -16.4202   18.2198   -9.1823 Any       1 DDD        -0.4450 
    933 O         -11.9312   18.9358   -7.5703 Any       1 DDD        -0.4450 
    934 C         -13.8372   10.9298   -6.3223 C.3       1 DDD        -0.1200 
    935 C         -15.3362   10.7108   -6.0303 C.3       1 DDD         0.1625 
    936 C         -15.9882   11.8058   -5.2013 C.3       1 DDD        -0.1200 
    937 C         -17.4732   12.1028   -5.6323 C.3       1 DDD         0.1625 
    938 C         -18.3972   10.8068   -5.6823 C.3       1 DDD        -0.1200 
    939 C         -19.8722   10.9318   -6.2083 C.3       1 DDD         0.1625 
    940 C         -20.0842   11.0638   -7.7453 C.3       1 DDD        -0.1200 
    941 C         -21.3982   11.2988   -8.4423 C.3       1 DDD         0.1625 
    942 C         -22.4782   10.2248   -8.0783 C.3       1 DDD        -0.1200 
    943 C         -23.5902   10.0838   -9.1773 C.3       1 DDD         0.1625 
    944 C         -24.2622   11.3548   -9.4913 C.3       1 DDD        -0.1200 
    945 C         -25.3762   11.2048  -10.5913 C.3       1 DDD         0.1025 
    946 O         -17.4812   12.6948   -6.8923 Any       1 DDD        -0.4450 
    947 O         -21.8602   12.5868   -7.9963 Any       1 DDD        -0.4450 
    948 O         -25.7372   12.4198  -11.1833 Any       1 DDD        -0.4450 
    949 O         -24.8152   16.6308  -13.6993 Any       1 DDD        -0.4450 
    950 C         -25.2812   15.7378  -12.8093 C.1       1 DDD         0.6919 
    951 C         -25.4242   14.3398  -13.3753 C.3       1 DDD        -0.1200 
    952 C         -26.7832   13.7248  -12.9553 C.3       1 DDD         0.2050 
    953 C         -26.5062   12.3238  -12.3513 C.1       1 DDD         0.6919 
    954 O         -25.4962   15.9818  -11.6273 O.2       1 DDD        -0.4694 
    955 O         -27.6952   13.5108  -14.0673 O.3       1 DDD        -0.6830 
    956 O         -26.9842   11.2538  -12.8183 O.2       1 DDD        -0.4694 
    957 C         -17.1752   17.0748   -9.2263 C.1       1 DDD         0.6919 
    958 C         -16.8622   15.9848   -8.1963 C.3       1 DDD        -0.1200 
    959 C         -17.5162   14.6028   -8.4463 C.3       1 DDD         0.2050 
    960 C         -17.8982   13.9558   -7.1443 C.1       1 DDD         0.6919 
    961 O         -18.0672   16.8128  -10.0153 O.2       1 DDD        -0.4694 
    962 O         -16.6922   13.7598   -9.2123 O.3       1 DDD        -0.6830 
    963 O         -18.5002   14.6548   -6.3143 O.2       1 DDD        -0.4694 
    964 C         -21.8382   17.0098   -9.5993 C.1       1 DDD         0.6919 
    965 C         -21.5352   16.2828   -8.2703 C.3       1 DDD        -0.1200 
    966 C         -22.1912   14.9078   -8.0323 C.3       1 DDD         0.2050 
    967 C         -21.3552   13.7188   -8.5073 C.1       1 DDD         0.6919 
    968 O         -22.2382   16.3948  -10.6023 O.2       1 DDD        -0.4694 
    969 O         -22.3802   14.8378   -6.6233 O.3       1 DDD        -0.6830 
    970 O         -20.5012   13.8258   -9.3663 O.2       1 DDD        -0.4694 
    971 O         -19.9372   20.9928   -8.9633 Any       1 DDD        -0.4450 
    972 O         -14.3112   21.1258   -8.9153 Any       1 DDD        -0.4450 
    973 O         -24.2482   20.6108  -11.8623 Any       1 DDD        -0.4450 
    974 O         -20.5142    9.6918   -5.7903 Any       1 DDD        -0.4450 
    975 O         -22.7142   23.5888  -12.4163 O.co2     1 DDD        -0.8000 
    976 C         -23.8842   23.6108  -12.4943 C.2       1 DDD         0.7000 
    977 C         -24.8032   23.6618  -11.3343 C.3       1 DDD        -0.2200 
    978 C         -25.6982   22.3858  -11.3863 C.3       1 DDD         0.2050 
    979 C         -24.9562   21.1368  -10.8963 C.1       1 DDD         0.6919 
    980 O         -24.4622   23.7318  -13.4913 O.co2     1 DDD        -0.8000 
    981 O         -26.7992   22.4818  -10.4673 O.3       1 DDD        -0.6830 
    982 O         -24.9712   20.6868   -9.7383 O.2       1 DDD        -0.4694 
    983 O         -16.2672   23.6748  -10.1923 O.co2     1 DDD        -0.8000 
    984 C         -15.4932   23.8428   -9.3093 C.2       1 DDD         0.7000 
    985 C         -15.9862   23.3588   -7.9943 C.3       1 DDD        -0.2200 
    986 C         -14.9752   22.6568   -7.0233 C.3       1 DDD         0.2050 
    987 C         -14.7092   21.2168   -7.5813 C.1       1 DDD         0.6919 
    988 O         -14.3852   24.2368   -9.2343 O.co2     1 DDD        -0.8000 
    989 O         -15.6322   22.6228   -5.7153 O.3       1 DDD        -0.6830 
    990 O         -14.7742   20.1748   -6.8823 O.2       1 DDD        -0.4694 
    991 O         -24.3952    9.0368   -8.6153 Any       1 DDD        -0.4450 
    992 C         -24.6582    7.8658   -9.1693 C.1       1 DDD         0.6919 
    993 C         -25.1642    6.7818   -8.2283 C.3       1 DDD        -0.1200 
    994 C         -24.0032    6.2888   -7.2683 C.3       1 DDD         0.2050 
    995 C         -23.9662    4.7378   -7.1593 C.1       1 DDD         0.6919 
    996 O         -24.3342    7.6808  -10.3383 O.2       1 DDD        -0.4694 
    997 O         -24.1462    6.9608   -6.0063 O.3       1 DDD        -0.6830 
    998 O         -23.9962    3.9548   -8.1263 O.2       1 DDD        -0.4694 
    999 C         -10.0892   19.6808   -9.0233 C.3       1 DDD        -0.1200 
   1000 C          -9.4412   18.4788   -9.8573 C.3       1 DDD         0.1625 
   1001 C          -7.8922   18.4358   -9.9593 C.3       1 DDD        -0.1200 
   1002 C          -7.4102   17.8898   -8.6043 C.3       1 DDD         0.1625 
   1003 C          -5.9072   18.0058   -8.3523 C.3       1 DDD        -0.1200 
   1004 C          -4.8462   17.1298   -9.1843 C.3       1 DDD         0.1625 
   1005 C          -3.5732   16.8838   -8.3913 C.3       1 DDD        -0.1200 
   1006 C          -2.6982   15.6878   -8.9203 C.3       1 DDD         0.2050 
   1007 C          -1.1122   15.9878   -8.7793 C.3       1 DDD        -0.1200 
   1008 C          -0.4712   16.7668   -9.9923 C.3       1 DDD         0.1700 
   1009 C           1.0468   16.5528  -10.3263 C.3       1 DDD        -0.1200 
   1010 C           1.6488   15.1008  -10.3973 C.3       1 DDD         0.1625 
   1011 O          -7.7852   16.5318   -8.4373 Any       1 DDD        -0.4450 
   1012 C          -2.2832    8.8178   -8.0133 C.3       1 DDD        -0.1200 
   1013 C          -2.9722    7.6878   -8.7803 C.3       1 DDD         0.1625 
   1014 C          -4.4472    8.0318   -8.9403 C.3       1 DDD        -0.1200 
   1015 C          -4.9302    8.8678  -10.1023 C.3       1 DDD         0.1625 
   1016 C          -6.4862    8.7328  -10.4143 C.3       1 DDD        -0.1200 
   1017 C          -7.3202    8.4668   -9.0823 C.3       1 DDD         0.1625 
   1018 C          -8.8072    8.9658   -9.2043 C.3       1 DDD        -0.1200 
   1019 C          -9.0312   10.4728   -9.6393 C.3       1 DDD         0.1625 
   1020 C         -10.5652   10.8088   -9.5683 C.3       1 DDD        -0.1200 
   1021 C         -11.3192   10.9558   -8.1613 C.3       1 DDD         0.2050 
   1022 C         -12.5832   11.7318   -8.4373 C.3       1 DDD        -0.1200 
   1023 C         -13.5152   12.0888   -7.3063 C.3       1 DDD         0.1625 
   1024 O          -4.5552   10.2098   -9.9633 Any       1 DDD        -0.4450 
   1025 O          -8.3072   11.4058   -8.7763 Any       1 DDD        -0.4450 
   1026 O         -13.0822   13.2058   -6.4683 Any       1 DDD        -0.4450 
   1027 C         -12.0552   17.5828   -7.6743 C.1       1 DDD         0.6919 
   1028 C         -12.6102   16.8878   -6.4433 C.3       1 DDD        -0.1200 
   1029 C         -12.2312   15.4308   -6.3333 C.3       1 DDD         0.2050 
   1030 C         -13.2292   14.4558   -6.9753 C.1       1 DDD         0.6919 
   1031 O         -11.7932   16.9238   -8.6523 O.2       1 DDD        -0.4694 
   1032 O         -12.0172   15.1958   -4.9323 O.3       1 DDD        -0.6830 
   1033 O         -13.8862   14.7248   -7.9963 O.2       1 DDD        -0.4694 
   1034 C          -3.8612   14.0888  -12.5233 C.2       1 DDD         0.7000 
   1035 C          -4.8312   13.6718  -11.5183 C.3       1 DDD        -0.2200 
   1036 C          -4.3652   12.5508  -10.5193 C.3       1 DDD         0.2050 
   1037 C          -4.6462   11.0978  -10.9783 C.1       1 DDD         0.6919 
   1038 O          -2.6932   14.3108  -12.2993 O.co2     1 DDD        -0.8000 
   1039 O          -4.8922   12.7558   -9.1983 O.3       1 DDD        -0.6830 
   1040 O          -4.8822   10.7878  -12.1473 O.2       1 DDD        -0.4694 
   1041 C          -8.5202   16.0888   -7.3963 C.1       1 DDD         0.6919 
   1042 C          -8.7032   14.5528   -7.3693 C.3       1 DDD        -0.1200 
   1043 C          -7.6072   13.5968   -7.9103 C.3       1 DDD         0.2050 
   1044 C          -8.1812   12.7078   -9.0753 C.1       1 DDD         0.6919 
   1045 O          -9.1102   16.7718   -6.5643 O.2       1 DDD        -0.4694 
   1046 O          -7.2762   12.7558   -6.8303 O.3       1 DDD        -0.6830 
   1047 O          -8.5022   13.1788  -10.1373 O.2       1 DDD        -0.4694 
   1048 O          -4.6712   17.6838  -10.5173 Any       1 DDD        -0.4450 
   1049 O          -5.2462   17.7608  -14.7273 O.co2     1 DDD        -0.8000 
   1050 C          -5.9622   17.8618  -13.5883 C.2       1 DDD         0.7000 
   1051 C          -5.6222   19.1328  -12.8473 C.3       1 DDD        -0.2200 
   1052 C          -4.1012   19.1818  -12.2623 C.3       1 DDD         0.2050 
   1053 C          -4.0762   18.8148  -10.7613 C.1       1 DDD         0.6919 
   1054 O          -6.7892   17.0538  -13.1613 O.co2     1 DDD        -0.8000 
   1055 O          -3.5512   20.5268  -12.3273 O.3       1 DDD        -0.6830 
   1056 O          -3.8092   19.6398   -9.8943 O.2       1 DDD        -0.4694 
   1057 O          -0.8802   18.1508   -9.9973 O.3       1 DDD        -0.2850 
   1058 O         -10.0182   18.5418  -11.1173 Any       1 DDD        -0.4450 
   1059 O          -7.2772    7.0278   -8.9283 Any       1 DDD        -0.4450 
   1060 O          -9.0992   21.1008  -15.9173 O.co2     1 DDD        -0.8000 
   1061 C          -9.0902   20.3968  -14.9563 C.2       1 DDD         0.7000 
   1062 C         -10.4542   20.1678  -14.4063 C.3       1 DDD        -0.2200 
   1063 C         -10.5872   19.1818  -13.2943 C.3       1 DDD         0.2050 
   1064 C          -9.8202   19.4888  -12.0403 C.1       1 DDD         0.6919 
   1065 O          -8.0972   19.8088  -14.6903 O.co2     1 DDD        -0.8000 
   1066 O         -12.0152   18.9588  -13.0593 O.3       1 DDD        -0.6830 
   1067 O          -9.1332   20.4658  -11.9033 O.2       1 DDD        -0.4694 
   1068 O          -1.0352   21.3188   -6.4863 O.co2     1 DDD        -0.8000 
   1069 C          -1.1362   21.8508   -7.5493 C.2       1 DDD         0.7000 
   1070 C          -0.1202   21.5428   -8.5583 C.3       1 DDD        -0.2200 
   1071 C          -0.6192   20.3948   -9.4513 C.2       1 DDD        -0.1150 
   1072 C          -0.3582   18.9888   -9.1193 C.2       1 DDD         0.1338 
   1073 O          -1.9352   22.6758   -7.8663 O.co2     1 DDD        -0.8000 
   1074 O           0.3828   18.7348   -8.1553 O.3       1 DDD        -0.0488 
   1075 C          -6.8252    4.5438   -3.9443 C.2       1 DDD         0.7000 
   1076 C          -7.8712    5.5928   -3.7013 C.3       1 DDD        -0.2200 
   1077 C          -9.2322    5.1068   -3.1743 C.3       1 DDD         0.2050 
   1078 C          -9.9622    4.1448   -4.0313 C.1       1 DDD         0.6919 
   1079 O          -7.0922    3.7758   -4.8073 O.co2     1 DDD        -0.8000 
   1080 O         -10.0062    6.2748   -2.9373 O.3       1 DDD        -0.6830 
   1081 O         -10.6952    4.4808   -5.0113 O.2       1 DDD        -0.4694 
   1082 O         -15.5962    9.4988   -5.2663 Any       1 DDD        -0.4450 
   1083 C         -15.7792    8.3468   -5.8923 C.1       1 DDD         0.6919 
   1084 C         -16.2002    7.3188   -4.9233 C.3       1 DDD        -0.1200 
   1085 C         -15.0252    7.0538   -3.8533 C.3       1 DDD         0.2050 
   1086 C         -15.2412    5.6478   -3.2863 C.1       1 DDD         0.6919 
   1087 O         -15.7382    8.1028   -7.1163 O.2       1 DDD        -0.4694 
   1088 O         -15.1032    7.9698   -2.7473 O.3       1 DDD        -0.6830 
   1089 O         -15.4472    5.4328   -2.1193 O.2       1 DDD        -0.4694 
   1090 O          -2.6922    6.4698   -8.1223 Any       1 DDD        -0.4450 
   1091 C          -3.1942    6.0748   -6.8813 C.1       1 DDD         0.6919 
   1092 C          -2.6862    4.6878   -6.4343 C.3       1 DDD        -0.1200 
   1093 C          -3.7642    3.6998   -5.9003 C.3       1 DDD         0.2050 
   1094 C          -3.8952    2.6508   -7.0463 C.1       1 DDD         0.6919 
   1095 O          -4.0162    6.7248   -6.2203 O.2       1 DDD        -0.4694 
   1096 O          -3.1192    3.0898   -4.7813 O.3       1 DDD        -0.6830 
   1097 O          -4.4902    2.9508   -8.0663 O.2       1 DDD        -0.4694 
   1098 C           3.0898   15.0878  -10.9403 C.3       1 DDD        -0.1200 
   1099 C           4.1708   15.5668  -10.0013 C.3       1 DDD         0.1625 
   1100 C           5.5038   15.2108  -10.6033 C.3       1 DDD        -0.1200 
   1101 C           6.2128   16.1748  -11.5623 C.3       1 DDD         0.1700 
   1102 C           7.7538   16.0498  -11.7483 C.3       1 DDD        -0.1200 
   1103 C           8.5878   16.1518  -10.4213 C.3       1 DDD         0.1625 
   1104 C           9.9298   15.5578  -10.5883 C.3       1 DDD        -0.1200 
   1105 C          10.4798   15.0578   -9.2433 C.3       1 DDD         0.1625 
   1106 C          11.9688   14.6568   -9.3553 C.3       1 DDD        -0.1200 
   1107 C          13.1538   15.6658   -9.3653 C.3       1 DDD         0.1625 
   1108 C          14.4508   14.8328   -9.2133 C.3       1 DDD        -0.1200 
   1109 C          15.1978   15.2318   -7.8673 C.3       1 DDD         0.1625 
   1110 O           5.6268   16.3358  -12.8263 O.3       1 DDD        -0.2850 
   1111 O           9.7418   13.9148   -8.7563 Any       1 DDD        -0.4450 
   1112 O          14.4298   14.9488   -6.7333 Any       1 DDD        -0.4450 
   1113 C          11.3328    8.4608   -6.3643 C.3       1 DDD        -0.1200 
   1114 C          10.7508    7.1478   -7.0533 C.3       1 DDD         0.1625 
   1115 C           9.2088    6.9458   -6.8923 C.3       1 DDD        -0.1200 
   1116 C           8.3538    8.0088   -7.6373 C.3       1 DDD         0.1625 
   1117 C           6.8298    7.8228   -7.7153 C.3       1 DDD        -0.1200 
   1118 C           6.2668    7.4888   -9.1273 C.3       1 DDD         0.1625 
   1119 C           4.7258    7.5118   -9.1913 C.3       1 DDD        -0.1200 
   1120 C           3.9788    8.8498   -9.0223 C.3       1 DDD         0.1625 
   1121 C           2.3938    8.8028   -9.0073 C.3       1 DDD        -0.1200 
   1122 C           1.7318    8.2428   -7.7173 C.3       1 DDD         0.2050 
   1123 C           0.1978    7.9128   -7.8123 C.3       1 DDD        -0.1200 
   1124 C          -0.7602    9.0978   -8.2493 C.3       1 DDD         0.1625 
   1125 O           8.6468    9.3148   -7.0753 Any       1 DDD        -0.4450 
   1126 O           4.3258    9.6938  -10.1493 Any       1 DDD        -0.4450 
   1127 O          -0.6432    9.3168   -9.6163 Any       1 DDD        -0.4450 
   1128 O           0.8378   14.3458  -11.2603 Any       1 DDD        -0.4450 
   1129 C           0.8678   12.9568  -11.1433 C.1       1 DDD         0.6919 
   1130 C          -0.1602   12.2718  -11.9523 C.3       1 DDD        -0.1200 
   1131 C          -0.2872   10.7608  -11.5483 C.3       1 DDD         0.2050 
   1132 C          -0.7772   10.6158  -10.1233 C.1       1 DDD         0.6919 
   1133 O           1.7088   12.4318  -10.5003 O.2       1 DDD        -0.4694 
   1134 O          -1.2352   10.1278  -12.4813 O.3       1 DDD        -0.6830 
   1135 O          -1.2332   11.5628   -9.4503 O.2       1 DDD        -0.4694 
   1136 C           8.9648   14.1068   -7.6203 C.1       1 DDD         0.6919 
   1137 C           8.2328   12.7958   -7.1633 C.3       1 DDD        -0.1200 
   1138 C           9.1898   11.6358   -6.9443 C.3       1 DDD         0.2050 
   1139 C           8.8248   10.3748   -7.7943 C.1       1 DDD         0.6919 
   1140 O           8.7188   15.1748   -7.0323 O.2       1 DDD        -0.4694 
   1141 O           9.3128   11.3268   -5.5973 O.3       1 DDD        -0.6830 
   1142 O           8.4948   10.4718   -8.9543 O.2       1 DDD        -0.4694 
   1143 C           5.4498   15.4448  -13.7853 C.2       1 DDD         0.1338 
   1144 C           4.6038   16.0608  -14.8253 C.2       1 DDD        -0.2300 
   1145 C           6.2298   10.7208  -10.9593 C.2       1 DDD         0.2225 
   1146 C           5.1978   10.7368   -9.9553 C.1       1 DDD         0.6919 
   1147 O           5.8478   14.2308  -13.8323 O.3       1 DDD        -0.0488 
   1148 O           5.9418   10.4858  -12.2603 Any       1 DDD        -0.5325 
   1149 O           5.2718   11.3878   -8.8833 O.2       1 DDD        -0.4694 
   1150 O           8.7978   17.4818  -10.0013 Any       1 DDD        -0.4450 
   1151 O          10.7658   18.2878   -7.3783 O.co2     1 DDD        -0.8000 
   1152 C          10.5678   19.2048   -8.1103 C.2       1 DDD         0.7000 
   1153 C           9.2308   19.8488   -7.9513 C.3       1 DDD        -0.2200 
   1154 C           8.1858   19.6018   -9.1343 C.3       1 DDD         0.2050 
   1155 C           7.9318   18.1398   -9.3093 C.1       1 DDD         0.6919 
   1156 O          11.1658   19.5668   -8.9993 O.co2     1 DDD        -0.8000 
   1157 O           6.9438   20.3168   -8.9913 O.3       1 DDD        -0.6830 
   1158 O           6.9528   17.5748   -8.7843 O.2       1 DDD        -0.4694 
   1159 C           7.5508    5.6768  -10.0043 C.1       1 DDD         0.6919 
   1160 C           7.7428    4.1508  -10.0803 C.3       1 DDD        -0.1200 
   1161 C           6.8338    3.5068  -11.1353 C.3       1 DDD         0.2050 
   1162 C           6.4698    2.0718  -10.7843 C.1       1 DDD         0.6919 
   1163 O           8.3598    6.3708  -10.6293 O.2       1 DDD        -0.4694 
   1164 O           7.4848    3.5078  -12.3933 O.3       1 DDD        -0.6830 
   1165 O           6.2598    1.1628  -11.6473 O.2       1 DDD        -0.4694 
   1166 O          13.1768   16.4778  -10.6063 Any       1 DDD        -0.4450 
   1167 O           6.4388    6.0948   -9.3593 Any       1 DDD        -0.4450 
   1168 O          11.1648   17.5718  -12.8143 O.co2     1 DDD        -0.8000 
   1169 C          11.2118   18.6858  -12.4473 C.2       1 DDD         0.7000 
   1170 C          12.5428   19.2758  -12.4613 C.3       1 DDD        -0.2200 
   1171 C          13.6708   18.4338  -11.9793 C.3       1 DDD         0.2050 
   1172 C          13.5298   17.7738  -10.5473 C.1       1 DDD         0.6919 
   1173 O          10.3028   19.3468  -12.0613 O.co2     1 DDD        -0.8000 
   1174 O          14.8588   19.2908  -11.8373 O.3       1 DDD        -0.6830 
   1175 O          13.8088   18.4988   -9.6103 O.2       1 DDD        -0.4694 
   1176 C           2.4958    5.5408  -12.9563 C.2       1 DDD         0.7000 
   1177 C           1.1198    5.6818  -12.4113 C.3       1 DDD        -0.2200 
   1178 C           0.8648    4.9798  -11.0683 C.3       1 DDD         0.2050 
   1179 C           0.9768    3.4208  -11.0963 C.1       1 DDD         0.6919 
   1180 O           3.3018    6.1468  -12.3673 O.co2     1 DDD        -0.8000 
   1181 O          -0.4312    5.4528  -10.7933 O.3       1 DDD        -0.6830 
   1182 O           0.7408    2.8288  -12.1523 O.2       1 DDD        -0.4694 
   1183 C          15.5368   16.7408   -7.8553 C.3       1 DDD        -0.1200 
   1184 C          16.6178   17.1848   -6.7973 C.3       1 DDD         0.1625 
   1185 C          18.0928   17.0538   -7.2103 C.3       1 DDD        -0.1200 
   1186 C          19.0238   16.3398   -6.2563 C.3       1 DDD         0.2050 
   1187 C          20.4248   16.3918   -6.8283 C.3       1 DDD        -0.1200 
   1188 C          21.4308   15.4908   -6.1723 C.3       1 DDD         0.1625 
   1189 C          22.4898   15.0078   -7.1323 C.3       1 DDD        -0.1200 
   1190 C          22.2848   13.6408   -7.7593 C.3       1 DDD         0.1625 
   1191 C          23.5978   12.8838   -7.8633 C.3       1 DDD        -0.2300 
   1192 C          23.9128   18.3688  -12.1063 C.2       1 DDD         0.2225 
   1193 C          23.9078   17.0178  -12.8063 C.3       1 DDD        -0.1200 
   1194 C          24.6958   15.9318  -11.9363 C.3       1 DDD         0.1625 
   1195 O          21.4858   13.4838   -8.9423 Any       1 DDD        -0.4450 
   1196 C          24.3118    7.9868  -10.1583 C.3       1 DDD        -0.1200 
   1197 C          22.7888    8.3828  -10.2343 C.3       1 DDD         0.1625 
   1198 C          22.2438    8.9698   -8.9443 C.3       1 DDD        -0.1200 
   1199 C          20.8008    9.3098   -9.0973 C.3       1 DDD         0.1625 
   1200 C          20.1208    9.4918   -7.7163 C.3       1 DDD        -0.1200 
   1201 C          19.3538    8.1648   -7.3223 C.3       1 DDD         0.1625 
   1202 C          18.6278    8.0968   -5.9503 C.3       1 DDD        -0.1200 
   1203 C          17.4978    9.1278   -5.7743 C.3       1 DDD         0.1625 
   1204 C          16.2888    9.1078   -6.7663 C.3       1 DDD        -0.1200 
   1205 C          15.2728    8.0198   -6.4523 C.3       1 DDD         0.1625 
   1206 C          13.8808    8.3138   -7.0433 C.3       1 DDD        -0.1200 
   1207 C          12.7788    8.4578   -5.8943 C.3       1 DDD         0.1625 
   1208 O          20.7068   10.6088   -9.6683 Any       1 DDD        -0.4450 
   1209 O          18.0858   10.4538   -5.6823 Any       1 DDD        -0.4450 
   1210 O          13.0118    9.6158   -5.0753 Any       1 DDD        -0.4450 
   1211 C          14.6058   13.7638   -6.0843 C.1       1 DDD         0.6919 
   1212 C          13.5098   13.4878   -5.0803 C.3       1 DDD        -0.1200 
   1213 C          13.3018   12.0658   -4.4893 C.3       1 DDD         0.2050 
   1214 C          12.8878   10.9458   -5.5103 C.1       1 DDD         0.6919 
   1215 O          15.5418   13.0238   -6.0923 O.2       1 DDD        -0.4694 
   1216 O          12.3598   12.1938   -3.5513 O.3       1 DDD        -0.6830 
   1217 O          12.5518   11.1938   -6.6583 O.2       1 DDD        -0.4694 
   1218 C          20.1398   13.4478   -8.9513 C.1       1 DDD         0.6919 
   1219 C          19.6208   13.6138  -10.3713 C.3       1 DDD        -0.1200 
   1220 C          20.1048   12.3808  -11.2013 C.3       1 DDD         0.2050 
   1221 C          19.8798   10.9558  -10.6633 C.1       1 DDD         0.6919 
   1222 O          19.3728   13.2178   -7.9843 O.2       1 DDD        -0.4694 
   1223 O          19.3688   12.4778  -12.4333 O.3       1 DDD        -0.6830 
   1224 O          19.1808   10.1088  -11.2293 O.2       1 DDD        -0.4694 
   1225 C          17.7148   13.0248   -2.1053 C.2       1 DDD         0.7000 
   1226 C          18.6768   13.2288   -3.1593 C.3       1 DDD        -0.2200 
   1227 C          18.5258   12.5428   -4.5773 C.3       1 DDD         0.2050 
   1228 C          18.3418   11.0378   -4.4713 C.1       1 DDD         0.6919 
   1229 O          18.1348   12.9068   -1.0213 O.co2     1 DDD        -0.8000 
   1230 O          19.6448   12.7068   -5.3833 O.3       1 DDD        -0.6830 
   1231 O          18.3238   10.4368   -3.3733 O.2       1 DDD        -0.4694 
   1232 O          22.2358   16.3308   -5.4183 Any       1 DDD        -0.4450 
   1233 C          20.3098    6.0888   -7.9303 C.1       1 DDD         0.6919 
   1234 C          21.5088    5.3158   -7.5163 C.3       1 DDD        -0.1200 
   1235 C          22.1488    4.3488   -8.5673 C.3       1 DDD         0.2050 
   1236 C          21.2488    3.1238   -8.8483 C.1       1 DDD         0.6919 
   1237 O          19.4528    5.6278   -8.6823 O.2       1 DDD        -0.4694 
   1238 O          23.3328    3.8988   -7.8823 O.3       1 DDD        -0.6830 
   1239 O          21.0368    2.3228   -7.9783 O.2       1 DDD        -0.4694 
   1240 O          22.9258   18.3208  -11.1903 O.2       1 DDD        -0.4450 
   1241 O          16.4828   18.4768   -6.1953 Any       1 DDD        -0.4450 
   1242 O          20.3918    7.1298   -7.1973 Any       1 DDD        -0.4450 
   1243 O          14.1728   21.6758   -7.3523 O.co2     1 DDD        -0.8000 
   1244 C          13.8878   21.1128   -6.3673 C.2       1 DDD         0.7000 
   1245 C          15.0248   21.1478   -5.4523 C.3       1 DDD        -0.2200 
   1246 C          16.3978   20.9238   -6.1173 C.3       1 DDD         0.2050 
   1247 C          16.4788   19.6318   -6.9723 C.1       1 DDD         0.6919 
   1248 O          12.8718   20.5858   -6.0493 O.co2     1 DDD        -0.8000 
   1249 O          17.4848   20.8738   -5.1663 O.3       1 DDD        -0.6830 
   1250 O          16.7178   19.7098   -8.2103 O.2       1 DDD        -0.4694 
   1251 O          20.5608   16.7358  -10.3373 O.co2     1 DDD        -0.8000 
   1252 C          20.0168   17.7058  -10.7233 C.2       1 DDD         0.7000 
   1253 C          20.2208   18.9948   -9.9523 C.3       1 DDD        -0.2200 
   1254 C          21.5998   19.1148   -9.3243 C.3       1 DDD         0.2050 
   1255 C          22.6508   19.3348  -10.3993 C.1       1 DDD         0.6919 
   1256 O          19.3638   17.7798  -11.6763 O.co2     1 DDD        -0.8000 
   1257 O          21.5018   20.0908   -8.2913 O.3       1 DDD        -0.6830 
   1258 O          23.1068   20.4878  -10.6623 O.2       1 DDD        -0.4694 
   1259 O          15.8328    6.7628   -6.9223 Any       1 DDD        -0.4450 
   1260 C          15.6368    5.6178   -6.2313 C.1       1 DDD         0.6919 
   1261 C          16.3458    4.4598   -6.8553 C.3       1 DDD        -0.1200 
   1262 C          16.0998    3.0328   -6.1843 C.3       1 DDD         0.2050 
   1263 C          16.4528    1.8648   -7.1203 C.1       1 DDD         0.6919 
   1264 O          15.0208    5.5288   -5.2023 O.2       1 DDD        -0.4694 
   1265 O          16.8258    2.8138   -4.9973 O.3       1 DDD        -0.6830 
   1266 O          17.1838    0.8968   -6.7963 O.2       1 DDD        -0.4694 
   1267 O          11.5488    5.9358   -6.7933 Any       1 DDD        -0.4450 
   1268 O          22.0698    7.2178  -10.7313 Any       1 DDD        -0.4450 
   1269 C          24.5078   16.0328  -10.4023 C.3       1 DDD        -0.1800 
   1270 C          26.7568    8.7188  -10.0743 C.3       1 DDD        -0.1800 
   1271 C          25.2878    9.1798  -10.1333 C.3       1 DDD         0.1625 
   1272 O          25.1828   10.0038  -11.3603 Any       1 DDD        -0.4450 
   1273 O          24.5828   14.6058  -12.5583 Any       1 DDD        -0.4450 
   1274 C          23.3248   13.9618  -12.6083 C.1       1 DDD         0.6919 
   1275 C          23.3988   12.6658  -13.3713 C.3       1 DDD        -0.1200 
   1276 C          24.5028   11.6378  -12.9193 C.3       1 DDD         0.2050 
   1277 C          24.4228   11.0958  -11.4813 C.1       1 DDD         0.6919 
   1278 O          22.2488   14.3338  -12.1623 O.2       1 DDD        -0.4694 
   1279 O          24.4498   10.6818  -13.9523 O.3       1 DDD        -0.6830 
   1280 O          23.6448   11.5598  -10.5703 O.2       1 DDD        -0.4694 
   1281 O           4.1168   14.8418   -8.7943 Any       1 DDD        -0.4450 
   1282 C         -26.1812    2.4368   -4.9653 C.3       1 DDD         0.1025 
   1283 C         -24.8202    2.1908   -5.7493 C.3       1 DDD        -0.1200 
   1284 C         -23.5442    2.9788   -5.3633 C.3       1 DDD         0.1625 
   1285 C         -22.2342    2.4148   -5.9423 C.3       1 DDD        -0.1200 
   1286 C         -21.4052    1.4618   -4.8793 C.3       1 DDD         0.1625 
   1287 C         -20.7472    2.1488   -3.6913 C.3       1 DDD        -0.1200 
   1288 C         -19.7472    3.2878   -4.0573 C.3       1 DDD         0.1625 
   1289 C         -18.4432    3.1468   -3.1423 C.3       1 DDD        -0.1200 
   1290 C         -17.4362    2.0578   -3.5663 C.3       1 DDD         0.2050 
   1291 C         -16.3372    2.5218   -4.5473 C.3       1 DDD        -0.1200 
   1292 C         -15.1522    3.3088   -3.8823 C.3       1 DDD         0.1625 
   1293 C         -13.7992    2.6768   -4.3223 C.3       1 DDD        -0.1200 
   1294 C         -13.3032    1.4478   -3.5553 C.3       1 DDD         0.1625 
   1295 O         -22.1202    0.3818   -4.3213 Any       1 DDD        -0.4450 
   1296 O         -13.1762    0.2148   -4.3553 Any       1 DDD        -0.4450 
   1297 C         -16.1342   -7.3772   -5.8223 C.3       1 DDD        -0.1200 
   1298 C         -17.4462   -6.6842   -6.3573 C.3       1 DDD         0.1625 
   1299 C         -18.8502   -6.9382   -5.5503 C.3       1 DDD        -0.1200 
   1300 C         -20.0642   -6.0012   -5.6563 C.3       1 DDD         0.1625 
   1301 C         -20.8222   -6.5322   -6.8523 C.3       1 DDD        -0.1200 
   1302 C         -22.0602   -5.6492   -7.2243 C.3       1 DDD         0.1625 
   1303 C         -23.1782   -5.9532   -6.2033 C.3       1 DDD        -0.1200 
   1304 C         -24.5252   -5.2872   -6.3683 C.3       1 DDD         0.1625 
   1305 C         -25.0942   -5.5772   -7.7353 C.3       1 DDD        -0.1200 
   1306 C         -26.5942   -5.2632   -7.8833 C.3       1 DDD         0.1625 
   1307 C         -26.8122   -3.7602   -8.2853 C.3       1 DDD        -0.1200 
   1308 C         -28.3312   -3.3702   -8.2803 C.3       1 DDD         0.1025 
   1309 O         -19.6852   -4.6412   -5.7973 Any       1 DDD        -0.4450 
   1310 O         -24.3052   -3.8982   -6.0283 Any       1 DDD        -0.4450 
   1311 O         -28.5842   -2.0182   -8.6503 Any       1 DDD        -0.4450 
   1312 O         -27.2882    1.6958   -5.5693 Any       1 DDD        -0.4450 
   1313 C         -27.9782    2.2768   -6.6273 C.1       1 DDD         0.6919 
   1314 C         -29.0692    1.3338   -7.1903 C.3       1 DDD        -0.1200 
   1315 C         -28.5532    0.4218   -8.2143 C.3       1 DDD         0.2050 
   1316 C         -28.2352   -1.0082   -7.7263 C.1       1 DDD         0.6919 
   1317 O         -27.7902    3.4368   -6.9773 O.2       1 DDD        -0.4694 
   1318 O         -29.3792    0.3438   -9.3223 O.3       1 DDD        -0.6830 
   1319 O         -27.7882   -1.2292   -6.5703 O.2       1 DDD        -0.4694 
   1320 C         -18.7142   -1.7692   -2.5013 C.2       1 DDD         0.7000 
   1321 C         -18.2762   -2.0872   -3.8683 C.3       1 DDD        -0.2200 
   1322 C         -19.2432   -2.4142   -4.9523 C.3       1 DDD         0.2050 
   1323 C         -19.9442   -3.8222   -4.7533 C.1       1 DDD         0.6919 
   1324 O         -19.2322   -0.7142   -2.4033 O.co2     1 DDD        -0.8000 
   1325 O         -18.4932   -2.4292   -6.1483 O.3       1 DDD        -0.6830 
   1326 O         -20.6182   -4.1552   -3.7303 O.2       1 DDD        -0.4694 
   1327 C         -22.4632   -0.6792   -5.0563 C.1       1 DDD         0.6919 
   1328 C         -23.4442   -1.6612   -4.3533 C.3       1 DDD        -0.1200 
   1329 C         -24.7682   -1.7892   -5.0743 C.3       1 DDD         0.2050 
   1330 C         -25.1662   -3.2002   -5.2343 C.1       1 DDD         0.6919 
   1331 O         -22.0192   -0.9312   -6.1693 O.2       1 DDD        -0.4694 
   1332 O         -25.7782   -1.0722   -4.3733 O.3       1 DDD        -0.6830 
   1333 O         -26.2412   -3.6052   -4.7853 O.2       1 DDD        -0.4694 
   1334 O         -20.3052    4.6268   -3.8153 Any       1 DDD        -0.4450 
   1335 O         -15.2312    4.6488   -4.2453 Any       1 DDD        -0.4450 
   1336 O         -23.7852    4.3678   -5.8263 Any       1 DDD        -0.4450 
   1337 O         -22.4412   -6.1672   -8.4823 Any       1 DDD        -0.4450 
   1338 O         -27.3022   -6.0472   -8.8203 Any       1 DDD        -0.4450 
   1339 O         -27.7512  -10.5922   -9.3513 Any       1 DDD        -0.4450 
   1340 C         -27.6402   -7.2522   -8.5753 C.1       1 DDD         0.6919 
   1341 C         -28.5242   -7.8632   -9.6493 C.3       1 DDD        -0.1200 
   1342 C         -27.7132   -8.5582  -10.7523 C.3       1 DDD         0.2050 
   1343 C         -27.9842  -10.1162  -10.6113 C.1       1 DDD         0.6919 
   1344 O         -27.3322   -7.8362   -7.5323 O.2       1 DDD        -0.4694 
   1345 O         -28.1662   -8.1002  -11.9843 O.3       1 DDD        -0.6830 
   1346 O         -28.5132  -10.7852  -11.5133 O.2       1 DDD        -0.4694 
   1347 C         -11.9092    1.6458   -2.9243 C.3       1 DDD        -0.1200 
   1348 C         -10.7312    1.8308   -3.8833 C.3       1 DDD         0.1625 
   1349 C          -9.8812    0.5298   -4.0813 C.3       1 DDD        -0.1200 
   1350 C          -9.3782    0.3338   -5.5423 C.3       1 DDD         0.1625 
   1351 C          -8.4762    1.3768   -6.1113 C.3       1 DDD        -0.1200 
   1352 C          -7.6752    1.0378   -7.3613 C.3       1 DDD         0.1625 
   1353 C          -6.4032    0.2768   -6.9663 C.3       1 DDD        -0.1200 
   1354 C          -5.6142   -0.2102   -8.2033 C.3       1 DDD         0.1625 
   1355 C          -4.1402   -0.6732   -7.8633 C.3       1 DDD        -0.1200 
   1356 C          -3.0542    0.4788   -8.0183 C.3       1 DDD         0.1625 
   1357 C          -2.8482    0.9478   -9.4693 C.3       1 DDD        -0.1200 
   1358 C          -1.5632    1.7358   -9.8083 C.3       1 DDD         0.2050 
   1359 O         -10.5782    0.2928   -6.3743 Any       1 DDD        -0.4450 
   1360 O          -6.3742   -1.2102   -8.8283 Any       1 DDD        -0.4450 
   1361 C          -2.9822   -5.6102  -11.3683 C.3       1 DDD        -0.1200 
   1362 C          -3.6322   -6.9772  -10.9703 C.3       1 DDD         0.1625 
   1363 C          -4.6062   -6.8382   -9.7663 C.3       1 DDD        -0.1200 
   1364 C          -6.0532   -6.5072  -10.2523 C.3       1 DDD         0.1625 
   1365 C          -7.1292   -6.9542   -9.1373 C.3       1 DDD        -0.1200 
   1366 C          -8.4652   -7.3092   -9.8333 C.3       1 DDD         0.1625 
   1367 C          -9.5212   -7.7992   -8.8333 C.3       1 DDD        -0.1200 
   1368 C          -9.7792   -6.8442   -7.6403 C.3       1 DDD         0.1625 
   1369 C         -10.8632   -7.4912   -6.7213 C.3       1 DDD        -0.1200 
   1370 C         -12.3512   -7.0442   -6.9163 C.3       1 DDD         0.1625 
   1371 C         -13.4892   -7.3962   -5.8973 C.3       1 DDD        -0.1200 
   1372 C         -14.7862   -6.5612   -6.1843 C.3       1 DDD         0.1625 
   1373 O          -6.1802   -5.1012  -10.4833 Any       1 DDD        -0.4450 
   1374 O         -10.2142   -5.5802   -8.1043 Any       1 DDD        -0.4450 
   1375 O         -14.7442   -5.4222   -5.3423 Any       1 DDD        -0.4450 
   1376 C         -14.1542   -0.6412   -4.2143 C.1       1 DDD         0.6919 
   1377 C         -13.8712   -1.8152   -5.1713 C.3       1 DDD        -0.1200 
   1378 C         -14.5782   -3.1172   -4.6813 C.3       1 DDD         0.2050 
   1379 C         -14.5962   -4.1852   -5.8043 C.1       1 DDD         0.6919 
   1380 O         -15.1952   -0.5072   -3.5483 O.2       1 DDD        -0.4694 
   1381 O         -14.0152   -3.6462   -3.4723 O.3       1 DDD        -0.6830 
   1382 O         -14.4432   -3.8932   -6.9883 O.2       1 DDD        -0.4694 
   1383 C          -6.3252   -1.2992  -10.1503 C.1       1 DDD         0.6919 
   1384 C          -7.2922   -2.3242  -10.6753 C.3       1 DDD        -0.1200 
   1385 C          -6.6202   -3.1592  -11.7593 C.3       1 DDD         0.2050 
   1386 C          -6.7652   -4.6832  -11.6263 C.1       1 DDD         0.6919 
   1387 O          -5.6422   -0.5942  -10.8903 O.2       1 DDD        -0.4694 
   1388 O          -6.9372   -2.6372  -13.0933 O.3       1 DDD        -0.6830 
   1389 O          -7.1772   -5.3282  -12.6003 O.2       1 DDD        -0.4694 
   1390 C         -11.0042   -0.8592   -6.9853 C.1       1 DDD         0.6919 
   1391 C         -10.0052   -2.0162   -7.0863 C.3       1 DDD        -0.1200 
   1392 C         -10.3972   -3.1732   -8.0273 C.3       1 DDD         0.2050 
   1393 C          -9.6162   -4.4332   -7.5883 C.1       1 DDD         0.6919 
   1394 O         -12.0972   -0.9292   -7.4383 O.2       1 DDD        -0.4694 
   1395 O         -10.2572   -2.8722   -9.4263 O.3       1 DDD        -0.6830 
   1396 O          -8.5862   -4.3172   -6.9623 O.2       1 DDD        -0.4694 
   1397 O          -7.4572    2.2298   -7.9893 Any       1 DDD        -0.4450 
   1398 O          -3.1942    1.4758   -6.9253 Any       1 DDD        -0.4450 
   1399 O          -9.8462    2.8438   -3.5503 Any       1 DDD        -0.4450 
   1400 O          -8.0952   -8.3472  -10.6953 Any       1 DDD        -0.4450 
   1401 O         -12.8872   -7.3002   -8.2343 Any       1 DDD        -0.4450 
   1402 O         -13.6872  -11.8602  -11.7593 Any       1 DDD        -0.4450 
   1403 C         -13.0572   -8.5102   -8.7843 C.1       1 DDD         0.6919 
   1404 C         -13.7532   -8.4422  -10.1163 C.3       1 DDD        -0.1200 
   1405 C         -13.4172   -9.5502  -11.1313 C.3       1 DDD         0.2050 
   1406 C         -13.9042  -10.9712  -10.7813 C.1       1 DDD         0.6919 
   1407 O         -12.4322   -9.4792   -8.4103 O.2       1 DDD        -0.4694 
   1408 O         -14.1322   -9.2092  -12.3663 O.3       1 DDD        -0.6830 
   1409 O         -14.6252  -11.2312   -9.8133 O.2       1 DDD        -0.4694 
   1410 O         -17.6222   -6.9332   -7.7713 Any       1 DDD        -0.4450 
   1411 O         -18.4632  -11.0112  -10.9753 Any       1 DDD        -0.4450 
   1412 C         -17.8352   -8.2662   -8.2313 C.1       1 DDD         0.6919 
   1413 C         -18.2792   -8.2622   -9.7233 C.3       1 DDD        -0.1200 
   1414 C         -17.1812   -8.9932  -10.5753 C.3       1 DDD         0.2050 
   1415 C         -17.7432  -10.0802  -11.5833 C.1       1 DDD         0.6919 
   1416 O         -17.9162   -9.3062   -7.5493 O.2       1 DDD        -0.4694 
   1417 O         -16.4242   -8.0242  -11.3413 O.3       1 DDD        -0.6830 
   1418 O         -17.4732   -9.9672  -12.8243 O.2       1 DDD        -0.4694 
   1419 O          -2.5872   -7.9052  -11.0103 Any       1 DDD        -0.4450 
   1420 O          -4.3772  -11.9842  -12.0533 Any       1 DDD        -0.4450 
   1421 C          -2.8652   -9.0042  -11.3033 C.1       1 DDD         0.6919 
   1422 C          -3.1142   -9.4542  -12.6823 C.3       1 DDD        -0.1200 
   1423 C          -4.5962   -9.8992  -13.0523 C.3       1 DDD         0.2050 
   1424 C          -4.6352  -11.4472  -13.2303 C.1       1 DDD         0.6919 
   1425 O          -3.0172   -9.8002  -10.4423 O.2       1 DDD        -0.4694 
   1426 O          -5.0102   -9.3812  -14.3443 O.3       1 DDD        -0.6830 
   1427 O          -4.7082  -12.1302  -14.2883 O.2       1 DDD        -0.4694 
   1428 C          -0.2992    1.4738   -8.9413 C.3       1 DDD        -0.1200 
   1429 C           1.0788    1.5698   -9.5733 C.3       1 DDD         0.1625 
   1430 C           2.2158    1.0418   -8.6703 C.3       1 DDD        -0.1200 
   1431 C           3.6278    0.8448   -9.3513 C.3       1 DDD         0.1625 
   1432 C           4.7538    0.6548   -8.2763 C.3       1 DDD        -0.1200 
   1433 C           6.1648    0.7318   -8.9273 C.3       1 DDD         0.1625 
   1434 C           7.2708    0.5538   -7.8763 C.3       1 DDD        -0.1200 
   1435 C           8.4978   -0.3522   -8.2993 C.3       1 DDD         0.1625 
   1436 C           9.4178    0.3178   -9.4143 C.3       1 DDD        -0.1200 
   1437 C          10.8568    0.7198   -8.8793 C.3       1 DDD         0.1625 
   1438 C          11.7618   -0.4602   -8.5283 C.3       1 DDD        -0.1200 
   1439 C          13.2518   -0.0742   -8.2083 C.3       1 DDD         0.2050 
   1440 O           3.5638   -0.2892  -10.1353 Any       1 DDD        -0.4450 
   1441 O           7.8568   -1.5452   -8.8253 Any       1 DDD        -0.4450 
   1442 C          10.1288   -6.5172   -9.3363 C.3       1 DDD        -0.1200 
   1443 C           9.9138   -7.5892  -10.3313 C.3       1 DDD         0.1625 
   1444 C           8.6818   -7.3672  -11.1853 C.3       1 DDD        -0.1200 
   1445 C           7.3178   -7.3372  -10.5333 C.3       1 DDD         0.1625 
   1446 C           6.2128   -7.3792  -11.6043 C.3       1 DDD        -0.1200 
   1447 C           4.7798   -7.5662  -11.0993 C.3       1 DDD         0.1625 
   1448 C           3.8248   -7.1442  -12.2043 C.3       1 DDD        -0.1200 
   1449 C           2.7488   -6.1452  -11.8203 C.3       1 DDD         0.1625 
   1450 C           1.5318   -6.2142  -12.6993 C.3       1 DDD        -0.1200 
   1451 C           0.2388   -5.4922  -12.3003 C.3       1 DDD         0.2050 
   1452 C          -1.0162   -5.9532  -13.1103 C.3       1 DDD        -0.1200 
   1453 C          -2.4192   -5.3752  -12.8263 C.3       1 DDD         0.1625 
   1454 O           7.1498   -6.1242   -9.7973 Any       1 DDD        -0.4450 
   1455 O           3.4478   -4.8662  -11.9103 Any       1 DDD        -0.4450 
   1456 O          -2.3012   -4.0242  -13.2673 Any       1 DDD        -0.4450 
   1457 C          -1.2462   -1.3052  -12.7723 C.2       1 DDD         0.7000 
   1458 C          -2.6212   -1.1052  -13.2383 C.3       1 DDD        -0.2200 
   1459 C          -3.1842   -2.0592  -14.3213 C.3       1 DDD         0.2050 
   1460 C          -3.3762   -3.4312  -13.8253 C.1       1 DDD         0.6919 
   1461 O          -0.9542   -1.5602  -11.6653 O.co2     1 DDD        -0.8000 
   1462 O          -4.3512   -1.5072  -14.8043 O.3       1 DDD        -0.6830 
   1463 O          -4.4362   -3.9522  -13.9363 O.2       1 DDD        -0.4694 
   1464 C           8.0598   -2.7042   -8.3693 C.1       1 DDD         0.6919 
   1465 C           6.8348   -3.6202   -8.6023 C.3       1 DDD        -0.1200 
   1466 C           6.8988   -4.9302   -7.6623 C.3       1 DDD         0.2050 
   1467 C           6.7938   -6.2212   -8.4773 C.1       1 DDD         0.6919 
   1468 O           9.0438   -3.1342   -7.8233 O.2       1 DDD        -0.4694 
   1469 O           5.9638   -4.9092   -6.5823 O.3       1 DDD        -0.6830 
   1470 O           6.4948   -7.2522   -7.8713 O.2       1 DDD        -0.4694 
   1471 C           3.4528   -0.2562  -11.4683 C.1       1 DDD         0.6919 
   1472 C           3.4668   -1.6372  -12.0213 C.3       1 DDD        -0.1200 
   1473 C           4.2768   -2.7172  -11.2093 C.3       1 DDD         0.2050 
   1474 C           3.3918   -3.8952  -10.9543 C.1       1 DDD         0.6919 
   1475 O           3.2598    0.7668  -12.1043 O.2       1 DDD        -0.4694 
   1476 O           5.3458   -3.1532  -11.9533 O.3       1 DDD        -0.6830 
   1477 O           2.6968   -3.9662   -9.9063 O.2       1 DDD        -0.4694 
   1478 O           6.3638    1.9758   -9.4783 Any       1 DDD        -0.4450 
   1479 O           5.2618  -12.6332   -8.6083 Any       1 DDD        -0.4450 
   1480 C           3.7718   -9.0402   -9.8763 C.1       1 DDD         0.6919 
   1481 C           3.9998   -9.9322   -8.6963 C.3       1 DDD        -0.1200 
   1482 C           5.4718  -10.1972   -8.3783 C.3       1 DDD         0.2050 
   1483 C           5.9818  -11.5272   -8.9813 C.1       1 DDD         0.6919 
   1484 O           2.4838   -8.7222  -10.0243 O.2       1 DDD        -0.4694 
   1485 O           5.5588  -10.3192   -6.9373 O.3       1 DDD        -0.6830 
   1486 O           6.9268  -11.5172   -9.8333 O.2       1 DDD        -0.4694 
   1487 O          10.6178    1.4368   -7.6533 Any       1 DDD        -0.4450 
   1488 O           4.6668   -8.8822  -10.7443 Any       1 DDD        -0.4450 
   1489 O           1.0378  -12.1942  -11.5593 Any       1 DDD        -0.4450 
   1490 C           1.6328   -9.8532  -15.4923 C.2       1 DDD         0.7000 
   1491 C           0.6488   -9.8912  -14.4153 C.3       1 DDD        -0.2200 
   1492 C           1.1388  -10.2132  -13.0013 C.3       1 DDD         0.2050 
   1493 C           1.3078  -11.7552  -12.8463 C.1       1 DDD         0.6919 
   1494 O           2.7788  -10.0012  -15.2333 O.co2     1 DDD        -0.8000 
   1495 O           0.0808   -9.9142  -12.0233 O.3       1 DDD        -0.6830 
   1496 O           1.7928  -12.4272  -13.7773 O.2       1 DDD        -0.4694 
   1497 C          13.9278    0.7448   -9.3193 C.3       1 DDD        -0.1200 
   1498 C          15.4968    0.8628   -9.1773 C.3       1 DDD         0.1625 
   1499 C          16.1478    1.1708  -10.5523 C.3       1 DDD        -0.1200 
   1500 C          17.6738    0.8858  -10.5663 C.3       1 DDD         0.1625 
   1501 C          18.6838    1.8798   -9.9003 C.3       1 DDD        -0.1200 
   1502 C          20.0068    2.0648  -10.6663 C.3       1 DDD         0.1625 
   1503 C          20.9278    0.8058  -10.7963 C.3       1 DDD        -0.1200 
   1504 C          21.4238    0.4378  -12.1823 C.3       1 DDD         0.1625 
   1505 C          21.8508    1.4768  -13.1513 C.3       1 DDD        -0.1200 
   1506 C          22.8898    2.4918  -12.7193 C.3       1 DDD         0.1625 
   1507 C          24.3878    1.9318  -12.6443 C.3       1 DDD        -0.1200 
   1508 C          24.7878    1.3958  -11.1693 C.3       1 DDD         0.1625 
   1509 O          17.8688   -0.4522  -10.0683 Any       1 DDD        -0.4450 
   1510 O          20.3538   -0.2422  -12.8733 Any       1 DDD        -0.4450 
   1511 C          22.9558   -5.5412  -13.4493 C.3       1 DDD        -0.1200 
   1512 C          22.6278   -6.5882  -12.3443 C.3       1 DDD         0.1625 
   1513 C          21.2668   -6.2402  -11.7673 C.3       1 DDD        -0.1200 
   1514 C          20.0178   -6.0392  -12.7493 C.3       1 DDD         0.1625 
   1515 C          18.7288   -6.0632  -11.9223 C.3       1 DDD        -0.1200 
   1516 C          17.9778   -7.4362  -11.8623 C.3       1 DDD         0.1625 
   1517 C          16.4488   -7.1462  -11.6803 C.3       1 DDD        -0.1200 
   1518 C          16.0398   -6.7642  -10.2563 C.3       1 DDD         0.1625 
   1519 C          14.5488   -7.1232   -9.9663 C.3       1 DDD        -0.1200 
   1520 C          14.0918   -7.2762   -8.5273 C.3       1 DDD         0.1625 
   1521 C          12.5408   -7.4172   -8.3093 C.3       1 DDD        -0.1200 
   1522 C          11.5688   -6.2692   -8.7923 C.3       1 DDD         0.1625 
   1523 O          20.1358   -4.7592  -13.3283 Any       1 DDD        -0.4450 
   1524 O          16.2928   -5.3652  -10.0803 Any       1 DDD        -0.4450 
   1525 O          11.4018   -5.4372   -7.7193 Any       1 DDD        -0.4450 
   1526 C          10.5878   -5.1712   -4.5313 C.2       1 DDD         0.7000 
   1527 C          11.8528   -4.6402   -5.0493 C.3       1 DDD        -0.2200 
   1528 C          11.8208   -3.6372   -6.2093 C.3       1 DDD         0.2050 
   1529 C          12.1428   -4.3522   -7.5283 C.1       1 DDD         0.6919 
   1530 O          10.5658   -5.3512   -3.3523 O.co2     1 DDD        -0.8000 
   1531 O          12.8338   -2.6122   -6.0663 O.3       1 DDD        -0.6830 
   1532 O          13.1638   -4.0622   -8.1453 O.2       1 DDD        -0.4694 
   1533 C          20.4038   -1.5352  -13.1403 C.1       1 DDD         0.6919 
   1534 C          19.6628   -1.9632  -14.3503 C.3       1 DDD        -0.1200 
   1535 C          20.3308   -3.1142  -15.0163 C.3       1 DDD         0.2050 
   1536 C          19.7448   -4.4612  -14.5643 C.1       1 DDD         0.6919 
   1537 O          21.0708   -2.2962  -12.4753 O.2       1 DDD        -0.4694 
   1538 O          20.2338   -2.9902  -16.4523 O.3       1 DDD        -0.6830 
   1539 O          19.0048   -5.1152  -15.2643 O.2       1 DDD        -0.4694 
   1540 C          17.5338   -1.5872  -10.7103 C.1       1 DDD         0.6919 
   1541 C          17.9398   -2.8682   -9.9703 C.3       1 DDD        -0.1200 
   1542 C          16.8828   -3.3522   -8.9173 C.3       1 DDD         0.2050 
   1543 C          16.6958   -4.8872   -8.8753 C.1       1 DDD         0.6919 
   1544 O          17.0838   -1.7462  -11.8783 O.2       1 DDD        -0.4694 
   1545 O          17.2038   -2.8712   -7.6413 O.3       1 DDD        -0.6830 
   1546 O          17.0308   -5.5052   -7.8833 O.2       1 DDD        -0.4694 
   1547 O          20.7368    3.1498  -10.0913 Any       1 DDD        -0.4450 
   1548 C          19.1588   -9.2062  -10.7393 C.1       1 DDD         0.6919 
   1549 C          19.6078   -9.4952   -9.2653 C.3       1 DDD        -0.1200 
   1550 C          20.4478  -10.7672   -9.0503 C.3       1 DDD         0.1050 
   1551 C          21.4668  -10.5252   -7.9163 C.2       1 DDD         0.7000 
   1552 O          19.6038   -9.8092  -11.7013 O.2       1 DDD        -0.4694 
   1553 O          19.6258  -11.8972   -8.7233 O.3       1 DDD        -0.6830 
   1554 O          22.4258   -9.5572   -8.2143 O.co2     1 DDD        -0.8000 
   1555 O          22.7288    3.4668  -13.7023 Any       1 DDD        -0.4450 
   1556 O          15.8328    1.9628   -8.2583 Any       1 DDD        -0.4450 
   1557 O          18.4298   -8.0392  -10.7413 Any       1 DDD        -0.4450 
   1558 O          14.7748   -8.2882   -7.7443 Any       1 DDD        -0.4450 
   1559 O          15.4168  -13.6022   -8.3283 Any       1 DDD        -0.4450 
   1560 C          14.7548   -9.5972   -8.1183 C.1       1 DDD         0.6919 
   1561 C          15.3958  -10.5192   -7.0463 C.3       1 DDD        -0.1200 
   1562 C          16.4568  -11.4832   -7.6023 C.3       1 DDD         0.2050 
   1563 C          16.0518  -12.9572   -7.2773 C.1       1 DDD         0.6919 
   1564 O          14.2428  -10.1322   -9.1353 O.2       1 DDD        -0.4694 
   1565 O          17.7028  -11.0882   -7.0333 O.3       1 DDD        -0.6830 
   1566 O          16.2428  -13.4662   -6.1533 O.2       1 DDD        -0.4694 
   1567 O           9.8078   -8.7512   -9.5523 Any       1 DDD        -0.4450 
   1568 O          22.4448   -7.8512  -12.9553 Any       1 DDD        -0.4450 
   1569 C          26.2328    1.7738  -10.7633 C.3       1 DDD        -0.1800 
   1570 C          24.7468   -5.0222  -15.2533 C.3       1 DDD        -0.1800 
   1571 C          24.4738   -5.4402  -13.7413 C.3       1 DDD         0.1625 
   1572 O          25.1368   -4.4362  -12.9633 Any       1 DDD        -0.4450 
   1573 O          24.4558    0.0148  -10.9203 Any       1 DDD        -0.4450 
   1574 C          25.1038   -0.8552  -11.6133 C.1       1 DDD         0.6919 
   1575 C          24.8898   -2.2682  -11.0173 C.3       1 DDD        -0.1200 
   1576 C          26.0638   -3.2832  -11.2273 C.3       1 DDD         0.2050 
   1577 C          25.4378   -4.5892  -11.7263 C.1       1 DDD         0.6919 
   1578 O          25.8938   -0.6432  -12.5663 O.2       1 DDD        -0.4694 
   1579 O          26.6218   -3.4592   -9.9143 O.3       1 DDD        -0.6830 
   1580 O          25.3388   -5.6342  -11.0413 O.2       1 DDD        -0.4694 
   1581 O           1.1718    2.9518   -9.8913 Any       1 DDD        -0.4450 
   1582 C         -19.6732  -13.0662  -10.9483 C.3       1 DDD        -0.1200 
   1583 C         -21.0102  -12.3692  -11.0523 C.3       1 DDD         0.1625 
   1584 C         -21.4732  -12.0902   -9.6003 C.3       1 DDD        -0.1200 
   1585 C         -22.8282  -11.5152   -9.3783 C.3       1 DDD         0.1625 
   1586 C         -24.0162  -12.4842   -9.5763 C.3       1 DDD        -0.1200 
   1587 C         -25.3552  -11.7692   -9.0143 C.3       1 DDD         0.1625 
   1588 C         -26.6042  -12.5992   -9.2923 C.3       1 DDD        -0.1200 
   1589 C         -27.9532  -11.9532   -9.0863 C.3       1 DDD         0.1625 
   1590 C         -28.6172  -11.9022   -7.6413 C.3       1 DDD        -0.1200 
   1591 C         -30.1352  -11.6242   -7.7453 C.3       1 DDD         0.1625 
   1592 C         -30.7572  -11.1392   -6.4513 C.3       1 DDD        -0.1200 
   1593 C         -31.4032   -9.7842   -6.7083 C.3       1 DDD         0.1450 
   1594 O         -23.2192  -10.3262  -10.0863 Any       1 DDD        -0.4450 
   1595 O         -32.0292   -9.3852   -5.5363 O.3       1 DDD        -0.6830 
   1596 O         -30.7762  -12.8122   -8.1233 Any       1 DDD        -0.4450 
   1597 O         -31.4532  -15.2562  -12.9843 O.co2     1 DDD        -0.8000 
   1598 C         -31.4902  -12.9082   -9.2533 C.1       1 DDD         0.6919 
   1599 C         -31.9262  -14.3512   -9.4113 C.3       1 DDD        -0.1200 
   1600 C         -32.3322  -14.6992  -10.9573 C.3       1 DDD         0.1050 
   1601 C         -31.3192  -14.5952  -12.0383 C.2       1 DDD         0.7000 
   1602 O         -31.8402  -11.9132   -9.9583 O.2       1 DDD        -0.4694 
   1603 O         -33.5742  -14.0662  -11.3043 O.3       1 DDD        -0.6830 
   1604 O         -30.4092  -13.8452  -11.9633 O.co2     1 DDD        -0.8000 
   1605 C          -5.7422  -13.6452  -10.9823 C.3       1 DDD        -0.1200 
   1606 C          -7.0862  -13.5822  -11.8553 C.3       1 DDD         0.1625 
   1607 C          -8.3912  -13.5052  -11.0793 C.3       1 DDD        -0.1200 
   1608 C          -9.6382  -13.1032  -11.8363 C.3       1 DDD         0.1625 
   1609 C         -10.4022  -14.3632  -12.2793 C.3       1 DDD        -0.1200 
   1610 C         -11.9162  -14.1162  -12.6443 C.3       1 DDD         0.2050 
   1611 C         -12.9982  -14.1602  -11.5243 C.3       1 DDD        -0.1200 
   1612 C         -14.1392  -13.2092  -11.7133 C.3       1 DDD         0.1625 
   1613 C         -15.0262  -13.5512  -12.8803 C.3       1 DDD        -0.1200 
   1614 C         -16.3782  -12.8572  -12.8593 C.3       1 DDD         0.1625 
   1615 C         -17.2952  -13.0642  -11.6323 C.3       1 DDD        -0.1200 
   1616 C         -18.6302  -12.2372  -11.6163 C.3       1 DDD         0.1625 
   1617 O          -9.4002  -12.3422  -13.0083 Any       1 DDD        -0.4450 
   1618 O         -12.2252  -15.1662  -13.5323 O.3       1 DDD        -0.6830 
   1619 O         -17.1432  -13.3172  -13.9523 Any       1 DDD        -0.4450 
   1620 O         -19.8852  -11.0182  -16.2263 O.co2     1 DDD        -0.8000 
   1621 C         -17.2652  -12.7182  -15.1393 C.1       1 DDD         0.6919 
   1622 C         -18.0342  -13.5082  -16.1333 C.3       1 DDD        -0.1200 
   1623 C         -18.7092  -12.7202  -17.2533 C.3       1 DDD         0.1050 
   1624 C         -20.0152  -12.0392  -16.8173 C.2       1 DDD         0.7000 
   1625 O         -16.6182  -11.6652  -15.4313 O.2       1 DDD        -0.4694 
   1626 O         -18.9812  -13.6362  -18.3303 O.3       1 DDD        -0.6830 
   1627 O         -21.0452  -12.3942  -17.2513 O.co2     1 DDD        -0.8000 
   1628 O         -21.9302  -13.0972  -11.7963 Any       1 DDD        -0.4450 
   1629 O         -20.8522  -15.7652  -15.7553 O.co2     1 DDD        -0.8000 
   1630 C         -21.7982  -13.4902  -13.0923 C.1       1 DDD         0.6919 
   1631 C         -22.9732  -14.3852  -13.5023 C.3       1 DDD        -0.1200 
   1632 C         -22.8352  -15.0902  -14.8593 C.3       1 DDD         0.1050 
   1633 C         -21.6272  -15.9322  -14.8913 C.2       1 DDD         0.7000 
   1634 O         -20.8982  -13.2062  -13.8493 O.2       1 DDD        -0.4694 
   1635 O         -24.0052  -15.9622  -15.0853 O.3       1 DDD        -0.6830 
   1636 O         -21.6192  -16.7972  -14.1503 O.co2     1 DDD        -0.8000 
   1637 O          -7.0922  -14.5412  -12.9273 Any       1 DDD        -0.4450 
   1638 O          -9.3052  -14.4312  -15.6163 O.co2     1 DDD        -0.8000 
   1639 C          -7.3712  -15.8262  -12.7313 C.1       1 DDD         0.6919 
   1640 C          -7.0652  -16.5882  -13.9973 C.3       1 DDD        -0.1200 
   1641 C          -8.1672  -16.4212  -15.0833 C.3       1 DDD         0.1050 
   1642 C          -8.2952  -15.0812  -15.6593 C.2       1 DDD         0.7000 
   1643 O          -7.6692  -16.4282  -11.6753 O.2       1 DDD        -0.4694 
   1644 O          -7.8792  -17.4182  -16.0653 O.3       1 DDD        -0.6830 
   1645 O          -7.2792  -14.6602  -16.0443 O.co2     1 DDD        -0.8000 
   1646 C           8.7908  -15.2422   -7.4003 C.3       1 DDD        -0.1200 
   1647 C           7.8448  -14.9862   -8.5843 C.3       1 DDD         0.1625 
   1648 C           6.3958  -14.7622   -8.1323 C.3       1 DDD        -0.1200 
   1649 C           5.5218  -13.9752   -9.1123 C.3       1 DDD         0.1625 
   1650 C           4.1038  -14.6152   -9.2763 C.3       1 DDD        -0.1200 
   1651 C           3.2958  -14.0032  -10.4363 C.3       1 DDD         0.1625 
   1652 C           1.7338  -14.0922  -10.2333 C.3       1 DDD        -0.1200 
   1653 C           0.8338  -13.5892  -11.4193 C.3       1 DDD         0.1625 
   1654 C          -0.6332  -13.7892  -10.9773 C.3       1 DDD        -0.1200 
   1655 C          -1.8142  -13.4932  -11.8663 C.3       1 DDD         0.1625 
   1656 C          -3.0792  -13.6152  -10.9983 C.3       1 DDD        -0.1200 
   1657 C          -4.3992  -13.3632  -11.7613 C.3       1 DDD         0.1625 
   1658 O           3.0368  -17.3392  -13.2763 O.co2     1 DDD        -0.8000 
   1659 C           4.3818  -14.0262  -12.5453 C.1       1 DDD         0.6919 
   1660 C           4.8538  -14.9732  -13.6363 C.3       1 DDD        -0.1200 
   1661 C           3.7988  -15.6452  -14.5913 C.3       1 DDD         0.1050 
   1662 C           2.7488  -16.3872  -13.8863 C.2       1 DDD         0.7000 
   1663 O           4.7358  -12.8172  -12.4843 O.2       1 DDD        -0.4694 
   1664 O           4.4628  -16.5032  -15.5363 O.3       1 DDD        -0.6830 
   1665 O           1.6458  -15.9952  -14.1033 O.co2     1 DDD        -0.8000 
   1666 O           3.6678  -14.6302  -11.6423 Any       1 DDD        -0.4450 
   1667 O          -1.8732  -14.4512  -12.9513 Any       1 DDD        -0.4450 
   1668 O          -2.6672  -17.8842  -14.2663 O.co2     1 DDD        -0.8000 
   1669 C          -1.7282  -14.0362  -14.1553 C.1       1 DDD         0.6919 
   1670 C          -1.6292  -15.1692  -15.1833 C.3       1 DDD        -0.1200 
   1671 C          -3.1212  -15.8572  -15.3163 C.3       1 DDD         0.1050 
   1672 C          -3.2332  -16.8922  -14.2193 C.2       1 DDD         0.7000 
   1673 O          -1.6552  -12.8422  -14.5383 O.2       1 DDD        -0.4694 
   1674 O          -3.3262  -16.4352  -16.6233 O.3       1 DDD        -0.6830 
   1675 O          -3.9532  -16.5712  -13.3303 O.co2     1 DDD        -0.8000 
   1676 C          20.2308  -14.0652  -13.3033 C.3       1 DDD        -0.1200 
   1677 C          19.2138  -15.2612  -13.0543 C.3       1 DDD         0.1625 
   1678 C          17.7578  -14.8102  -13.3503 C.3       1 DDD        -0.1200 
   1679 C          17.1718  -13.9592  -12.2313 C.3       1 DDD         0.2050 
   1680 C          17.1488  -14.4792  -10.7413 C.3       1 DDD        -0.1200 
   1681 C          16.0628  -15.6282  -10.4173 C.3       1 DDD         0.1625 
   1682 C          15.7508  -15.8882   -8.8793 C.3       1 DDD        -0.1200 
   1683 C          14.8878  -14.8732   -8.0693 C.3       1 DDD         0.1625 
   1684 C          13.4108  -14.8992   -8.4143 C.3       1 DDD        -0.1200 
   1685 C          12.5458  -16.1242   -8.0513 C.3       1 DDD         0.1625 
   1686 C          11.0448  -15.9632   -8.4263 C.3       1 DDD        -0.1200 
   1687 C          10.2808  -14.9012   -7.4783 C.3       1 DDD         0.1625 
   1688 O          10.6478  -13.5942   -7.9433 Any       1 DDD        -0.4450 
   1689 O          14.5558  -19.2252  -10.4793 O.co2     1 DDD        -0.8000 
   1690 C          17.4128  -17.5122  -10.9063 C.1       1 DDD         0.6919 
   1691 C          17.4898  -18.6522  -11.8773 C.3       1 DDD        -0.1200 
   1692 C          16.6258  -19.8392  -11.3463 C.3       1 DDD         0.1050 
   1693 C          15.0888  -19.6522  -11.6163 C.2       1 DDD         0.7000 
   1694 O          18.2958  -17.2552  -10.0433 O.2       1 DDD        -0.4694 
   1695 O          17.0278  -21.0012  -12.0333 O.3       1 DDD        -0.6830 
   1696 O          14.4978  -19.7822  -12.6923 O.co2     1 DDD        -0.8000 
   1697 O          16.3078  -16.8142  -11.1193 Any       1 DDD        -0.4450 
   1698 O          12.6658  -16.4092   -6.6643 Any       1 DDD        -0.4450 
   1699 O          15.8398  -17.3892   -5.6893 O.co2     1 DDD        -0.8000 
   1700 C          12.3618  -17.6532   -6.1693 C.1       1 DDD         0.6919 
   1701 C          12.6658  -17.8292   -4.7043 C.3       1 DDD        -0.1200 
   1702 C          14.0028  -17.3842   -4.2373 C.3       1 DDD         0.1050 
   1703 C          15.1208  -18.0632   -5.0193 C.2       1 DDD         0.7000 
   1704 O          12.0048  -18.6532   -6.8023 O.2       1 DDD        -0.4694 
   1705 O          14.0928  -17.6282   -2.7853 O.3       1 DDD        -0.6830 
   1706 O          15.1478  -19.2532   -5.0013 O.co2     1 DDD        -0.8000 
   1707 O           8.1458  -15.9762   -9.6033 Any       1 DDD        -0.4450 
   1708 O          19.4858  -16.4282  -13.8713 Any       1 DDD        -0.4450 
   1709 C          22.3868  -15.4652  -12.5903 C.3       1 DDD        -0.1800 
   1710 C          21.5308  -14.0982  -12.4393 C.3       1 DDD         0.1625 
   1711 O          22.2988  -12.9602  -12.8123 Any       1 DDD        -0.4450 
   1712 C          21.4628    7.2758  -12.0003 C.1       1 DDD         0.6919 
   1713 C          20.7418    6.0358  -12.3773 C.3       1 DDD        -0.1200 
   1714 C          21.3098    5.2578  -13.6703 C.3       1 DDD         0.2050 
   1715 C          22.6658    4.6108  -13.3613 C.1       1 DDD         0.6919 
   1716 O          21.4638    8.1408  -12.8583 O.2       1 DDD        -0.4694 
   1717 O          20.2988    4.2838  -14.0603 O.3       1 DDD        -0.6830 
   1718 O          23.5418    5.1838  -12.7993 O.2       1 DDD        -0.4694 
   1719 C         -22.0822   -5.6652   -9.7073 C.1       1 DDD         0.6919 
   1720 C         -22.4812   -6.5852  -10.8893 C.3       1 DDD        -0.1200 
   1721 C         -23.3562   -7.9202  -10.6003 C.3       1 DDD         0.2050 
   1722 C         -22.6082   -9.1432   -9.8853 C.1       1 DDD         0.6919 
   1723 O         -21.4762   -4.6432   -9.9513 O.2       1 DDD        -0.4694 
   1724 O         -24.1032   -8.2552  -11.7493 O.3       1 DDD        -0.6830 
   1725 O         -21.5482   -8.9452   -9.3043 O.2       1 DDD        -0.4694 
   1726 C          10.2928   -9.8622  -10.0243 C.1       1 DDD         0.6919 
   1727 C          10.0148  -11.0412   -9.0533 C.3       1 DDD        -0.1200 
   1728 C          10.9808  -11.1842   -7.8793 C.3       1 DDD         0.2050 
   1729 C          10.9148  -12.5932   -7.1443 C.1       1 DDD         0.6919 
   1730 O          11.0178   -9.9962  -11.0493 O.2       1 DDD        -0.4694 
   1731 O          10.9488  -10.1472   -6.8473 O.3       1 DDD        -0.6830 
   1732 O          11.1038  -12.7112   -5.9693 O.2       1 DDD        -0.4694 
   1733 C          11.6028    5.4288   -5.5573 C.1       1 DDD         0.6919 
   1734 C          11.8798    3.9528   -5.5883 C.3       1 DDD        -0.1200 
   1735 C          10.5608    3.2378   -5.9863 C.3       1 DDD         0.2050 
   1736 C          10.6488    2.7858   -7.5193 C.1       1 DDD         0.6919 
   1737 O          11.3478    5.9838   -4.5273 O.2       1 DDD        -0.4694 
   1738 O          10.2698    2.1498   -5.1413 O.3       1 DDD        -0.6830 
   1739 O          10.7538    3.5458   -8.4483 O.2       1 DDD        -0.4694 
   1740 C          -7.4612    6.4638   -7.8063 C.1       1 DDD         0.6919 
   1741 C          -7.3132    4.9728   -7.8953 C.3       1 DDD        -0.1200 
   1742 C          -7.9742    4.2498   -9.1073 C.3       1 DDD         0.2050 
   1743 C          -8.3722    2.8088   -8.7153 C.1       1 DDD         0.6919 
   1744 O          -7.7132    7.0648   -6.7593 O.2       1 DDD        -0.4694 
   1745 O          -7.0932    4.1438  -10.1973 O.3       1 DDD        -0.6830 
   1746 O          -9.4412    2.3488   -9.0173 O.2       1 DDD        -0.4694 
   1747 C         -20.1292    8.4528   -6.1173 C.1       1 DDD         0.6919 
   1748 C         -21.1102    7.5408   -5.4483 C.3       1 DDD        -0.1200 
   1749 C         -20.5242    7.0178   -4.1593 C.3       1 DDD         0.2050 
   1750 C         -19.8202    5.7428   -4.4393 C.1       1 DDD         0.6919 
   1751 O         -19.1872    8.1418   -6.8773 O.2       1 DDD        -0.4694 
   1752 O         -21.5942    6.9088   -3.1483 O.3       1 DDD        -0.6830 
   1753 O         -18.9002    5.7658   -5.1803 O.2       1 DDD        -0.4694 
   1754 C          22.9568   -8.9812  -12.4323 C.1       1 DDD         0.6919 
   1755 C          23.2718  -10.0872  -13.4373 C.3       1 DDD        -0.1200 
   1756 C          23.9408  -11.2692  -12.7643 C.3       1 DDD         0.2050 
   1757 C          22.9868  -12.1732  -11.9923 C.1       1 DDD         0.6919 
   1758 O          23.2088   -9.0452  -11.2103 O.2       1 DDD        -0.4694 
   1759 O          24.7358  -11.9452  -13.8403 O.3       1 DDD        -0.6830 
   1760 O          22.9598  -12.1332  -10.7093 O.2       1 DDD        -0.4694 
   1761 C          -8.7452   -8.4472  -11.8493 C.1       1 DDD         0.6919 
   1762 C          -8.2072   -9.4852  -12.8373 C.3       1 DDD        -0.1200 
   1763 C          -9.2212  -10.2612  -13.7613 C.3       1 DDD         0.2050 
   1764 C          -9.9802  -11.2942  -13.1113 C.1       1 DDD         0.6919 
   1765 O          -9.6642   -7.7682  -12.2723 O.2       1 DDD        -0.4694 
   1766 O          -8.4352  -10.8602  -14.7763 O.3       1 DDD        -0.6830 
   1767 O         -11.0572  -10.9952  -12.8303 O.2       1 DDD        -0.4694 
   1768 O         -25.2072  -11.7542   -7.6143 Any       1 DDD        -0.4450 
   1769 C         -24.9402  -10.5302   -6.9953 C.1       1 DDD         0.6919 
   1770 C         -24.6742  -10.7642   -5.4893 C.3       1 DDD        -0.1200 
   1771 C         -23.3172  -11.2762   -5.0043 C.3       1 DDD         0.1050 
   1772 C         -22.2452  -10.3102   -5.4383 C.2       1 DDD         0.7000 
   1773 O         -24.8692   -9.3662   -7.5083 O.2       1 DDD        -0.4694 
   1774 O         -23.3742  -11.4862   -3.5523 O.3       1 DDD        -0.6830 
   1775 O         -21.7092  -10.3952   -6.4863 O.co2     1 DDD        -0.8000 
   1776 O         -21.9972   -9.5262   -4.5833 O.co2     1 DDD        -0.8000 
   1777 C           7.7998  -17.2962   -9.5203 C.1       1 DDD         0.6919 
   1778 C           8.1958  -17.8842  -10.8733 C.3       1 DDD        -0.1200 
   1779 C           7.4908  -19.2642  -11.0983 C.3       1 DDD         0.1050 
   1780 C           5.9658  -19.1522  -11.0763 C.2       1 DDD         0.7000 
   1781 O           7.3418  -17.9072   -8.5303 O.2       1 DDD        -0.4694 
   1782 O           7.8028  -19.9892  -12.3043 O.3       1 DDD        -0.6830 
   1783 O           5.5338  -18.2112  -11.6383 O.co2     1 DDD        -0.8000 
   1784 O           5.4058  -20.0232  -10.5313 O.co2     1 DDD        -0.8000 
   1785 C          19.3988  -16.3262  -15.1733 C.1       1 DDD         0.6919 
   1786 C          19.4788  -17.7472  -15.7733 C.3       1 DDD        -0.1200 
   1787 C          18.3938  -18.0602  -16.8683 C.3       1 DDD         0.1050 
   1788 C          16.9918  -17.7332  -16.3843 C.2       1 DDD         0.7000 
   1789 O          19.2598  -15.3252  -15.8573 O.2       1 DDD        -0.4694 
   1790 O          18.5588  -19.3772  -17.2953 O.3       1 DDD        -0.6830 
   1791 O          16.3428  -17.0512  -17.0973 O.co2     1 DDD        -0.8000 
   1792 O          16.7738  -18.2032  -15.3433 O.co2     1 DDD        -0.8000 
   1793 O         -19.2642   25.7768   -9.9973 O.co2     1 DDD        -0.8000 
   1794 C         -19.6132   25.1948   -9.0383 C.2       1 DDD         0.7000 
   1795 C         -20.9662   24.4838   -9.1793 C.3       1 DDD        -0.2200 
   1796 C         -20.9552   23.0668   -8.6753 C.3       1 DDD         0.2050 
   1797 C         -19.9492   22.2478   -9.4373 C.1       1 DDD         0.6919 
   1798 O         -19.1222   25.0838   -7.9763 O.co2     1 DDD        -0.8000 
   1799 O         -22.2802   22.4258   -8.6893 O.3       1 DDD        -0.6830 
   1800 O         -19.4712   22.6028  -10.5103 O.2       1 DDD        -0.4694 
   1801 O           1.1648   13.0478   -7.5733 O.co2     1 DDD        -0.8000 
   1802 C           1.6638   13.6898   -6.7183 C.2       1 DDD         0.7000 
   1803 C           3.1308   13.4538   -6.4493 C.3       1 DDD        -0.2200 
   1804 C           4.1018   14.6528   -6.3983 C.3       1 DDD         0.2050 
   1805 C           3.8938   15.4968   -7.6353 C.1       1 DDD         0.6919 
   1806 O           1.0708   14.5178   -6.0843 O.co2     1 DDD        -0.8000 
   1807 O           5.4248   14.1318   -6.3273 O.3       1 DDD        -0.6830 
   1808 O           3.6518   16.6528   -7.5943 O.2       1 DDD        -0.4694 
   1809 O          25.6138   15.3668   -1.8833 O.co2     1 DDD        -0.8000 
   1810 C          25.4118   15.3418   -3.0523 C.2       1 DDD         0.7000 
   1811 C          24.9568   16.6118   -3.7313 C.3       1 DDD        -0.2200 
   1812 C          23.5368   17.1208   -3.5043 C.3       1 DDD         0.2050 
   1813 C          22.4478   16.1588   -4.1323 C.1       1 DDD         0.6919 
   1814 O          25.3478   14.3978   -3.7343 O.co2     1 DDD        -0.8000 
   1815 O          23.3908   18.4218   -4.0523 O.3       1 DDD        -0.6830 
   1816 O          22.0228   15.1778   -3.4983 O.2       1 DDD        -0.4694 
   1817 O          21.4998  -11.1442   -6.8483 O.co2     1 DDD        -0.8000 
   1818 O           1.2018   -9.6742  -16.5663 O.co2     1 DDD        -0.8000 
   1819 O           9.7698   -5.4472   -5.2943 O.co2     1 DDD        -0.8000 
   1820 O          -0.4502   -1.2202  -13.6193 O.co2     1 DDD        -0.8000 
   1821 O         -18.5912   -2.6072   -1.6833 O.co2     1 DDD        -0.8000 
   1822 O           2.7088    4.8848  -13.9223 O.co2     1 DDD        -0.8000 
   1823 O          -5.8032    4.5558   -3.3503 O.co2     1 DDD        -0.8000 
   1824 O          16.5758   13.0228   -2.3363 O.co2     1 DDD        -0.8000 
   1825 O          -4.3882   14.1238  -13.5873 O.co2     1 DDD        -0.8000 
   1826 O          -2.9172   14.5028   -8.1533 O.3       1 DDD        -0.6830 
   1827 O          18.9548   16.9928   -4.9713 O.3       1 DDD        -0.6830 
   1828 O           1.9868    9.0878   -6.6203 O.3       1 DDD        -0.6830 
   1829 O         -10.5222   11.6458   -7.2033 O.3       1 DDD        -0.6830 
   1830 O         -16.9692    1.3828   -2.4313 O.3       1 DDD        -0.6830 
   1831 O          -1.8482    3.1538   -9.6903 O.3       1 DDD        -0.6830 
   1832 O          13.2828    0.8018   -7.0393 O.3       1 DDD        -0.6830 
   1833 O          15.8018  -13.7052  -12.4943 O.3       1 DDD        -0.6830 
   1834 O           0.3998   -4.1042  -12.6463 O.3       1 DDD        -0.6830 
   1835 C         -25.7212   16.1538    0.3737 C.3       1 DDD         0.1025 
   1836 C         -24.5062   17.0208    0.8717 C.3       1 DDD        -0.1200 
   1837 C         -23.7442   16.2788    1.9327 C.3       1 DDD         0.1625 
   1838 C         -22.3172   16.8628    2.1267 C.3       1 DDD        -0.1200 
   1839 C         -21.3182   16.7448    0.9297 C.3       1 DDD         0.1625 
   1840 C         -20.0332   17.5738    1.1047 C.3       1 DDD        -0.1200 
   1841 C         -18.9912   16.9778    2.1117 C.3       1 DDD         0.1625 
   1842 C         -17.5532   17.5268    2.0077 C.3       1 DDD        -0.1200 
   1843 C         -16.8442   17.4118    0.5907 C.3       1 DDD         0.1625 
   1844 C         -15.7222   18.3868    0.3317 C.3       1 DDD        -0.1200 
   1845 C         -14.5732   18.3318    1.3667 C.3       1 DDD         0.1625 
   1846 C         -13.2222   18.4558    0.7057 C.3       1 DDD        -0.1200 
   1847 C         -11.9522   18.7008    1.6307 C.3       1 DDD         0.1625 
   1848 O         -20.9732   15.3598    0.6787 Any       1 DDD        -0.4450 
   1849 O         -16.1452   16.1178    0.4667 Any       1 DDD        -0.4450 
   1850 O         -11.6302   17.6388    2.5717 Any       1 DDD        -0.4450 
   1851 C         -13.2052   10.5028    2.7417 C.3       1 DDD        -0.1200 
   1852 C         -14.6772    9.9508    2.7777 C.3       1 DDD         0.1625 
   1853 C         -15.7612   10.7758    3.5607 C.3       1 DDD        -0.1200 
   1854 C         -17.2182   10.5298    3.1547 C.3       1 DDD         0.1625 
   1855 C         -17.6732    9.1028    3.3897 C.3       1 DDD        -0.1200 
   1856 C         -19.2072    8.9358    3.2497 C.3       1 DDD         0.1625 
   1857 C         -19.6912    8.4758    1.8427 C.3       1 DDD        -0.1200 
   1858 C         -21.1732    8.7638    1.3847 C.3       1 DDD         0.1625 
   1859 C         -22.1852    7.9348    2.1717 C.3       1 DDD        -0.1200 
   1860 C         -23.4212    7.3448    1.4227 C.3       1 DDD         0.1625 
   1861 C         -24.5832    8.3168    1.0567 C.3       1 DDD        -0.1200 
   1862 C         -24.5732    8.5948   -0.4173 C.3       1 DDD         0.1025 
   1863 O         -17.2902   10.9668    1.7937 Any       1 DDD        -0.4450 
   1864 O         -21.5282   10.1448    1.5627 Any       1 DDD        -0.4450 
   1865 O         -25.2122    9.8938   -0.5953 Any       1 DDD        -0.4450 
   1866 O         -25.4572   15.0198   -0.5243 Any       1 DDD        -0.4450 
   1867 C         -25.5942   13.7408   -0.0453 C.1       1 DDD         0.6919 
   1868 C         -25.0662   12.7678   -1.0643 C.3       1 DDD        -0.1200 
   1869 C         -26.1392   11.8338   -1.7243 C.3       1 DDD         0.2050 
   1870 C         -25.5762   10.4358   -1.8863 C.1       1 DDD         0.6919 
   1871 O         -26.0502   13.4058    1.0437 O.2       1 DDD        -0.4694 
   1872 O         -26.4562   12.2688   -3.0223 O.3       1 DDD        -0.6830 
   1873 O         -25.4852    9.9198   -2.9833 O.2       1 DDD        -0.4694 
   1874 C         -16.7942   15.1758   -0.0593 C.1       1 DDD         0.6919 
   1875 C         -16.1482   13.8218    0.1067 C.3       1 DDD        -0.1200 
   1876 C         -17.1282   12.6498    0.0857 C.3       1 DDD         0.2050 
   1877 C         -17.5512   12.2658    1.4867 C.1       1 DDD         0.6919 
   1878 O         -17.8222   15.3668   -0.7473 O.2       1 DDD        -0.4694 
   1879 O         -16.5712   11.5948   -0.6043 O.3       1 DDD        -0.6830 
   1880 O         -17.9662   13.1388    2.2487 O.2       1 DDD        -0.4694 
   1881 C         -21.6182   14.7088   -0.3123 C.1       1 DDD         0.6919 
   1882 C         -21.2062   13.2188   -0.4173 C.3       1 DDD        -0.1200 
   1883 C         -21.7072   12.4298    0.8307 C.3       1 DDD         0.2050 
   1884 C         -21.6552   10.9258    0.4767 C.1       1 DDD         0.6919 
   1885 O         -22.5562   15.1758   -0.9793 O.2       1 DDD        -0.4694 
   1886 O         -20.9232   12.5748    1.9437 O.3       1 DDD        -0.6830 
   1887 O         -21.6362   10.5178   -0.6823 O.2       1 DDD        -0.4694 
   1888 O         -19.5662   16.9818    3.4237 Any       1 DDD        -0.4450 
   1889 O         -14.7982   19.5718    2.0027 Any       1 DDD        -0.4450 
   1890 O         -24.5792   16.2378    3.1937 Any       1 DDD        -0.4450 
   1891 O         -19.7152    8.0678    4.2867 Any       1 DDD        -0.4450 
   1892 O         -26.3512   12.4708    5.0497 O.co2     1 DDD        -0.8000 
   1893 C         -27.0582   13.1948    4.4367 C.2       1 DDD         0.7000 
   1894 C         -26.9452   14.6028    4.8377 C.3       1 DDD        -0.2200 
   1895 C         -25.5522   15.2028    5.2047 C.3       1 DDD         0.2050 
   1896 C         -24.5752   15.1988    3.9767 C.1       1 DDD         0.6919 
   1897 O         -27.8682   12.9828    3.6107 O.co2     1 DDD        -0.8000 
   1898 O         -25.8172   16.5678    5.5707 O.3       1 DDD        -0.6830 
   1899 O         -24.0322   14.1108    3.7057 O.2       1 DDD        -0.4694 
   1900 O         -18.0832   21.5198    1.7397 O.co2     1 DDD        -0.8000 
   1901 C         -17.1032   21.8708    2.2307 C.2       1 DDD         0.7000 
   1902 C         -16.7442   21.3908    3.5827 C.3       1 DDD        -0.2200 
   1903 C         -15.2262   21.0368    3.8447 C.3       1 DDD         0.2050 
   1904 C         -14.9972   19.5888    3.3437 C.1       1 DDD         0.6919 
   1905 O         -16.2992   22.6068    1.7817 O.co2     1 DDD        -0.8000 
   1906 O         -14.9782   21.2038    5.2357 O.3       1 DDD        -0.6830 
   1907 O         -15.2022   18.6418    4.1037 O.2       1 DDD        -0.4694 
   1908 O         -23.9652    6.3538    2.3007 Any       1 DDD        -0.4450 
   1909 C         -24.0332    5.1228    1.9287 C.1       1 DDD         0.6919 
   1910 C         -24.4352    4.1908    3.0647 C.3       1 DDD        -0.1200 
   1911 C         -23.3672    3.8118    4.0157 C.3       1 DDD         0.2050 
   1912 C         -22.6572    2.5168    3.5427 C.1       1 DDD         0.6919 
   1913 O         -23.8342    4.6808    0.8287 O.2       1 DDD        -0.4694 
   1914 O         -24.0702    3.5178    5.2577 O.3       1 DDD        -0.6830 
   1915 O         -22.0502    2.5918    2.4707 O.2       1 DDD        -0.4694 
   1916 C         -10.7012   19.3558    0.8847 C.3       1 DDD        -0.1200 
   1917 C         -10.0122   18.4768   -0.1763 C.3       1 DDD         0.1625 
   1918 C          -8.5282   18.9108   -0.3453 C.3       1 DDD        -0.1200 
   1919 C          -7.5912   18.4968    0.8007 C.3       1 DDD         0.1625 
   1920 C          -6.1742   19.0268    0.6657 C.3       1 DDD        -0.1200 
   1921 C          -5.2122   18.3368   -0.4083 C.3       1 DDD         0.1625 
   1922 C          -3.7672   18.8198   -0.3983 C.3       1 DDD        -0.1200 
   1923 C          -2.9092   18.4918    0.8207 C.3       1 DDD         0.2050 
   1924 C          -1.3732   18.6168    0.5117 C.3       1 DDD        -0.1200 
   1925 C          -0.6372   17.5468   -0.3403 C.3       1 DDD         0.1700 
   1926 C           0.9058   17.3698   -0.1533 C.3       1 DDD        -0.1200 
   1927 C           1.4998   15.9568   -0.3183 C.3       1 DDD         0.1625 
   1928 O          -7.6612   17.0928    0.8517 Any       1 DDD        -0.4450 
   1929 C          -0.8892   10.0898   -0.2083 C.3       1 DDD        -0.1200 
   1930 C          -1.9472    9.3788   -1.1653 C.3       1 DDD         0.1625 
   1931 C          -3.3862    9.5718   -0.5543 C.3       1 DDD        -0.1200 
   1932 C          -4.3432   10.3578   -1.4643 C.3       1 DDD         0.1625 
   1933 C          -5.7852    9.8358   -1.4063 C.3       1 DDD        -0.1200 
   1934 C          -6.4212    9.7028   -0.0653 C.3       1 DDD         0.1625 
   1935 C          -7.9672    9.9518   -0.0723 C.3       1 DDD        -0.1200 
   1936 C          -8.4832   11.4368   -0.4943 C.3       1 DDD         0.1625 
   1937 C          -9.9812   11.6958   -0.4233 C.3       1 DDD        -0.1200 
   1938 C         -10.8382   11.5108    0.9627 C.3       1 DDD         0.2050 
   1939 C         -12.3042   11.9848    0.8657 C.3       1 DDD        -0.1200 
   1940 C         -13.1812   11.9178    2.1447 C.3       1 DDD         0.1625 
   1941 O          -4.2432   11.6848   -0.9933 Any       1 DDD        -0.4450 
   1942 O          -7.8442   12.1728    0.5207 Any       1 DDD        -0.4450 
   1943 O         -12.7852   12.9138    3.0507 Any       1 DDD        -0.4450 
   1944 C         -11.5352   16.3368    2.2567 C.1       1 DDD         0.6919 
   1945 C         -11.3632   15.4328    3.4467 C.3       1 DDD        -0.1200 
   1946 C         -12.6692   15.0118    4.1627 C.3       1 DDD         0.2050 
   1947 C         -13.5122   14.0018    3.2987 C.1       1 DDD         0.6919 
   1948 O         -11.6182   15.8918    1.1197 O.2       1 DDD        -0.4694 
   1949 O         -13.5462   16.0288    4.6247 O.3       1 DDD        -0.6830 
   1950 O         -14.6732   14.2098    3.0477 O.2       1 DDD        -0.4694 
   1951 C          -3.4942   14.5128   -3.8653 C.2       1 DDD         0.7000 
   1952 C          -4.0022   15.0768   -2.6143 C.3       1 DDD        -0.2200 
   1953 C          -3.8022   13.9708   -1.4983 C.3       1 DDD         0.2050 
   1954 C          -4.6512   12.7198   -1.6943 C.1       1 DDD         0.6919 
   1955 O          -4.2942   13.9658   -4.5643 O.co2     1 DDD        -0.8000 
   1956 O          -4.0552   14.5478   -0.2043 O.3       1 DDD        -0.6830 
   1957 O          -5.5662   12.6388   -2.4863 O.2       1 DDD        -0.4694 
   1958 C          -7.9632   16.5028    2.0927 C.1       1 DDD         0.6919 
   1959 C          -8.0832   15.0438    1.9477 C.3       1 DDD        -0.1200 
   1960 C          -6.9822   14.2838    1.2917 C.3       1 DDD         0.2050 
   1961 C          -7.5012   13.3808    0.1577 C.1       1 DDD         0.6919 
   1962 O          -8.2182   17.1478    3.0807 O.2       1 DDD        -0.4694 
   1963 O          -6.2892   13.4278    2.2217 O.3       1 DDD        -0.6830 
   1964 O          -7.6592   13.9188   -0.9583 O.2       1 DDD        -0.4694 
   1965 O          -5.7402   18.1028   -1.7523 Any       1 DDD        -0.4450 
   1966 O          -4.4582   21.1058   -6.2953 O.co2     1 DDD        -0.8000 
   1967 C          -4.4952   20.1498   -5.2813 C.2       1 DDD         0.7000 
   1968 C          -5.9992   19.7388   -5.0833 C.3       1 DDD        -0.2200 
   1969 C          -6.3762   18.6738   -4.0633 C.3       1 DDD         0.2050 
   1970 C          -5.9762   19.1188   -2.6173 C.1       1 DDD         0.6919 
   1971 O          -3.5412   19.5938   -4.7783 O.co2     1 DDD        -0.8000 
   1972 O          -5.9422   17.4018   -4.4713 O.3       1 DDD        -0.6830 
   1973 O          -5.9262   20.3268   -2.3253 O.2       1 DDD        -0.4694 
   1974 O          -0.9862   17.5218   -1.6533 O.3       1 DDD        -0.2850 
   1975 O         -10.7132   18.4088   -1.3973 Any       1 DDD        -0.4450 
   1976 O          -6.1902    8.4758    0.7237 Any       1 DDD        -0.4450 
   1977 O         -10.5652   21.9338   -5.6703 O.co2     1 DDD        -0.8000 
   1978 C         -10.5032   20.8308   -5.2413 C.2       1 DDD         0.7000 
   1979 C         -11.6792   20.2848   -4.4913 C.3       1 DDD        -0.2200 
   1980 C         -11.4502   19.0518   -3.5603 C.3       1 DDD         0.2050 
   1981 C         -10.7462   19.3998   -2.2403 C.1       1 DDD         0.6919 
   1982 O          -9.4882   20.2118   -5.1743 O.co2     1 DDD        -0.8000 
   1983 O         -12.7212   18.4888   -3.1323 O.3       1 DDD        -0.6830 
   1984 O         -10.2402   20.5158   -1.9633 O.2       1 DDD        -0.4694 
   1985 O           2.0358   17.6548   -5.0553 O.co2     1 DDD        -0.8000 
   1986 C           1.1488   18.3878   -5.3103 C.2       1 DDD         0.7000 
   1987 C          -0.2292   17.9518   -5.3153 C.3       1 DDD        -0.2200 
   1988 C          -0.9322   17.7528   -3.9873 C.2       1 DDD        -0.1150 
   1989 C          -0.4052   18.2438   -2.7053 C.2       1 DDD         0.1338 
   1990 O           1.3358   19.5428   -5.4933 O.co2     1 DDD        -0.8000 
   1991 O           0.1938   19.3138   -2.6113 O.3       1 DDD        -0.0488 
   1992 C         -12.6432    4.6948   -0.2603 C.2       1 DDD         0.7000 
   1993 C         -11.9822    4.9058    0.9897 C.3       1 DDD        -0.2200 
   1994 C         -10.7312    4.1118    1.2117 C.3       1 DDD         0.2050 
   1995 C         -10.9812    2.5558    1.0517 C.1       1 DDD         0.6919 
   1996 O         -12.2992    5.4508   -1.1063 O.co2     1 DDD        -0.8000 
   1997 O         -10.1172    4.3618    2.4667 O.3       1 DDD        -0.6830 
   1998 O         -10.9242    1.9998   -0.0443 O.2       1 DDD        -0.4694 
   1999 O         -14.6642    8.7108    3.3077 Any       1 DDD        -0.4450 
   2000 C         -14.4432    7.5818    2.5717 C.1       1 DDD         0.6919 
   2001 C         -14.7252    6.3628    3.4377 C.3       1 DDD        -0.1200 
   2002 C         -13.5642    5.9298    4.4017 C.3       1 DDD         0.2050 
   2003 C         -13.7662    4.4378    4.8157 C.1       1 DDD         0.6919 
   2004 O         -14.1322    7.4528    1.3767 O.2       1 DDD        -0.4694 
   2005 O         -13.3552    6.7498    5.5767 O.3       1 DDD        -0.6830 
   2006 O         -13.3572    3.9998    5.9477 O.2       1 DDD        -0.4694 
   2007 O          -1.7102    8.0278   -1.3683 Any       1 DDD        -0.4450 
   2008 C          -2.0722    7.4318   -2.5593 C.1       1 DDD         0.6919 
   2009 C          -1.7022    5.9628   -2.6493 C.3       1 DDD        -0.1200 
   2010 C          -1.9252    5.2138   -1.2453 C.3       1 DDD         0.2050 
   2011 C          -2.4592    3.7868   -1.3903 C.1       1 DDD         0.6919 
   2012 O          -2.2692    8.0868   -3.5793 O.2       1 DDD        -0.4694 
   2013 O          -0.7032    5.2428   -0.5283 O.3       1 DDD        -0.6830 
   2014 O          -3.6222    3.5158   -1.7663 O.2       1 DDD        -0.4694 
   2015 C           3.0698   15.8138   -0.3543 C.3       1 DDD        -0.1200 
   2016 C           3.8338   16.6968    0.6467 C.3       1 DDD         0.1625 
   2017 C           5.4348   16.6268    0.4957 C.3       1 DDD        -0.1200 
   2018 C           5.9598   16.6888   -0.8723 C.3       1 DDD         0.1700 
   2019 C           7.4278   17.2158   -1.0683 C.3       1 DDD        -0.1200 
   2020 C           8.4518   16.4988   -0.1753 C.3       1 DDD         0.1625 
   2021 C           9.3918   15.6068   -0.9793 C.3       1 DDD        -0.1200 
   2022 C          10.2948   14.7978   -0.1923 C.3       1 DDD         0.1625 
   2023 C          11.6058   14.3798   -0.9093 C.3       1 DDD        -0.1200 
   2024 C          12.7708   15.3318   -0.7853 C.3       1 DDD         0.1625 
   2025 C          14.1078   14.6238   -0.9023 C.3       1 DDD        -0.1200 
   2026 C          14.8958   14.7938    0.3727 C.3       1 DDD         0.1625 
   2027 O           5.5798   15.6508   -1.7553 O.3       1 DDD        -0.2850 
   2028 O           9.7198   13.5388    0.1847 Any       1 DDD        -0.4450 
   2029 O          14.1748   14.1628    1.4857 Any       1 DDD        -0.4450 
   2030 C          12.0018    7.5138    1.5507 C.3       1 DDD        -0.1200 
   2031 C          11.3708    6.1938    1.0307 C.3       1 DDD         0.1625 
   2032 C           9.8828    6.2268    1.3257 C.3       1 DDD        -0.1200 
   2033 C           8.9998    7.2368    0.5627 C.3       1 DDD         0.1625 
   2034 C           7.4628    6.8608    0.5137 C.3       1 DDD        -0.1200 
   2035 C           7.0418    6.4528   -0.9553 C.3       1 DDD         0.1625 
   2036 C           5.5418    6.5288   -1.2223 C.3       1 DDD        -0.1200 
   2037 C           5.0698    7.9978   -1.3723 C.3       1 DDD         0.1625 
   2038 C           3.5628    8.2878   -1.7353 C.3       1 DDD        -0.1200 
   2039 C           2.5838    8.0868   -0.5323 C.3       1 DDD         0.2050 
   2040 C           1.0908    8.2878   -0.6753 C.3       1 DDD        -0.1200 
   2041 C           0.6358    9.7428   -0.6483 C.3       1 DDD         0.1625 
   2042 O           9.1508    8.4788    1.2807 Any       1 DDD        -0.4450 
   2043 O           5.8548    8.6128   -2.3433 Any       1 DDD        -0.4450 
   2044 O           0.9518   10.4228   -1.7913 Any       1 DDD        -0.4450 
   2045 O           1.1148   15.2098   -1.5483 Any       1 DDD        -0.4450 
   2046 C           0.2888   14.1428   -1.5093 C.1       1 DDD         0.6919 
   2047 C           0.3508   13.3088   -2.8313 C.3       1 DDD        -0.1200 
   2048 C           1.6508   12.4728   -2.8723 C.3       1 DDD         0.2050 
   2049 C           1.7978   11.4638   -1.7003 C.1       1 DDD         0.6919 
   2050 O          -0.2432   13.6818   -0.4823 O.2       1 DDD        -0.4694 
   2051 O           1.6608   11.7468   -4.0423 O.3       1 DDD        -0.6830 
   2052 O           2.7248   11.6378   -0.8763 O.2       1 DDD        -0.4694 
   2053 C           9.0808   13.3298    1.3167 C.1       1 DDD         0.6919 
   2054 C           8.6258   11.9288    1.3817 C.3       1 DDD        -0.1200 
   2055 C           9.7328   10.8788    1.6167 C.3       1 DDD         0.2050 
   2056 C           9.4778    9.6898    0.6667 C.1       1 DDD         0.6919 
   2057 O           8.7268   14.1718    2.1697 O.2       1 DDD        -0.4694 
   2058 O          10.0378   10.5168    2.9577 O.3       1 DDD        -0.6830 
   2059 O           9.4038    9.7418   -0.5543 O.2       1 DDD        -0.4694 
   2060 C           5.8938   14.3488   -1.4553 C.2       1 DDD         0.1338 
   2061 C           5.4088   13.5348   -2.5843 C.2       1 DDD        -0.2300 
   2062 C           7.3368   10.2008   -3.2633 C.2       1 DDD         0.2225 
   2063 C           6.4958    9.7538   -2.1393 C.1       1 DDD         0.6919 
   2064 O           6.3818   13.9048   -0.4503 O.3       1 DDD        -0.0488 
   2065 O           7.4788    9.4098   -4.4053 Any       1 DDD        -0.5325 
   2066 O           6.3498   10.4018   -1.1043 O.2       1 DDD        -0.4694 
   2067 O           9.2278   17.5048    0.5497 Any       1 DDD        -0.4450 
   2068 O          11.8388   16.4548    2.5517 O.co2     1 DDD        -0.8000 
   2069 C          11.6548   16.9778    3.5757 C.2       1 DDD         0.7000 
   2070 C          10.7888   18.1858    3.7267 C.3       1 DDD        -0.2200 
   2071 C          10.1478   18.7588    2.4417 C.3       1 DDD         0.2050 
   2072 C           9.0648   17.7738    1.9247 C.1       1 DDD         0.6919 
   2073 O          12.2758   16.7478    4.5437 O.co2     1 DDD        -0.8000 
   2074 O           9.3948   19.8778    2.8187 O.3       1 DDD        -0.6830 
   2075 O           8.0858   17.3938    2.5887 O.2       1 DDD        -0.4694 
   2076 C           8.6448    5.0618   -2.1903 C.1       1 DDD         0.6919 
   2077 C           8.9398    3.6038   -2.4723 C.3       1 DDD        -0.1200 
   2078 C           7.7888    2.8008   -3.0953 C.3       1 DDD         0.2050 
   2079 C           7.6768    1.3108   -2.6293 C.1       1 DDD         0.6919 
   2080 O           9.1888    5.9798   -2.8633 O.2       1 DDD        -0.4694 
   2081 O           7.7528    2.9228   -4.4933 O.3       1 DDD        -0.6830 
   2082 O           7.9478    0.3208   -3.3473 O.2       1 DDD        -0.4694 
   2083 O          12.6658   16.3458   -1.7103 Any       1 DDD        -0.4450 
   2084 O           7.5738    5.1568   -1.3443 Any       1 DDD        -0.4450 
   2085 O          13.1868   16.8998   -4.7533 O.co2     1 DDD        -0.8000 
   2086 C          12.0278   16.7718   -4.6073 C.2       1 DDD         0.7000 
   2087 C          11.2988   17.7508   -3.8053 C.3       1 DDD        -0.2200 
   2088 C          12.0778   18.4468   -2.6753 C.3       1 DDD         0.2050 
   2089 C          12.3258   17.5538   -1.4563 C.1       1 DDD         0.6919 
   2090 O          11.3438   15.9388   -5.0453 O.co2     1 DDD        -0.8000 
   2091 O          11.3708   19.6098   -2.3443 O.3       1 DDD        -0.6830 
   2092 O          12.1868   17.9838   -0.3103 O.2       1 DDD        -0.4694 
   2093 C           1.6628    4.3648   -6.2823 C.2       1 DDD         0.7000 
   2094 C           2.3888    4.6018   -5.0193 C.3       1 DDD        -0.2200 
   2095 C           3.4498    3.5188   -4.8483 C.3       1 DDD         0.2050 
   2096 C           2.8088    2.1158   -4.5853 C.1       1 DDD         0.6919 
   2097 O           2.2548    4.3788   -7.2943 O.co2     1 DDD        -0.8000 
   2098 O           4.3718    3.8318   -3.7453 O.3       1 DDD        -0.6830 
   2099 O           2.3838    1.4368   -5.4763 O.2       1 DDD        -0.4694 
   2100 C          15.1148   16.2878    0.8837 C.3       1 DDD        -0.1200 
   2101 C          16.4098   16.4738    1.7787 C.3       1 DDD         0.1625 
   2102 C          17.7438   16.4408    0.8927 C.3       1 DDD        -0.1200 
   2103 C          19.0698   16.1938    1.6097 C.3       1 DDD         0.2050 
   2104 C          20.2628   16.2098    0.6387 C.3       1 DDD        -0.1200 
   2105 C          21.4358   15.2148    0.9427 C.3       1 DDD         0.1625 
   2106 C          22.2148   14.7688   -0.3453 C.3       1 DDD        -0.1200 
   2107 C          22.8778   13.3868   -0.2363 C.3       1 DDD         0.1625 
   2108 C          24.2268   13.4418    0.5707 C.3       1 DDD        -0.2300 
   2109 C          29.0578   15.7998    1.5067 C.2       1 DDD         0.2225 
   2110 C          28.5858   14.6318    0.7377 C.3       1 DDD        -0.1200 
   2111 C          29.1508   14.4898   -0.6523 C.3       1 DDD         0.1625 
   2112 O          23.1418   12.7598   -1.4853 Any       1 DDD        -0.4450 
   2113 C          25.9578    5.8928   -0.9173 C.3       1 DDD        -0.1200 
   2114 C          24.6998    6.4308   -1.6133 C.3       1 DDD         0.1625 
   2115 C          23.6748    7.1078   -0.6273 C.3       1 DDD        -0.1200 
   2116 C          22.4598    7.7888   -1.3183 C.3       1 DDD         0.1625 
   2117 C          21.3048    7.9578   -0.2323 C.3       1 DDD        -0.1200 
   2118 C          20.2978    6.8458   -0.1453 C.3       1 DDD         0.1625 
   2119 C          19.2508    7.1038    0.9557 C.3       1 DDD        -0.1200 
   2120 C          18.1748    8.2388    0.9967 C.3       1 DDD         0.1625 
   2121 C          16.9538    8.0158    0.1077 C.3       1 DDD        -0.1200 
   2122 C          15.9198    6.9528    0.6887 C.3       1 DDD         0.1625 
   2123 C          14.3628    7.2788    0.4497 C.3       1 DDD        -0.1200 
   2124 C          13.6228    7.5258    1.7917 C.3       1 DDD         0.1625 
   2125 O          22.8838    9.0838   -1.8343 Any       1 DDD        -0.4450 
   2126 O          18.6288    9.5918    0.9257 Any       1 DDD        -0.4450 
   2127 O          14.1108    8.6788    2.5397 Any       1 DDD        -0.4450 
   2128 C          14.6128   13.0398    1.9637 C.1       1 DDD         0.6919 
   2129 C          13.6328   12.3348    2.9587 C.3       1 DDD        -0.1200 
   2130 C          14.1548   10.9748    3.3537 C.3       1 DDD         0.2050 
   2131 C          13.8178    9.9778    2.2417 C.1       1 DDD         0.6919 
   2132 O          15.6858   12.5268    1.6727 O.2       1 DDD        -0.4694 
   2133 O          13.4468   10.5838    4.6067 O.3       1 DDD        -0.6830 
   2134 O          13.2658   10.3188    1.1647 O.2       1 DDD        -0.4694 
   2135 C          22.2218   12.1198   -2.0963 C.1       1 DDD         0.6919 
   2136 C          22.6058   11.7258   -3.5553 C.3       1 DDD        -0.1200 
   2137 C          23.7538   10.7168   -3.5493 C.3       1 DDD         0.2050 
   2138 C          23.3208    9.1888   -3.1663 C.1       1 DDD         0.6919 
   2139 O          21.2518   11.6728   -1.5363 O.2       1 DDD        -0.4694 
   2140 O          24.2458   10.7758   -4.9183 O.3       1 DDD        -0.6830 
   2141 O          23.3528    8.2788   -3.9443 O.2       1 DDD        -0.4694 
   2142 C          17.6928   12.8198    4.1407 C.2       1 DDD         0.7000 
   2143 C          18.9458   12.2888    3.5487 C.3       1 DDD        -0.2200 
   2144 C          18.9538   11.7378    2.0217 C.3       1 DDD         0.2050 
   2145 C          18.3418   10.3078    2.0397 C.1       1 DDD         0.6919 
   2146 O          17.3898   13.8448    3.7067 O.co2     1 DDD        -0.8000 
   2147 O          20.2208   11.6978    1.3897 O.3       1 DDD        -0.6830 
   2148 O          17.6428    9.9228    2.9007 O.2       1 DDD        -0.4694 
   2149 O          22.3468   15.8208    1.8097 Any       1 DDD        -0.4450 
   2150 C          20.7668    4.5028   -0.4243 C.1       1 DDD         0.6919 
   2151 C          21.5428    3.3778    0.2097 C.3       1 DDD        -0.1200 
   2152 C          22.4368    2.5038   -0.6463 C.3       1 DDD         0.2050 
   2153 C          21.8358    1.1618   -0.9363 C.1       1 DDD         0.6919 
   2154 O          20.2918    4.4248   -1.5533 O.2       1 DDD        -0.4694 
   2155 O          23.7538    2.4138    0.0087 O.3       1 DDD        -0.6830 
   2156 O          21.5418    0.3798   -0.0193 O.2       1 DDD        -0.4694 
   2157 O          28.9888   15.7088    2.8707 O.2       1 DDD        -0.4450 
   2158 O          16.3838   17.6158    2.6307 Any       1 DDD        -0.4450 
   2159 O          20.9128    5.5798    0.2317 Any       1 DDD        -0.4450 
   2160 O          14.2948   21.9078    2.4097 O.co2     1 DDD        -0.8000 
   2161 C          13.9368   20.9348    2.9667 C.2       1 DDD         0.7000 
   2162 C          14.8668   20.1908    3.9157 C.3       1 DDD        -0.2200 
   2163 C          16.2488   19.9118    3.2667 C.3       1 DDD         0.2050 
   2164 C          16.2038   18.8798    2.1777 C.1       1 DDD         0.6919 
   2165 O          12.8458   20.4018    2.8977 O.co2     1 DDD        -0.8000 
   2166 O          17.1638   19.6068    4.3427 O.3       1 DDD        -0.6830 
   2167 O          15.9258   19.2218    1.0397 O.2       1 DDD        -0.4694 
   2168 O          27.2538   14.6818    4.7207 O.co2     1 DDD        -0.8000 
   2169 C          27.7678   15.1068    5.7097 C.2       1 DDD         0.7000 
   2170 C          28.2298   16.4728    5.5657 C.3       1 DDD        -0.2200 
   2171 C          29.6958   16.5858    5.0247 C.3       1 DDD         0.2050 
   2172 C          29.8288   16.5518    3.4957 C.1       1 DDD         0.6919 
   2173 O          27.9958   14.5298    6.6817 O.co2     1 DDD        -0.8000 
   2174 O          30.2638   17.8148    5.4887 O.3       1 DDD        -0.6830 
   2175 O          30.7508   17.2818    2.9867 O.2       1 DDD        -0.4694 
   2176 O          16.2418    5.7048    0.1207 Any       1 DDD        -0.4450 
   2177 C          16.1768    4.5118    0.7947 C.1       1 DDD         0.6919 
   2178 C          16.9488    3.3378    0.0887 C.3       1 DDD        -0.1200 
   2179 C          17.2008    2.0458    1.0097 C.3       1 DDD         0.2050 
   2180 C          17.2208    0.6918    0.2947 C.1       1 DDD         0.6919 
   2181 O          15.8208    4.4128    2.0077 O.2       1 DDD        -0.4694 
   2182 O          18.3958    2.2418    1.7277 O.3       1 DDD        -0.6830 
   2183 O          17.6938   -0.3002    0.9087 O.2       1 DDD        -0.4694 
   2184 O          12.0148    5.0028    1.5217 Any       1 DDD        -0.4450 
   2185 O          24.0338    5.3378   -2.2593 Any       1 DDD        -0.4450 
   2186 C          30.7058   14.2618   -0.5093 C.3       1 DDD        -0.1800 
   2187 C          28.1318    6.2838    0.2387 C.3       1 DDD        -0.1800 
   2188 C          26.7788    6.9338   -0.2763 C.3       1 DDD         0.1625 
   2189 O          27.1108    7.8288   -1.3373 Any       1 DDD        -0.4450 
   2190 O          28.5118   13.5788   -1.5583 Any       1 DDD        -0.4450 
   2191 C          28.4998   12.2608   -1.3363 C.1       1 DDD         0.6919 
   2192 C          27.5748   11.4048   -2.3113 C.3       1 DDD        -0.1200 
   2193 C          27.7428    9.8468   -2.3733 C.3       1 DDD         0.2050 
   2194 C          27.1248    9.1368   -1.1763 C.1       1 DDD         0.6919 
   2195 O          29.1358   11.7068   -0.4183 O.2       1 DDD        -0.4694 
   2196 O          27.1378    9.3258   -3.5533 O.3       1 DDD        -0.6830 
   2197 O          26.6168    9.7188   -0.1953 O.2       1 DDD        -0.4694 
   2198 O           3.4638   16.3768    2.0197 Any       1 DDD        -0.4450 
   2199 C         -25.0752   -0.3492    2.8457 C.3       1 DDD         0.1025 
   2200 C         -23.5332   -0.4632    2.7427 C.3       1 DDD        -0.1200 
   2201 C         -22.6242    0.1068    3.9057 C.3       1 DDD         0.1625 
   2202 C         -21.1172   -0.2262    3.7777 C.3       1 DDD        -0.1200 
   2203 C         -20.4582   -0.4762    5.1347 C.3       1 DDD         0.1625 
   2204 C         -20.1102    0.7158    6.0877 C.3       1 DDD        -0.1200 
   2205 C         -18.7862    1.3618    5.5807 C.3       1 DDD         0.1625 
   2206 C         -17.5002    0.5758    5.9887 C.3       1 DDD        -0.1200 
   2207 C         -16.2932    0.7688    5.0467 C.3       1 DDD         0.2050 
   2208 C         -15.8932    2.2198    4.7857 C.3       1 DDD        -0.1200 
   2209 C         -14.4772    2.3508    4.1477 C.3       1 DDD         0.1625 
   2210 C         -14.3392    1.5588    2.7987 C.3       1 DDD        -0.1200 
   2211 C         -13.7502    0.1128    2.8467 C.3       1 DDD         0.1625 
   2212 O         -21.1162   -1.5702    5.8147 Any       1 DDD        -0.4450 
   2213 O         -13.9072   -0.5632    1.6057 Any       1 DDD        -0.4450 
   2214 C         -13.0742   -6.4522    2.9007 C.3       1 DDD        -0.1200 
   2215 C         -14.6102   -6.5232    2.5297 C.3       1 DDD         0.1625 
   2216 C         -15.4942   -7.1562    3.6987 C.3       1 DDD        -0.1200 
   2217 C         -17.0472   -6.9632    3.7137 C.3       1 DDD         0.1625 
   2218 C         -17.9422   -7.6982    2.6427 C.3       1 DDD        -0.1200 
   2219 C         -19.4722   -7.6522    2.9537 C.3       1 DDD         0.1625 
   2220 C         -19.9072   -8.2682    4.2677 C.3       1 DDD        -0.1200 
   2221 C         -21.3212   -7.8432    4.7017 C.3       1 DDD         0.1625 
   2222 C         -22.4832   -8.4032    3.8447 C.3       1 DDD        -0.1200 
   2223 C         -23.9612   -8.2082    4.3507 C.3       1 DDD         0.1625 
   2224 C         -24.5792   -6.8162    4.0307 C.3       1 DDD        -0.1200 
   2225 C         -25.7362   -6.5272    4.9947 C.3       1 DDD         0.1025 
   2226 O         -17.2362   -5.5212    3.7837 Any       1 DDD        -0.4450 
   2227 O         -21.4142   -6.4172    4.7977 Any       1 DDD        -0.4450 
   2228 O         -26.3602   -5.3282    4.7447 Any       1 DDD        -0.4450 
   2229 O         -25.5922   -0.9342    3.9947 Any       1 DDD        -0.4450 
   2230 C         -26.3372   -2.0382    3.8017 C.1       1 DDD         0.6919 
   2231 C         -26.9092   -2.5132    5.1187 C.3       1 DDD        -0.1200 
   2232 C         -28.0612   -3.5742    4.9607 C.3       1 DDD         0.2050 
   2233 C         -27.6882   -5.0892    5.0777 C.1       1 DDD         0.6919 
   2234 O         -26.2472   -2.7862    2.8457 O.2       1 DDD        -0.4694 
   2235 O         -29.1202   -3.1982    5.7537 O.3       1 DDD        -0.6830 
   2236 O         -28.4782   -5.9072    5.5327 O.2       1 DDD        -0.4694 
   2237 C         -15.6302   -3.8502    6.5477 C.2       1 DDD         0.7000 
   2238 C         -16.1512   -3.2442    5.2677 C.3       1 DDD        -0.2200 
   2239 C         -17.6642   -3.5502    4.9997 C.3       1 DDD         0.2050 
   2240 C         -17.9362   -5.0872    4.8287 C.1       1 DDD         0.6919 
   2241 O         -14.8702   -4.7332    6.4777 O.co2     1 DDD        -0.8000 
   2242 O         -18.1002   -2.8612    3.8527 O.3       1 DDD        -0.6830 
   2243 O         -18.6812   -5.6792    5.5467 O.2       1 DDD        -0.4694 
   2244 C         -20.5332   -2.2922    6.7417 C.1       1 DDD         0.6919 
   2245 C         -21.3212   -3.5052    7.1217 C.3       1 DDD        -0.1200 
   2246 C         -21.8072   -4.3022    5.9027 C.3       1 DDD         0.2050 
   2247 C         -21.6952   -5.8382    5.9947 C.1       1 DDD         0.6919 
   2248 O         -19.4352   -2.0572    7.2367 O.2       1 DDD        -0.4694 
   2249 O         -23.1752   -4.0682    5.4847 O.3       1 DDD        -0.6830 
   2250 O         -21.9682   -6.4312    7.0347 O.2       1 DDD        -0.4694 
   2251 O         -18.8242    2.7238    6.0277 Any       1 DDD        -0.4450 
   2252 O         -14.4242    3.7208    3.8737 Any       1 DDD        -0.4450 
   2253 O         -22.8812    1.4508    4.3377 Any       1 DDD        -0.4450 
   2254 O         -20.0952   -8.3822    1.8697 Any       1 DDD        -0.4450 
   2255 O         -24.7062   -9.1072    3.5627 Any       1 DDD        -0.4450 
   2256 O         -25.0652  -13.2302    1.7567 Any       1 DDD        -0.4450 
   2257 C         -25.2872  -10.2062    4.0607 C.1       1 DDD         0.6919 
   2258 C         -26.2172  -10.9542    3.0417 C.3       1 DDD        -0.1200 
   2259 C         -25.7792  -11.0242    1.5457 C.3       1 DDD         0.2050 
   2260 C         -25.7782  -12.4772    0.9897 C.1       1 DDD         0.6919 
   2261 O         -25.2842  -10.5292    5.2297 O.2       1 DDD        -0.4694 
   2262 O         -26.7482  -10.2512    0.9047 O.3       1 DDD        -0.6830 
   2263 O         -26.3782  -12.7862    0.0067 O.2       1 DDD        -0.4694 
   2264 C         -12.2332    0.0568    3.1947 C.3       1 DDD        -0.1200 
   2265 C         -11.1632    0.4488    2.0997 C.3       1 DDD         0.1625 
   2266 C          -9.7582   -0.1122    2.3947 C.3       1 DDD        -0.1200 
   2267 C          -8.6642   -0.2042    1.2907 C.3       1 DDD         0.1625 
   2268 C          -7.8242    1.1058    1.1617 C.3       1 DDD        -0.1200 
   2269 C          -6.8232    1.4018    0.0197 C.3       1 DDD         0.1625 
   2270 C          -5.7652    0.2518   -0.1893 C.3       1 DDD        -0.1200 
   2271 C          -4.5322    0.6228   -1.0903 C.3       1 DDD         0.1625 
   2272 C          -3.2582    0.8948   -0.1883 C.3       1 DDD        -0.1200 
   2273 C          -2.0652    1.4418   -0.9783 C.3       1 DDD         0.1625 
   2274 C          -1.8002    0.9988   -2.4863 C.3       1 DDD        -0.1200 
   2275 C          -0.4032    1.2928   -3.1503 C.3       1 DDD         0.2050 
   2276 O          -9.1732   -0.6692   -0.0113 Any       1 DDD        -0.4450 
   2277 O          -4.3272   -0.4972   -1.9143 Any       1 DDD        -0.4450 
   2278 C          -0.9992   -6.1172   -4.3083 C.3       1 DDD        -0.1200 
   2279 C          -1.5502   -7.4562   -3.7703 C.3       1 DDD         0.1625 
   2280 C          -2.4052   -7.2572   -2.5063 C.3       1 DDD        -0.1200 
   2281 C          -3.7692   -6.5702   -2.7953 C.3       1 DDD         0.1625 
   2282 C          -4.8172   -7.0322   -1.7733 C.3       1 DDD        -0.1200 
   2283 C          -6.2472   -7.0112   -2.3233 C.3       1 DDD         0.1625 
   2284 C          -7.2922   -7.0242   -1.2003 C.3       1 DDD        -0.1200 
   2285 C          -7.5182   -5.7472   -0.4873 C.3       1 DDD         0.1625 
   2286 C          -8.3432   -5.7182    0.8507 C.3       1 DDD        -0.1200 
   2287 C          -9.8822   -5.8282    0.6327 C.3       1 DDD         0.1625 
   2288 C         -10.6712   -6.0052    1.9937 C.3       1 DDD        -0.1200 
   2289 C         -12.1862   -5.8172    1.7907 C.3       1 DDD         0.1625 
   2290 O          -3.5412   -5.1322   -2.7333 Any       1 DDD        -0.4450 
   2291 O          -7.9602   -4.7942   -1.4103 Any       1 DDD        -0.4450 
   2292 O         -12.4922   -4.4222    1.4067 Any       1 DDD        -0.4450 
   2293 C         -14.9532   -1.3882    1.4307 C.1       1 DDD         0.6919 
   2294 C         -14.7592   -2.5422    0.4017 C.3       1 DDD        -0.1200 
   2295 C         -13.2972   -2.7502   -0.0853 C.3       1 DDD         0.2050 
   2296 C         -12.8662   -4.1832    0.1507 C.1       1 DDD         0.6919 
   2297 O         -15.9952   -1.2702    2.0757 O.2       1 DDD        -0.4694 
   2298 O         -12.9942   -2.2902   -1.3473 O.3       1 DDD        -0.6830 
   2299 O         -12.8992   -5.0302   -0.7613 O.2       1 DDD        -0.4694 
   2300 C          -4.7402   -0.4402   -3.1523 C.1       1 DDD         0.6919 
   2301 C          -4.7602   -1.7652   -3.8673 C.3       1 DDD        -0.1200 
   2302 C          -3.8142   -2.8012   -3.2473 C.3       1 DDD         0.2050 
   2303 C          -4.2682   -4.2542   -3.4053 C.1       1 DDD         0.6919 
   2304 O          -5.0522    0.5888   -3.7043 O.2       1 DDD        -0.4694 
   2305 O          -2.4892   -2.6912   -3.7543 O.3       1 DDD        -0.6830 
   2306 O          -5.2552   -4.5682   -4.1063 O.2       1 DDD        -0.4694 
   2307 C          -9.7412   -1.8692   -0.1533 C.1       1 DDD         0.6919 
   2308 C          -9.7572   -2.2582   -1.6443 C.3       1 DDD        -0.1200 
   2309 C          -8.4472   -2.6292   -2.3373 C.3       1 DDD         0.2050 
   2310 C          -7.5362   -3.5792   -1.5193 C.1       1 DDD         0.6919 
   2311 O          -9.9412   -2.6982    0.7387 O.2       1 DDD        -0.4694 
   2312 O          -7.6242   -1.5272   -2.5873 O.3       1 DDD        -0.6830 
   2313 O          -6.5732   -3.0522   -1.0043 O.2       1 DDD        -0.4694 
   2314 O          -6.0882    2.6078    0.3107 Any       1 DDD        -0.4450 
   2315 O          -1.7362    2.8438   -0.8233 Any       1 DDD        -0.4450 
   2316 O         -11.1042    1.8678    2.1507 Any       1 DDD        -0.4450 
   2317 O          -6.4972   -8.1022   -3.1633 Any       1 DDD        -0.4450 
   2318 O         -10.3832   -6.8592   -0.2343 Any       1 DDD        -0.4450 
   2319 O         -11.5712  -12.0132   -2.4483 Any       1 DDD        -0.4450 
   2320 C         -10.2272   -8.1692    0.0707 C.1       1 DDD         0.6919 
   2321 C         -11.4022   -8.9542   -0.4113 C.3       1 DDD        -0.1200 
   2322 C         -11.0182   -9.8892   -1.5373 C.3       1 DDD         0.2050 
   2323 C         -11.5102  -11.3572   -1.3083 C.1       1 DDD         0.6919 
   2324 O          -9.4222   -8.5582    0.8977 O.2       1 DDD        -0.4694 
   2325 O         -11.3932   -9.3932   -2.8073 O.3       1 DDD        -0.6830 
   2326 O         -11.7612  -11.7102   -0.1613 O.2       1 DDD        -0.4694 
   2327 O         -14.9542   -7.0312    1.2757 Any       1 DDD        -0.4450 
   2328 O         -15.8092  -11.2812   -1.5103 Any       1 DDD        -0.4450 
   2329 C         -14.8252   -8.2862    0.8637 C.1       1 DDD         0.6919 
   2330 C         -15.7382   -8.5882   -0.3613 C.3       1 DDD        -0.1200 
   2331 C         -14.8882   -8.9892   -1.5603 C.3       1 DDD         0.2050 
   2332 C         -15.4812  -10.1972   -2.3023 C.1       1 DDD         0.6919 
   2333 O         -14.0722   -9.1182    1.4347 O.2       1 DDD        -0.4694 
   2334 O         -14.4902   -7.9672   -2.4193 O.3       1 DDD        -0.6830 
   2335 O         -15.6762  -10.0392   -3.5313 O.2       1 DDD        -0.4694 
   2336 O          -0.4732   -8.2882   -3.4563 Any       1 DDD        -0.4450 
   2337 O          -2.0952  -12.4102   -3.2933 Any       1 DDD        -0.4450 
   2338 C          -0.4732   -9.4662   -3.7263 C.1       1 DDD         0.6919 
   2339 C          -1.1602   -9.9552   -4.9303 C.3       1 DDD        -0.1200 
   2340 C          -2.5172  -10.5052   -4.6743 C.3       1 DDD         0.2050 
   2341 C          -2.5762  -12.0392   -4.4393 C.1       1 DDD         0.6919 
   2342 O           0.0558  -10.2362   -2.9993 O.2       1 DDD        -0.4694 
   2343 O          -3.3032  -10.1722   -5.7763 O.3       1 DDD        -0.6830 
   2344 O          -2.9622  -12.8002   -5.3643 O.2       1 DDD        -0.4694 
   2345 C           0.8178    0.9538   -2.2553 C.3       1 DDD        -0.1200 
   2346 C           2.2438    0.5418   -2.8033 C.3       1 DDD         0.1625 
   2347 C           3.1158    0.0198   -1.6173 C.3       1 DDD        -0.1200 
   2348 C           4.5468   -0.2222   -1.9073 C.3       1 DDD         0.1625 
   2349 C           5.3738   -0.2882   -0.6033 C.3       1 DDD        -0.1200 
   2350 C           6.9078   -0.1142   -0.8473 C.3       1 DDD         0.1625 
   2351 C           7.8128   -0.2842    0.3857 C.3       1 DDD        -0.1200 
   2352 C           9.1918   -0.8832    0.2127 C.3       1 DDD         0.1625 
   2353 C          10.1898    0.0238   -0.6323 C.3       1 DDD        -0.1200 
   2354 C          11.6368   -0.0422   -0.1733 C.3       1 DDD         0.1625 
   2355 C          12.3478   -1.4632   -0.4383 C.3       1 DDD        -0.1200 
   2356 C          13.8538   -1.5262   -0.3843 C.3       1 DDD         0.2050 
   2357 O           4.6948   -1.5352   -2.5293 Any       1 DDD        -0.4450 
   2358 O           8.9378   -2.2772   -0.2913 Any       1 DDD        -0.4450 
   2359 C          11.9698   -8.1342   -0.5633 C.3       1 DDD        -0.1200 
   2360 C          11.5518   -9.1642   -1.5273 C.3       1 DDD         0.1625 
   2361 C          10.4688   -8.6762   -2.5843 C.3       1 DDD        -0.1200 
   2362 C           9.0708   -8.3872   -1.9793 C.3       1 DDD         0.1625 
   2363 C           8.0498   -8.1642   -3.1163 C.3       1 DDD        -0.1200 
   2364 C           6.5888   -8.7222   -2.8393 C.3       1 DDD         0.1625 
   2365 C           5.7678   -8.3442   -4.0883 C.3       1 DDD        -0.1200 
   2366 C           4.5918   -7.3692   -3.7343 C.3       1 DDD         0.1625 
   2367 C           3.4388   -7.6152   -4.8413 C.3       1 DDD        -0.1200 
   2368 C           2.2428   -6.6322   -4.8613 C.3       1 DDD         0.2050 
   2369 C           1.0748   -7.1082   -5.7643 C.3       1 DDD        -0.1200 
   2370 C          -0.1672   -6.1682   -5.6833 C.3       1 DDD         0.1625 
   2371 O           9.0508   -7.2352   -1.1243 Any       1 DDD        -0.4450 
   2372 O           5.0648   -6.0262   -3.9083 Any       1 DDD        -0.4450 
   2373 O           0.0488   -4.8312   -6.1963 Any       1 DDD        -0.4450 
   2374 C           1.1448   -2.1282   -5.6793 C.2       1 DDD         0.7000 
   2375 C          -0.0892   -2.1792   -6.3793 C.3       1 DDD        -0.2200 
   2376 C          -0.1842   -3.0782   -7.6613 C.3       1 DDD         0.2050 
   2377 C          -0.0442   -4.5372   -7.4983 C.1       1 DDD         0.6919 
   2378 O           2.1088   -1.9592   -6.3813 O.co2     1 DDD        -0.8000 
   2379 O          -1.4102   -2.8822   -8.3103 O.3       1 DDD        -0.6830 
   2380 O          -0.1932   -5.3692   -8.3433 O.2       1 DDD        -0.4694 
   2381 C           9.2768   -3.4052    0.3757 C.1       1 DDD         0.6919 
   2382 C           8.4278   -4.6702   -0.0873 C.3       1 DDD        -0.1200 
   2383 C           8.6478   -5.8692    0.8427 C.3       1 DDD         0.2050 
   2384 C           8.3648   -7.1872    0.0327 C.1       1 DDD         0.6919 
   2385 O          10.1248   -3.4672    1.2377 O.2       1 DDD        -0.4694 
   2386 O           7.7668   -5.7542    1.9657 O.3       1 DDD        -0.6830 
   2387 O           7.5128   -7.9802    0.4227 O.2       1 DDD        -0.4694 
   2388 C           5.0838   -1.6592   -3.8173 C.1       1 DDD         0.6919 
   2389 C           5.0438   -3.1602   -4.1943 C.3       1 DDD        -0.1200 
   2390 C           6.0178   -4.0072   -3.3953 C.3       1 DDD         0.2050 
   2391 C           5.4398   -5.2522   -2.8733 C.1       1 DDD         0.6919 
   2392 O           5.2308   -0.7972   -4.6413 O.2       1 DDD        -0.4694 
   2393 O           7.2018   -4.1602   -4.1633 O.3       1 DDD        -0.6830 
   2394 O           5.3828   -5.4232   -1.6673 O.2       1 DDD        -0.4694 
   2395 O           7.1798    1.1778   -1.3373 Any       1 DDD        -0.4450 
   2396 O           7.3638  -14.4072   -0.7953 Any       1 DDD        -0.4450 
   2397 C           5.8918  -10.6782   -2.1083 C.1       1 DDD         0.6919 
   2398 C           6.1838  -11.6022   -0.9093 C.3       1 DDD        -0.1200 
   2399 C           7.6438  -11.9842   -0.8293 C.3       1 DDD         0.2050 
   2400 C           7.8268  -13.3092   -1.5433 C.1       1 DDD         0.6919 
   2401 O           4.5848  -10.6902   -2.3443 O.2       1 DDD        -0.4694 
   2402 O           7.9598  -12.1902    0.5387 O.3       1 DDD        -0.6830 
   2403 O           8.4158  -13.4202   -2.5773 O.2       1 DDD        -0.4694 
   2404 O          11.7028    0.5208    1.0867 Any       1 DDD        -0.4450 
   2405 O           6.7578  -10.0732   -2.7643 Any       1 DDD        -0.4450 
   2406 O           3.4798  -14.0942   -3.3953 Any       1 DDD        -0.4450 
   2407 C           2.4278  -11.4292   -6.2283 C.2       1 DDD         0.7000 
   2408 C           3.2708  -11.6832   -5.0303 C.3       1 DDD        -0.2200 
   2409 C           4.2678  -12.8472   -5.2603 C.3       1 DDD         0.2050 
   2410 C           3.7738  -14.1682   -4.6663 C.1       1 DDD         0.6919 
   2411 O           2.0048  -10.3102   -6.3363 O.co2     1 DDD        -0.8000 
   2412 O           5.5788  -12.5322   -4.6933 O.3       1 DDD        -0.6830 
   2413 O           3.6798  -15.1832   -5.3413 O.2       1 DDD        -0.4694 
   2414 C          14.5228   -0.6612   -1.4043 C.3       1 DDD        -0.1200 
   2415 C          16.1328   -0.5922   -1.4673 C.3       1 DDD         0.1625 
   2416 C          16.8168   -0.7382   -2.8213 C.3       1 DDD        -0.1200 
   2417 C          18.3158   -1.2442   -2.7953 C.3       1 DDD         0.1625 
   2418 C          19.2978   -0.2862   -2.1083 C.3       1 DDD        -0.1200 
   2419 C          20.7988   -0.3042   -2.6043 C.3       1 DDD         0.1625 
   2420 C          21.6178   -1.6252   -2.4953 C.3       1 DDD        -0.1200 
   2421 C          22.2858   -2.1292   -3.8153 C.3       1 DDD         0.1625 
   2422 C          23.1568   -0.9552   -4.4983 C.3       1 DDD        -0.1200 
   2423 C          24.3988   -0.5052   -3.6673 C.3       1 DDD         0.1625 
   2424 C          25.5188   -1.5702   -3.8053 C.3       1 DDD        -0.1200 
   2425 C          26.5478   -1.5342   -2.7323 C.3       1 DDD         0.1625 
   2426 O          18.3728   -2.6042   -2.3413 Any       1 DDD        -0.4450 
   2427 O          21.2958   -2.6262   -4.8053 Any       1 DDD        -0.4450 
   2428 C          24.6128   -6.7762   -5.5543 C.3       1 DDD        -0.1200 
   2429 C          24.2918   -7.8772   -4.5333 C.3       1 DDD         0.1625 
   2430 C          22.9298   -7.7062   -3.7353 C.3       1 DDD        -0.1200 
   2431 C          21.5528   -7.8242   -4.5543 C.3       1 DDD         0.1625 
   2432 C          20.3348   -7.8772   -3.5823 C.3       1 DDD        -0.1200 
   2433 C          19.9768   -9.4032   -3.2003 C.3       1 DDD         0.1625 
   2434 C          18.4388   -9.5112   -2.9713 C.3       1 DDD        -0.1200 
   2435 C          17.8558   -8.8882   -1.6773 C.3       1 DDD         0.1625 
   2436 C          16.3768   -9.3992   -1.3883 C.3       1 DDD        -0.1200 
   2437 C          15.7618   -8.8602   -0.0443 C.3       1 DDD         0.1625 
   2438 C          14.2878   -9.0372    0.1007 C.3       1 DDD        -0.1200 
   2439 C          13.4898   -7.8412   -0.3153 C.3       1 DDD         0.1625 
   2440 O          21.5278   -6.6292   -5.3693 Any       1 DDD        -0.4450 
   2441 O          17.7528   -7.4452   -1.8533 Any       1 DDD        -0.4450 
   2442 O          13.6908   -6.9502    0.8107 Any       1 DDD        -0.4450 
   2443 C          16.2958   -5.4022    2.4927 C.2       1 DDD         0.7000 
   2444 C          15.3738   -4.3932    1.9127 C.3       1 DDD        -0.2200 
   2445 C          13.8408   -4.8302    1.9777 C.3       1 DDD         0.2050 
   2446 C          13.4548   -5.5902    0.6927 C.1       1 DDD         0.6919 
   2447 O          16.8658   -5.9902    1.6637 O.co2     1 DDD        -0.8000 
   2448 O          12.9588   -3.7052    2.0897 O.3       1 DDD        -0.6830 
   2449 O          13.0608   -5.0972   -0.3623 O.2       1 DDD        -0.4694 
   2450 C          21.7758   -3.5472   -5.7263 C.1       1 DDD         0.6919 
   2451 C          20.7458   -3.9832   -6.6063 C.3       1 DDD        -0.1200 
   2452 C          20.9758   -5.2452   -7.3643 C.3       1 DDD         0.2050 
   2453 C          20.7448   -6.5102   -6.4453 C.1       1 DDD         0.6919 
   2454 O          22.9628   -3.9062   -5.7323 O.2       1 DDD        -0.4694 
   2455 O          20.0548   -5.2882   -8.4853 O.3       1 DDD        -0.6830 
   2456 O          19.8658   -7.3022   -6.6813 O.2       1 DDD        -0.4694 
   2457 C          18.2868   -3.5762   -3.2273 C.1       1 DDD         0.6919 
   2458 C          18.7158   -4.9802   -2.8253 C.3       1 DDD        -0.1200 
   2459 C          18.3378   -5.2772   -1.3923 C.3       1 DDD         0.2050 
   2460 C          18.5308   -6.7432   -1.1883 C.1       1 DDD         0.6919 
   2461 O          17.9498   -3.4272   -4.3913 O.2       1 DDD        -0.4694 
   2462 O          19.2068   -4.5482   -0.5023 O.3       1 DDD        -0.6830 
   2463 O          19.4048   -7.2282   -0.4913 O.2       1 DDD        -0.4694 
   2464 O          21.5898    0.9038   -2.2123 Any       1 DDD        -0.4450 
   2465 C          21.6118  -10.8842   -2.1103 C.1       1 DDD         0.6919 
   2466 C          22.1768  -11.2492   -0.7593 C.3       1 DDD        -0.1200 
   2467 C          22.4198  -12.7862   -0.5133 C.3       1 DDD         0.1050 
   2468 C          23.6708  -12.9692    0.3237 C.2       1 DDD         0.7000 
   2469 O          21.7968  -11.5852   -3.1063 O.2       1 DDD        -0.4694 
   2470 O          21.2858  -13.2972    0.1437 O.3       1 DDD        -0.6830 
   2471 O          24.7768  -12.5852   -0.3323 O.co2     1 DDD        -0.8000 
   2472 O          24.8088    0.6038   -4.4043 Any       1 DDD        -0.4450 
   2473 O          16.5388    0.6488   -0.8853 Any       1 DDD        -0.4450 
   2474 O          20.7998   -9.8012   -2.0883 Any       1 DDD        -0.4450 
   2475 O          16.3598   -9.5502    1.0587 Any       1 DDD        -0.4450 
   2476 O          17.3608  -14.4432    0.9977 Any       1 DDD        -0.4450 
   2477 C          16.4458  -10.9512    1.1257 C.1       1 DDD         0.6919 
   2478 C          17.4848  -11.4922    2.1067 C.3       1 DDD        -0.1200 
   2479 C          18.5318  -12.3952    1.5147 C.3       1 DDD         0.2050 
   2480 C          18.1688  -13.8692    1.8827 C.1       1 DDD         0.6919 
   2481 O          15.7688  -11.7622    0.4357 O.2       1 DDD        -0.4694 
   2482 O          19.7378  -12.0672    2.1927 O.3       1 DDD        -0.6830 
   2483 O          18.6208  -14.4572    2.8777 O.2       1 DDD        -0.4694 
   2484 O          11.1238  -10.2832   -0.8013 Any       1 DDD        -0.4450 
   2485 O          24.4158   -9.1182   -5.2273 Any       1 DDD        -0.4450 
   2486 C          27.6288   -0.4682   -2.9703 C.3       1 DDD        -0.1800 
   2487 C          26.2588   -6.0472   -7.3193 C.3       1 DDD        -0.1800 
   2488 C          26.0278   -6.8292   -6.0323 C.3       1 DDD         0.1625 
   2489 O          26.9468   -6.2002   -5.1053 Any       1 DDD        -0.4450 
   2490 O          26.9728   -2.8522   -2.3923 Any       1 DDD        -0.4450 
   2491 C          27.7448   -3.6002   -3.2913 C.1       1 DDD         0.6919 
   2492 C          28.1678   -4.9272   -2.6503 C.3       1 DDD        -0.1200 
   2493 C          28.7548   -6.0512   -3.5333 C.3       1 DDD         0.2050 
   2494 C          27.7608   -6.8832   -4.2423 C.1       1 DDD         0.6919 
   2495 O          28.1468   -3.2582   -4.3913 O.2       1 DDD        -0.4694 
   2496 O          29.6008   -6.8172   -2.7563 O.3       1 DDD        -0.6830 
   2497 O          27.7338   -8.1142   -4.1593 O.2       1 DDD        -0.4694 
   2498 O           2.7868    1.8248   -3.2743 Any       1 DDD        -0.4450 
   2499 C         -17.1202  -13.1502   -1.1223 C.3       1 DDD        -0.1200 
   2500 C         -18.6202  -12.7332   -1.0823 C.3       1 DDD         0.1625 
   2501 C         -19.1662  -13.0582    0.3647 C.3       1 DDD        -0.1200 
   2502 C         -20.6232  -12.6862    0.6297 C.3       1 DDD         0.1625 
   2503 C         -21.6302  -13.7472    0.0537 C.3       1 DDD        -0.1200 
   2504 C         -22.4232  -14.4522    1.1677 C.3       1 DDD         0.1625 
   2505 C         -23.8542  -15.0362    0.7037 C.3       1 DDD        -0.1200 
   2506 C         -25.0232  -14.6552    1.7157 C.3       1 DDD         0.1625 
   2507 C         -24.8842  -15.3432    3.1567 C.3       1 DDD        -0.1200 
   2508 C         -26.0662  -15.3152    3.9847 C.3       1 DDD         0.1625 
   2509 C         -25.6772  -15.4682    5.4837 C.3       1 DDD        -0.1200 
   2510 C         -26.8162  -15.5322    6.4507 C.3       1 DDD         0.1450 
   2511 O         -20.8352  -11.4202    0.1967 Any       1 DDD        -0.4450 
   2512 O         -27.5782  -14.2812    6.4877 O.3       1 DDD        -0.6830 
   2513 O         -26.8912  -16.4002    3.4627 Any       1 DDD        -0.4450 
   2514 O         -28.2352  -19.1632    4.3717 O.co2     1 DDD        -0.8000 
   2515 C         -27.9402  -16.1182    2.6007 C.1       1 DDD         0.6919 
   2516 C         -28.6342  -17.3872    2.0887 C.3       1 DDD        -0.1200 
   2517 C         -29.6892  -17.8892    3.1067 C.3       1 DDD         0.1050 
   2518 C         -29.1322  -18.3822    4.3747 C.2       1 DDD         0.7000 
   2519 O         -28.2892  -14.9462    2.3077 O.2       1 DDD        -0.4694 
   2520 O         -30.6242  -18.8062    2.5977 O.3       1 DDD        -0.6830 
   2521 O         -29.6052  -18.0512    5.3997 O.co2     1 DDD        -0.8000 
   2522 C          -3.4272  -13.8852   -2.0663 C.3       1 DDD        -0.1200 
   2523 C          -4.7772  -13.9862   -2.8413 C.3       1 DDD         0.1625 
   2524 C          -5.8792  -13.4812   -1.9403 C.3       1 DDD        -0.1200 
   2525 C          -7.2052  -13.1672   -2.6553 C.3       1 DDD         0.1625 
   2526 C          -7.8902  -14.3432   -3.3453 C.3       1 DDD        -0.1200 
   2527 C          -9.4192  -14.0872   -3.6873 C.3       1 DDD         0.2050 
   2528 C         -10.3562  -14.2222   -2.4733 C.3       1 DDD        -0.1200 
   2529 C         -11.7412  -13.4402   -2.4943 C.3       1 DDD         0.1625 
   2530 C         -12.6672  -13.7292   -3.6603 C.3       1 DDD        -0.1200 
   2531 C         -13.9772  -12.9762   -3.5543 C.3       1 DDD         0.1625 
   2532 C         -14.8762  -13.4112   -2.3053 C.3       1 DDD        -0.1200 
   2533 C         -16.1302  -12.5102   -2.1033 C.3       1 DDD         0.1625 
   2534 O          -6.9452  -12.2402   -3.6743 Any       1 DDD        -0.4450 
   2535 O          -9.9132  -15.0492   -4.6153 O.3       1 DDD        -0.6830 
   2536 O         -14.7432  -13.2372   -4.6683 Any       1 DDD        -0.4450 
   2537 O         -14.9432  -15.5752   -8.9643 O.co2     1 DDD        -0.8000 
   2538 C         -14.5502  -12.5132   -5.8123 C.1       1 DDD         0.6919 
   2539 C         -15.6852  -12.8862   -6.8113 C.3       1 DDD        -0.1200 
   2540 C         -15.7062  -14.4182   -7.1753 C.3       1 DDD         0.1050 
   2541 C         -14.6632  -14.9342   -8.0583 C.2       1 DDD         0.7000 
   2542 O         -13.6922  -11.6612   -6.0743 O.2       1 DDD        -0.4694 
   2543 O         -16.9922  -14.5402   -7.7913 O.3       1 DDD        -0.6830 
   2544 O         -13.6022  -14.5442   -7.7353 O.co2     1 DDD        -0.8000 
   2545 O         -19.3532  -13.3542   -2.1233 Any       1 DDD        -0.4450 
   2546 O         -17.8282  -14.2652   -4.5453 O.co2     1 DDD        -0.8000 
   2547 C         -20.2122  -12.7952   -2.9933 C.1       1 DDD         0.6919 
   2548 C         -20.8052  -13.8252   -3.9593 C.3       1 DDD        -0.1200 
   2549 C         -19.9142  -14.1052   -5.2473 C.3       1 DDD         0.1050 
   2550 C         -18.7072  -14.9002   -4.9773 C.2       1 DDD         0.7000 
   2551 O         -20.4722  -11.5752   -3.0623 O.2       1 DDD        -0.4694 
   2552 O         -20.8312  -14.5752   -6.2213 O.3       1 DDD        -0.6830 
   2553 O         -18.8142  -16.0562   -5.2853 O.co2     1 DDD        -0.8000 
   2554 O          -4.9242  -15.2862   -3.4303 Any       1 DDD        -0.4450 
   2555 O          -2.9352  -19.7672   -3.6333 O.co2     1 DDD        -0.8000 
   2556 C          -4.9672  -16.4242   -2.7303 C.1       1 DDD         0.6919 
   2557 C          -5.3602  -17.7342   -3.4443 C.3       1 DDD        -0.1200 
   2558 C          -4.3452  -18.2612   -4.3683 C.3       1 DDD         0.1050 
   2559 C          -3.0462  -18.6142   -3.7103 C.2       1 DDD         0.7000 
   2560 O          -4.9182  -16.4442   -1.4993 O.2       1 DDD        -0.4694 
   2561 O          -4.7572  -19.1802   -5.3913 O.3       1 DDD        -0.6830 
   2562 O          -2.2442  -17.8222   -3.3963 O.co2     1 DDD        -0.8000 
   2563 C          10.7378  -16.8522    1.2877 C.3       1 DDD        -0.1200 
   2564 C          10.0228  -16.5262   -0.0813 C.3       1 DDD         0.1625 
   2565 C           8.5028  -16.1952    0.1047 C.3       1 DDD        -0.1200 
   2566 C           7.7478  -15.7232   -1.1073 C.3       1 DDD         0.1625 
   2567 C           6.4278  -16.5632   -1.1403 C.3       1 DDD        -0.1200 
   2568 C           5.3348  -16.2752   -2.1733 C.3       1 DDD         0.1625 
   2569 C           3.9858  -15.7172   -1.6703 C.3       1 DDD        -0.1200 
   2570 C           2.9358  -15.2182   -2.7083 C.3       1 DDD         0.1625 
   2571 C           1.6168  -14.8692   -1.9773 C.3       1 DDD        -0.1200 
   2572 C           0.4748  -14.3062   -2.9023 C.3       1 DDD         0.1625 
   2573 C          -0.8562  -14.2902   -2.1313 C.3       1 DDD        -0.1200 
   2574 C          -2.1262  -13.7552   -2.9203 C.3       1 DDD         0.1625 
   2575 O           4.1188  -17.8462   -7.7313 O.co2     1 DDD        -0.8000 
   2576 C           5.5258  -17.8242   -4.0343 C.1       1 DDD         0.6919 
   2577 C           5.0238  -19.2032   -4.5953 C.3       1 DDD        -0.1200 
   2578 C           4.9878  -19.2102   -6.1593 C.3       1 DDD         0.1050 
   2579 C           3.9268  -18.3552   -6.7623 C.2       1 DDD         0.7000 
   2580 O           6.2908  -17.1242   -4.6463 O.2       1 DDD        -0.4694 
   2581 O           4.8458  -20.5162   -6.5983 O.3       1 DDD        -0.6830 
   2582 O           2.8838  -18.3152   -6.1883 O.co2     1 DDD        -0.8000 
   2583 O           5.0058  -17.4792   -2.8983 Any       1 DDD        -0.4450 
   2584 O           0.4468  -15.1832   -3.9813 Any       1 DDD        -0.4450 
   2585 O          -2.4532  -15.8902   -6.3003 O.co2     1 DDD        -0.8000 
   2586 C           0.2218  -14.7542   -5.1943 C.1       1 DDD         0.6919 
   2587 C           0.2128  -15.8592   -6.2523 C.3       1 DDD        -0.1200 
   2588 C          -0.5832  -15.4042   -7.4993 C.3       1 DDD         0.1050 
   2589 C          -2.0172  -15.3752   -7.2513 C.2       1 DDD         0.7000 
   2590 O          -0.1562  -13.6182   -5.4703 O.2       1 DDD        -0.4694 
   2591 O          -0.3862  -16.3562   -8.5923 O.3       1 DDD        -0.6830 
   2592 O          -2.6862  -14.7922   -8.0143 O.co2     1 DDD        -0.8000 
   2593 C          21.5648  -15.1422   -4.9923 C.3       1 DDD        -0.1200 
   2594 C          20.7438  -16.2932   -4.3783 C.3       1 DDD         0.1625 
   2595 C          19.3388  -15.9222   -3.9133 C.3       1 DDD        -0.1200 
   2596 C          19.2548  -15.1952   -2.5733 C.3       1 DDD         0.2050 
   2597 C          19.2498  -16.1542   -1.2933 C.3       1 DDD        -0.1200 
   2598 C          17.8498  -16.8092   -0.9283 C.3       1 DDD         0.1625 
   2599 C          17.6888  -16.9292    0.5767 C.3       1 DDD        -0.1200 
   2600 C          16.8948  -15.7232    1.1707 C.3       1 DDD         0.1625 
   2601 C          15.3928  -15.8082    0.8257 C.3       1 DDD        -0.1200 
   2602 C          14.7088  -17.2222    1.1267 C.3       1 DDD         0.1625 
   2603 C          13.1898  -17.3942    0.8057 C.3       1 DDD        -0.1200 
   2604 C          12.2088  -16.4382    1.4857 C.3       1 DDD         0.1625 
   2605 O          12.3348  -15.1082    1.0817 Any       1 DDD        -0.4450 
   2606 O          17.5098  -23.1652   -2.1883 O.co2     1 DDD        -0.8000 
   2607 C          18.2758  -19.0972   -1.4813 C.1       1 DDD         0.6919 
   2608 C          17.8268  -20.2592   -2.3273 C.3       1 DDD        -0.1200 
   2609 C          18.9268  -21.3002   -2.5693 C.3       1 DDD         0.1050 
   2610 C          18.3708  -22.6202   -3.0933 C.2       1 DDD         0.7000 
   2611 O          19.1518  -19.2172   -0.6253 O.2       1 DDD        -0.4694 
   2612 O          19.8308  -20.8012   -3.5463 O.3       1 DDD        -0.6830 
   2613 O          18.7118  -23.1282   -4.1733 O.co2     1 DDD        -0.8000 
   2614 O          17.5498  -17.9692   -1.6283 Any       1 DDD        -0.4450 
   2615 O          14.9738  -17.6042    2.4247 Any       1 DDD        -0.4450 
   2616 O          13.7108  -16.2952    4.8807 O.co2     1 DDD        -0.8000 
   2617 C          15.0738  -18.9162    2.6987 C.1       1 DDD         0.6919 
   2618 C          14.8808  -19.1842    4.2007 C.3       1 DDD        -0.1200 
   2619 C          13.5508  -18.6592    4.7787 C.3       1 DDD         0.1050 
   2620 C          13.6218  -17.3352    5.4227 C.2       1 DDD         0.7000 
   2621 O          15.1128  -19.7882    1.8027 O.2       1 DDD        -0.4694 
   2622 O          12.8408  -19.7082    5.4957 O.3       1 DDD        -0.6830 
   2623 O          13.5158  -17.4182    6.5767 O.co2     1 DDD        -0.8000 
   2624 O          10.2808  -17.4412   -1.1113 Any       1 DDD        -0.4450 
   2625 O          20.7098  -17.2822   -5.3963 Any       1 DDD        -0.4450 
   2626 C          23.6508  -16.3582   -6.1243 C.3       1 DDD        -0.1800 
   2627 C          23.1038  -15.3182   -5.0643 C.3       1 DDD         0.1625 
   2628 O          23.7618  -14.0982   -5.3173 Any       1 DDD        -0.4450 
   2629 C          24.2298    4.9188   -3.5753 C.1       1 DDD         0.6919 
   2630 C          23.2638    3.8938   -4.2093 C.3       1 DDD        -0.1200 
   2631 C          23.9718    2.7338   -4.9083 C.3       1 DDD         0.2050 
   2632 C          24.6298    1.6888   -3.9773 C.1       1 DDD         0.6919 
   2633 O          25.1638    5.3668   -4.2323 O.2       1 DDD        -0.4694 
   2634 O          22.9188    2.0468   -5.6383 O.3       1 DDD        -0.6830 
   2635 O          24.8268    2.0528   -2.8713 O.2       1 DDD        -0.4694 
   2636 C         -20.2822   -7.7882    0.6747 C.1       1 DDD         0.6919 
   2637 C         -20.9012   -8.5952   -0.4083 C.3       1 DDD        -0.1200 
   2638 C         -22.0812   -9.4962    0.0687 C.3       1 DDD         0.2050 
   2639 C         -21.7192  -10.6852    0.8677 C.1       1 DDD         0.6919 
   2640 O         -19.9402   -6.5942    0.4347 O.2       1 DDD        -0.4694 
   2641 O         -22.7192   -9.9272   -1.1343 O.3       1 DDD        -0.6830 
   2642 O         -22.3202  -10.9822    1.8987 O.2       1 DDD        -0.4694 
   2643 C          11.7398  -11.5002   -0.9883 C.1       1 DDD         0.6919 
   2644 C          11.4188  -12.6042    0.0077 C.3       1 DDD        -0.1200 
   2645 C          12.4148  -12.6732    1.2387 C.3       1 DDD         0.2050 
   2646 C          12.2888  -14.0332    1.9257 C.1       1 DDD         0.6919 
   2647 O          12.3408  -11.7612   -2.0283 O.2       1 DDD        -0.4694 
   2648 O          12.2668  -11.6212    2.1847 O.3       1 DDD        -0.6830 
   2649 O          12.1628  -14.1342    3.1647 O.2       1 DDD        -0.4694 
   2650 C          12.0068    4.6818    2.8917 C.1       1 DDD         0.6919 
   2651 C          12.7898    3.4178    3.2417 C.3       1 DDD        -0.1200 
   2652 C          12.0618    2.0828    2.8577 C.3       1 DDD         0.2050 
   2653 C          12.4318    1.6148    1.4407 C.1       1 DDD         0.6919 
   2654 O          11.4938    5.3218    3.8337 O.2       1 DDD        -0.4694 
   2655 O          12.4278    1.0398    3.7727 O.3       1 DDD        -0.6830 
   2656 O          13.3048    2.1898    0.8057 O.2       1 DDD        -0.4694 
   2657 C          -6.6092    7.2328    0.2697 C.1       1 DDD         0.6919 
   2658 C          -6.1802    6.0708    1.1327 C.3       1 DDD        -0.1200 
   2659 C          -5.6022    4.9258    0.2297 C.3       1 DDD         0.2050 
   2660 C          -6.5972    3.7938   -0.0303 C.1       1 DDD         0.6919 
   2661 O          -7.4712    6.9528   -0.5923 O.2       1 DDD        -0.4694 
   2662 O          -4.3812    4.4088    0.8837 O.3       1 DDD        -0.6830 
   2663 O          -7.6902    3.9778   -0.5883 O.2       1 DDD        -0.4694 
   2664 C         -19.3232    6.8328    4.4567 C.1       1 DDD         0.6919 
   2665 C         -20.0862    6.1948    5.6507 C.3       1 DDD        -0.1200 
   2666 C         -19.3162    4.9108    6.3177 C.3       1 DDD         0.2050 
   2667 C         -19.5432    3.6528    5.5067 C.1       1 DDD         0.6919 
   2668 O         -18.5312    6.2108    3.7527 O.2       1 DDD        -0.4694 
   2669 O         -19.7982    4.7328    7.6497 O.3       1 DDD        -0.6830 
   2670 O         -20.3472    3.6218    4.6107 O.2       1 DDD        -0.4694 
   2671 C          24.7768  -10.1972   -4.6143 C.1       1 DDD         0.6919 
   2672 C          24.8278  -11.3782   -5.5983 C.3       1 DDD        -0.1200 
   2673 C          25.5538  -12.6212   -5.1713 C.3       1 DDD         0.2050 
   2674 C          24.7158  -13.6692   -4.4813 C.1       1 DDD         0.6919 
   2675 O          25.0508  -10.3312   -3.4313 O.2       1 DDD        -0.4694 
   2676 O          26.1098  -13.1942   -6.3203 O.3       1 DDD        -0.6830 
   2677 O          25.0568  -14.1352   -3.3773 O.2       1 DDD        -0.4694 
   2678 C          -7.0572   -8.0362   -4.4083 C.1       1 DDD         0.6919 
   2679 C          -6.7412   -9.2852   -5.2373 C.3       1 DDD        -0.1200 
   2680 C          -7.6532  -10.4072   -4.7993 C.3       1 DDD         0.2050 
   2681 C          -7.3652  -11.1442   -3.5413 C.1       1 DDD         0.6919 
   2682 O          -7.6042   -7.0902   -4.8753 O.2       1 DDD        -0.4694 
   2683 O          -7.8722  -11.1802   -5.9343 O.3       1 DDD        -0.6830 
   2684 O          -7.6012  -10.5162   -2.5483 O.2       1 DDD        -0.4694 
   2685 O         -21.7102  -15.5852    1.5977 Any       1 DDD        -0.4450 
   2686 C         -21.1952  -15.4492    2.8537 C.1       1 DDD         0.6919 
   2687 C         -20.5472  -16.7622    3.3447 C.3       1 DDD        -0.1200 
   2688 C         -21.5762  -17.8532    3.7707 C.3       1 DDD         0.1050 
   2689 C         -20.9672  -19.1962    4.0717 C.2       1 DDD         0.7000 
   2690 O         -20.9772  -14.3562    3.4747 O.2       1 DDD        -0.4694 
   2691 O         -22.3672  -17.3772    4.8397 O.3       1 DDD        -0.6830 
   2692 O         -21.6782  -19.8952    4.6807 O.co2     1 DDD        -0.8000 
   2693 O         -19.8572  -19.5062    3.7887 O.co2     1 DDD        -0.8000 
   2694 C           9.8588  -18.7262   -1.1763 C.1       1 DDD         0.6919 
   2695 C          10.5868  -19.5122   -2.3223 C.3       1 DDD        -0.1200 
   2696 C           9.8788  -20.8312   -2.7963 C.3       1 DDD         0.1050 
   2697 C           8.4708  -20.6502   -3.2363 C.2       1 DDD         0.7000 
   2698 O           9.0948  -19.3042   -0.3853 O.2       1 DDD        -0.4694 
   2699 O          10.6318  -21.6642   -3.7213 O.3       1 DDD        -0.6830 
   2700 O           7.6188  -20.9182   -2.4933 O.co2     1 DDD        -0.8000 
   2701 O           8.4598  -20.2362   -4.3373 O.co2     1 DDD        -0.8000 
   2702 C          20.0238  -17.1702   -6.5353 C.1       1 DDD         0.6919 
   2703 C          20.0518  -18.4632   -7.3853 C.3       1 DDD        -0.1200 
   2704 C          21.3458  -18.7312   -8.2473 C.3       1 DDD         0.1050 
   2705 C          21.2958  -18.0202   -9.5903 C.2       1 DDD         0.7000 
   2706 O          19.3698  -16.1842   -6.8403 O.2       1 DDD        -0.4694 
   2707 O          21.5648  -20.1532   -8.3783 O.3       1 DDD        -0.6830 
   2708 O          21.3358  -16.8772   -9.5813 O.co2     1 DDD        -0.8000 
   2709 O          21.1878  -18.7712  -10.4833 O.co2     1 DDD        -0.8000 
   2710 O         -18.5412   20.3278    6.5377 O.co2     1 DDD        -0.8000 
   2711 C         -19.1562   19.4598    6.9977 C.2       1 DDD         0.7000 
   2712 C         -20.4492   18.9238    6.5227 C.3       1 DDD        -0.2200 
   2713 C         -20.3312   17.6588    5.5737 C.3       1 DDD         0.2050 
   2714 C         -19.6952   18.0128    4.2147 C.1       1 DDD         0.6919 
   2715 O         -18.7712   18.9088    7.9987 O.co2     1 DDD        -0.8000 
   2716 O         -21.5552   17.1088    5.3477 O.3       1 DDD        -0.6830 
   2717 O         -19.2852   19.1668    3.9127 O.2       1 DDD        -0.4694 
   2718 O           4.9888   12.8998    4.5477 O.co2     1 DDD        -0.8000 
   2719 C           5.2888   14.0108    4.7957 C.2       1 DDD         0.7000 
   2720 C           4.2068   14.9488    4.9877 C.3       1 DDD        -0.2200 
   2721 C           3.0878   14.7488    3.9367 C.3       1 DDD         0.2050 
   2722 C           3.6498   15.0588    2.5197 C.1       1 DDD         0.6919 
   2723 O           6.4348   14.3778    4.9407 O.co2     1 DDD        -0.8000 
   2724 O           1.9928   15.5578    4.2547 O.3       1 DDD        -0.6830 
   2725 O           4.0968   14.1098    1.9287 O.2       1 DDD        -0.4694 
   2726 O          23.0078   19.1938    2.6577 O.co2     1 DDD        -0.8000 
   2727 C          23.7478   18.2748    2.6057 C.2       1 DDD         0.7000 
   2728 C          23.8098   17.4078    3.7967 C.3       1 DDD        -0.2200 
   2729 C          23.7988   15.8518    3.7467 C.3       1 DDD         0.2050 
   2730 C          22.5768   15.3558    3.0747 C.1       1 DDD         0.6919 
   2731 O          24.5088   17.9048    1.7827 O.co2     1 DDD        -0.8000 
   2732 O          23.7868   15.4218    5.1257 O.3       1 DDD        -0.6830 
   2733 O          21.8248   14.4828    3.6517 O.2       1 DDD        -0.4694 
   2734 O          23.6118  -13.1282    1.5737 O.co2     1 DDD        -0.8000 
   2735 O           2.0598  -12.2612   -6.9193 O.co2     1 DDD        -0.8000 
   2736 O          16.2458   -5.5802    3.6467 O.co2     1 DDD        -0.8000 
   2737 O           1.0978   -2.3002   -4.5293 O.co2     1 DDD        -0.8000 
   2738 O         -16.0962   -3.4382    7.5487 O.co2     1 DDD        -0.8000 
   2739 O           0.4898    4.1168   -6.2503 O.co2     1 DDD        -0.8000 
   2740 O         -13.4362    3.8548   -0.3133 O.co2     1 DDD        -0.8000 
   2741 O          17.1798   12.1668    4.9877 O.co2     1 DDD        -0.8000 
   2742 O          -2.3332   14.6928   -3.9803 O.co2     1 DDD        -0.8000 
   2743 O          -3.2952   19.3768    1.9487 O.3       1 DDD        -0.6830 
   2744 O          19.2968   17.3838    2.4367 O.3       1 DDD        -0.6830 
   2745 O           3.0948    8.8428    0.5627 O.3       1 DDD        -0.6830 
   2746 O         -10.1882   12.3578    1.9327 O.3       1 DDD        -0.6830 
   2747 O         -15.1722    0.2158    5.6947 O.3       1 DDD        -0.6830 
   2748 O          -0.2972    2.6938   -3.5473 O.3       1 DDD        -0.6830 
   2749 O          14.2218   -1.2072    0.9467 O.3       1 DDD        -0.6830 
   2750 O          18.1518  -14.3892   -2.5453 O.3       1 DDD        -0.6830 
   2751 O           2.6578   -5.3552   -5.3803 O.3       1 DDD        -0.6830 
   2752 C         -27.6152   15.1508    8.7367 C.3       1 DDD         0.1025 
   2753 C         -26.2152   15.8208    8.8237 C.3       1 DDD        -0.1200 
   2754 C         -25.2902   15.2778    9.9327 C.3       1 DDD         0.1625 
   2755 C         -23.8772   15.9468   10.0567 C.3       1 DDD        -0.1200 
   2756 C         -22.7832   15.4918    9.0807 C.3       1 DDD         0.1625 
   2757 C         -21.4232   16.2488    9.2207 C.3       1 DDD        -0.1200 
   2758 C         -20.7042   16.1458   10.6157 C.3       1 DDD         0.1625 
   2759 C         -19.2742   16.6518   10.5417 C.3       1 DDD        -0.1200 
   2760 C         -18.2062   15.9108    9.6537 C.3       1 DDD         0.1625 
   2761 C         -16.7392   16.5338    9.5097 C.3       1 DDD        -0.1200 
   2762 C         -15.9952   16.8848   10.8457 C.3       1 DDD         0.1625 
   2763 C         -14.4682   16.9448   10.6457 C.3       1 DDD        -0.1200 
   2764 C         -13.5502   17.2108   11.8657 C.3       1 DDD         0.1625 
   2765 O         -22.5672   14.0368    9.2367 Any       1 DDD        -0.4450 
   2766 O         -18.0162   14.5738   10.0507 Any       1 DDD        -0.4450 
   2767 O         -13.6322   16.3198   12.9917 Any       1 DDD        -0.4450 
   2768 C         -16.1932    8.6408   12.9147 C.3       1 DDD        -0.1200 
   2769 C         -17.3512    7.8308   12.2517 C.3       1 DDD         0.1625 
   2770 C         -18.7332    8.4668   12.5637 C.3       1 DDD        -0.1200 
   2771 C         -19.8482    8.4488   11.4997 C.3       1 DDD         0.1625 
   2772 C         -20.3292    7.0628   11.1377 C.3       1 DDD        -0.1200 
   2773 C         -21.8502    6.9818   10.8957 C.3       1 DDD         0.1625 
   2774 C         -22.2342    7.1018    9.4677 C.3       1 DDD        -0.1200 
   2775 C         -23.6952    7.4138    9.1077 C.3       1 DDD         0.1625 
   2776 C         -24.6842    6.3888    9.7267 C.3       1 DDD        -0.1200 
   2777 C         -26.0382    6.2018    9.0107 C.3       1 DDD         0.1625 
   2778 C         -27.0332    7.3928    9.1907 C.3       1 DDD        -0.1200 
   2779 C         -28.3722    7.3438    8.5037 C.3       1 DDD         0.1025 
   2780 O         -19.4362    9.2348   10.3567 Any       1 DDD        -0.4450 
   2781 O         -23.8942    8.7358    9.5527 Any       1 DDD        -0.4450 
   2782 O         -28.7712    8.6608    8.2957 Any       1 DDD        -0.4450 
   2783 O         -27.3462   13.8238    8.4147 Any       1 DDD        -0.4450 
   2784 C         -28.3182   13.0928    7.7997 C.1       1 DDD         0.6919 
   2785 C         -27.9482   11.6518    7.6347 C.3       1 DDD        -0.1200 
   2786 C         -28.9702   10.7108    7.0607 C.3       1 DDD         0.2050 
   2787 C         -28.4272    9.3358    7.1497 C.1       1 DDD         0.6919 
   2788 O         -29.3822   13.5728    7.4367 O.2       1 DDD        -0.4694 
   2789 O         -29.2822   10.9248    5.7107 O.3       1 DDD        -0.6830 
   2790 O         -27.7822    8.9598    6.1387 O.2       1 DDD        -0.4694 
   2791 C         -18.2822   13.6438    9.1467 C.1       1 DDD         0.6919 
   2792 C         -17.7442   12.2838    9.6147 C.3       1 DDD        -0.1200 
   2793 C         -18.6392   11.1238    9.1697 C.3       1 DDD         0.2050 
   2794 C         -19.4002   10.5298   10.4277 C.1       1 DDD         0.6919 
   2795 O         -18.8942   13.7468    8.0977 O.2       1 DDD        -0.4694 
   2796 O         -17.7432   10.1398    8.6197 O.3       1 DDD        -0.6830 
   2797 O         -19.8682   11.2318   11.3367 O.2       1 DDD        -0.4694 
   2798 C         -22.9722   13.2278    8.2597 C.1       1 DDD         0.6919 
   2799 C         -22.6552   11.7988    8.6197 C.3       1 DDD        -0.1200 
   2800 C         -23.9632   11.1928    9.3127 C.3       1 DDD         0.2050 
   2801 C         -24.1062    9.7608    8.7017 C.1       1 DDD         0.6919 
   2802 O         -23.4692   13.5558    7.1807 O.2       1 DDD        -0.4694 
   2803 O         -23.8532   11.1468   10.7427 O.3       1 DDD        -0.6830 
   2804 O         -24.4912    9.6358    7.5597 O.2       1 DDD        -0.4694 
   2805 O         -21.4062   16.6868   11.7297 Any       1 DDD        -0.4450 
   2806 O         -16.3842   18.2218   11.3147 Any       1 DDD        -0.4450 
   2807 O         -25.9052   15.6618   11.2077 Any       1 DDD        -0.4450 
   2808 O         -22.3662    5.7738   11.4787 Any       1 DDD        -0.4450 
   2809 O         -30.6812   14.9918   13.2567 O.co2     1 DDD        -0.8000 
   2810 C         -29.6632   14.8608   12.6557 C.2       1 DDD         0.7000 
   2811 C         -28.5542   15.8398   12.9357 C.3       1 DDD        -0.2200 
   2812 C         -27.1182   15.1838   13.2657 C.3       1 DDD         0.2050 
   2813 C         -26.3882   14.6578   11.9517 C.1       1 DDD         0.6919 
   2814 O         -29.3842   14.0818   11.7967 O.co2     1 DDD        -0.8000 
   2815 O         -26.2392   16.0538   13.9007 O.3       1 DDD        -0.6830 
   2816 O         -26.4042   13.4368   11.6667 O.2       1 DDD        -0.4694 
   2817 O         -19.2032   21.1668   10.4197 O.co2     1 DDD        -0.8000 
   2818 C         -18.2032   20.9248   11.0417 C.2       1 DDD         0.7000 
   2819 C         -18.4452   20.1898   12.3137 C.3       1 DDD        -0.2200 
   2820 C         -17.1002   19.7468   13.1247 C.3       1 DDD         0.2050 
   2821 C         -16.6562   18.2858   12.6247 C.1       1 DDD         0.6919 
   2822 O         -17.0732   21.1878   10.7527 O.co2     1 DDD        -0.8000 
   2823 O         -17.1402   19.7508   14.5117 O.3       1 DDD        -0.6830 
   2824 O         -16.6092   17.2928   13.3647 O.2       1 DDD        -0.4694 
   2825 O         -26.6542    5.0908    9.6697 Any       1 DDD        -0.4450 
   2826 C         -27.1072    3.9648    9.1687 C.1       1 DDD         0.6919 
   2827 C         -27.4592    2.8388   10.2267 C.3       1 DDD        -0.1200 
   2828 C         -26.2712    2.4328   11.1507 C.3       1 DDD         0.2050 
   2829 C         -25.8852    0.9498   11.2117 C.1       1 DDD         0.6919 
   2830 O         -27.3102    3.7798    7.9307 O.2       1 DDD        -0.4694 
   2831 O         -26.3902    3.0008   12.4847 O.3       1 DDD        -0.6830 
   2832 O         -26.2902    0.1278   10.4187 O.2       1 DDD        -0.4694 
   2833 C         -12.1142   17.5358   11.5767 C.3       1 DDD        -0.1200 
   2834 C         -11.4222   16.5728   10.6477 C.3       1 DDD         0.1625 
   2835 C          -9.8972   16.5858   10.6467 C.3       1 DDD        -0.1200 
   2836 C          -9.2612   15.9318   11.8987 C.3       1 DDD         0.1625 
   2837 C          -7.7792   16.0878   12.1217 C.3       1 DDD        -0.1200 
   2838 C          -6.9442   15.8978   10.8187 C.3       1 DDD         0.1625 
   2839 C          -5.4832   15.4878   11.0517 C.3       1 DDD        -0.1200 
   2840 C          -4.7932   15.0518    9.8037 C.3       1 DDD         0.2050 
   2841 C          -3.6032   16.0118    9.5717 C.3       1 DDD        -0.1200 
   2842 C          -3.0132   15.8928    8.1367 C.3       1 DDD         0.1700 
   2843 C          -1.5892   16.3328    7.9717 C.3       1 DDD        -0.1200 
   2844 C          -0.5452   15.3248    7.3957 C.3       1 DDD         0.1625 
   2845 O          -9.6292   14.5388   11.8697 Any       1 DDD        -0.4450 
   2846 C          -4.9092    8.9248    8.7857 C.3       1 DDD        -0.1200 
   2847 C          -5.6122    7.9788    7.7307 C.3       1 DDD         0.1625 
   2848 C          -7.0922    7.9598    7.8327 C.3       1 DDD        -0.1200 
   2849 C          -8.0002    8.9828    7.1227 C.3       1 DDD         0.1625 
   2850 C          -9.4242    8.6528    7.2037 C.3       1 DDD        -0.1200 
   2851 C          -9.9502    7.9418    8.4807 C.3       1 DDD         0.1625 
   2852 C         -11.4102    8.3818    8.8577 C.3       1 DDD        -0.1200 
   2853 C         -11.6072    9.9208    9.2117 C.3       1 DDD         0.1625 
   2854 C         -13.0442   10.2628    9.7327 C.3       1 DDD        -0.1200 
   2855 C         -13.7042    9.5668   10.9217 C.3       1 DDD         0.2050 
   2856 C         -15.0822   10.1928   11.1697 C.3       1 DDD        -0.1200 
   2857 C         -15.9052   10.0848   12.4577 C.3       1 DDD         0.1625 
   2858 O          -7.7562   10.3218    7.7917 Any       1 DDD        -0.4450 
   2859 O         -10.6572   10.2538   10.1927 Any       1 DDD        -0.4450 
   2860 O         -15.2082   10.7778   13.4697 Any       1 DDD        -0.4450 
   2861 C         -13.5912   14.9588   12.8747 C.1       1 DDD         0.6919 
   2862 C         -14.0402   14.2358   14.1407 C.3       1 DDD        -0.1200 
   2863 C         -14.0012   12.6718   14.1077 C.3       1 DDD         0.2050 
   2864 C         -15.1242   12.1148   13.3287 C.1       1 DDD         0.6919 
   2865 O         -13.3802   14.3988   11.7907 O.2       1 DDD        -0.4694 
   2866 O         -13.8712   12.1768   15.4327 O.3       1 DDD        -0.6830 
   2867 O         -15.8462   12.7948   12.5827 O.2       1 DDD        -0.4694 
   2868 C          -8.3922   14.3088    6.3527 C.2       1 DDD         0.7000 
   2869 C          -8.4342   13.5248    7.5637 C.3       1 DDD        -0.2200 
   2870 C          -7.1862   12.6318    7.7057 C.3       1 DDD         0.2050 
   2871 C          -7.2002   11.3178    7.0087 C.1       1 DDD         0.6919 
   2872 O          -7.6052   15.1478    6.3497 O.co2     1 DDD        -0.8000 
   2873 O          -6.9232   12.5308    9.1217 O.3       1 DDD        -0.6830 
   2874 O          -6.7582   11.0858    5.8867 O.2       1 DDD        -0.4694 
   2875 C          -9.5362   13.8138   13.0097 C.1       1 DDD         0.6919 
   2876 C         -10.2302   12.4958   12.7607 C.3       1 DDD        -0.1200 
   2877 C          -9.5132   11.7228   11.6767 C.3       1 DDD         0.2050 
   2878 C         -10.3662   11.5438   10.4637 C.1       1 DDD         0.6919 
   2879 O          -9.1312   14.1058   14.1397 O.2       1 DDD        -0.4694 
   2880 O          -9.0182   10.4808   12.2297 O.3       1 DDD        -0.6830 
   2881 O         -10.7122   12.5478    9.8137 O.2       1 DDD        -0.4694 
   2882 O          -7.1182   16.9268    9.8607 Any       1 DDD        -0.4450 
   2883 O          -7.0722   22.9608    9.0087 O.co2     1 DDD        -0.8000 
   2884 C          -7.8272   21.7988    9.0767 C.2       1 DDD         0.7000 
   2885 C          -6.8742   20.5678    9.0247 C.3       1 DDD        -0.2200 
   2886 C          -7.5452   19.2468    9.1317 C.3       1 DDD         0.2050 
   2887 C          -6.9042   18.2828   10.1387 C.1       1 DDD         0.6919 
   2888 O          -9.1002   21.7478    9.0487 O.co2     1 DDD        -0.8000 
   2889 O          -7.5302   18.6588    7.8767 O.3       1 DDD        -0.6830 
   2890 O          -6.2662   18.6688   11.1367 O.2       1 DDD        -0.4694 
   2891 O          -3.9002   16.1328    7.0317 O.3       1 DDD        -0.2850 
   2892 O         -11.9402   16.6188    9.2667 Any       1 DDD        -0.4450 
   2893 O          -9.7872    6.5188    8.4277 Any       1 DDD        -0.4450 
   2894 O          -9.7832   17.0858    6.3217 O.co2     1 DDD        -0.8000 
   2895 C         -10.1932   18.1148    5.8767 C.2       1 DDD         0.7000 
   2896 C         -11.6402   18.4548    6.0277 C.3       1 DDD        -0.2200 
   2897 C         -12.4362   17.5168    7.0307 C.3       1 DDD         0.2050 
   2898 C         -11.8502   17.7438    8.4657 C.1       1 DDD         0.6919 
   2899 O          -9.6112   18.9338    5.2737 O.co2     1 DDD        -0.8000 
   2900 O         -13.8262   17.8378    7.0587 O.3       1 DDD        -0.6830 
   2901 O         -11.3132   18.8368    8.6957 O.2       1 DDD        -0.4694 
   2902 O          -4.5742   16.0848    2.3527 O.co2     1 DDD        -0.8000 
   2903 C          -4.1302   16.0228    3.4397 C.2       1 DDD         0.7000 
   2904 C          -5.1642   16.0048    4.6057 C.3       1 DDD        -0.2200 
   2905 C          -5.0392   17.2228    5.4497 C.2       1 DDD        -0.1150 
   2906 C          -4.3492   17.3178    6.7177 C.2       1 DDD         0.1338 
   2907 O          -2.9852   15.9938    3.6477 O.co2     1 DDD        -0.8000 
   2908 O          -4.4452   18.2268    7.5137 O.3       1 DDD        -0.0488 
   2909 C         -12.5982    5.4108   11.8707 C.2       1 DDD         0.7000 
   2910 C         -11.5452    4.5478   12.4577 C.3       1 DDD        -0.2200 
   2911 C         -11.1592    3.3668   11.6007 C.3       1 DDD         0.2050 
   2912 C         -12.2742    2.2508   11.6387 C.1       1 DDD         0.6919 
   2913 O         -12.6612    5.4638   10.7047 O.co2     1 DDD        -0.8000 
   2914 O          -9.9192    2.8698   12.0477 O.3       1 DDD        -0.6830 
   2915 O         -13.4082    2.4418   11.1887 O.2       1 DDD        -0.4694 
   2916 O         -17.2482    6.5398   12.7537 Any       1 DDD        -0.4450 
   2917 C         -17.0622    5.5058   11.9617 C.1       1 DDD         0.6919 
   2918 C         -17.1302    4.2108   12.8237 C.3       1 DDD        -0.1200 
   2919 C         -15.8032    3.7418   13.4447 C.3       1 DDD         0.2050 
   2920 C         -15.8912    2.3578   14.0877 C.1       1 DDD         0.6919 
   2921 O         -16.8602    5.5148   10.7367 O.2       1 DDD        -0.4694 
   2922 O         -15.2152    4.6918   14.4187 O.3       1 DDD        -0.6830 
   2923 O         -16.0652    2.2308   15.3037 O.2       1 DDD        -0.4694 
   2924 O          -4.9952    6.6338    7.7507 Any       1 DDD        -0.4450 
   2925 C          -5.2712    5.7788    8.7957 C.1       1 DDD         0.6919 
   2926 C          -4.6012    4.4128    8.6227 C.3       1 DDD        -0.1200 
   2927 C          -5.5792    3.3078    8.9697 C.3       1 DDD         0.2050 
   2928 C          -5.5462    2.1838    7.9627 C.1       1 DDD         0.6919 
   2929 O          -5.9242    6.0898    9.7437 O.2       1 DDD        -0.4694 
   2930 O          -5.2932    2.7768   10.3437 O.3       1 DDD        -0.6830 
   2931 O          -6.2622    2.1498    6.9837 O.2       1 DDD        -0.4694 
   2932 C           0.7528   16.0088    7.0947 C.3       1 DDD        -0.1200 
   2933 C           1.3738   16.7758    8.2947 C.3       1 DDD         0.1625 
   2934 C           2.6688   17.6258    7.9687 C.3       1 DDD        -0.1200 
   2935 C           3.1188   18.7048    8.9927 C.3       1 DDD         0.1700 
   2936 C           4.5998   19.2208    8.7147 C.3       1 DDD        -0.1200 
   2937 C           5.6458   18.2098    9.1467 C.3       1 DDD         0.1625 
   2938 C           6.9588   18.2378    8.3487 C.3       1 DDD        -0.1200 
   2939 C           7.8428   17.0268    8.7877 C.3       1 DDD         0.1625 
   2940 C           9.1648   16.9948    7.9627 C.3       1 DDD        -0.1200 
   2941 C          10.4268   17.2658    8.8677 C.3       1 DDD         0.1625 
   2942 C          11.7918   16.6388    8.4397 C.3       1 DDD        -0.1200 
   2943 C          12.8168   16.2538    9.5597 C.3       1 DDD         0.1625 
   2944 O           2.1228   19.6948    9.2997 O.3       1 DDD        -0.2850 
   2945 O           7.1978   15.7908    8.4497 Any       1 DDD        -0.4450 
   2946 O          12.1178   15.2918   10.4717 Any       1 DDD        -0.4450 
   2947 C           9.0578    8.8158    9.3397 C.3       1 DDD        -0.1200 
   2948 C           8.2108    7.6818    8.6297 C.3       1 DDD         0.1625 
   2949 C           6.6988    7.7428    8.7817 C.3       1 DDD        -0.1200 
   2950 C           5.8208    8.9938    8.4587 C.3       1 DDD         0.1625 
   2951 C           4.3248    8.6448    8.6067 C.3       1 DDD        -0.1200 
   2952 C           3.6588    7.7888    7.4837 C.3       1 DDD         0.1625 
   2953 C           2.1648    7.5578    7.5827 C.3       1 DDD        -0.1200 
   2954 C           1.2988    8.7508    7.8017 C.3       1 DDD         0.1625 
   2955 C          -0.1892    8.6628    7.7117 C.3       1 DDD        -0.1200 
   2956 C          -0.9702    8.0158    8.9097 C.3       1 DDD         0.2050 
   2957 C          -2.5092    7.8248    8.6697 C.3       1 DDD        -0.1200 
   2958 C          -3.3792    9.1138    8.4037 C.3       1 DDD         0.1625 
   2959 O           6.1388   10.0798    9.3167 Any       1 DDD        -0.4450 
   2960 O           1.7028    9.6358    6.7497 Any       1 DDD        -0.4450 
   2961 O          -3.1412    9.6748    7.0527 Any       1 DDD        -0.4450 
   2962 O          -1.0812   14.6218    6.3197 Any       1 DDD        -0.4450 
   2963 C          -1.3162   13.3028    6.4267 C.1       1 DDD         0.6919 
   2964 C          -2.3142   12.8518    5.3147 C.3       1 DDD        -0.1200 
   2965 C          -2.8032   11.3498    5.3877 C.3       1 DDD         0.2050 
   2966 C          -3.2822   10.9978    6.8467 C.1       1 DDD         0.6919 
   2967 O          -0.9012   12.5778    7.3147 O.2       1 DDD        -0.4694 
   2968 O          -3.8442   11.1568    4.4047 O.3       1 DDD        -0.6830 
   2969 O          -3.8482   11.7648    7.5977 O.2       1 DDD        -0.4694 
   2970 C           7.4578   14.7548    9.2197 C.1       1 DDD         0.6919 
   2971 C           6.2478   13.8568    9.3417 C.3       1 DDD        -0.1200 
   2972 C           6.4868   12.3998    9.8837 C.3       1 DDD         0.2050 
   2973 C           5.9788   11.3368    8.9027 C.1       1 DDD         0.6919 
   2974 O           8.4828   14.5518    9.8147 O.2       1 DDD        -0.4694 
   2975 O           5.9268   12.2288   11.1857 O.3       1 DDD        -0.6830 
   2976 O           5.3408   11.6288    7.9227 O.2       1 DDD        -0.4694 
   2977 C           1.8008   20.7848    8.5287 C.2       1 DDD         0.1338 
   2978 C           0.7978   21.6398    9.2027 C.2       1 DDD        -0.2300 
   2979 C           2.0748   11.6938    5.6917 C.2       1 DDD         0.2225 
   2980 C           1.7888   10.9928    6.8877 C.1       1 DDD         0.6919 
   2981 O           2.1978   20.9848    7.3987 O.3       1 DDD        -0.0488 
   2982 O           1.8328   11.1028    4.4867 Any       1 DDD        -0.5325 
   2983 O           1.6128   11.6128    7.9167 O.2       1 DDD        -0.4694 
   2984 O           5.9098   18.4928   10.5037 Any       1 DDD        -0.4450 
   2985 O           3.3068   19.2058   13.4587 O.co2     1 DDD        -0.8000 
   2986 C           4.0948   19.9348   13.0127 C.2       1 DDD         0.7000 
   2987 C           5.4928   19.5988   13.0017 C.3       1 DDD        -0.2200 
   2988 C           5.9708   18.1518   12.8647 C.3       1 DDD         0.2050 
   2989 C           5.5278   17.6568   11.4917 C.1       1 DDD         0.6919 
   2990 O           3.9088   20.9618   12.4497 O.co2     1 DDD        -0.8000 
   2991 O           7.3628   18.0308   12.9917 O.3       1 DDD        -0.6830 
   2992 O           4.8648   16.6458   11.3687 O.2       1 DDD        -0.4694 
   2993 C           4.4088    5.9508    6.2227 C.1       1 DDD         0.6919 
   2994 C           5.1458    4.6348    6.3547 C.3       1 DDD        -0.1200 
   2995 C           5.1738    3.8208    4.9647 C.3       1 DDD         0.2050 
   2996 C           5.2488    2.3008    5.2087 C.1       1 DDD         0.6919 
   2997 O           3.9528    6.3698    5.1337 O.2       1 DDD        -0.4694 
   2998 O           6.3738    4.2648    4.2847 O.3       1 DDD        -0.6830 
   2999 O           5.9748    1.6008    4.4617 O.2       1 DDD        -0.4694 
   3000 O          10.6438   18.6898    8.9987 Any       1 DDD        -0.4450 
   3001 O           4.2188    6.4908    7.4217 Any       1 DDD        -0.4450 
   3002 O          11.4338   22.7538   11.8787 O.co2     1 DDD        -0.8000 
   3003 C          11.7058   21.6308   11.5647 C.2       1 DDD         0.7000 
   3004 C          11.5658   21.3158   10.2067 C.3       1 DDD        -0.2200 
   3005 C          10.1398   20.9888    9.7787 C.3       1 DDD         0.2050 
   3006 C           9.9508   19.4448    9.9627 C.1       1 DDD         0.6919 
   3007 O          12.0078   20.7178   12.2177 O.co2     1 DDD        -0.8000 
   3008 O          10.1308   21.3368    8.3457 O.3       1 DDD        -0.6830 
   3009 O           9.2098   19.0228   10.8497 O.2       1 DDD        -0.4694 
   3010 C           1.0518    4.5138    4.6857 C.2       1 DDD         0.7000 
   3011 C           0.7818    4.1698    3.2917 C.3       1 DDD        -0.2200 
   3012 C          -0.6042    3.4468    3.0587 C.3       1 DDD         0.2050 
   3013 C          -0.5942    2.0048    3.4497 C.1       1 DDD         0.6919 
   3014 O           1.7258    3.8478    5.3607 O.co2     1 DDD        -0.8000 
   3015 O          -1.0322    3.7538    1.7367 O.3       1 DDD        -0.6830 
   3016 O          -0.7152    1.0998    2.5987 O.2       1 DDD        -0.4694 
   3017 C          13.2258   17.4448   10.4157 C.3       1 DDD        -0.1200 
   3018 C          14.2848   17.0868   11.4557 C.3       1 DDD         0.1625 
   3019 C          15.7008   16.9048   10.7937 C.3       1 DDD        -0.1200 
   3020 C          16.8998   16.4108   11.7127 C.3       1 DDD         0.2050 
   3021 C          18.1308   16.2778   10.8177 C.3       1 DDD        -0.1200 
   3022 C          19.5028   16.0508   11.3887 C.3       1 DDD         0.1625 
   3023 C          20.3898   15.4028   10.3347 C.3       1 DDD        -0.1200 
   3024 C          20.1148   13.8988    9.9987 C.3       1 DDD         0.1625 
   3025 C          20.4388   13.0658   11.1557 C.3       1 DDD        -0.2300 
   3026 C          24.8118   15.2268    8.1427 C.2       1 DDD         0.2225 
   3027 C          24.3228   14.1808    9.1657 C.3       1 DDD        -0.1200 
   3028 C          25.4228   13.1098    9.4257 C.3       1 DDD         0.1625 
   3029 O          20.8908   13.5598    8.8677 Any       1 DDD        -0.4450 
   3030 C          20.3368    8.0068   11.8527 C.3       1 DDD        -0.1200 
   3031 C          20.4338    8.3588   10.3737 C.3       1 DDD         0.1625 
   3032 C          19.2938    9.2298    9.7977 C.3       1 DDD        -0.1200 
   3033 C          19.3798    9.4508    8.2737 C.3       1 DDD         0.1625 
   3034 C          18.1598   10.0438    7.4077 C.3       1 DDD        -0.1200 
   3035 C          17.2258    8.9188    6.8617 C.3       1 DDD         0.1625 
   3036 C          16.4198    8.0998    7.9317 C.3       1 DDD        -0.1200 
   3037 C          15.3078    8.7488    8.7157 C.3       1 DDD         0.1625 
   3038 C          13.9578    9.0368    8.0267 C.3       1 DDD        -0.1200 
   3039 C          12.8178    8.2188    8.6177 C.3       1 DDD         0.1625 
   3040 C          11.4118    8.7418    8.2837 C.3       1 DDD        -0.1200 
   3041 C          10.6018    8.6458    9.5597 C.3       1 DDD         0.1625 
   3042 O          20.4868   10.3948    8.1727 Any       1 DDD        -0.4450 
   3043 O          15.9078    9.8128    9.4327 Any       1 DDD        -0.4450 
   3044 O          11.0268    9.6138   10.5667 Any       1 DDD        -0.4450 
   3045 C          12.3688   13.9978   10.6107 C.1       1 DDD         0.6919 
   3046 C          11.2438   13.3188   11.4877 C.3       1 DDD        -0.1200 
   3047 C          11.4698   11.7728   11.6907 C.3       1 DDD         0.2050 
   3048 C          10.8568   10.9888   10.5277 C.1       1 DDD         0.6919 
   3049 O          13.3488   13.3808   10.2067 O.2       1 DDD        -0.4694 
   3050 O          10.8638   11.2298   12.8417 O.3       1 DDD        -0.6830 
   3051 O          10.2118   11.5808    9.6377 O.2       1 DDD        -0.4694 
   3052 C          20.3208   13.3788    7.6357 C.1       1 DDD         0.6919 
   3053 C          21.2098   12.8928    6.5787 C.3       1 DDD        -0.1200 
   3054 C          21.9548   11.6028    6.7727 C.3       1 DDD         0.2050 
   3055 C          21.1198   10.3538    6.9727 C.1       1 DDD         0.6919 
   3056 O          19.1578   13.6368    7.3317 O.2       1 DDD        -0.4694 
   3057 O          22.6768   11.5278    5.5557 O.3       1 DDD        -0.6830 
   3058 O          21.1158    9.4288    6.1767 O.2       1 DDD        -0.4694 
   3059 C          15.9188   10.2438   13.4207 C.2       1 DDD         0.7000 
   3060 C          16.8108   10.9388   12.5497 C.3       1 DDD        -0.2200 
   3061 C          16.1288   11.4088   11.2577 C.3       1 DDD         0.2050 
   3062 C          15.3158   10.3468   10.5057 C.1       1 DDD         0.6919 
   3063 O          15.3318   10.9698   14.1407 O.co2     1 DDD        -0.8000 
   3064 O          16.9778   12.1158   10.3957 O.3       1 DDD        -0.6830 
   3065 O          14.2478    9.9988   10.8807 O.2       1 DDD        -0.4694 
   3066 O          20.0398   17.3638   11.6767 Any       1 DDD        -0.4450 
   3067 C          17.6218    7.3378    5.0847 C.1       1 DDD         0.6919 
   3068 C          18.7678    6.3888    4.6087 C.3       1 DDD        -0.1200 
   3069 C          18.3558    5.0008    3.9487 C.3       1 DDD         0.2050 
   3070 C          17.6608    4.1158    5.0457 C.1       1 DDD         0.6919 
   3071 O          16.4858    7.4498    4.5347 O.2       1 DDD        -0.4694 
   3072 O          19.4068    4.2538    3.3337 O.3       1 DDD        -0.6830 
   3073 O          16.9598    4.5428    5.9917 O.2       1 DDD        -0.4694 
   3074 O          25.2798   16.4088    8.6667 O.2       1 DDD        -0.4450 
   3075 O          14.3478   17.8698   12.5307 Any       1 DDD        -0.4450 
   3076 O          18.0278    7.9908    6.1797 Any       1 DDD        -0.4450 
   3077 O          17.0498   21.3048   14.8017 O.co2     1 DDD        -0.8000 
   3078 C          16.3728   21.6868   13.9027 C.2       1 DDD         0.7000 
   3079 C          14.9318   21.3268   14.0107 C.3       1 DDD        -0.2200 
   3080 C          14.7238   19.7978   14.0187 C.3       1 DDD         0.2050 
   3081 C          14.7128   19.1838   12.6107 C.1       1 DDD         0.6919 
   3082 O          16.7798   22.2998   12.9787 O.co2     1 DDD        -0.8000 
   3083 O          13.5278   19.5478   14.6867 O.3       1 DDD        -0.6830 
   3084 O          14.9288   19.9038   11.6397 O.2       1 DDD        -0.4694 
   3085 O          22.0858   17.9538    9.0317 O.co2     1 DDD        -0.8000 
   3086 C          22.9518   18.3688    9.7087 C.2       1 DDD         0.7000 
   3087 C          23.8748   19.2838    9.0317 C.3       1 DDD        -0.2200 
   3088 C          25.3288   18.8138    8.7927 C.3       1 DDD         0.2050 
   3089 C          25.3668   17.5288    7.9007 C.1       1 DDD         0.6919 
   3090 O          23.1188   18.1058   10.8497 O.co2     1 DDD        -0.8000 
   3091 O          26.0068   19.8678    8.1237 O.3       1 DDD        -0.6830 
   3092 O          25.3358   17.5798    6.6647 O.2       1 DDD        -0.4694 
   3093 O          12.9318    6.9478    8.0417 Any       1 DDD        -0.4450 
   3094 C          12.6958    5.8718    8.7617 C.1       1 DDD         0.6919 
   3095 C          13.3138    4.6168    8.0777 C.3       1 DDD        -0.1200 
   3096 C          14.4278    3.8248    8.8887 C.3       1 DDD         0.2050 
   3097 C          14.2638    2.2858    8.9567 C.1       1 DDD         0.6919 
   3098 O          12.1588    5.8098    9.8947 O.2       1 DDD        -0.4694 
   3099 O          15.7878    4.1698    8.5507 O.3       1 DDD        -0.6830 
   3100 O          14.6048    1.5828    9.9077 O.2       1 DDD        -0.4694 
   3101 O           8.5548    6.3478    8.8957 Any       1 DDD        -0.4450 
   3102 O          20.6438    7.1288    9.6447 Any       1 DDD        -0.4450 
   3103 C          26.6108   13.8178   10.1467 C.3       1 DDD        -0.1800 
   3104 C          19.9808    8.6588   14.2617 C.3       1 DDD        -0.1800 
   3105 C          20.4888    9.1458   12.8767 C.3       1 DDD         0.1625 
   3106 O          21.9078    9.4888   12.8667 Any       1 DDD        -0.4450 
   3107 O          24.9838   11.9928   10.1017 Any       1 DDD        -0.4450 
   3108 C          24.4058   12.0218   11.3367 C.1       1 DDD         0.6919 
   3109 C          24.2958   10.6418   12.0087 C.3       1 DDD        -0.1200 
   3110 C          23.7908   10.6698   13.4597 C.3       1 DDD         0.2050 
   3111 C          22.3348   10.6528   13.4947 C.1       1 DDD         0.6919 
   3112 O          24.0858   13.0518   11.8757 O.2       1 DDD        -0.4694 
   3113 O          24.3818    9.5518   14.1657 O.3       1 DDD        -0.6830 
   3114 O          21.6578   11.5248   14.0217 O.2       1 DDD        -0.4694 
   3115 O           1.6768   16.0028    9.4277 Any       1 DDD        -0.4450 
   3116 C         -26.3172   -1.6022   14.4077 C.3       1 DDD         0.1025 
   3117 C         -25.6742   -1.7332   12.9827 C.3       1 DDD        -0.1200 
   3118 C         -24.6272   -0.6262   12.6527 C.3       1 DDD         0.1625 
   3119 C         -23.5322   -1.0382   11.5797 C.3       1 DDD        -0.1200 
   3120 C         -22.4952   -2.0102   12.0407 C.3       1 DDD         0.1625 
   3121 C         -21.8432   -1.7572   13.4837 C.3       1 DDD        -0.1200 
   3122 C         -20.9562   -0.4422   13.5447 C.3       1 DDD         0.1625 
   3123 C         -20.1092   -0.4792   14.8297 C.3       1 DDD        -0.1200 
   3124 C         -18.6262   -0.8162   14.5257 C.3       1 DDD         0.2050 
   3125 C         -17.9142    0.1578   13.5467 C.3       1 DDD        -0.1200 
   3126 C         -16.4042    0.1268   13.4797 C.3       1 DDD         0.1625 
   3127 C         -15.7942   -0.9752   12.5717 C.3       1 DDD        -0.1200 
   3128 C         -14.4912   -1.4732   13.1447 C.3       1 DDD         0.1625 
   3129 O         -23.0722   -3.3162   12.1247 Any       1 DDD        -0.4450 
   3130 O         -13.9892   -2.5662   12.2837 Any       1 DDD        -0.4450 
   3131 C         -14.3452  -10.4532   10.0617 C.3       1 DDD        -0.1200 
   3132 C         -15.7552   -9.8612   10.0177 C.3       1 DDD         0.1625 
   3133 C         -16.6692  -10.0462   11.2327 C.3       1 DDD        -0.1200 
   3134 C         -18.1222   -9.4212   11.1547 C.3       1 DDD         0.1625 
   3135 C         -19.1842  -10.4282   10.5997 C.3       1 DDD        -0.1200 
   3136 C         -20.6642  -10.1722   10.8937 C.3       1 DDD         0.1625 
   3137 C         -21.0172  -10.2942   12.3497 C.3       1 DDD        -0.1200 
   3138 C         -22.4402   -9.7862   12.7667 C.3       1 DDD         0.1625 
   3139 C         -23.5772  -10.5712   12.0887 C.3       1 DDD        -0.1200 
   3140 C         -24.9152  -10.5542   12.8587 C.3       1 DDD         0.1625 
   3141 C         -25.6622   -9.1882   12.6597 C.3       1 DDD        -0.1200 
   3142 C         -26.3252   -8.6512   13.9057 C.3       1 DDD         0.1025 
   3143 O         -18.3992   -8.3062   10.3567 Any       1 DDD        -0.4450 
   3144 O         -22.4812   -8.3742   12.4827 Any       1 DDD        -0.4450 
   3145 O         -26.9892   -7.4152   13.6557 Any       1 DDD        -0.4450 
   3146 O         -27.3392   -2.5722   14.5407 Any       1 DDD        -0.4450 
   3147 C         -27.1332   -3.9122   14.5847 C.1       1 DDD         0.6919 
   3148 C         -28.3342   -4.6952   14.9197 C.3       1 DDD        -0.1200 
   3149 C         -28.7152   -5.7542   13.8577 C.3       1 DDD         0.2050 
   3150 C         -28.1762   -7.1872   14.2217 C.1       1 DDD         0.6919 
   3151 O         -26.0772   -4.4942   14.2497 O.2       1 DDD        -0.4694 
   3152 O         -30.1262   -5.7952   13.9117 O.3       1 DDD        -0.6830 
   3153 O         -28.7132   -7.9312   15.0627 O.2       1 DDD        -0.4694 
   3154 C         -18.7732   -3.9712   11.1627 C.2       1 DDD         0.7000 
   3155 C         -18.0212   -4.5232   10.0277 C.3       1 DDD        -0.2200 
   3156 C         -18.5082   -5.9582    9.6567 C.3       1 DDD         0.2050 
   3157 C         -18.1692   -6.9702   10.7837 C.1       1 DDD         0.6919 
   3158 O         -18.2292   -3.6992   12.1747 O.co2     1 DDD        -0.8000 
   3159 O         -18.1202   -6.3992    8.4177 O.3       1 DDD        -0.6830 
   3160 O         -17.6012   -6.6812   11.8127 O.2       1 DDD        -0.4694 
   3161 C         -22.8972   -4.1902   11.1127 C.1       1 DDD         0.6919 
   3162 C         -23.0202   -5.6722   11.6317 C.3       1 DDD        -0.1200 
   3163 C         -22.0872   -6.0182   12.8017 C.3       1 DDD         0.2050 
   3164 C         -22.5582   -7.4082   13.3747 C.1       1 DDD         0.6919 
   3165 O         -22.8092   -3.8192    9.9287 O.2       1 DDD        -0.4694 
   3166 O         -20.7022   -5.9122   12.5337 O.3       1 DDD        -0.6830 
   3167 O         -22.8992   -7.5362   14.5347 O.2       1 DDD        -0.4694 
   3168 O         -21.8532    0.7118   13.6107 Any       1 DDD        -0.4450 
   3169 O         -15.8612    1.4068   13.1847 Any       1 DDD        -0.4450 
   3170 O         -25.1392    0.6468   12.3177 Any       1 DDD        -0.4450 
   3171 O         -21.2672  -11.2422   10.1287 Any       1 DDD        -0.4450 
   3172 O         -25.7892  -11.6542   12.6857 Any       1 DDD        -0.4450 
   3173 O         -25.9182  -16.1362   10.9257 Any       1 DDD        -0.4450 
   3174 C         -25.4722  -12.7612   13.2607 C.1       1 DDD         0.6919 
   3175 C         -26.4302  -13.8862   12.8567 C.3       1 DDD        -0.1200 
   3176 C         -26.9032  -13.8772   11.3737 C.3       1 DDD         0.2050 
   3177 C         -26.9342  -15.2952   10.7317 C.1       1 DDD         0.6919 
   3178 O         -24.5462  -12.9112   14.0477 O.2       1 DDD        -0.4694 
   3179 O         -28.2362  -13.3242   11.3147 O.3       1 DDD        -0.6830 
   3180 O         -27.8982  -15.6102   10.0027 O.2       1 DDD        -0.4694 
   3181 C         -13.3512   -0.4682   13.3027 C.3       1 DDD        -0.1200 
   3182 C         -12.5102   -0.2082   11.9897 C.3       1 DDD         0.1625 
   3183 C         -11.3032   -1.2152   11.9187 C.3       1 DDD        -0.1200 
   3184 C         -10.7362   -1.4462   10.4737 C.3       1 DDD         0.1625 
   3185 C         -10.3412   -0.1062    9.8047 C.3       1 DDD        -0.1200 
   3186 C          -9.4862   -0.1182    8.4547 C.3       1 DDD         0.1625 
   3187 C          -8.0982   -0.7302    8.6397 C.3       1 DDD        -0.1200 
   3188 C          -7.1652   -0.8022    7.4157 C.3       1 DDD         0.1625 
   3189 C          -5.6402   -0.8652    7.9157 C.3       1 DDD        -0.1200 
   3190 C          -4.5712    0.0738    7.4917 C.3       1 DDD         0.1625 
   3191 C          -4.3722    0.1068    5.9557 C.3       1 DDD        -0.1200 
   3192 C          -3.1632    0.7888    5.3797 C.3       1 DDD         0.2050 
   3193 O         -11.7322   -2.0552    9.6967 Any       1 DDD        -0.4450 
   3194 O          -7.3192   -2.0292    6.6797 Any       1 DDD        -0.4450 
   3195 C          -1.8262   -6.8232    3.7657 C.3       1 DDD        -0.1200 
   3196 C          -3.2752   -7.4402    3.9227 C.3       1 DDD         0.1625 
   3197 C          -3.9982   -6.7142    4.9617 C.3       1 DDD        -0.1200 
   3198 C          -5.5352   -6.8752    4.8667 C.3       1 DDD         0.1625 
   3199 C          -6.0412   -7.8042    5.9867 C.3       1 DDD        -0.1200 
   3200 C          -7.4042   -8.3832    5.8257 C.3       1 DDD         0.1625 
   3201 C          -7.9162   -9.1632    7.0647 C.3       1 DDD        -0.1200 
   3202 C          -8.4202   -8.3522    8.2457 C.3       1 DDD         0.1625 
   3203 C          -9.3712   -9.2112    9.1617 C.3       1 DDD        -0.1200 
   3204 C         -10.8842   -9.2662    8.8607 C.3       1 DDD         0.1625 
   3205 C         -11.8022  -10.0302    9.9617 C.3       1 DDD        -0.1200 
   3206 C         -13.2382   -9.4092    9.8837 C.3       1 DDD         0.1625 
   3207 O          -6.1292   -5.6232    4.9167 Any       1 DDD        -0.4450 
   3208 O          -9.1502   -7.2562    7.7607 Any       1 DDD        -0.4450 
   3209 O         -13.3872   -8.3892   10.8747 Any       1 DDD        -0.4450 
   3210 C         -14.4462   -3.8042   12.4507 C.1       1 DDD         0.6919 
   3211 C         -13.8792   -4.7212   11.4397 C.3       1 DDD        -0.1200 
   3212 C         -13.9032   -6.2652   11.8097 C.3       1 DDD         0.2050 
   3213 C         -13.6852   -7.1732   10.5587 C.1       1 DDD         0.6919 
   3214 O         -15.2022   -4.1732   13.3277 O.2       1 DDD        -0.4694 
   3215 O         -12.8382   -6.4362   12.7617 O.3       1 DDD        -0.6830 
   3216 O         -13.6502   -6.7342    9.4357 O.2       1 DDD        -0.4694 
   3217 C          -8.1992   -2.1772    5.6177 C.1       1 DDD         0.6919 
   3218 C          -8.0542   -3.4582    4.7467 C.3       1 DDD        -0.1200 
   3219 C          -6.6712   -3.4522    3.9667 C.3       1 DDD         0.2050 
   3220 C          -6.3152   -4.9222    3.7587 C.1       1 DDD         0.6919 
   3221 O          -9.0322   -1.3272    5.2967 O.2       1 DDD        -0.4694 
   3222 O          -6.6462   -2.7252    2.7627 O.3       1 DDD        -0.6830 
   3223 O          -6.1132   -5.3172    2.6197 O.2       1 DDD        -0.4694 
   3224 C         -11.6512   -3.1652    8.9367 C.1       1 DDD         0.6919 
   3225 C         -10.3272   -3.8192    8.7977 C.3       1 DDD        -0.1200 
   3226 C         -10.3802   -5.1742    7.9717 C.3       1 DDD         0.2050 
   3227 C          -9.3822   -6.2172    8.5727 C.1       1 DDD         0.6919 
   3228 O         -12.6132   -3.5662    8.2817 O.2       1 DDD        -0.4694 
   3229 O         -10.2382   -4.9142    6.5697 O.3       1 DDD        -0.6830 
   3230 O          -8.9602   -6.1422    9.7237 O.2       1 DDD        -0.4694 
   3231 O          -9.3242    1.2898    8.0657 Any       1 DDD        -0.4450 
   3232 O          -4.6492    1.2558    8.2877 Any       1 DDD        -0.4450 
   3233 O         -11.8582    1.0368   12.2077 Any       1 DDD        -0.4450 
   3234 O          -7.2782   -9.3792    4.8187 Any       1 DDD        -0.4450 
   3235 O         -11.1652   -9.5252    7.5017 Any       1 DDD        -0.4450 
   3236 O         -13.0662  -13.4502    5.2117 Any       1 DDD        -0.4450 
   3237 C         -11.2282  -10.7802    6.9027 C.1       1 DDD         0.6919 
   3238 C         -11.8252  -10.6372    5.4547 C.3       1 DDD        -0.1200 
   3239 C         -13.2892  -11.1202    5.2577 C.3       1 DDD         0.2050 
   3240 C         -13.5202  -12.4902    5.9527 C.1       1 DDD         0.6919 
   3241 O         -10.7772  -11.8052    7.2607 O.2       1 DDD        -0.4694 
   3242 O         -14.2152  -10.1382    5.8467 O.3       1 DDD        -0.6830 
   3243 O         -14.1972  -12.6352    7.0057 O.2       1 DDD        -0.4694 
   3244 O         -16.3582  -10.0822    8.6967 Any       1 DDD        -0.4450 
   3245 O         -17.5242  -13.9912    6.3997 Any       1 DDD        -0.4450 
   3246 C         -16.9212  -11.1612    8.2357 C.1       1 DDD         0.6919 
   3247 C         -17.2072  -11.1282    6.7387 C.3       1 DDD        -0.1200 
   3248 C         -18.4992  -11.7722    6.1207 C.3       1 DDD         0.2050 
   3249 C         -18.6802  -13.2702    6.4807 C.1       1 DDD         0.6919 
   3250 O         -17.0682  -12.1502    8.9397 O.2       1 DDD        -0.4694 
   3251 O         -19.6572  -11.0202    6.5147 O.3       1 DDD        -0.6830 
   3252 O         -19.7382  -13.7232    6.8157 O.2       1 DDD        -0.4694 
   3253 O          -3.2042   -8.7992    4.2007 Any       1 DDD        -0.4450 
   3254 O          -3.7312  -12.3542    4.4327 Any       1 DDD        -0.4450 
   3255 C          -3.6542   -9.5212    3.3727 C.1       1 DDD         0.6919 
   3256 C          -2.7532  -10.4352    2.6107 C.3       1 DDD        -0.1200 
   3257 C          -3.4242  -11.7162    2.0737 C.3       1 DDD         0.2050 
   3258 C          -3.6692  -12.8352    3.0957 C.1       1 DDD         0.6919 
   3259 O          -4.7492   -9.6112    3.0397 O.2       1 DDD        -0.4694 
   3260 O          -2.7072  -12.2822    1.0277 O.3       1 DDD        -0.6830 
   3261 O          -3.7472  -14.0122    2.7597 O.2       1 DDD        -0.4694 
   3262 C          -1.9202    0.5418    6.1687 C.3       1 DDD        -0.1200 
   3263 C          -0.6112    0.5338    5.3117 C.3       1 DDD         0.1625 
   3264 C           0.6038    0.1808    6.1837 C.3       1 DDD        -0.1200 
   3265 C           2.0758    0.3628    5.6977 C.3       1 DDD         0.1625 
   3266 C           3.0928    0.0538    6.8837 C.3       1 DDD        -0.1200 
   3267 C           4.5608    0.5548    6.5737 C.3       1 DDD         0.1625 
   3268 C           5.3778    0.5598    7.8617 C.3       1 DDD        -0.1200 
   3269 C           6.4358   -0.6452    8.0327 C.3       1 DDD         0.1625 
   3270 C           7.6878   -0.6022    7.1907 C.3       1 DDD        -0.1200 
   3271 C           8.8858    0.1988    7.8387 C.3       1 DDD         0.1625 
   3272 C           9.8128   -0.6482    8.7617 C.3       1 DDD        -0.1200 
   3273 C          11.2428   -0.0762    9.0417 C.3       1 DDD         0.2050 
   3274 O           2.2698   -0.6522    4.6827 Any       1 DDD        -0.4450 
   3275 O           5.9598   -1.9792    7.9637 Any       1 DDD        -0.4450 
   3276 C           9.7428   -5.0342    7.5737 C.3       1 DDD        -0.1200 
   3277 C           9.4558   -6.5272    7.1857 C.3       1 DDD         0.1625 
   3278 C           8.3918   -6.7222    6.0947 C.3       1 DDD        -0.1200 
   3279 C           6.8468   -6.7732    6.4327 C.3       1 DDD         0.1625 
   3280 C           5.8818   -6.4602    5.2197 C.3       1 DDD        -0.1200 
   3281 C           5.5348   -7.5962    4.2187 C.3       1 DDD         0.1625 
   3282 C           4.7918   -7.0302    2.9807 C.3       1 DDD        -0.1200 
   3283 C           3.5018   -6.2552    3.3287 C.3       1 DDD         0.1625 
   3284 C           2.3208   -6.6332    2.3997 C.3       1 DDD        -0.1200 
   3285 C           1.0158   -5.9532    2.6567 C.3       1 DDD         0.2050 
   3286 C          -0.2002   -6.5942    1.8217 C.3       1 DDD        -0.1200 
   3287 C          -1.6422   -6.2752    2.3247 C.3       1 DDD         0.1625 
   3288 O           6.6088   -5.7662    7.3947 Any       1 DDD        -0.4450 
   3289 O           3.7788   -4.9252    3.0097 Any       1 DDD        -0.4450 
   3290 O          -2.0402   -4.8862    2.4207 Any       1 DDD        -0.4450 
   3291 C          -0.6382   -1.9982    0.2867 C.2       1 DDD         0.7000 
   3292 C          -1.4522   -2.1642    1.5887 C.3       1 DDD        -0.2200 
   3293 C          -2.8062   -2.8702    1.3617 C.3       1 DDD         0.2050 
   3294 C          -2.5102   -4.3502    1.2897 C.1       1 DDD         0.6919 
   3295 O           0.5178   -1.8602    0.5407 O.co2     1 DDD        -0.8000 
   3296 O          -3.7522   -2.5612    2.3947 O.3       1 DDD        -0.6830 
   3297 O          -2.6562   -4.9592    0.2227 O.2       1 DDD        -0.4694 
   3298 C           5.1288   -2.3912    8.9537 C.1       1 DDD         0.6919 
   3299 C           4.8998   -3.8902    9.0177 C.3       1 DDD        -0.1200 
   3300 C           6.1358   -4.7002    9.4267 C.3       1 DDD         0.2050 
   3301 C           6.3248   -6.0162    8.6147 C.1       1 DDD         0.6919 
   3302 O           4.6158   -1.7222    9.8747 O.2       1 DDD        -0.4694 
   3303 O           6.0698   -4.9592   10.7947 O.3       1 DDD        -0.6830 
   3304 O           6.0998   -7.1552    9.0587 O.2       1 DDD        -0.4694 
   3305 C           2.9478   -0.4472    3.5527 C.1       1 DDD         0.6919 
   3306 C           2.9558   -1.7002    2.7047 C.3       1 DDD        -0.1200 
   3307 C           4.1268   -2.5822    3.1507 C.3       1 DDD         0.2050 
   3308 C           3.6678   -3.8922    3.8827 C.1       1 DDD         0.6919 
   3309 O           3.4628    0.6058    3.1887 O.2       1 DDD        -0.4694 
   3310 O           5.0168   -2.8292    2.0157 O.3       1 DDD        -0.6830 
   3311 O           3.3008   -3.8562    5.0067 O.2       1 DDD        -0.4694 
   3312 O           4.4938    1.9048    6.1667 Any       1 DDD        -0.4450 
   3313 O           6.3518  -12.3082    7.5907 Any       1 DDD        -0.4450 
   3314 C           6.5028   -9.4942    3.5127 C.1       1 DDD         0.6919 
   3315 C           6.2178  -10.6732    4.4437 C.3       1 DDD        -0.1200 
   3316 C           6.5888  -10.5222    5.9717 C.3       1 DDD         0.2050 
   3317 C           6.9878  -11.9512    6.4677 C.1       1 DDD         0.6919 
   3318 O           6.5248   -9.9392    2.1957 O.2       1 DDD        -0.4694 
   3319 O           5.4728  -10.0552    6.6967 O.3       1 DDD        -0.6830 
   3320 O           7.8248  -12.7152    5.9297 O.2       1 DDD        -0.4694 
   3321 O           8.4658    1.3628    8.5497 Any       1 DDD        -0.4450 
   3322 O           6.6738   -8.2862    3.7997 Any       1 DDD        -0.4450 
   3323 O           1.5438  -11.6932    5.5247 Any       1 DDD        -0.4450 
   3324 C           2.8968  -10.9582    1.3317 C.2       1 DDD         0.7000 
   3325 C           1.6688  -10.5292    2.0477 C.3       1 DDD        -0.2200 
   3326 C           1.8978  -10.4082    3.5137 C.3       1 DDD         0.2050 
   3327 C           1.8308  -11.7692    4.2317 C.1       1 DDD         0.6919 
   3328 O           3.8538  -10.2292    1.4287 O.co2     1 DDD        -0.8000 
   3329 O           0.9218   -9.5532    4.0307 O.3       1 DDD        -0.6830 
   3330 O           1.9828  -12.7962    3.5717 O.2       1 DDD        -0.4694 
   3331 C          11.9588    0.1118    7.6697 C.3       1 DDD        -0.1200 
   3332 C          13.5318    0.4278    7.6947 C.3       1 DDD         0.1625 
   3333 C          14.3438   -0.0672    6.4537 C.3       1 DDD        -0.1200 
   3334 C          15.8218    0.0938    6.3877 C.3       1 DDD         0.1625 
   3335 C          16.2588    1.6068    6.1117 C.3       1 DDD        -0.1200 
   3336 C          17.7668    1.7478    5.7627 C.3       1 DDD         0.1625 
   3337 C          18.6988    1.9908    6.9327 C.3       1 DDD        -0.1200 
   3338 C          20.1748    1.4648    6.8787 C.3       1 DDD         0.1625 
   3339 C          21.1878    2.4798    6.2307 C.3       1 DDD        -0.1200 
   3340 C          22.7548    2.3488    6.3077 C.3       1 DDD         0.1625 
   3341 C          23.3418    1.3798    5.3027 C.3       1 DDD        -0.1200 
   3342 C          24.8468    1.1808    5.6037 C.3       1 DDD         0.1625 
   3343 O          16.4798   -0.2342    7.5817 Any       1 DDD        -0.4450 
   3344 O          20.2398    0.2558    6.0937 Any       1 DDD        -0.4450 
   3345 C          24.0358   -4.0172    9.2977 C.3       1 DDD        -0.1200 
   3346 C          23.1588   -4.9212   10.1217 C.3       1 DDD         0.1625 
   3347 C          21.6478   -4.8022    9.8667 C.3       1 DDD        -0.1200 
   3348 C          21.1238   -5.0032    8.4417 C.3       1 DDD         0.1625 
   3349 C          19.5558   -4.9922    8.2607 C.3       1 DDD        -0.1200 
   3350 C          18.8078   -6.2172    8.8107 C.3       1 DDD         0.1625 
   3351 C          17.3808   -6.3202    8.2477 C.3       1 DDD        -0.1200 
   3352 C          16.1238   -5.6642    8.9357 C.3       1 DDD         0.1625 
   3353 C          14.8388   -5.8522    8.1177 C.3       1 DDD        -0.1200 
   3354 C          13.4858   -5.4042    8.7587 C.3       1 DDD         0.1625 
   3355 C          12.1658   -5.6612    7.9547 C.3       1 DDD        -0.1200 
   3356 C          10.9238   -4.8652    8.4417 C.3       1 DDD         0.1625 
   3357 O          21.5628   -3.9282    7.6387 Any       1 DDD        -0.4450 
   3358 O          16.3558   -4.2292    8.9977 Any       1 DDD        -0.4450 
   3359 O          10.5138   -5.2362    9.7277 Any       1 DDD        -0.4450 
   3360 C           9.2708   -2.5402   13.0597 C.2       1 DDD         0.7000 
   3361 C           8.6508   -3.5422   12.1627 C.3       1 DDD        -0.2200 
   3362 C           9.5348   -4.7212   11.8507 C.3       1 DDD         0.2050 
   3363 C          10.5288   -4.3792   10.7157 C.1       1 DDD         0.6919 
   3364 O           9.4098   -2.7072   14.2157 O.co2     1 DDD        -0.8000 
   3365 O           8.7538   -5.7812   11.4817 O.3       1 DDD        -0.6830 
   3366 O          11.1608   -3.3072   10.7057 O.2       1 DDD        -0.4694 
   3367 C          20.6858   -0.9412    6.4757 C.1       1 DDD         0.6919 
   3368 C          21.0328   -1.9372    5.3897 C.3       1 DDD        -0.1200 
   3369 C          22.2928   -2.7822    5.5877 C.3       1 DDD         0.2050 
   3370 C          21.9718   -4.0792    6.3727 C.1       1 DDD         0.6919 
   3371 O          20.8698   -1.1322    7.6797 O.2       1 DDD        -0.4694 
   3372 O          22.8548   -3.0772    4.2687 O.3       1 DDD        -0.6830 
   3373 O          21.9768   -5.1282    5.8037 O.2       1 DDD        -0.4694 
   3374 C          17.0238   -1.4432    7.7597 C.1       1 DDD         0.6919 
   3375 C          17.6648   -1.5802    9.1667 C.3       1 DDD        -0.1200 
   3376 C          16.5938   -2.0952   10.1017 C.3       1 DDD         0.2050 
   3377 C          16.5298   -3.6782   10.1597 C.1       1 DDD         0.6919 
   3378 O          17.0568   -2.3402    6.8947 O.2       1 DDD        -0.4694 
   3379 O          16.9358   -1.5772   11.3997 O.3       1 DDD        -0.6830 
   3380 O          16.5428   -4.2912   11.2277 O.2       1 DDD        -0.4694 
   3381 O          18.0168    2.8298    4.8177 Any       1 DDD        -0.4450 
   3382 C          18.5858   -7.5022   10.9087 C.1       1 DDD         0.6919 
   3383 C          18.6188   -7.3312   12.3917 C.3       1 DDD        -0.1200 
   3384 C          18.6918   -8.6072   13.2047 C.3       1 DDD         0.1050 
   3385 C          19.9988   -8.5942   13.9207 C.2       1 DDD         0.7000 
   3386 O          18.3808   -8.6042   10.3547 O.2       1 DDD        -0.4694 
   3387 O          17.6518   -8.6682   14.0787 O.3       1 DDD        -0.6830 
   3388 O          21.0358   -8.7632   13.0917 O.co2     1 DDD        -0.8000 
   3389 O          23.2668    3.6368    6.2207 Any       1 DDD        -0.4450 
   3390 O          13.7148    1.8428    7.8317 Any       1 DDD        -0.4450 
   3391 O          18.9048   -6.3132   10.2567 Any       1 DDD        -0.4450 
   3392 O          13.4388   -5.8422   10.0927 Any       1 DDD        -0.4450 
   3393 O          14.9848   -9.9732   11.2587 Any       1 DDD        -0.4450 
   3394 C          13.3488   -7.1402   10.3257 C.1       1 DDD         0.6919 
   3395 C          13.4978   -7.3202   11.8647 C.3       1 DDD        -0.1200 
   3396 C          14.8528   -7.8432   12.2827 C.3       1 DDD         0.2050 
   3397 C          14.8938   -9.3652   12.4327 C.1       1 DDD         0.6919 
   3398 O          13.2818   -8.0882    9.5687 O.2       1 DDD        -0.4694 
   3399 O          15.2758   -7.2992   13.5837 O.3       1 DDD        -0.6830 
   3400 O          14.7418   -9.9162   13.5147 O.2       1 DDD        -0.4694 
   3401 O           9.2398   -7.3102    8.3877 Any       1 DDD        -0.4450 
   3402 O          23.5658   -6.2832    9.8387 Any       1 DDD        -0.4450 
   3403 C          25.4878    0.1128    4.7957 C.3       1 DDD        -0.1800 
   3404 C          26.5758   -4.6632    9.5837 C.3       1 DDD        -0.1800 
   3405 C          25.4858   -3.6192    9.8547 C.3       1 DDD         0.1625 
   3406 O          25.9138   -2.3462    9.3557 Any       1 DDD        -0.4450 
   3407 O          25.4088    1.0508    6.8907 Any       1 DDD        -0.4450 
   3408 C          24.7958    0.2838    7.7947 C.1       1 DDD         0.6919 
   3409 C          25.3868    0.4178    9.1837 C.3       1 DDD        -0.1200 
   3410 C          26.8108   -0.1052    9.1467 C.3       1 DDD         0.2050 
   3411 C          26.9098   -1.5372    9.7887 C.1       1 DDD         0.6919 
   3412 O          23.8188   -0.4402    7.6327 O.2       1 DDD        -0.4694 
   3413 O          27.7028    0.7098    9.8897 O.3       1 DDD        -0.6830 
   3414 O          27.8878   -1.8432   10.5047 O.2       1 DDD        -0.4694 
   3415 O          -0.4442    1.7968    4.7847 Any       1 DDD        -0.4450 
   3416 C         -17.8962  -15.5092    8.2817 C.3       1 DDD        -0.1200 
   3417 C         -19.2892  -16.0752    8.6937 C.3       1 DDD         0.1625 
   3418 C         -19.8272  -15.5772   10.0677 C.3       1 DDD        -0.1200 
   3419 C         -21.2832  -15.8082   10.4587 C.3       1 DDD         0.1625 
   3420 C         -21.8452  -17.2692   10.3167 C.3       1 DDD        -0.1200 
   3421 C         -23.1792  -17.6262   11.0007 C.3       1 DDD         0.1625 
   3422 C         -24.2922  -17.5602    9.8567 C.3       1 DDD        -0.1200 
   3423 C         -25.8172  -17.4242   10.3137 C.3       1 DDD         0.1625 
   3424 C         -26.4022  -18.3952   11.3587 C.3       1 DDD        -0.1200 
   3425 C         -27.6362  -19.0822   10.8577 C.3       1 DDD         0.1625 
   3426 C         -28.2782  -20.0282   11.8417 C.3       1 DDD        -0.1200 
   3427 C         -29.7152  -20.4022   11.5637 C.3       1 DDD         0.1450 
   3428 O         -21.9652  -14.8662    9.6007 Any       1 DDD        -0.4450 
   3429 O         -30.2452  -21.3202   12.4747 O.3       1 DDD        -0.6830 
   3430 O         -27.1682  -19.9482    9.7667 Any       1 DDD        -0.4450 
   3431 O         -25.3972  -18.3932    6.9387 O.co2     1 DDD        -0.8000 
   3432 C         -27.6922  -19.8892    8.4807 C.1       1 DDD         0.6919 
   3433 C         -27.1622  -21.0062    7.5797 C.3       1 DDD        -0.1200 
   3434 C         -25.7362  -20.6962    7.3287 C.3       1 DDD         0.1050 
   3435 C         -25.6002  -19.4772    6.4457 C.2       1 DDD         0.7000 
   3436 O         -28.6412  -19.2122    8.1307 O.2       1 DDD        -0.4694 
   3437 O         -25.2682  -21.8642    6.6557 O.3       1 DDD        -0.6830 
   3438 O         -25.5662  -19.7172    5.2957 O.co2     1 DDD        -0.8000 
   3439 C          -5.2352  -13.0582    5.9997 C.3       1 DDD        -0.1200 
   3440 C          -6.4172  -13.5632    5.0837 C.3       1 DDD         0.1625 
   3441 C          -7.8612  -13.2182    5.6887 C.3       1 DDD        -0.1200 
   3442 C          -9.1152  -13.6172    4.8267 C.3       1 DDD         0.1625 
   3443 C          -9.4252  -15.1272    4.8367 C.3       1 DDD        -0.1200 
   3444 C         -10.9262  -15.4822    4.5817 C.3       1 DDD         0.2050 
   3445 C         -11.7032  -15.2592    5.8657 C.3       1 DDD        -0.1200 
   3446 C         -13.1442  -14.7842    5.7217 C.3       1 DDD         0.1625 
   3447 C         -13.9702  -15.8032    4.8987 C.3       1 DDD        -0.1200 
   3448 C         -15.4992  -15.6072    5.0367 C.3       1 DDD         0.1625 
   3449 C         -15.9892  -15.7992    6.4957 C.3       1 DDD        -0.1200 
   3450 C         -17.4832  -15.3082    6.8037 C.3       1 DDD         0.1625 
   3451 O          -8.8812  -13.2402    3.5127 Any       1 DDD        -0.4450 
   3452 O         -11.0672  -16.8562    4.1347 O.3       1 DDD        -0.6830 
   3453 O         -16.1442  -16.4612    4.0687 Any       1 DDD        -0.4450 
   3454 O         -14.0512  -17.2162    0.7107 O.co2     1 DDD        -0.8000 
   3455 C         -16.9172  -16.0192    3.0827 C.1       1 DDD         0.6919 
   3456 C         -17.3862  -17.1592    2.0707 C.3       1 DDD        -0.1200 
   3457 C         -16.1212  -17.7892    1.3857 C.3       1 DDD         0.1050 
   3458 C         -15.1622  -16.8602    0.7027 C.2       1 DDD         0.7000 
   3459 O         -17.3432  -14.8752    2.9817 O.2       1 DDD        -0.4694 
   3460 O         -16.5792  -18.7892    0.4157 O.3       1 DDD        -0.6830 
   3461 O         -15.6272  -15.9642    0.0737 O.co2     1 DDD        -0.8000 
   3462 O         -19.2632  -17.4932    8.6647 Any       1 DDD        -0.4450 
   3463 O         -21.5992  -21.4762    7.1927 O.co2     1 DDD        -0.8000 
   3464 C         -19.3752  -18.1832    7.4567 C.1       1 DDD         0.6919 
   3465 C         -19.0962  -19.6482    7.7977 C.3       1 DDD        -0.1200 
   3466 C         -20.3302  -20.2922    8.5967 C.3       1 DDD         0.1050 
   3467 C         -21.4442  -20.4352    7.6917 C.2       1 DDD         0.7000 
   3468 O         -19.6322  -17.6922    6.3517 O.2       1 DDD        -0.4694 
   3469 O         -19.8622  -21.5562    9.2297 O.3       1 DDD        -0.6830 
   3470 O         -22.1002  -19.5082    7.5257 O.co2     1 DDD        -0.8000 
   3471 O          -6.2742  -14.8992    4.6137 Any       1 DDD        -0.4450 
   3472 O          -3.0712  -17.2602    5.5977 O.co2     1 DDD        -0.8000 
   3473 C          -6.1122  -16.0102    5.4617 C.1       1 DDD         0.6919 
   3474 C          -6.3102  -17.3762    4.7637 C.3       1 DDD        -0.1200 
   3475 C          -4.8982  -17.9042    4.3967 C.3       1 DDD         0.1050 
   3476 C          -4.0142  -18.0022    5.6407 C.2       1 DDD         0.7000 
   3477 O          -5.9762  -15.9972    6.6627 O.2       1 DDD        -0.4694 
   3478 O          -5.0242  -19.1092    3.6487 O.3       1 DDD        -0.6830 
   3479 O          -4.3292  -18.8042    6.4167 O.co2     1 DDD        -0.8000 
   3480 C           9.2538  -13.6622   10.5137 C.3       1 DDD        -0.1200 
   3481 C           8.5558  -13.7402    9.1277 C.3       1 DDD         0.1625 
   3482 C           6.9758  -13.8842    9.2267 C.3       1 DDD        -0.1200 
   3483 C           6.1338  -13.6612    7.9557 C.3       1 DDD         0.1625 
   3484 C           4.6218  -13.8962    8.2237 C.3       1 DDD        -0.1200 
   3485 C           3.6688  -13.4952    7.0227 C.3       1 DDD         0.1625 
   3486 C           2.2628  -13.0032    7.4727 C.3       1 DDD        -0.1200 
   3487 C           1.2808  -12.8352    6.3557 C.3       1 DDD         0.1625 
   3488 C          -0.1472  -12.7642    6.8357 C.3       1 DDD        -0.1200 
   3489 C          -1.2742  -12.9662    5.7637 C.3       1 DDD         0.1625 
   3490 C          -2.6522  -13.0842    6.4177 C.3       1 DDD        -0.1200 
   3491 C          -3.8682  -13.2802    5.4377 C.3       1 DDD         0.1625 
   3492 O           3.1058  -15.2662    1.7107 O.co2     1 DDD        -0.8000 
   3493 C           4.2838  -14.5822    4.9207 C.1       1 DDD         0.6919 
   3494 C           4.3178  -15.9292    4.2377 C.3       1 DDD        -0.1200 
   3495 C           5.0088  -15.9262    2.8147 C.3       1 DDD         0.1050 
   3496 C           4.2838  -15.0022    1.9297 C.2       1 DDD         0.7000 
   3497 O           4.8708  -13.5972    4.4677 O.2       1 DDD        -0.4694 
   3498 O           5.0668  -17.2882    2.3147 O.3       1 DDD        -0.6830 
   3499 O           4.9038  -14.1432    1.4297 O.co2     1 DDD        -0.8000 
   3500 O           3.6428  -14.5652    6.0387 Any       1 DDD        -0.4450 
   3501 O          -1.1032  -14.2932    5.2737 Any       1 DDD        -0.4450 
   3502 O          -2.0992  -15.3022    0.9987 O.co2     1 DDD        -0.8000 
   3503 C          -0.7952  -14.4952    4.0137 C.1       1 DDD         0.6919 
   3504 C          -0.5562  -16.0242    3.8397 C.3       1 DDD        -0.1200 
   3505 C          -0.5702  -16.4482    2.3757 C.3       1 DDD         0.1050 
   3506 C          -1.8852  -16.1782    1.7557 C.2       1 DDD         0.7000 
   3507 O          -0.7272  -13.6912    3.1927 O.2       1 DDD        -0.4694 
   3508 O          -0.1292  -17.7962    2.1927 O.3       1 DDD        -0.6830 
   3509 O          -2.6452  -16.9852    2.1487 O.co2     1 DDD        -0.8000 
   3510 C          22.1278  -11.6362    7.6157 C.3       1 DDD        -0.1200 
   3511 C          20.8088  -12.3912    7.1297 C.3       1 DDD         0.1625 
   3512 C          19.6738  -11.4352    6.6587 C.3       1 DDD        -0.1200 
   3513 C          19.0098  -10.6152    7.7807 C.3       1 DDD         0.2050 
   3514 C          18.3148  -11.5842    8.9137 C.3       1 DDD        -0.1200 
   3515 C          16.7958  -11.3752    9.1767 C.3       1 DDD         0.1625 
   3516 C          16.3098  -11.8942   10.5617 C.3       1 DDD        -0.1200 
   3517 C          14.9748  -11.4032   11.1227 C.3       1 DDD         0.1625 
   3518 C          13.6158  -11.7412   10.4287 C.3       1 DDD        -0.1200 
   3519 C          13.2888  -13.2512   10.2947 C.3       1 DDD         0.1625 
   3520 C          11.7948  -13.5272    9.7277 C.3       1 DDD        -0.1200 
   3521 C          10.6298  -12.9662   10.5967 C.3       1 DDD         0.1625 
   3522 O          10.3568  -11.6282   10.2577 Any       1 DDD        -0.4450 
   3523 O          18.0538  -14.7032    6.1437 O.co2     1 DDD        -0.8000 
   3524 C          15.7858  -13.1402    7.7207 C.1       1 DDD         0.6919 
   3525 C          15.1298  -13.4022    6.3237 C.3       1 DDD        -0.1200 
   3526 C          16.1228  -13.6502    5.1297 C.3       1 DDD         0.1050 
   3527 C          16.9478  -14.9592    5.4207 C.2       1 DDD         0.7000 
   3528 O          16.1738  -14.1412    8.3007 O.2       1 DDD        -0.4694 
   3529 O          15.3328  -13.8322    3.9457 O.3       1 DDD        -0.6830 
   3530 O          16.5358  -16.0952    5.1087 O.co2     1 DDD        -0.8000 
   3531 O          15.9238  -11.7992    8.1367 Any       1 DDD        -0.4450 
   3532 O          13.5828  -13.9762   11.4977 Any       1 DDD        -0.4450 
   3533 O          11.6638  -16.9172   11.5427 O.co2     1 DDD        -0.8000 
   3534 C          14.4488  -15.0212   11.3887 C.1       1 DDD         0.6919 
   3535 C          14.2098  -16.1192   12.4197 C.3       1 DDD        -0.1200 
   3536 C          13.8418  -17.4552   11.8537 C.3       1 DDD         0.1050 
   3537 C          12.5998  -17.3422   10.9627 C.2       1 DDD         0.7000 
   3538 O          15.1268  -15.2472   10.4087 O.2       1 DDD        -0.4694 
   3539 O          13.6948  -18.2982   12.9097 O.3       1 DDD        -0.6830 
   3540 O          12.6838  -17.6512    9.8377 O.co2     1 DDD        -0.8000 
   3541 O           9.1798  -14.4662    8.1017 Any       1 DDD        -0.4450 
   3542 O          21.0208  -13.5082    6.2427 Any       1 DDD        -0.4450 
   3543 C          23.1188  -13.6282    8.8877 C.3       1 DDD        -0.1800 
   3544 C          22.6128  -12.2042    8.9927 C.3       1 DDD         0.1625 
   3545 O          23.5108  -11.3102    9.6687 Any       1 DDD        -0.4450 
   3546 C          21.7698    7.0488    8.8857 C.1       1 DDD         0.6919 
   3547 C          21.9628    5.6648    8.2717 C.3       1 DDD        -0.1200 
   3548 C          23.0218    5.6388    7.1147 C.3       1 DDD         0.2050 
   3549 C          23.6838    4.3228    7.0987 C.1       1 DDD         0.6919 
   3550 O          22.5768    7.9268    8.6697 O.2       1 DDD        -0.4694 
   3551 O          22.5268    6.0128    5.7727 O.3       1 DDD        -0.6830 
   3552 O          24.4498    4.0568    7.9407 O.2       1 DDD        -0.4694 
   3553 C         -22.1302  -10.9962    9.0517 C.1       1 DDD         0.6919 
   3554 C         -22.5922  -12.2442    8.3327 C.3       1 DDD        -0.1200 
   3555 C         -23.5832  -13.1552    9.0557 C.3       1 DDD         0.2050 
   3556 C         -23.0172  -14.1762   10.1077 C.1       1 DDD         0.6919 
   3557 O         -22.6682   -9.8992    8.9167 O.2       1 DDD        -0.4694 
   3558 O         -24.4132  -13.8842    8.0917 O.3       1 DDD        -0.6830 
   3559 O         -23.4602  -14.2792   11.2797 O.2       1 DDD        -0.4694 
   3560 C           9.1648   -8.6432    8.3157 C.1       1 DDD         0.6919 
   3561 C           8.5888   -9.1952    9.6427 C.3       1 DDD        -0.1200 
   3562 C           9.8158   -9.3082   10.6167 C.3       1 DDD         0.2050 
   3563 C           9.8498  -10.7462   11.1817 C.1       1 DDD         0.6919 
   3564 O           9.5448   -9.2672    7.3587 O.2       1 DDD        -0.4694 
   3565 O           9.9218   -8.3772   11.6547 O.3       1 DDD        -0.6830 
   3566 O           9.5388  -11.0322   12.3307 O.2       1 DDD        -0.4694 
   3567 C           8.7348    5.8718   10.0507 C.1       1 DDD         0.6919 
   3568 C           9.0458    4.4258    9.9127 C.3       1 DDD        -0.1200 
   3569 C           7.9388    3.6198    9.0337 C.3       1 DDD         0.2050 
   3570 C           8.6658    2.6238    8.1387 C.1       1 DDD         0.6919 
   3571 O           8.7518    6.4848   11.0917 O.2       1 DDD        -0.4694 
   3572 O           7.0608    2.9358    9.9977 O.3       1 DDD        -0.6830 
   3573 O           9.2708    2.8618    7.1187 O.2       1 DDD        -0.4694 
   3574 C         -10.2272    5.6438    7.5207 C.1       1 DDD         0.6919 
   3575 C          -9.6402    4.2418    7.8457 C.3       1 DDD        -0.1200 
   3576 C          -9.8362    3.1768    6.6617 C.3       1 DDD         0.2050 
   3577 C         -10.1162    1.7798    7.1517 C.1       1 DDD         0.6919 
   3578 O         -10.9632    5.8448    6.5497 O.2       1 DDD        -0.4694 
   3579 O          -8.6502    3.0798    5.8707 O.3       1 DDD        -0.6830 
   3580 O         -11.0492    1.1478    6.7617 O.2       1 DDD        -0.4694 
   3581 C         -21.9122    4.4998   11.1027 C.1       1 DDD         0.6919 
   3582 C         -22.8922    3.4288   11.5967 C.3       1 DDD        -0.1200 
   3583 C         -22.5142    2.9128   13.0147 C.3       1 DDD         0.2050 
   3584 C         -21.4262    1.8348   12.9367 C.1       1 DDD         0.6919 
   3585 O         -20.9352    4.2368   10.4207 O.2       1 DDD        -0.4694 
   3586 O         -23.5762    2.5328   13.7927 O.3       1 DDD        -0.6830 
   3587 O         -20.3762    2.0628   12.4107 O.2       1 DDD        -0.4694 
   3588 C          23.6018   -7.1322   10.8857 C.1       1 DDD         0.6919 
   3589 C          24.5038   -8.3652   10.6637 C.3       1 DDD        -0.1200 
   3590 C          24.1168   -9.6982   11.3887 C.3       1 DDD         0.2050 
   3591 C          23.0598  -10.3992   10.5347 C.1       1 DDD         0.6919 
   3592 O          23.1118   -6.9262   12.0457 O.2       1 DDD        -0.4694 
   3593 O          25.2878  -10.6602   11.4317 O.3       1 DDD        -0.6830 
   3594 O          21.8808  -10.2102   10.7087 O.2       1 DDD        -0.4694 
   3595 C          -8.3122   -9.6202    3.9497 C.1       1 DDD         0.6919 
   3596 C          -7.7252  -10.5912    2.9647 C.3       1 DDD        -0.1200 
   3597 C          -8.7882  -11.4382    2.1817 C.3       1 DDD         0.2050 
   3598 C          -9.5432  -12.4252    2.9607 C.1       1 DDD         0.6919 
   3599 O          -9.3402   -9.0282    3.8527 O.2       1 DDD        -0.4694 
   3600 O          -8.0382  -11.9642    1.0907 O.3       1 DDD        -0.6830 
   3601 O         -10.7202  -12.3992    2.8257 O.2       1 DDD        -0.4694 
   3602 O         -23.2262  -18.9132   11.5367 Any       1 DDD        -0.4450 
   3603 C         -22.6122  -19.1822   12.7247 C.1       1 DDD         0.6919 
   3604 C         -22.5892  -20.6782   13.0597 C.3       1 DDD        -0.1200 
   3605 C         -23.8082  -21.4572   12.5797 C.3       1 DDD         0.1050 
   3606 C         -23.9432  -21.7602   11.1277 C.2       1 DDD         0.7000 
   3607 O         -22.1342  -18.2762   13.4637 O.2       1 DDD        -0.4694 
   3608 O         -23.8102  -22.6512   13.3507 O.3       1 DDD        -0.6830 
   3609 O         -23.0242  -21.9982   10.4067 O.co2     1 DDD        -0.8000 
   3610 O         -25.0232  -21.6712   10.7457 O.co2     1 DDD        -0.8000 
   3611 C           9.4468  -15.7912    8.1687 C.1       1 DDD         0.6919 
   3612 C          10.3298  -16.4152    7.0857 C.3       1 DDD        -0.1200 
   3613 C           9.4378  -17.2312    6.1517 C.3       1 DDD         0.1050 
   3614 C           8.3018  -16.5052    5.5987 C.2       1 DDD         0.7000 
   3615 O           9.0218  -16.4992    9.1077 O.2       1 DDD        -0.4694 
   3616 O          10.3468  -17.7532    5.1667 O.3       1 DDD        -0.6830 
   3617 O           8.6268  -15.5452    5.0037 O.co2     1 DDD        -0.8000 
   3618 O           7.1928  -16.8862    5.7997 O.co2     1 DDD        -0.8000 
   3619 C          21.6168  -13.3252    5.0547 C.1       1 DDD         0.6919 
   3620 C          21.8388  -14.6482    4.2917 C.3       1 DDD        -0.1200 
   3621 C          23.0918  -15.3962    4.7857 C.3       1 DDD         0.1050 
   3622 C          24.3868  -14.6492    4.5707 C.2       1 DDD         0.7000 
   3623 O          21.9608  -12.2002    4.6067 O.2       1 DDD        -0.4694 
   3624 O          23.0848  -16.6912    4.1367 O.3       1 DDD        -0.6830 
   3625 O          24.5838  -13.7812    5.3377 O.co2     1 DDD        -0.8000 
   3626 O          25.1158  -15.0982    3.6817 O.co2     1 DDD        -0.8000 
   3627 O         -19.5152   17.4628   14.0877 O.co2     1 DDD        -0.8000 
   3628 C         -20.5662   17.4248   14.6687 C.2       1 DDD         0.7000 
   3629 C         -21.5162   18.5148   14.2817 C.3       1 DDD        -0.2200 
   3630 C         -22.4942   18.2808   13.1257 C.3       1 DDD         0.2050 
   3631 C         -21.7702   17.9748   11.8177 C.1       1 DDD         0.6919 
   3632 O         -20.7762   16.5748   15.4747 O.co2     1 DDD        -0.8000 
   3633 O         -23.4182   19.3258   12.9787 O.3       1 DDD        -0.6830 
   3634 O         -21.4062   18.8868   11.1347 O.2       1 DDD        -0.4694 
   3635 O          -0.7062   14.9478   11.6757 O.co2     1 DDD        -0.8000 
   3636 C           0.4268   14.7798   11.9577 C.2       1 DDD         0.7000 
   3637 C           1.1888   13.6468   11.4107 C.3       1 DDD        -0.2200 
   3638 C           2.5398   14.0968   10.7877 C.3       1 DDD         0.2050 
   3639 C           2.5028   14.9168    9.4907 C.1       1 DDD         0.6919 
   3640 O           1.0848   15.5608   12.5607 O.co2     1 DDD        -0.8000 
   3641 O           3.3108   12.9178   10.5157 O.3       1 DDD        -0.6830 
   3642 O           3.3338   14.6438    8.5797 O.2       1 DDD        -0.4694 
   3643 O          18.0208   19.9098   10.7717 O.co2     1 DDD        -0.8000 
   3644 C          19.1368   20.0568   11.1607 C.2       1 DDD         0.7000 
   3645 C          19.4318   20.0458   12.5817 C.3       1 DDD        -0.2200 
   3646 C          20.6458   19.1808   13.1567 C.3       1 DDD         0.2050 
   3647 C          20.2828   17.7388   12.9467 C.1       1 DDD         0.6919 
   3648 O          20.1198   20.1598   10.5047 O.co2     1 DDD        -0.8000 
   3649 O          20.8738   19.4398   14.5347 O.3       1 DDD        -0.6830 
   3650 O          20.2758   16.9728   13.9287 O.2       1 DDD        -0.4694 
   3651 O          20.1228   -8.2152   15.1057 O.co2     1 DDD        -0.8000 
   3652 O           2.6848  -11.9132    0.6027 O.co2     1 DDD        -0.8000 
   3653 O           9.5448   -1.5082   12.5387 O.co2     1 DDD        -0.8000 
   3654 O          -1.0572   -2.0382   -0.8083 O.co2     1 DDD        -0.8000 
   3655 O         -19.9252   -3.7262   11.0537 O.co2     1 DDD        -0.8000 
   3656 O           0.6278    5.4798    5.1657 O.co2     1 DDD        -0.8000 
   3657 O         -13.2492    6.0488   12.6257 O.co2     1 DDD        -0.8000 
   3658 O          15.8768    9.0538   13.3217 O.co2     1 DDD        -0.8000 
   3659 O          -9.1442   14.0878    5.4697 O.co2     1 DDD        -0.8000 
   3660 O          -4.2902   13.7468    9.9637 O.3       1 DDD        -0.6830 
   3661 O          17.0898   17.2738   12.8017 O.3       1 DDD        -0.6830 
   3662 O          -0.8562    8.8818   10.1167 O.3       1 DDD        -0.6830 
   3663 O         -12.9382    9.7618   12.0957 O.3       1 DDD        -0.6830 
   3664 O         -18.0662   -0.6002   15.7987 O.3       1 DDD        -0.6830 
   3665 O          -3.3712    2.2908    5.2427 O.3       1 DDD        -0.6830 
   3666 O          11.3048    1.1198    9.8697 O.3       1 DDD        -0.6830 
   3667 O          18.1768   -9.7722    7.0397 O.3       1 DDD        -0.6830 
   3668 O           1.1738   -4.5692    2.4007 O.3       1 DDD        -0.6830 
   3669 C         -26.6572   12.7778   23.4497 C.3       1 DDD         0.1025 
   3670 C         -25.5412   13.6128   24.0847 C.3       1 DDD        -0.1200 
   3671 C         -24.1512   12.8768   24.1157 C.3       1 DDD         0.1625 
   3672 C         -23.0232   13.9008   24.2017 C.3       1 DDD        -0.1200 
   3673 C         -22.6532   14.5588   22.8467 C.3       1 DDD         0.1625 
   3674 C         -21.4862   15.5558   22.9567 C.3       1 DDD        -0.1200 
   3675 C         -20.1462   15.0058   23.5957 C.3       1 DDD         0.1625 
   3676 C         -18.8832   15.7068   23.1427 C.3       1 DDD        -0.1200 
   3677 C         -18.5492   15.7868   21.6327 C.3       1 DDD         0.1625 
   3678 C         -17.5732   16.8428   21.3007 C.3       1 DDD        -0.1200 
   3679 C         -16.1742   16.8098   21.9947 C.3       1 DDD         0.1625 
   3680 C         -15.0252   16.8118   20.9657 C.3       1 DDD        -0.1200 
   3681 C         -13.6992   16.5398   21.6787 C.3       1 DDD         0.1625 
   3682 O         -22.2582   13.6798   21.8817 Any       1 DDD        -0.4450 
   3683 O         -18.0112   14.5138   21.1577 Any       1 DDD        -0.4450 
   3684 O         -13.4912   15.2958   22.4757 Any       1 DDD        -0.4450 
   3685 C         -15.1762    7.7428   20.7337 C.3       1 DDD        -0.1200 
   3686 C         -16.4932    7.1448   20.3567 C.3       1 DDD         0.1625 
   3687 C         -17.6522    7.8148   21.2657 C.3       1 DDD        -0.1200 
   3688 C         -18.9442    7.9898   20.5177 C.3       1 DDD         0.1625 
   3689 C         -19.3812    6.6708   19.8247 C.3       1 DDD        -0.1200 
   3690 C         -20.9752    6.5968   19.5497 C.3       1 DDD         0.1625 
   3691 C         -21.4712    7.1648   18.1857 C.3       1 DDD        -0.1200 
   3692 C         -22.8922    7.7308   18.1427 C.3       1 DDD         0.1625 
   3693 C         -23.9582    6.6448   18.2667 C.3       1 DDD        -0.1200 
   3694 C         -25.3872    6.9328   17.7957 C.3       1 DDD         0.1625 
   3695 C         -26.0442    7.8258   18.8207 C.3       1 DDD        -0.1200 
   3696 C         -27.5312    8.0238   18.5767 C.3       1 DDD         0.1025 
   3697 O         -18.7112    9.0678   19.6097 Any       1 DDD        -0.4450 
   3698 O         -23.0202    8.6588   19.2387 Any       1 DDD        -0.4450 
   3699 O         -27.9362    9.3678   19.1107 Any       1 DDD        -0.4450 
   3700 O         -26.6702   12.8038   22.0047 Any       1 DDD        -0.4450 
   3701 C         -27.6102   12.0528   21.3117 C.1       1 DDD         0.6919 
   3702 C         -27.5062   12.3448   19.7757 C.3       1 DDD        -0.1200 
   3703 C         -28.5712   11.7298   18.8597 C.3       1 DDD         0.2050 
   3704 C         -28.0922   10.4168   18.2747 C.1       1 DDD         0.6919 
   3705 O         -28.4502   11.2398   21.7677 O.2       1 DDD        -0.4694 
   3706 O         -29.0622   12.6368   17.8167 O.3       1 DDD        -0.6830 
   3707 O         -27.9112   10.2288   17.0847 O.2       1 DDD        -0.4694 
   3708 C         -18.4962   13.9008   20.0407 C.1       1 DDD         0.6919 
   3709 C         -17.8332   12.5078   19.7457 C.3       1 DDD        -0.1200 
   3710 C         -18.7242   11.3848   19.1277 C.3       1 DDD         0.2050 
   3711 C         -18.8092   10.2578   20.1737 C.1       1 DDD         0.6919 
   3712 O         -19.3522   14.4318   19.3217 O.2       1 DDD        -0.4694 
   3713 O         -17.9742   10.8908   17.9567 O.3       1 DDD        -0.6830 
   3714 O         -18.9782   10.4398   21.3867 O.2       1 DDD        -0.4694 
   3715 C         -22.9702   13.2978   20.8007 C.1       1 DDD         0.6919 
   3716 C         -22.1832   12.1528   20.0477 C.3       1 DDD        -0.1200 
   3717 C         -22.7822   10.8018   20.2667 C.3       1 DDD         0.2050 
   3718 C         -22.8372   10.0038   19.0027 C.1       1 DDD         0.6919 
   3719 O         -24.0852   13.6488   20.5137 O.2       1 DDD        -0.4694 
   3720 O         -22.1562   10.0528   21.2297 O.3       1 DDD        -0.6830 
   3721 O         -22.8372   10.4988   17.8827 O.2       1 DDD        -0.4694 
   3722 O         -20.1272   14.7628   25.0017 Any       1 DDD        -0.4450 
   3723 O         -15.9332   17.8538   22.9977 Any       1 DDD        -0.4450 
   3724 O         -24.0872   12.1538   25.3357 Any       1 DDD        -0.4450 
   3725 O         -21.5492    5.3008   19.8167 Any       1 DDD        -0.4450 
   3726 O         -21.4782   12.0758   26.6707 O.co2     1 DDD        -0.8000 
   3727 C         -22.1782   11.7458   27.5737 C.2       1 DDD         0.7000 
   3728 C         -22.6502   10.3168   27.4497 C.3       1 DDD        -0.2200 
   3729 C         -23.9742   10.1638   26.7047 C.3       1 DDD         0.2050 
   3730 C         -23.9652   10.8258   25.3187 C.1       1 DDD         0.6919 
   3731 O         -22.4832   12.4008   28.4987 O.co2     1 DDD        -0.8000 
   3732 O         -24.1552    8.7198   26.5907 O.3       1 DDD        -0.6830 
   3733 O         -23.9532   10.1328   24.3307 O.2       1 DDD        -0.4694 
   3734 O         -13.0032   18.4188   26.9257 O.co2     1 DDD        -0.8000 
   3735 C         -13.1912   18.4098   25.8007 C.2       1 DDD         0.7000 
   3736 C         -14.1342   19.3618   25.1957 C.3       1 DDD        -0.2200 
   3737 C         -15.5842   18.8628   25.0737 C.3       1 DDD         0.2050 
   3738 C         -15.7832   17.5468   24.2487 C.1       1 DDD         0.6919 
   3739 O         -12.6092   17.7348   25.0167 O.co2     1 DDD        -0.8000 
   3740 O         -16.4232   19.9498   24.6187 O.3       1 DDD        -0.6830 
   3741 O         -15.7442   16.4228   24.7567 O.2       1 DDD        -0.4694 
   3742 O         -26.1912    5.7498   17.6477 Any       1 DDD        -0.4450 
   3743 C         -26.0212    4.9368   16.5917 C.1       1 DDD         0.6919 
   3744 C         -26.6902    3.5588   16.9527 C.3       1 DDD        -0.1200 
   3745 C         -25.9032    2.8878   17.9737 C.3       1 DDD         0.2050 
   3746 C         -25.5842    1.4228   17.6857 C.1       1 DDD         0.6919 
   3747 O         -25.3622    5.1898   15.5497 O.2       1 DDD        -0.4694 
   3748 O         -26.5192    2.9388   19.2497 O.3       1 DDD        -0.6830 
   3749 O         -25.7882    0.9498   16.5547 O.2       1 DDD        -0.4694 
   3750 C         -12.4022   16.9308   20.9887 C.3       1 DDD        -0.1200 
   3751 C         -12.0112   16.1918   19.6217 C.3       1 DDD         0.1625 
   3752 C         -10.5672   16.4218   19.2447 C.3       1 DDD        -0.1200 
   3753 C          -9.4552   15.5578   20.0167 C.3       1 DDD         0.1625 
   3754 C          -8.0052   16.1718   19.9957 C.3       1 DDD        -0.1200 
   3755 C          -7.2312   16.0118   18.5857 C.3       1 DDD         0.1625 
   3756 C          -5.7482   16.4148   18.5767 C.3       1 DDD        -0.1200 
   3757 C          -5.0692   16.1398   17.2107 C.3       1 DDD         0.2050 
   3758 C          -3.6502   16.7158   16.9917 C.3       1 DDD        -0.1200 
   3759 C          -3.0142   16.6468   15.6097 C.3       1 DDD         0.1700 
   3760 C          -1.4372   16.6228   15.4867 C.3       1 DDD        -0.1200 
   3761 C          -0.7922   15.3128   15.9777 C.3       1 DDD         0.1625 
   3762 O          -9.4052   14.2108   19.5697 Any       1 DDD        -0.4450 
   3763 C          -3.8082    7.6498   16.6807 C.3       1 DDD        -0.1200 
   3764 C          -4.4412    6.9318   15.5027 C.3       1 DDD         0.1625 
   3765 C          -5.9482    6.9078   15.5807 C.3       1 DDD        -0.1200 
   3766 C          -6.8372    8.0948   14.9287 C.3       1 DDD         0.1625 
   3767 C          -8.4042    7.8308   14.8357 C.3       1 DDD        -0.1200 
   3768 C          -9.0522    7.2708   16.1587 C.3       1 DDD         0.1625 
   3769 C         -10.5262    7.3848   16.4807 C.3       1 DDD        -0.1200 
   3770 C         -11.0402    8.8688   16.5107 C.3       1 DDD         0.1625 
   3771 C         -12.5752    9.0048   16.8597 C.3       1 DDD        -0.1200 
   3772 C         -13.0982    8.5248   18.2697 C.3       1 DDD         0.2050 
   3773 C         -14.4302    9.1468   18.6137 C.3       1 DDD        -0.1200 
   3774 C         -14.9492    9.1878   20.1297 C.3       1 DDD         0.1625 
   3775 O          -6.6702    9.2958   15.6727 Any       1 DDD        -0.4450 
   3776 O         -10.3342    9.6978   17.5047 Any       1 DDD        -0.4450 
   3777 O         -14.1282    9.8728   21.0597 Any       1 DDD        -0.4450 
   3778 C         -13.7842   14.0608   21.9557 C.1       1 DDD         0.6919 
   3779 C         -13.8442   13.0218   23.0287 C.3       1 DDD        -0.1200 
   3780 C         -13.3952   11.5878   22.5847 C.3       1 DDD         0.2050 
   3781 C         -14.5092   10.8878   21.7737 C.1       1 DDD         0.6919 
   3782 O         -14.1592   13.8328   20.8277 O.2       1 DDD        -0.4694 
   3783 O         -12.9512   10.7538   23.6047 O.3       1 DDD        -0.6830 
   3784 O         -15.6762   11.1178   22.0007 O.2       1 DDD        -0.4694 
   3785 C          -5.9072   13.1078   13.9417 C.2       1 DDD         0.7000 
   3786 C          -6.5312   12.6948   15.1927 C.3       1 DDD        -0.2200 
   3787 C          -5.8162   11.6318   15.9637 C.3       1 DDD         0.2050 
   3788 C          -5.7372   10.2628   15.3087 C.1       1 DDD         0.6919 
   3789 O          -5.2312   14.0868   13.9287 O.co2     1 DDD        -0.8000 
   3790 O          -6.3782   11.5538   17.2817 O.3       1 DDD        -0.6830 
   3791 O          -4.9952   10.0978   14.3527 O.2       1 DDD        -0.4694 
   3792 C         -10.0352   13.2808   20.2067 C.1       1 DDD         0.6919 
   3793 C         -10.3842   12.0428   19.4547 C.3       1 DDD        -0.1200 
   3794 C          -9.2922   11.5748   18.4377 C.3       1 DDD         0.2050 
   3795 C          -9.8782   11.0268   17.2487 C.1       1 DDD         0.6919 
   3796 O         -10.5542   13.4128   21.2997 O.2       1 DDD        -0.4694 
   3797 O          -8.3382   10.7348   19.0797 O.3       1 DDD        -0.6830 
   3798 O          -9.8602   11.5088   16.1157 O.2       1 DDD        -0.4694 
   3799 O          -7.9862   16.5048   17.5237 Any       1 DDD        -0.4450 
   3800 O          -9.2592   21.5098   14.6697 O.co2     1 DDD        -0.8000 
   3801 C          -9.3372   20.4828   15.5447 C.2       1 DDD         0.7000 
   3802 C          -8.3712   19.3778   15.2207 C.3       1 DDD        -0.2200 
   3803 C          -8.8312   18.0448   15.9127 C.3       1 DDD         0.2050 
   3804 C          -8.1602   17.8658   17.2997 C.1       1 DDD         0.6919 
   3805 O         -10.2542   20.4288   16.3917 O.co2     1 DDD        -0.8000 
   3806 O          -8.3402   17.0278   15.0797 O.3       1 DDD        -0.6830 
   3807 O          -7.7692   18.7678   18.0307 O.2       1 DDD        -0.4694 
   3808 O          -3.6582   17.6918   14.7797 O.3       1 DDD        -0.2850 
   3809 O         -12.9262   16.4578   18.5427 Any       1 DDD        -0.4450 
   3810 O          -8.5792    5.9498   16.3327 Any       1 DDD        -0.4450 
   3811 O         -12.8982   20.6338   15.8787 O.co2     1 DDD        -0.8000 
   3812 C         -12.9982   19.5998   15.3257 C.2       1 DDD         0.7000 
   3813 C         -14.0912   18.7118   15.8587 C.3       1 DDD        -0.2200 
   3814 C         -13.8422   17.3968   16.6007 C.3       1 DDD         0.2050 
   3815 C         -12.9522   17.5338   17.8097 C.1       1 DDD         0.6919 
   3816 O         -12.3972   19.2988   14.3617 O.co2     1 DDD        -0.8000 
   3817 O         -14.9592   16.6218   16.9527 O.3       1 DDD        -0.6830 
   3818 O         -12.2722   18.5348   17.9487 O.2       1 DDD        -0.4694 
   3819 O          -0.3642   18.6298   12.4847 O.co2     1 DDD        -0.8000 
   3820 C          -1.2922   18.6018   11.7647 C.2       1 DDD         0.7000 
   3821 C          -2.7352   18.3748   12.2937 C.3       1 DDD        -0.2200 
   3822 C          -2.9882   19.3598   13.3747 C.2       1 DDD        -0.1150 
   3823 C          -3.2092   18.9388   14.7887 C.2       1 DDD         0.1338 
   3824 O          -1.2262   18.5778   10.5957 O.co2     1 DDD        -0.8000 
   3825 O          -2.4392   19.4368   15.6267 O.3       1 DDD        -0.0488 
   3826 C         -12.0412    3.5238   16.7517 C.2       1 DDD         0.7000 
   3827 C         -12.0862    3.7468   18.2377 C.3       1 DDD        -0.2200 
   3828 C         -11.5332    2.5578   19.0967 C.3       1 DDD         0.2050 
   3829 C         -12.4792    1.3058   18.8057 C.1       1 DDD         0.6919 
   3830 O         -11.4532    2.5908   16.3567 O.co2     1 DDD        -0.8000 
   3831 O         -11.6762    2.8408   20.4357 O.3       1 DDD        -0.6830 
   3832 O         -13.6912    1.4178   18.5267 O.2       1 DDD        -0.4694 
   3833 O         -16.4702    5.7568   20.6747 Any       1 DDD        -0.4450 
   3834 C         -16.3232    4.7858   19.7107 C.1       1 DDD         0.6919 
   3835 C         -16.7302    3.4768   20.2967 C.3       1 DDD        -0.1200 
   3836 C         -15.5852    2.6708   20.9637 C.3       1 DDD         0.2050 
   3837 C         -15.7582    1.1408   20.9837 C.1       1 DDD         0.6919 
   3838 O         -16.0632    4.8728   18.5077 O.2       1 DDD        -0.4694 
   3839 O         -15.3682    3.2388   22.2727 O.3       1 DDD        -0.6830 
   3840 O         -15.5192    0.5268   22.0377 O.2       1 DDD        -0.4694 
   3841 O          -3.9842    5.5658   15.4077 Any       1 DDD        -0.4450 
   3842 C          -4.1802    4.5468   16.3147 C.1       1 DDD         0.6919 
   3843 C          -3.4762    3.2768   15.9137 C.3       1 DDD        -0.1200 
   3844 C          -3.6192    2.1108   16.9087 C.3       1 DDD         0.2050 
   3845 C          -4.0422    0.8288   16.2447 C.1       1 DDD         0.6919 
   3846 O          -4.9332    4.5428   17.3287 O.2       1 DDD        -0.4694 
   3847 O          -2.4082    1.9658   17.6197 O.3       1 DDD        -0.6830 
   3848 O          -4.7422    0.7538   15.2537 O.2       1 DDD        -0.4694 
   3849 C           0.7138   15.4488   16.3467 C.3       1 DDD        -0.1200 
   3850 C           1.0128   16.5908   17.2777 C.3       1 DDD         0.1625 
   3851 C           2.4818   16.6868   17.7947 C.3       1 DDD        -0.1200 
   3852 C           3.6128   17.2578   16.8597 C.3       1 DDD         0.1700 
   3853 C           4.9238   17.7198   17.5547 C.3       1 DDD        -0.1200 
   3854 C           5.7228   16.6248   18.3327 C.3       1 DDD         0.1625 
   3855 C           7.0248   16.1978   17.5957 C.3       1 DDD        -0.1200 
   3856 C           7.6828   14.8908   18.3137 C.3       1 DDD         0.1625 
   3857 C           9.0828   14.4918   17.7527 C.3       1 DDD        -0.1200 
   3858 C          10.3478   15.2948   18.3827 C.3       1 DDD         0.1625 
   3859 C          11.5358   14.3428   18.5457 C.3       1 DDD        -0.1200 
   3860 C          12.4718   14.8118   19.6527 C.3       1 DDD         0.1625 
   3861 O           3.8778   16.3378   15.7027 O.3       1 DDD        -0.2850 
   3862 O           6.7168   13.8658   18.2517 Any       1 DDD        -0.4450 
   3863 O          11.9228   14.2918   20.8737 Any       1 DDD        -0.4450 
   3864 C           9.1148    8.8738   18.9997 C.3       1 DDD        -0.1200 
   3865 C           9.0258    7.7478   17.9687 C.3       1 DDD         0.1625 
   3866 C           7.6568    7.0268   17.7077 C.3       1 DDD        -0.1200 
   3867 C           6.4048    7.8818   17.3257 C.3       1 DDD         0.1625 
   3868 C           5.2258    6.9408   16.9807 C.3       1 DDD        -0.1200 
   3869 C           4.7278    6.9808   15.5347 C.3       1 DDD         0.1625 
   3870 C           3.2108    6.9668   15.5157 C.3       1 DDD        -0.1200 
   3871 C           2.4328    8.1368   16.0337 C.3       1 DDD         0.1625 
   3872 C           0.9218    8.0278   15.9347 C.3       1 DDD        -0.1200 
   3873 C           0.1168    7.0318   16.7977 C.3       1 DDD         0.2050 
   3874 C          -1.3322    6.7738   16.4627 C.3       1 DDD        -0.1200 
   3875 C          -2.2642    7.9878   16.6707 C.3       1 DDD         0.1625 
   3876 O           5.9128    8.7908   18.3107 Any       1 DDD        -0.4450 
   3877 O           2.7838    9.3258   15.3177 Any       1 DDD        -0.4450 
   3878 O          -2.0112    8.8408   15.5937 Any       1 DDD        -0.4450 
   3879 O          -0.8402   14.2618   15.0467 Any       1 DDD        -0.4450 
   3880 C          -1.9382   13.4028   15.1257 C.1       1 DDD         0.6919 
   3881 C          -1.9302   12.1838   14.2097 C.3       1 DDD        -0.1200 
   3882 C          -1.1352   10.9988   14.6487 C.3       1 DDD         0.2050 
   3883 C          -1.8752   10.2268   15.7797 C.1       1 DDD         0.6919 
   3884 O          -2.9202   13.5968   15.8477 O.2       1 DDD        -0.4694 
   3885 O          -0.6252   10.2088   13.5557 O.3       1 DDD        -0.6830 
   3886 O          -2.5282   10.8228   16.6717 O.2       1 DDD        -0.4694 
   3887 C           6.1048   13.4398   19.3417 C.1       1 DDD         0.6919 
   3888 C           5.0558   12.3798   19.0947 C.3       1 DDD        -0.1200 
   3889 C           5.6438   10.9628   19.4487 C.3       1 DDD         0.2050 
   3890 C           5.8668   10.1718   18.1127 C.1       1 DDD         0.6919 
   3891 O           6.2798   13.8598   20.4807 O.2       1 DDD        -0.4694 
   3892 O           4.6228   10.3198   20.1917 O.3       1 DDD        -0.6830 
   3893 O           5.8938   10.7188   17.0087 O.2       1 DDD        -0.4694 
   3894 C           4.2968   15.0028   15.6777 C.2       1 DDD         0.1338 
   3895 C           4.4468   14.5148   14.3577 C.2       1 DDD        -0.2300 
   3896 C           2.6408   11.6548   14.7407 C.2       1 DDD         0.2225 
   3897 C           2.5688   10.6408   15.7847 C.1       1 DDD         0.6919 
   3898 O           4.3558   14.2848   16.6537 O.3       1 DDD        -0.0488 
   3899 O           3.0668   11.3358   13.5517 Any       1 DDD        -0.5325 
   3900 O           2.1968   10.9428   16.8857 O.2       1 DDD        -0.4694 
   3901 O           6.1888   17.1648   19.5557 Any       1 DDD        -0.4450 
   3902 O           8.9878   15.4368   21.3807 O.co2     1 DDD        -0.8000 
   3903 C           8.4168   16.4848   21.5397 C.2       1 DDD         0.7000 
   3904 C           7.3218   16.5948   22.4527 C.3       1 DDD        -0.2200 
   3905 C           6.2128   17.5528   21.9107 C.3       1 DDD         0.2050 
   3906 C           5.4568   17.0268   20.7067 C.1       1 DDD         0.6919 
   3907 O           8.7348   17.4798   21.0227 O.co2     1 DDD        -0.8000 
   3908 O           5.3338   17.8878   22.9877 O.3       1 DDD        -0.6830 
   3909 O           4.3418   16.4648   20.8067 O.2       1 DDD        -0.4694 
   3910 C           5.4608    5.9438   13.4787 C.1       1 DDD         0.6919 
   3911 C           5.9678    4.6578   12.8137 C.3       1 DDD        -0.1200 
   3912 C           4.8378    3.6428   12.5227 C.3       1 DDD         0.2050 
   3913 C           5.1148    2.2638   13.1317 C.1       1 DDD         0.6919 
   3914 O           5.2378    7.0038   12.8807 O.2       1 DDD        -0.4694 
   3915 O           4.6708    3.6018   11.1487 O.3       1 DDD        -0.6830 
   3916 O           5.4488    1.3348   12.4137 O.2       1 DDD        -0.4694 
   3917 O          10.7718   16.1118   17.2507 Any       1 DDD        -0.4450 
   3918 O           5.1338    5.9178   14.7507 Any       1 DDD        -0.4450 
   3919 O          10.4098   15.6988   14.2457 O.co2     1 DDD        -0.8000 
   3920 C          10.8668   16.7218   14.0617 C.2       1 DDD         0.7000 
   3921 C          10.2858   17.9328   14.6897 C.3       1 DDD        -0.2200 
   3922 C          11.0538   18.2048   16.0037 C.3       1 DDD         0.2050 
   3923 C          10.5558   17.4088   17.2497 C.1       1 DDD         0.6919 
   3924 O          11.8498   16.7898   13.3507 O.co2     1 DDD        -0.8000 
   3925 O          10.7738   19.5968   16.2187 O.3       1 DDD        -0.6830 
   3926 O           9.9278   17.9518   18.1277 O.2       1 DDD        -0.4694 
   3927 C          -2.1562    4.1208   12.1987 C.2       1 DDD         0.7000 
   3928 C          -1.3402    4.7158   13.2167 C.3       1 DDD        -0.2200 
   3929 C           0.1968    4.4548   13.1897 C.3       1 DDD         0.2050 
   3930 C           0.5368    2.9908   12.9817 C.1       1 DDD         0.6919 
   3931 O          -2.9672    3.2538   12.3387 O.co2     1 DDD        -0.8000 
   3932 O           0.7558    4.9088   14.4067 O.3       1 DDD        -0.6830 
   3933 O           0.5518    2.3948   11.9387 O.2       1 DDD        -0.4694 
   3934 C          12.7368   16.2788   19.7957 C.3       1 DDD        -0.1200 
   3935 C          13.7648   16.7248   20.8787 C.3       1 DDD         0.1625 
   3936 C          14.7918   17.8248   20.3987 C.3       1 DDD        -0.1200 
   3937 C          15.7998   18.0818   21.5667 C.3       1 DDD         0.2050 
   3938 C          17.0498   18.8658   21.1657 C.3       1 DDD        -0.1200 
   3939 C          18.0438   18.0258   20.3967 C.3       1 DDD         0.1625 
   3940 C          19.1338   18.8858   19.8147 C.3       1 DDD        -0.1200 
   3941 C          20.2698   18.1518   19.0877 C.3       1 DDD         0.1625 
   3942 C          21.1928   19.1418   18.4607 C.3       1 DDD        -0.2300 
   3943 C          27.3868   13.9148   15.7917 C.2       1 DDD         0.2225 
   3944 C          28.3408   14.2548   16.8587 C.3       1 DDD        -0.1200 
   3945 C          28.1318   13.3728   18.1837 C.3       1 DDD         0.1625 
   3946 O          19.7888   17.1798   18.1357 Any       1 DDD        -0.4450 
   3947 C          22.8048    9.7698   20.4757 C.3       1 DDD        -0.1200 
   3948 C          21.7168   10.2478   19.4997 C.3       1 DDD         0.1625 
   3949 C          20.3328   10.6098   19.9637 C.3       1 DDD        -0.1200 
   3950 C          19.2938   11.0258   18.8767 C.3       1 DDD         0.1625 
   3951 C          17.9008   11.2518   19.4207 C.3       1 DDD        -0.1200 
   3952 C          16.7818   11.0788   18.4347 C.3       1 DDD         0.1625 
   3953 C          15.5058   11.7488   18.9397 C.3       1 DDD        -0.1200 
   3954 C          14.3988   12.0018   17.8957 C.3       1 DDD         0.1625 
   3955 C          13.7188   10.7818   17.2167 C.3       1 DDD        -0.1200 
   3956 C          12.9478    9.8068   18.2237 C.3       1 DDD         0.1625 
   3957 C          11.3758   10.0448   18.2467 C.3       1 DDD        -0.1200 
   3958 C          10.5968    9.2728   19.3777 C.3       1 DDD         0.1625 
   3959 O          19.7748   12.2408   18.3487 Any       1 DDD        -0.4450 
   3960 O          14.7508   12.8528   16.8237 Any       1 DDD        -0.4450 
   3961 O          10.6818    9.9528   20.6337 Any       1 DDD        -0.4450 
   3962 C          12.2888   13.1178   21.2787 C.1       1 DDD         0.6919 
   3963 C          11.6108   12.5438   22.5417 C.3       1 DDD        -0.1200 
   3964 C          10.3278   11.7318   22.3017 C.3       1 DDD         0.2050 
   3965 C          10.0998   11.2028   20.8517 C.1       1 DDD         0.6919 
   3966 O          13.0778   12.3858   20.6547 O.2       1 DDD        -0.4694 
   3967 O           9.1848   12.5738   22.4757 O.3       1 DDD        -0.6830 
   3968 O           9.3908   11.7948   20.0737 O.2       1 DDD        -0.4694 
   3969 C          20.1668   15.8788   18.1297 C.1       1 DDD         0.6919 
   3970 C          19.3678   15.0018   17.1887 C.3       1 DDD        -0.1200 
   3971 C          20.2558   13.8628   16.5657 C.3       1 DDD         0.2050 
   3972 C          19.8698   12.4368   17.0127 C.1       1 DDD         0.6919 
   3973 O          21.1698   15.4248   18.6797 O.2       1 DDD        -0.4694 
   3974 O          20.3788   13.9418   15.1797 O.3       1 DDD        -0.6830 
   3975 O          19.5628   11.6168   16.1697 O.2       1 DDD        -0.4694 
   3976 C          13.8368   14.0198   14.1577 C.2       1 DDD         0.7000 
   3977 C          14.4308   15.2318   14.8807 C.3       1 DDD        -0.2200 
   3978 C          15.6678   14.7938   15.7307 C.3       1 DDD         0.2050 
   3979 C          15.3098   14.1138   17.0557 C.1       1 DDD         0.6919 
   3980 O          14.2638   13.7728   13.0777 O.co2     1 DDD        -0.8000 
   3981 O          16.3578   16.0858   15.9587 O.3       1 DDD        -0.6830 
   3982 O          15.5308   14.6638   18.1657 O.2       1 DDD        -0.4694 
   3983 O          18.7268   17.1098   21.3037 Any       1 DDD        -0.4450 
   3984 C          17.0148    9.0488   17.1467 C.1       1 DDD         0.6919 
   3985 C          17.1718    7.5198   17.3897 C.3       1 DDD        -0.1200 
   3986 C          18.5308    7.0888   18.0217 C.3       1 DDD         0.2050 
   3987 C          18.6968    5.5888   17.6907 C.1       1 DDD         0.6919 
   3988 O          17.2538    9.5948   16.0227 O.2       1 DDD        -0.4694 
   3989 O          18.4458    7.3368   19.3827 O.3       1 DDD        -0.6830 
   3990 O          18.9198    4.6448   18.5187 O.2       1 DDD        -0.4694 
   3991 O          26.4728   14.9098   15.4307 O.2       1 DDD        -0.4450 
   3992 O          13.1788   16.9488   22.1757 Any       1 DDD        -0.4450 
   3993 O          16.5958    9.6498   18.2257 Any       1 DDD        -0.4450 
   3994 O          10.3468   21.3358   23.6317 O.co2     1 DDD        -0.8000 
   3995 C          11.0628   20.4488   23.9747 C.2       1 DDD         0.7000 
   3996 C          10.4558   19.0278   23.9877 C.3       1 DDD        -0.2200 
   3997 C          11.4948   17.8698   23.7507 C.3       1 DDD         0.2050 
   3998 C          12.1208   17.8748   22.3337 C.1       1 DDD         0.6919 
   3999 O          12.1938   20.6248   24.2297 O.co2     1 DDD        -0.8000 
   4000 O          10.8258   16.5628   24.0007 O.3       1 DDD        -0.6830 
   4001 O          11.6118   18.5088   21.4047 O.2       1 DDD        -0.4694 
   4002 O          23.5628   14.2738   16.5877 O.co2     1 DDD        -0.8000 
   4003 C          23.6018   15.2628   15.9337 C.2       1 DDD         0.7000 
   4004 C          23.6028   15.1568   14.4507 C.3       1 DDD        -0.2200 
   4005 C          24.9648   15.6838   13.8677 C.3       1 DDD         0.2050 
   4006 C          26.1538   14.8168   14.1507 C.1       1 DDD         0.6919 
   4007 O          23.4998   16.3578   16.3887 O.co2     1 DDD        -0.8000 
   4008 O          24.7508   15.7158   12.4467 O.3       1 DDD        -0.6830 
   4009 O          26.6398   14.0188   13.3377 O.2       1 DDD        -0.4694 
   4010 O          13.2368    8.5028   17.6807 Any       1 DDD        -0.4450 
   4011 C          13.5488    7.3848   18.4757 C.1       1 DDD         0.6919 
   4012 C          13.8988    6.1568   17.6177 C.3       1 DDD        -0.1200 
   4013 C          14.3028    4.8508   18.3827 C.3       1 DDD         0.2050 
   4014 C          13.7988    3.5288   17.7237 C.1       1 DDD         0.6919 
   4015 O          13.4588    7.3628   19.7227 O.2       1 DDD        -0.4694 
   4016 O          15.7178    4.8648   18.6157 O.3       1 DDD        -0.6830 
   4017 O          13.0078    2.7918   18.3247 O.2       1 DDD        -0.4694 
   4018 O           9.9938    6.6878   18.1597 Any       1 DDD        -0.4450 
   4019 O          21.5468    9.1358   18.5307 Any       1 DDD        -0.4450 
   4020 C          29.4398   13.2058   18.9967 C.3       1 DDD        -0.1800 
   4021 C          24.2298   10.3748   22.4737 C.3       1 DDD        -0.1800 
   4022 C          23.2148   10.9308   21.4687 C.3       1 DDD         0.1625 
   4023 O          23.8558   12.0128   20.8797 Any       1 DDD        -0.4450 
   4024 O          26.9578   13.6588   18.8947 Any       1 DDD        -0.4450 
   4025 C          26.9008   14.5948   19.8467 C.1       1 DDD         0.6919 
   4026 C          25.6538   14.5228   20.7547 C.3       1 DDD        -0.1200 
   4027 C          24.2498   14.3498   20.0947 C.3       1 DDD         0.2050 
   4028 C          23.3408   13.3038   20.8247 C.1       1 DDD         0.6919 
   4029 O          27.7898   15.3538   20.1257 O.2       1 DDD        -0.4694 
   4030 O          23.5238   15.6238   20.1557 O.3       1 DDD        -0.6830 
   4031 O          22.2128   13.6458   21.1947 O.2       1 DDD        -0.4694 
   4032 O           0.0978   16.6628   18.3787 Any       1 DDD        -0.4450 
   4033 C         -26.0432   -2.4402   19.9297 C.3       1 DDD         0.1025 
   4034 C         -25.9482   -1.4852   18.7427 C.3       1 DDD        -0.1200 
   4035 C         -24.7122   -0.5892   18.6857 C.3       1 DDD         0.1625 
   4036 C         -23.6702   -0.9872   17.5257 C.3       1 DDD        -0.1200 
   4037 C         -22.9612   -2.3872   17.5977 C.3       1 DDD         0.1625 
   4038 C         -22.0902   -2.6352   18.8067 C.3       1 DDD        -0.1200 
   4039 C         -20.9172   -1.6292   19.1747 C.3       1 DDD         0.1625 
   4040 C         -20.0922   -2.2072   20.3287 C.3       1 DDD        -0.1200 
   4041 C         -18.5572   -2.1682   20.1077 C.3       1 DDD         0.2050 
   4042 C         -17.9912   -0.8102   19.7407 C.3       1 DDD        -0.1200 
   4043 C         -16.5002   -0.7552   19.6217 C.3       1 DDD         0.1625 
   4044 C         -15.7702   -1.3662   18.3557 C.3       1 DDD        -0.1200 
   4045 C         -14.5562   -2.2522   18.7117 C.3       1 DDD         0.1625 
   4046 O         -23.9132   -3.4452   17.6837 Any       1 DDD        -0.4450 
   4047 O         -14.1122   -3.1302   17.6257 Any       1 DDD        -0.4450 
   4048 C         -15.1052  -10.8142   17.2307 C.3       1 DDD        -0.1200 
   4049 C         -16.5282  -10.3562   16.7547 C.3       1 DDD         0.1625 
   4050 C         -17.2442   -9.8602   18.0097 C.3       1 DDD        -0.1200 
   4051 C         -18.6972   -9.3982   17.8597 C.3       1 DDD         0.1625 
   4052 C         -19.6322  -10.5562   17.9477 C.3       1 DDD        -0.1200 
   4053 C         -21.1872  -10.2492   18.1837 C.3       1 DDD         0.1625 
   4054 C         -21.3602   -9.6592   19.5817 C.3       1 DDD        -0.1200 
   4055 C         -22.8182   -9.3042   19.9997 C.3       1 DDD         0.1625 
   4056 C         -23.5892  -10.5452   20.5877 C.3       1 DDD        -0.1200 
   4057 C         -24.7052   -9.9842   21.6007 C.3       1 DDD         0.1625 
   4058 C         -26.0502   -9.7042   20.8927 C.3       1 DDD        -0.1200 
   4059 C         -27.1672   -9.2162   21.7307 C.3       1 DDD         0.1025 
   4060 O         -18.8392   -8.6162   16.7397 Any       1 DDD        -0.4450 
   4061 O         -23.4422   -8.7732   18.8707 Any       1 DDD        -0.4450 
   4062 O         -27.5002   -7.8422   21.4267 Any       1 DDD        -0.4450 
   4063 O         -27.1812   -3.3132   19.9657 Any       1 DDD        -0.4450 
   4064 C         -27.3572   -4.2882   20.9097 C.1       1 DDD         0.6919 
   4065 C         -28.4782   -5.1822   20.5057 C.3       1 DDD        -0.1200 
   4066 C         -27.8532   -6.3322   19.6937 C.3       1 DDD         0.2050 
   4067 C         -28.2122   -7.6402   20.3057 C.1       1 DDD         0.6919 
   4068 O         -26.6162   -4.5952   21.8177 O.2       1 DDD        -0.4694 
   4069 O         -28.1062   -6.3292   18.2987 O.3       1 DDD        -0.6830 
   4070 O         -29.1122   -8.3442   19.8647 O.2       1 DDD        -0.4694 
   4071 C         -19.3472   -4.5292   16.8187 C.2       1 DDD         0.7000 
   4072 C         -18.9892   -5.4252   15.6637 C.3       1 DDD        -0.2200 
   4073 C         -19.7642   -6.7782   15.4857 C.3       1 DDD         0.2050 
   4074 C         -19.7722   -7.6352   16.7757 C.1       1 DDD         0.6919 
   4075 O         -18.9622   -4.7832   17.8967 O.co2     1 DDD        -0.8000 
   4076 O         -19.2882   -7.5272   14.3787 O.3       1 DDD        -0.6830 
   4077 O         -20.5062   -7.2892   17.6797 O.2       1 DDD        -0.4694 
   4078 C         -23.8092   -4.6362   17.0587 C.1       1 DDD         0.6919 
   4079 C         -24.8802   -5.6362   17.4137 C.3       1 DDD        -0.1200 
   4080 C         -24.4712   -7.0552   17.4817 C.3       1 DDD         0.2050 
   4081 C         -23.6772   -7.3962   18.7367 C.1       1 DDD         0.6919 
   4082 O         -22.8152   -4.9392   16.3647 O.2       1 DDD        -0.4694 
   4083 O         -25.6992   -7.7422   17.4677 O.3       1 DDD        -0.6830 
   4084 O         -23.4182   -6.5912   19.5687 O.2       1 DDD        -0.4694 
   4085 O         -21.4512   -0.4222   19.7187 Any       1 DDD        -0.4450 
   4086 O         -16.2392    0.5838   19.8057 Any       1 DDD        -0.4450 
   4087 O         -24.9552    0.7808   18.7187 Any       1 DDD        -0.4450 
   4088 O         -21.6292  -11.5882   18.3247 Any       1 DDD        -0.4450 
   4089 O         -24.9522  -11.0142   22.5467 Any       1 DDD        -0.4450 
   4090 O         -22.5982  -14.1412   24.5747 Any       1 DDD        -0.4450 
   4091 C         -24.4122  -10.9882   23.7877 C.1       1 DDD         0.6919 
   4092 C         -24.7032  -12.1912   24.6357 C.3       1 DDD        -0.1200 
   4093 C         -24.8332  -13.5502   23.7567 C.3       1 DDD         0.2050 
   4094 C         -23.8602  -14.6212   24.3607 C.1       1 DDD         0.6919 
   4095 O         -23.7522  -10.0362   24.2337 O.2       1 DDD        -0.4694 
   4096 O         -26.1622  -14.0932   23.7007 O.3       1 DDD        -0.6830 
   4097 O         -24.2202  -15.8062   24.5597 O.2       1 DDD        -0.4694 
   4098 C         -13.4482   -1.6092   19.4677 C.3       1 DDD        -0.1200 
   4099 C         -12.3472   -1.1692   18.4937 C.3       1 DDD         0.1625 
   4100 C         -11.1712   -2.1482   18.3437 C.3       1 DDD        -0.1200 
   4101 C         -10.2632   -1.9362   17.1257 C.3       1 DDD         0.1625 
   4102 C          -9.4142   -0.6702   17.0177 C.3       1 DDD        -0.1200 
   4103 C          -8.2502   -0.7612   16.0007 C.3       1 DDD         0.1625 
   4104 C          -7.0172   -1.4452   16.5627 C.3       1 DDD        -0.1200 
   4105 C          -6.0142   -1.9282   15.4677 C.3       1 DDD         0.1625 
   4106 C          -4.6752   -2.4292   16.1157 C.3       1 DDD        -0.1200 
   4107 C          -3.4352   -1.5302   15.9987 C.3       1 DDD         0.1625 
   4108 C          -2.9192   -1.5142   14.5727 C.3       1 DDD        -0.1200 
   4109 C          -1.4892   -1.0062   14.3717 C.3       1 DDD         0.2050 
   4110 O         -10.9472   -2.2412   15.9477 Any       1 DDD        -0.4450 
   4111 O          -6.6632   -3.0082   14.7667 Any       1 DDD        -0.4450 
   4112 C          -2.1452   -7.0382   11.8407 C.3       1 DDD        -0.1200 
   4113 C          -2.6032   -8.4902   12.3277 C.3       1 DDD         0.1625 
   4114 C          -3.4582   -8.5362   13.6607 C.3       1 DDD        -0.1200 
   4115 C          -4.9582   -8.3842   13.4077 C.3       1 DDD         0.1625 
   4116 C          -5.8652   -9.0742   14.4757 C.3       1 DDD        -0.1200 
   4117 C          -7.1902   -9.5612   13.8907 C.3       1 DDD         0.1625 
   4118 C          -8.2012  -10.2202   14.9457 C.3       1 DDD        -0.1200 
   4119 C          -8.8302   -9.3642   16.0587 C.3       1 DDD         0.1625 
   4120 C          -9.9072  -10.1482   16.8227 C.3       1 DDD        -0.1200 
   4121 C         -11.4442   -9.9062   16.3037 C.3       1 DDD         0.1625 
   4122 C         -12.5442  -10.4402   17.2357 C.3       1 DDD        -0.1200 
   4123 C         -13.9382   -9.9982   16.7237 C.3       1 DDD         0.1625 
   4124 O          -5.2732   -7.0072   13.1317 Any       1 DDD        -0.4450 
   4125 O          -9.4472   -8.1822   15.5497 Any       1 DDD        -0.4450 
   4126 O         -14.1042   -8.6682   17.1337 Any       1 DDD        -0.4450 
   4127 C         -14.9052   -4.2112   17.2547 C.1       1 DDD         0.6919 
   4128 C         -14.2722   -5.1282   16.1817 C.3       1 DDD        -0.1200 
   4129 C         -13.7122   -6.3392   16.9617 C.3       1 DDD         0.2050 
   4130 C         -14.0212   -7.6932   16.2347 C.1       1 DDD         0.6919 
   4131 O         -15.9832   -4.4782   17.7857 O.2       1 DDD        -0.4694 
   4132 O         -12.2752   -6.1592   17.1417 O.3       1 DDD        -0.6830 
   4133 O         -13.9822   -7.7642   14.9847 O.2       1 DDD        -0.4694 
   4134 C          -6.5792   -3.0032   13.3737 C.1       1 DDD         0.6919 
   4135 C          -7.0152   -4.3812   12.8577 C.3       1 DDD        -0.1200 
   4136 C          -6.0402   -5.0672   11.7667 C.3       1 DDD         0.2050 
   4137 C          -5.9462   -6.6162   12.0147 C.1       1 DDD         0.6919 
   4138 O          -6.3742   -2.0412   12.5897 O.2       1 DDD        -0.4694 
   4139 O          -6.4862   -4.9062   10.4497 O.3       1 DDD        -0.6830 
   4140 O          -6.4462   -7.3512   11.1737 O.2       1 DDD        -0.4694 
   4141 C         -10.7652   -3.4082   15.3417 C.1       1 DDD         0.6919 
   4142 C          -9.8012   -4.4902   15.9007 C.3       1 DDD        -0.1200 
   4143 C          -9.8902   -5.8822   15.2167 C.3       1 DDD         0.2050 
   4144 C          -9.0682   -6.9692   15.9077 C.1       1 DDD         0.6919 
   4145 O         -11.4152   -3.6532   14.3167 O.2       1 DDD        -0.4694 
   4146 O          -9.4162   -5.7692   13.8877 O.3       1 DDD        -0.6830 
   4147 O          -8.2032   -6.6262   16.7187 O.2       1 DDD        -0.4694 
   4148 O          -7.8092    0.5788   15.7637 Any       1 DDD        -0.4450 
   4149 O          -3.5612   -0.3022   16.7237 Any       1 DDD        -0.4450 
   4150 O         -11.7922    0.1328   18.9137 Any       1 DDD        -0.4450 
   4151 O          -6.9582  -10.5512   12.8967 Any       1 DDD        -0.4450 
   4152 O         -11.7522  -10.4402   15.0117 Any       1 DDD        -0.4450 
   4153 O         -12.7092  -14.8522   13.7647 Any       1 DDD        -0.4450 
   4154 C         -11.6402  -11.7142   14.6737 C.1       1 DDD         0.6919 
   4155 C         -12.1252  -11.9212   13.1667 C.3       1 DDD        -0.1200 
   4156 C         -13.4592  -12.6972   13.0337 C.3       1 DDD         0.2050 
   4157 C         -13.6142  -13.9192   14.0137 C.1       1 DDD         0.6919 
   4158 O         -11.2972  -12.6952   15.3577 O.2       1 DDD        -0.4694 
   4159 O         -14.4992  -11.7322   13.2327 O.3       1 DDD        -0.6830 
   4160 O         -14.4602  -13.8612   14.8797 O.2       1 DDD        -0.4694 
   4161 O         -17.1832  -11.3312   15.9047 Any       1 DDD        -0.4450 
   4162 O         -17.1912  -15.5632   15.7727 Any       1 DDD        -0.4450 
   4163 C         -17.5742  -12.5772   16.2517 C.1       1 DDD         0.6919 
   4164 C         -18.6602  -13.1512   15.3917 C.3       1 DDD        -0.1200 
   4165 C         -17.9922  -14.0102   14.2227 C.3       1 DDD         0.2050 
   4166 C         -17.8592  -15.4662   14.6407 C.1       1 DDD         0.6919 
   4167 O         -17.2922  -13.0932   17.3267 O.2       1 DDD        -0.4694 
   4168 O         -18.7882  -13.8832   13.0127 O.3       1 DDD        -0.6830 
   4169 O         -18.3682  -16.4222   13.9257 O.2       1 DDD        -0.4694 
   4170 O          -1.3332   -9.0052   12.4197 Any       1 DDD        -0.4450 
   4171 O          -3.6062  -12.8322   12.9137 Any       1 DDD        -0.4450 
   4172 C          -1.1572  -10.1662   12.4607 C.1       1 DDD         0.6919 
   4173 C          -1.3952  -10.9192   11.1827 C.3       1 DDD        -0.1200 
   4174 C          -2.7602  -11.6282   10.9587 C.3       1 DDD         0.2050 
   4175 C          -2.7172  -12.8452   11.9297 C.1       1 DDD         0.6919 
   4176 O          -0.7982  -10.8072   13.4057 O.2       1 DDD        -0.4694 
   4177 O          -2.7732  -12.2152    9.6767 O.3       1 DDD        -0.6830 
   4178 O          -1.8802  -13.7312   11.7667 O.2       1 DDD        -0.4694 
   4179 C          -1.2532    0.5238   14.5257 C.3       1 DDD        -0.1200 
   4180 C           0.2578    0.9268   14.2477 C.3       1 DDD         0.1625 
   4181 C           1.2488    0.3598   15.2167 C.3       1 DDD        -0.1200 
   4182 C           2.6488    0.5008   14.6127 C.3       1 DDD         0.1625 
   4183 C           3.6768    0.7538   15.7037 C.3       1 DDD        -0.1200 
   4184 C           5.1158    0.9818   15.1807 C.3       1 DDD         0.1625 
   4185 C           6.1388    1.1268   16.3227 C.3       1 DDD        -0.1200 
   4186 C           7.5038    0.5138   16.0397 C.3       1 DDD         0.1625 
   4187 C           8.2278    1.3288   14.9517 C.3       1 DDD        -0.1200 
   4188 C           9.6898    1.5858   15.3667 C.3       1 DDD         0.1625 
   4189 C          10.7558    0.4648   15.1097 C.3       1 DDD        -0.1200 
   4190 C          12.1578    0.6788   15.5947 C.3       1 DDD         0.2050 
   4191 O           2.9288   -0.7512   14.0507 Any       1 DDD        -0.4450 
   4192 O           7.2528   -0.8692   15.6737 Any       1 DDD        -0.4450 
   4193 C          10.2568   -5.7012   16.3197 C.3       1 DDD        -0.1200 
   4194 C          10.2518   -7.1142   15.6907 C.3       1 DDD         0.1625 
   4195 C           9.1228   -7.2732   14.6357 C.3       1 DDD        -0.1200 
   4196 C           7.6698   -7.0662   15.1427 C.3       1 DDD         0.1625 
   4197 C           6.6748   -7.2212   13.8977 C.3       1 DDD        -0.1200 
   4198 C           5.2638   -7.7162   14.1807 C.3       1 DDD         0.1625 
   4199 C           4.3138   -7.7792   12.9687 C.3       1 DDD        -0.1200 
   4200 C           3.0868   -6.8422   12.7687 C.3       1 DDD         0.1625 
   4201 C           2.2868   -7.1672   11.4867 C.3       1 DDD        -0.1200 
   4202 C           0.8768   -6.5582   11.4627 C.3       1 DDD         0.2050 
   4203 C          -0.0002   -7.2822   10.3697 C.3       1 DDD        -0.1200 
   4204 C          -1.5062   -6.9922   10.4307 C.3       1 DDD         0.1625 
   4205 O           7.5128   -5.7622   15.7527 Any       1 DDD        -0.4450 
   4206 O           3.4708   -5.4782   12.7237 Any       1 DDD        -0.4450 
   4207 O          -1.7042   -5.7412    9.7247 Any       1 DDD        -0.4450 
   4208 C          -2.2292   -3.0802   10.6157 C.2       1 DDD         0.7000 
   4209 C          -2.9302   -3.0012    9.3027 C.3       1 DDD        -0.2200 
   4210 C          -2.6132   -4.1172    8.3377 C.3       1 DDD         0.2050 
   4211 C          -2.7422   -5.4812    8.9707 C.1       1 DDD         0.6919 
   4212 O          -2.8562   -3.5152   11.4717 O.co2     1 DDD        -0.8000 
   4213 O          -3.4052   -4.0622    7.1477 O.3       1 DDD        -0.6830 
   4214 O          -3.7292   -6.1792    8.7277 O.2       1 DDD        -0.4694 
   4215 C           7.2388   -1.7722   16.6427 C.1       1 DDD         0.6919 
   4216 C           6.5838   -3.1042   16.4577 C.3       1 DDD        -0.1200 
   4217 C           6.7778   -4.1992   17.5017 C.3       1 DDD         0.2050 
   4218 C           6.6218   -5.5762   16.7447 C.1       1 DDD         0.6919 
   4219 O           7.7208   -1.5172   17.7617 O.2       1 DDD        -0.4694 
   4220 O           5.9098   -4.0882   18.6137 O.3       1 DDD        -0.6830 
   4221 O           5.8848   -6.4862   17.0957 O.2       1 DDD        -0.4694 
   4222 C           2.8318   -1.1532   12.7657 C.1       1 DDD         0.6919 
   4223 C           2.9048   -2.6172   12.5797 C.3       1 DDD        -0.1200 
   4224 C           3.8338   -3.3232   13.6097 C.3       1 DDD         0.2050 
   4225 C           3.3458   -4.7312   13.8307 C.1       1 DDD         0.6919 
   4226 O           2.6678   -0.3952   11.7987 O.2       1 DDD        -0.4694 
   4227 O           5.1878   -3.2292   13.2417 O.3       1 DDD        -0.6830 
   4228 O           3.0558   -5.1372   14.9887 O.2       1 DDD        -0.4694 
   4229 O           5.0618    2.2148   14.4237 Any       1 DDD        -0.4450 
   4230 O           5.8538  -12.6672   17.5907 Any       1 DDD        -0.4450 
   4231 C           4.4588   -9.1982   15.6807 C.1       1 DDD         0.6919 
   4232 C           4.6448  -10.0032   16.9407 C.3       1 DDD        -0.1200 
   4233 C           6.0998  -10.3892   17.1067 C.3       1 DDD         0.2050 
   4234 C           6.4168  -11.8222   16.7577 C.1       1 DDD         0.6919 
   4235 O           3.1308   -8.9292   15.4837 O.2       1 DDD        -0.4694 
   4236 O           6.5948  -10.0072   18.4207 O.3       1 DDD        -0.6830 
   4237 O           7.0198  -12.2072   15.7447 O.2       1 DDD        -0.4694 
   4238 O           9.8178    1.9678   16.7607 Any       1 DDD        -0.4450 
   4239 O           5.3708   -8.9382   14.8387 Any       1 DDD        -0.4450 
   4240 O           1.4978  -13.7292   14.2517 Any       1 DDD        -0.4450 
   4241 C           2.4448  -11.4162   12.6837 C.2       1 DDD         0.7000 
   4242 C           2.8668  -12.7052   12.0767 C.3       1 DDD        -0.2200 
   4243 C           1.7248  -13.7442   11.9417 C.3       1 DDD         0.2050 
   4244 C           1.4578  -14.5352   13.2217 C.1       1 DDD         0.6919 
   4245 O           2.8958  -11.1892   13.7497 O.co2     1 DDD        -0.8000 
   4246 O           2.0278  -14.6602   10.8997 O.3       1 DDD        -0.6830 
   4247 O           1.1608  -15.7582   13.2137 O.2       1 DDD        -0.4694 
   4248 C          12.8098    2.0608   15.3197 C.3       1 DDD        -0.1200 
   4249 C          14.2508    2.1748   15.9117 C.3       1 DDD         0.1625 
   4250 C          15.3898    2.2068   14.8307 C.3       1 DDD        -0.1200 
   4251 C          16.8698    2.1438   15.3207 C.3       1 DDD         0.1625 
   4252 C          17.3148    3.4688   15.9837 C.3       1 DDD        -0.1200 
   4253 C          18.6688    4.0198   15.8327 C.3       1 DDD         0.1625 
   4254 C          19.9228    3.0778   16.1667 C.3       1 DDD        -0.1200 
   4255 C          20.7638    2.5118   14.9497 C.3       1 DDD         0.1625 
   4256 C          21.3168    3.6838   14.0967 C.3       1 DDD        -0.1200 
   4257 C          22.6098    4.3188   14.7537 C.3       1 DDD         0.1625 
   4258 C          23.2708    5.0508   13.5737 C.3       1 DDD        -0.1200 
   4259 C          24.8848    5.1058   13.5877 C.3       1 DDD         0.1625 
   4260 O          17.0178    0.9768   16.0977 Any       1 DDD        -0.4450 
   4261 O          20.0768    1.5338   14.2387 Any       1 DDD        -0.4450 
   4262 C          23.6288   -3.5982   14.5977 C.3       1 DDD        -0.1200 
   4263 C          23.2008   -4.7502   15.6057 C.3       1 DDD         0.1625 
   4264 C          21.8548   -4.4822   16.2557 C.3       1 DDD        -0.1200 
   4265 C          20.6138   -4.3002   15.3987 C.3       1 DDD         0.1625 
   4266 C          19.3608   -4.0752   16.2257 C.3       1 DDD        -0.1200 
   4267 C          18.7678   -5.3702   16.8487 C.3       1 DDD         0.1625 
   4268 C          17.2848   -5.6352   16.4267 C.3       1 DDD        -0.1200 
   4269 C          16.1438   -5.1272   17.3507 C.3       1 DDD         0.1625 
   4270 C          14.7098   -5.6152   16.8687 C.3       1 DDD        -0.1200 
   4271 C          13.7568   -5.6712   18.0537 C.3       1 DDD         0.1625 
   4272 C          12.3058   -6.0652   17.6417 C.3       1 DDD        -0.1200 
   4273 C          11.5328   -5.0142   16.8587 C.3       1 DDD         0.1625 
   4274 O          20.6308   -3.1702   14.5087 Any       1 DDD        -0.4450 
   4275 O          16.1348   -3.7152   17.2337 Any       1 DDD        -0.4450 
   4276 O          11.2518   -3.8822   17.7177 Any       1 DDD        -0.4450 
   4277 C          11.1238   -3.7522   20.5967 C.2       1 DDD         0.7000 
   4278 C          12.2858   -2.9552   20.3067 C.3       1 DDD        -0.2200 
   4279 C          12.0708   -2.0942   19.0717 C.3       1 DDD         0.2050 
   4280 C          12.0448   -2.8362   17.7387 C.1       1 DDD         0.6919 
   4281 O          11.3868   -4.8862   20.5567 O.co2     1 DDD        -0.8000 
   4282 O          13.0548   -1.0982   18.9397 O.3       1 DDD        -0.6830 
   4283 O          12.9038   -2.5882   16.9217 O.2       1 DDD        -0.4694 
   4284 C          20.5088    0.2338   14.1997 C.1       1 DDD         0.6919 
   4285 C          19.6718   -0.7312   13.2867 C.3       1 DDD        -0.1200 
   4286 C          20.4638   -1.8752   12.5437 C.3       1 DDD         0.2050 
   4287 C          20.1998   -3.2402   13.2837 C.1       1 DDD         0.6919 
   4288 O          21.4458   -0.1912   14.8807 O.2       1 DDD        -0.4694 
   4289 O          20.0568   -1.8772   11.1497 O.3       1 DDD        -0.6830 
   4290 O          19.7828   -4.1812   12.6407 O.2       1 DDD        -0.4694 
   4291 C          16.9598   -0.2782   15.6937 C.1       1 DDD         0.6919 
   4292 C          17.3288   -1.1712   16.8577 C.3       1 DDD        -0.1200 
   4293 C          16.2568   -1.4642   17.9047 C.3       1 DDD         0.2050 
   4294 C          16.1908   -2.8952   18.2787 C.1       1 DDD         0.6919 
   4295 O          16.7278   -0.7442   14.5597 O.2       1 DDD        -0.4694 
   4296 O          16.3418   -0.5112   19.0407 O.3       1 DDD        -0.6830 
   4297 O          15.9968   -3.1952   19.4297 O.2       1 DDD        -0.4694 
   4298 O          18.7988    5.3938   16.3457 Any       1 DDD        -0.4450 
   4299 C          19.6588   -6.1632   18.9887 C.1       1 DDD         0.6919 
   4300 C          19.5708   -5.8562   20.5107 C.3       1 DDD        -0.1200 
   4301 C          20.9408   -5.5852   21.2457 C.3       1 DDD         0.1050 
   4302 C          21.3438   -4.1482   20.9097 C.2       1 DDD         0.7000 
   4303 O          20.4308   -7.0282   18.5747 O.2       1 DDD        -0.4694 
   4304 O          20.6628   -5.7302   22.5907 O.3       1 DDD        -0.6830 
   4305 O          21.9048   -4.0552   19.6317 O.co2     1 DDD        -0.8000 
   4306 O          22.3168    5.3158   15.6687 Any       1 DDD        -0.4450 
   4307 O          14.3378    3.3428   16.5547 Any       1 DDD        -0.4450 
   4308 O          18.9178   -5.3382   18.2447 Any       1 DDD        -0.4450 
   4309 O          14.2418   -6.4902   19.0957 Any       1 DDD        -0.4450 
   4310 O          15.3018  -11.3722   20.0117 Any       1 DDD        -0.4450 
   4311 C          14.4588   -7.8752   18.9797 C.1       1 DDD         0.6919 
   4312 C          15.0178   -8.4762   20.2517 C.3       1 DDD        -0.1200 
   4313 C          16.3248   -9.2432   20.0377 C.3       1 DDD         0.2050 
   4314 C          16.2768  -10.6522   20.6137 C.1       1 DDD         0.6919 
   4315 O          14.1088   -8.5462   17.9917 O.2       1 DDD        -0.4694 
   4316 O          17.4138   -8.4812   20.6437 O.3       1 DDD        -0.6830 
   4317 O          16.9258  -10.9962   21.5967 O.2       1 DDD        -0.4694 
   4318 O          10.0508   -8.1282   16.7187 Any       1 DDD        -0.4450 
   4319 O          23.3218   -6.0562   14.9787 Any       1 DDD        -0.4450 
   4320 C          25.6008    5.7058   12.3307 C.3       1 DDD        -0.1800 
   4321 C          25.8658   -4.4902   13.6527 C.3       1 DDD        -0.1800 
   4322 C          25.1718   -3.3592   14.4427 C.3       1 DDD         0.1625 
   4323 O          25.3368   -2.1752   13.6717 Any       1 DDD        -0.4450 
   4324 O          25.4898    3.8798   14.0307 Any       1 DDD        -0.4450 
   4325 C          25.3818    2.7918   13.2997 C.1       1 DDD         0.6919 
   4326 C          25.9318    1.5478   14.1317 C.3       1 DDD        -0.1200 
   4327 C          25.6068    0.2588   13.4067 C.3       1 DDD         0.2050 
   4328 C          25.1338   -0.9452   14.2727 C.1       1 DDD         0.6919 
   4329 O          24.8258    2.7548   12.1837 O.2       1 DDD        -0.4694 
   4330 O          26.7608   -0.0852   12.6757 O.3       1 DDD        -0.6830 
   4331 O          24.7278   -0.7082   15.4027 O.2       1 DDD        -0.4694 
   4332 O           0.4908    2.3508   14.2117 Any       1 DDD        -0.4450 
   4333 C         -16.9842  -16.6902   17.8907 C.3       1 DDD        -0.1200 
   4334 C         -18.5332  -16.7202   18.2817 C.3       1 DDD         0.1625 
   4335 C         -18.7812  -16.9412   19.8167 C.3       1 DDD        -0.1200 
   4336 C         -19.4012  -15.6942   20.5137 C.3       1 DDD         0.1625 
   4337 C         -19.6962  -16.0532   22.0067 C.3       1 DDD        -0.1200 
   4338 C         -20.2972  -15.0402   22.9647 C.3       1 DDD         0.1625 
   4339 C         -20.8602  -15.7892   24.2617 C.3       1 DDD        -0.1200 
   4340 C         -21.6842  -14.9882   25.3007 C.3       1 DDD         0.1625 
   4341 C         -20.9302  -14.1512   26.3317 C.3       1 DDD        -0.1200 
   4342 C         -20.6932  -14.7602   27.6887 C.3       1 DDD         0.1625 
   4343 C         -19.9292  -13.7842   28.6417 C.3       1 DDD        -0.1200 
   4344 C         -20.1232  -14.2582   30.1087 C.3       1 DDD         0.1450 
   4345 O         -20.7302  -15.4742   20.0557 Any       1 DDD        -0.4450 
   4346 O         -19.3732  -13.4082   30.9647 O.3       1 DDD        -0.6830 
   4347 O         -19.8372  -15.8782   27.4527 Any       1 DDD        -0.4450 
   4348 O         -19.5902  -18.3462   30.5387 O.co2     1 DDD        -0.8000 
   4349 C         -20.2352  -17.1112   27.8357 C.1       1 DDD         0.6919 
   4350 C         -19.1272  -18.1422   27.7987 C.3       1 DDD        -0.1200 
   4351 C         -19.5632  -19.3892   28.4277 C.3       1 DDD         0.1050 
   4352 C         -19.7912  -19.3132   29.8987 C.2       1 DDD         0.7000 
   4353 O         -21.3692  -17.4492   28.1387 O.2       1 DDD        -0.4694 
   4354 O         -18.6012  -20.3542   28.0657 O.3       1 DDD        -0.6830 
   4355 O         -20.1122  -20.3602   30.3207 O.co2     1 DDD        -0.8000 
   4356 C          -5.0992  -14.0602   14.5037 C.3       1 DDD        -0.1200 
   4357 C          -6.1042  -14.5622   13.4907 C.3       1 DDD         0.1625 
   4358 C          -7.5492  -14.3012   14.0347 C.3       1 DDD        -0.1200 
   4359 C          -8.7012  -14.7982   13.1457 C.3       1 DDD         0.1625 
   4360 C          -8.8602  -16.3212   13.3117 C.3       1 DDD        -0.1200 
   4361 C         -10.3422  -16.7202   13.2927 C.3       1 DDD         0.2050 
   4362 C         -11.0252  -16.2732   14.6347 C.3       1 DDD        -0.1200 
   4363 C         -12.5352  -15.9242   14.6557 C.3       1 DDD         0.1625 
   4364 C         -13.3252  -17.2192   14.3047 C.3       1 DDD        -0.1200 
   4365 C         -14.8112  -17.2092   14.4577 C.3       1 DDD         0.1625 
   4366 C         -15.2732  -17.1332   15.9387 C.3       1 DDD        -0.1200 
   4367 C         -16.7832  -16.8302   16.3327 C.3       1 DDD         0.1625 
   4368 O          -8.3502  -14.4782   11.8167 Any       1 DDD        -0.4450 
   4369 O         -10.4292  -18.1402   13.0317 O.3       1 DDD        -0.6830 
   4370 O         -15.3872  -18.4212   13.8747 Any       1 DDD        -0.4450 
   4371 O         -19.6892  -19.8232   11.6317 O.co2     1 DDD        -0.8000 
   4372 C         -15.8382  -18.4472   12.5797 C.1       1 DDD         0.6919 
   4373 C         -16.1502  -19.8922   12.2177 C.3       1 DDD        -0.1200 
   4374 C         -17.5032  -20.1782   11.4797 C.3       1 DDD         0.1050 
   4375 C         -18.7092  -19.7752   12.2627 C.2       1 DDD         0.7000 
   4376 O         -15.9692  -17.5162   11.7967 O.2       1 DDD        -0.4694 
   4377 O         -17.6222  -21.5452   11.2117 O.3       1 DDD        -0.6830 
   4378 O         -18.7262  -19.5422   13.4347 O.co2     1 DDD        -0.8000 
   4379 O         -19.1402  -17.8732   17.5937 Any       1 DDD        -0.4450 
   4380 O         -21.8322  -18.4082   19.4567 O.co2     1 DDD        -0.8000 
   4381 C         -20.1942  -17.7472   16.8047 C.1       1 DDD         0.6919 
   4382 C         -20.8962  -19.0322   16.4077 C.3       1 DDD        -0.1200 
   4383 C         -21.3652  -19.8422   17.6717 C.3       1 DDD         0.1050 
   4384 C         -22.2932  -19.0512   18.5517 C.2       1 DDD         0.7000 
   4385 O         -20.7472  -16.6652   16.5407 O.2       1 DDD        -0.4694 
   4386 O         -21.8362  -21.1732   17.2897 O.3       1 DDD        -0.6830 
   4387 O         -23.4382  -19.2022   18.2727 O.co2     1 DDD        -0.8000 
   4388 O          -5.8162  -15.8922   13.1057 Any       1 DDD        -0.4450 
   4389 O          -7.5302  -19.6902   15.0527 O.co2     1 DDD        -0.8000 
   4390 C          -5.6582  -16.9472   13.9657 C.1       1 DDD         0.6919 
   4391 C          -5.1782  -18.1972   13.2717 C.3       1 DDD        -0.1200 
   4392 C          -5.6682  -19.4922   13.8927 C.3       1 DDD         0.1050 
   4393 C          -7.0792  -19.8302   13.9557 C.2       1 DDD         0.7000 
   4394 O          -5.9132  -16.8872   15.1427 O.2       1 DDD        -0.4694 
   4395 O          -4.9142  -20.5502   13.2837 O.3       1 DDD        -0.6830 
   4396 O          -7.5122  -20.1382   12.9087 O.co2     1 DDD        -0.8000 
   4397 C           8.9328  -14.2932   19.9747 C.3       1 DDD        -0.1200 
   4398 C           8.3638  -14.3432   18.5367 C.3       1 DDD         0.1625 
   4399 C           6.8798  -14.7712   18.5017 C.3       1 DDD        -0.1200 
   4400 C           6.0028  -14.0572   17.4957 C.3       1 DDD         0.1625 
   4401 C           4.5968  -14.5982   17.6687 C.3       1 DDD        -0.1200 
   4402 C           3.7038  -14.4952   16.3227 C.3       1 DDD         0.1625 
   4403 C           2.2858  -13.8682   16.5887 C.3       1 DDD        -0.1200 
   4404 C           1.1378  -14.2042   15.5457 C.3       1 DDD         0.1625 
   4405 C          -0.2352  -13.6172   15.8657 C.3       1 DDD        -0.1200 
   4406 C          -1.4342  -14.3532   15.1337 C.3       1 DDD         0.1625 
   4407 C          -2.6572  -13.4452   15.0967 C.3       1 DDD        -0.1200 
   4408 C          -3.6512  -13.8382   13.9437 C.3       1 DDD         0.1625 
   4409 O           7.0378  -19.4502   15.9327 O.co2     1 DDD        -0.8000 
   4410 C           4.5118  -16.2602   14.9817 C.1       1 DDD         0.6919 
   4411 C           4.4098  -17.7272   14.5847 C.3       1 DDD        -0.1200 
   4412 C           4.9538  -18.6862   15.6727 C.3       1 DDD         0.1050 
   4413 C           6.4148  -18.4802   15.9927 C.2       1 DDD         0.7000 
   4414 O           5.1898  -15.4792   14.3087 O.2       1 DDD        -0.4694 
   4415 O           4.6498  -19.9942   15.2267 O.3       1 DDD        -0.6830 
   4416 O           6.8118  -17.4122   16.3057 O.co2     1 DDD        -0.8000 
   4417 O           3.6928  -15.8442   15.9517 Any       1 DDD        -0.4450 
   4418 O          -1.7022  -15.4472   15.9637 Any       1 DDD        -0.4450 
   4419 O           1.3888  -17.6592   16.2207 O.co2     1 DDD        -0.8000 
   4420 C          -2.0192  -16.6102   15.5137 C.1       1 DDD         0.6919 
   4421 C          -2.0152  -17.6192   16.6617 C.3       1 DDD        -0.1200 
   4422 C          -0.6882  -17.9222   17.3167 C.3       1 DDD         0.1050 
   4423 C           0.4338  -18.3522   16.3897 C.2       1 DDD         0.7000 
   4424 O          -2.1922  -16.9182   14.3217 O.2       1 DDD        -0.4694 
   4425 O          -1.0252  -18.9712   18.2707 O.3       1 DDD        -0.6830 
   4426 O           0.1898  -19.3852   15.8517 O.co2     1 DDD        -0.8000 
   4427 C          20.3568  -12.3212   14.8677 C.3       1 DDD        -0.1200 
   4428 C          19.6918  -13.7842   15.1437 C.3       1 DDD         0.1625 
   4429 C          18.4998  -13.7762   16.0557 C.3       1 DDD        -0.1200 
   4430 C          18.8778  -13.6892   17.5127 C.3       1 DDD         0.2050 
   4431 C          17.8248  -14.3622   18.4237 C.3       1 DDD        -0.1200 
   4432 C          16.4298  -13.6682   18.5767 C.3       1 DDD         0.1625 
   4433 C          15.8598  -13.7502   20.0107 C.3       1 DDD        -0.1200 
   4434 C          14.9168  -12.6562   20.4787 C.3       1 DDD         0.1625 
   4435 C          13.4978  -12.9062   20.0597 C.3       1 DDD        -0.1200 
   4436 C          12.8498  -14.2182   20.5987 C.3       1 DDD         0.1625 
   4437 C          11.4728  -14.5292   19.9177 C.3       1 DDD        -0.1200 
   4438 C          10.2858  -13.6232   20.2467 C.3       1 DDD         0.1625 
   4439 O          10.3748  -12.3882   19.5557 Any       1 DDD        -0.4450 
   4440 O          14.8898  -12.9172   14.2217 O.co2     1 DDD        -0.8000 
   4441 C          14.7568  -14.9262   17.3937 C.1       1 DDD         0.6919 
   4442 C          13.8278  -14.7172   16.1747 C.3       1 DDD        -0.1200 
   4443 C          13.3118  -13.2882   15.9787 C.3       1 DDD         0.1050 
   4444 C          13.5518  -12.7602   14.5427 C.2       1 DDD         0.7000 
   4445 O          14.8388  -15.9842   18.0597 O.2       1 DDD        -0.4694 
   4446 O          11.8658  -13.3002   16.4477 O.3       1 DDD        -0.6830 
   4447 O          12.6688  -12.1692   13.9257 O.co2     1 DDD        -0.8000 
   4448 O          15.5158  -13.8442   17.5377 Any       1 DDD        -0.4450 
   4449 O          12.6948  -14.2652   22.0637 Any       1 DDD        -0.4450 
   4450 O          10.4228  -13.9012   24.1767 O.co2     1 DDD        -0.8000 
   4451 C          13.3488  -15.1922   22.8397 C.1       1 DDD         0.6919 
   4452 C          12.9868  -15.1172   24.3097 C.3       1 DDD        -0.1200 
   4453 C          11.6198  -15.8402   24.5847 C.3       1 DDD         0.1050 
   4454 C          10.4398  -15.0412   23.9617 C.2       1 DDD         0.7000 
   4455 O          14.1898  -15.9692   22.5147 O.2       1 DDD        -0.4694 
   4456 O          11.4448  -16.0322   25.9437 O.3       1 DDD        -0.6830 
   4457 O           9.6248  -15.6752   23.3887 O.co2     1 DDD        -0.8000 
   4458 O           9.2078  -14.9902   17.5607 Any       1 DDD        -0.4450 
   4459 O          19.3568  -14.6042   13.9707 Any       1 DDD        -0.4450 
   4460 C          21.9068  -12.7572   12.9667 C.3       1 DDD        -0.1800 
   4461 C          21.8818  -12.4092   14.4537 C.3       1 DDD         0.1625 
   4462 O          22.4738  -11.2062   14.6877 Any       1 DDD        -0.4450 
   4463 C          22.1428    9.1218   17.3927 C.1       1 DDD         0.6919 
   4464 C          22.0748    7.8288   16.6767 C.3       1 DDD        -0.1200 
   4465 C          23.2788    6.8748   17.0137 C.3       1 DDD         0.2050 
   4466 C          23.1218    5.4748   16.5197 C.1       1 DDD         0.6919 
   4467 O          22.8018   10.0438   16.9347 O.2       1 DDD        -0.4694 
   4468 O          24.4548    7.4618   16.4587 O.3       1 DDD        -0.6830 
   4469 O          23.7648    4.7048   17.0857 O.2       1 DDD        -0.4694 
   4470 C         -22.4962  -12.0502   17.3557 C.1       1 DDD         0.6919 
   4471 C         -22.6842  -13.5832   17.4387 C.3       1 DDD        -0.1200 
   4472 C         -22.4422  -14.1922   18.8777 C.3       1 DDD         0.2050 
   4473 C         -20.9492  -14.5232   19.1937 C.1       1 DDD         0.6919 
   4474 O         -22.9192  -11.3962   16.3997 O.2       1 DDD        -0.4694 
   4475 O         -23.0872  -15.4472   18.8597 O.3       1 DDD        -0.6830 
   4476 O         -20.1022  -13.8812   18.6037 O.2       1 DDD        -0.4694 
   4477 C          10.7688   -9.1792   16.8097 C.1       1 DDD         0.6919 
   4478 C          10.1938  -10.1222   17.9247 C.3       1 DDD        -0.1200 
   4479 C          10.6328   -9.9792   19.3827 C.3       1 DDD         0.2050 
   4480 C          10.1798  -11.2842   20.1957 C.1       1 DDD         0.6919 
   4481 O          11.7608   -9.4012   16.1207 O.2       1 DDD        -0.4694 
   4482 O          10.0308   -8.8182   19.9557 O.3       1 DDD        -0.6830 
   4483 O           9.7498  -11.2442   21.3737 O.2       1 DDD        -0.4694 
   4484 C           9.9398    5.8538   19.2737 C.1       1 DDD         0.6919 
   4485 C          10.6118    4.5448   18.9617 C.3       1 DDD        -0.1200 
   4486 C           9.5388    3.4848   18.5917 C.3       1 DDD         0.2050 
   4487 C           9.5288    3.2208   17.0827 C.1       1 DDD         0.6919 
   4488 O           9.4278    6.1678   20.3477 O.2       1 DDD        -0.4694 
   4489 O           9.7868    2.3138   19.3857 O.3       1 DDD        -0.6830 
   4490 O           9.3838    4.1538   16.3297 O.2       1 DDD        -0.4694 
   4491 C          -8.9862    4.9208   15.6667 C.1       1 DDD         0.6919 
   4492 C          -8.1752    3.6378   15.9577 C.3       1 DDD        -0.1200 
   4493 C          -7.8812    2.8228   14.6757 C.3       1 DDD         0.2050 
   4494 C          -8.3502    1.3408   14.7617 C.1       1 DDD         0.6919 
   4495 O          -9.9552    4.8828   14.9567 O.2       1 DDD        -0.4694 
   4496 O          -6.5102    2.8008   14.4507 O.3       1 DDD        -0.6830 
   4497 O          -9.1952    0.8728   13.9837 O.2       1 DDD        -0.4694 
   4498 C         -21.0882    4.1478   19.1817 C.1       1 DDD         0.6919 
   4499 C         -22.0732    2.9978   19.3957 C.3       1 DDD        -0.1200 
   4500 C         -21.5572    1.8908   20.2037 C.3       1 DDD         0.2050 
   4501 C         -21.0362    0.7488   19.3237 C.1       1 DDD         0.6919 
   4502 O         -20.1732    4.0888   18.4007 O.2       1 DDD        -0.4694 
   4503 O         -22.6202    1.4448   21.0667 O.3       1 DDD        -0.6830 
   4504 O         -20.4102    0.9458   18.3257 O.2       1 DDD        -0.4694 
   4505 C          23.5468   -7.2582   15.6677 C.1       1 DDD         0.6919 
   4506 C          24.0088   -8.4712   14.8367 C.3       1 DDD        -0.1200 
   4507 C          24.3388   -9.7822   15.5787 C.3       1 DDD         0.2050 
   4508 C          23.8128  -11.1272   15.0107 C.1       1 DDD         0.6919 
   4509 O          23.4078   -7.3772   16.9427 O.2       1 DDD        -0.4694 
   4510 O          25.6638   -9.8652   15.8797 O.3       1 DDD        -0.6830 
   4511 O          24.6348  -12.1052   15.1417 O.2       1 DDD        -0.4694 
   4512 C          -7.9242  -10.8992   11.9417 C.1       1 DDD         0.6919 
   4513 C          -7.3292  -11.7812   10.8217 C.3       1 DDD        -0.1200 
   4514 C          -8.2592  -12.8622   10.2137 C.3       1 DDD         0.2050 
   4515 C          -8.9932  -13.6802   11.1887 C.1       1 DDD         0.6919 
   4516 O          -9.1672  -10.6512   11.9687 O.2       1 DDD        -0.4694 
   4517 O          -7.3612  -13.6472    9.3627 O.3       1 DDD        -0.6830 
   4518 O         -10.1202  -13.3822   11.1887 O.2       1 DDD        -0.4694 
   4519 O         -19.4422  -14.0092   23.2667 Any       1 DDD        -0.4450 
   4520 C         -19.7302  -12.6942   23.0507 C.1       1 DDD         0.6919 
   4521 C         -18.7312  -11.7972   23.6567 C.3       1 DDD        -0.1200 
   4522 C         -17.2972  -11.9612   23.0737 C.3       1 DDD         0.1050 
   4523 C         -17.1582  -11.3362   21.7187 C.2       1 DDD         0.7000 
   4524 O         -20.7842  -12.3392   22.5117 O.2       1 DDD        -0.4694 
   4525 O         -16.3012  -11.6262   23.9987 O.3       1 DDD        -0.6830 
   4526 O         -17.2272  -12.1092   20.8287 O.co2     1 DDD        -0.8000 
   4527 O         -17.0582  -10.1602   21.7447 O.co2     1 DDD        -0.8000 
   4528 C           9.4698  -16.2952   17.5627 C.1       1 DDD         0.6919 
   4529 C          10.3078  -16.8342   16.4117 C.3       1 DDD        -0.1200 
   4530 C           9.8178  -16.6822   14.9677 C.3       1 DDD         0.1050 
   4531 C           9.7558  -15.3282   14.4647 C.2       1 DDD         0.7000 
   4532 O           9.0638  -17.0962   18.3617 O.2       1 DDD        -0.4694 
   4533 O          10.5708  -17.5642   14.1577 O.3       1 DDD        -0.6830 
   4534 O          10.8028  -15.0252   14.0097 O.co2     1 DDD        -0.8000 
   4535 O           8.7388  -14.7032   14.5877 O.co2     1 DDD        -0.8000 
   4536 C          18.3258  -14.3662   13.1527 C.1       1 DDD         0.6919 
   4537 C          17.9668  -15.5472   12.3037 C.3       1 DDD        -0.1200 
   4538 C          19.1238  -16.2862   11.6017 C.3       1 DDD         0.1050 
   4539 C          19.7688  -15.5432   10.4477 C.2       1 DDD         0.7000 
   4540 O          17.6488  -13.3692   13.0947 O.2       1 DDD        -0.4694 
   4541 O          18.5018  -17.4722   11.0917 O.3       1 DDD        -0.6830 
   4542 O          20.6958  -16.1102   10.0077 O.co2     1 DDD        -0.8000 
   4543 O          19.4918  -14.4502   10.1007 O.co2     1 DDD        -0.8000 
   4544 O         -18.3092   12.7888   27.2747 O.co2     1 DDD        -0.8000 
   4545 C         -17.9662   13.8818   26.8947 C.2       1 DDD         0.7000 
   4546 C         -18.5352   15.0578   27.6077 C.3       1 DDD        -0.2200 
   4547 C         -20.0222   15.1508   27.3737 C.3       1 DDD         0.2050 
   4548 C         -20.3502   15.6798   26.0327 C.1       1 DDD         0.6919 
   4549 O         -17.3662   14.0988   25.9397 O.co2     1 DDD        -0.8000 
   4550 O         -20.6022   15.8598   28.3837 O.3       1 DDD        -0.6830 
   4551 O         -20.7092   16.8238   25.8797 O.2       1 DDD        -0.4694 
   4552 O           1.5908   17.1498   22.4437 O.co2     1 DDD        -0.8000 
   4553 C           1.3328   17.8788   21.5717 C.2       1 DDD         0.7000 
   4554 C          -0.1062   17.8628   21.1677 C.3       1 DDD        -0.2200 
   4555 C          -0.5752   16.4818   20.6937 C.3       1 DDD         0.2050 
   4556 C           0.1698   15.9178   19.5317 C.1       1 DDD         0.6919 
   4557 O           2.0748   18.5708   20.9607 O.co2     1 DDD        -0.8000 
   4558 O          -1.9272   16.6778   20.4537 O.3       1 DDD        -0.6830 
   4559 O           0.8268   14.8998   19.7347 O.2       1 DDD        -0.4694 
   4560 O          20.0328   17.0348   24.3017 O.co2     1 DDD        -0.8000 
   4561 C          18.9058   16.7788   24.2677 C.2       1 DDD         0.7000 
   4562 C          18.3968   15.4638   23.7957 C.3       1 DDD        -0.2200 
   4563 C          18.8918   14.9328   22.4527 C.3       1 DDD         0.2050 
   4564 C          18.3248   15.7338   21.2917 C.1       1 DDD         0.6919 
   4565 O          18.0438   17.5808   24.5117 O.co2     1 DDD        -0.8000 
   4566 O          18.5978   13.5318   22.3167 O.3       1 DDD        -0.6830 
   4567 O          17.5518   15.1948   20.4717 O.2       1 DDD        -0.4694 
   4568 O          21.1778   -3.1772   21.6667 O.co2     1 DDD        -0.8000 
   4569 O           1.7498  -10.6532   12.1297 O.co2     1 DDD        -0.8000 
   4570 O          10.0638   -3.3682   20.8957 O.co2     1 DDD        -0.8000 
   4571 O          -1.1032   -2.7962   10.5787 O.co2     1 DDD        -0.8000 
   4572 O         -19.9542   -3.6022   16.4517 O.co2     1 DDD        -0.8000 
   4573 O          -1.9872    4.5108   11.0917 O.co2     1 DDD        -0.8000 
   4574 O         -12.7012    4.1858   16.0437 O.co2     1 DDD        -0.8000 
   4575 O          12.9998   13.4238   14.7157 O.co2     1 DDD        -0.8000 
   4576 O          -6.1722   12.5688   12.9587 O.co2     1 DDD        -0.8000 
   4577 O          -4.8312   14.7328   17.2607 O.3       1 DDD        -0.6830 
   4578 O          15.1568   19.0128   22.4427 O.3       1 DDD        -0.6830 
   4579 O           0.2278    7.3588   18.2077 O.3       1 DDD        -0.6830 
   4580 O         -12.0572    8.7298   19.2887 O.3       1 DDD        -0.6830 
   4581 O         -17.9882   -2.6302   21.3407 O.3       1 DDD        -0.6830 
   4582 O          -0.8882   -1.5032   13.1557 O.3       1 DDD        -0.6830 
   4583 O          12.0518    0.4808   17.0077 O.3       1 DDD        -0.6830 
   4584 O          19.0548  -12.3692   17.8307 O.3       1 DDD        -0.6830 
   4585 O           0.7888   -5.1942   11.1617 O.3       1 DDD        -0.6830 
   4586 H         -27.6942   20.0968  -18.6173 H         1 DDD         0.0600 
   4587 H         -27.8562   20.2268  -20.3683 H         1 DDD         0.0600 
   4588 H         -25.8152   20.7478  -20.5333 H         1 DDD         0.0600 
   4589 H         -25.5242   19.0448  -20.3133 H         1 DDD         0.0600 
   4590 H         -25.1672   19.4168  -17.8193 H         1 DDD         0.0600 
   4591 H         -23.2282   20.7398  -17.7673 H         1 DDD         0.0600 
   4592 H         -23.4142   21.2688  -19.4683 H         1 DDD         0.0600 
   4593 H         -23.3822   18.7348  -19.9093 H         1 DDD         0.0600 
   4594 H         -21.5242   20.2298  -20.8333 H         1 DDD         0.0600 
   4595 H         -21.0502   18.7858  -20.1043 H         1 DDD         0.0600 
   4596 H         -20.3752   19.7548  -18.0073 H         1 DDD         0.0600 
   4597 H         -18.5462   21.1928  -18.6683 H         1 DDD         0.0600 
   4598 H         -19.0672   21.2758  -20.3113 H         1 DDD         0.0600 
   4599 H         -18.8622   18.8438  -20.6023 H         1 DDD         0.0600 
   4600 H         -16.5332   20.1898  -20.9193 H         1 DDD         0.0600 
   4601 H         -16.4652   18.5588  -20.6723 H         1 DDD         0.0600 
   4602 H         -16.0792   19.1598  -18.0533 H         1 DDD         0.0600 
   4603 H         -14.0982   19.8958  -20.2483 H         1 DDD         0.0600 
   4604 H         -14.2432   18.2918  -19.7373 H         1 DDD         0.0600 
   4605 H         -13.4222   20.6798  -18.1613 H         1 DDD         0.0600 
   4606 H         -14.9402   12.4228  -13.6653 H         1 DDD         0.0600 
   4607 H         -14.2752   11.3388  -14.8663 H         1 DDD         0.0600 
   4608 H         -16.5842   11.1568  -15.9043 H         1 DDD         0.0600 
   4609 H         -17.3332   13.3178  -14.2963 H         1 DDD         0.0600 
   4610 H         -17.9522   11.9228  -13.3833 H         1 DDD         0.0600 
   4611 H         -19.7142   12.7908  -14.8303 H         1 DDD         0.0600 
   4612 H         -19.0172   10.3718  -14.7063 H         1 DDD         0.0600 
   4613 H         -18.7542   10.4158  -16.4013 H         1 DDD         0.0600 
   4614 H         -21.4272   11.4368  -15.2353 H         1 DDD         0.0600 
   4615 H         -21.2642   10.4548  -18.0153 H         1 DDD         0.0600 
   4616 H         -20.8342   12.1138  -17.5963 H         1 DDD         0.0600 
   4617 H         -23.1592   11.7598  -18.1313 H         1 DDD         0.0600 
   4618 H         -23.8362   10.8798  -15.4173 H         1 DDD         0.0600 
   4619 H         -23.4082    9.8448  -16.7713 H         1 DDD         0.0600 
   4620 H         -25.4002   10.7018  -17.9793 H         1 DDD         0.0600 
   4621 H         -25.4002   13.1448  -16.9853 H         1 DDD         0.0600 
   4622 H         -26.1252   12.4628  -15.5443 H         1 DDD         0.0600 
   4623 H         -27.9812   11.8398  -16.8913 H         1 DDD         0.0600 
   4624 H         -27.2042   12.2028  -18.4423 H         1 DDD         0.0600 
   4625 H         -29.1682   16.4318  -19.3353 H         1 DDD         0.0600 
   4626 H         -27.6792   15.6958  -19.0793 H         1 DDD         0.0600 
   4627 H         -28.2682   16.1418  -16.4703 H         1 DDD         0.0600 
   4628 H         -30.6152   15.9888  -16.3873 H         1 DDD         0.4180 
   4629 H         -16.9912   16.4618  -17.5893 H         1 DDD         0.0600 
   4630 H         -18.5142   16.7078  -16.8823 H         1 DDD         0.0600 
   4631 H         -19.2082   14.5948  -18.5583 H         1 DDD         0.0600 
   4632 H         -17.4712   13.1708  -18.4543 H         1 DDD         0.4180 
   4633 H         -21.1962   16.2378  -17.4863 H         1 DDD         0.0600 
   4634 H         -21.7502   17.2898  -16.1633 H         1 DDD         0.0600 
   4635 H         -23.9862   15.6878  -16.2313 H         1 DDD         0.0600 
   4636 H         -21.4512   14.9998  -15.1513 H         1 DDD         0.4180 
   4637 H         -28.2432   22.2298  -16.7743 H         1 DDD         0.0600 
   4638 H         -28.3062   23.5108  -15.5553 H         1 DDD         0.0600 
   4639 H         -25.9352   23.1208  -15.0733 H         1 DDD         0.0600 
   4640 H         -25.0122   23.9478  -16.9943 H         1 DDD         0.4180 
   4641 H         -17.0352   24.5958  -17.0183 H         1 DDD         0.0600 
   4642 H         -17.9842   23.1558  -17.5333 H         1 DDD         0.0600 
   4643 H         -14.9652   23.1638  -17.2883 H         1 DDD         0.0600 
   4644 H         -16.5832   22.4378  -15.1573 H         1 DDD         0.4180 
   4645 H         -28.1962    9.2338  -14.8953 H         1 DDD         0.0600 
   4646 H         -28.4822    7.8738  -15.9353 H         1 DDD         0.0600 
   4647 H         -25.8002    8.1468  -14.4903 H         1 DDD         0.0600 
   4648 H         -28.1722    7.2948  -13.1883 H         1 DDD         0.4180 
   4649 H         -11.1752   20.0588  -18.1753 H         1 DDD         0.0600 
   4650 H         -11.7542   20.3908  -19.6943 H         1 DDD         0.0600 
   4651 H         -11.2342   17.6178  -18.4643 H         1 DDD         0.0600 
   4652 H          -9.5122   19.0498  -20.4363 H         1 DDD         0.0600 
   4653 H          -9.3892   17.3238  -20.1863 H         1 DDD         0.0600 
   4654 H          -9.2252   19.2068  -17.8053 H         1 DDD         0.0600 
   4655 H          -7.0462   19.3868  -17.8163 H         1 DDD         0.0600 
   4656 H          -7.4572   20.0688  -19.3183 H         1 DDD         0.0600 
   4657 H          -6.0922   17.2518  -19.0133 H         1 DDD         0.0600 
   4658 H          -5.0732   19.8278  -20.1403 H         1 DDD         0.0600 
   4659 H          -4.4732   18.2578  -20.5913 H         1 DDD         0.0600 
   4660 H          -2.1712   20.0778  -17.9603 H         1 DDD         0.0600 
   4661 H          -3.2122   20.9028  -19.0173 H         1 DDD         0.0600 
   4662 H          -2.3212   18.4328  -20.3093 H         1 DDD         0.0300 
   4663 H           0.0888   20.0858  -19.5943 H         1 DDD         0.0600 
   4664 H           0.2228   18.7838  -20.5153 H         1 DDD         0.0600 
   4665 H          -0.6972   18.6318  -17.6803 H         1 DDD         0.0600 
   4666 H          -3.7732   11.7408  -15.0753 H         1 DDD         0.0600 
   4667 H          -3.4992   10.2048  -14.2323 H         1 DDD         0.0600 
   4668 H          -3.5142   10.2358  -17.3993 H         1 DDD         0.0600 
   4669 H          -5.3912   11.4818  -17.2533 H         1 DDD         0.0600 
   4670 H          -6.0742   10.7258  -15.8713 H         1 DDD         0.0600 
   4671 H          -6.4852    8.6148  -17.2563 H         1 DDD         0.0600 
   4672 H          -7.8462    9.6068  -19.1463 H         1 DDD         0.0600 
   4673 H          -7.5932   11.1878  -18.4113 H         1 DDD         0.0600 
   4674 H          -8.6742   10.6498  -16.2633 H         1 DDD         0.0600 
   4675 H         -10.7332   10.4728  -16.4413 H         1 DDD         0.0600 
   4676 H         -10.7312    9.5888  -17.9383 H         1 DDD         0.0600 
   4677 H          -9.8412   11.6178  -19.0633 H         1 DDD         0.0600 
   4678 H         -12.3512   11.5358  -18.5933 H         1 DDD         0.0600 
   4679 H         -11.8882   13.2778  -18.5653 H         1 DDD         0.0600 
   4680 H         -12.4632   11.6288  -16.0773 H         1 DDD         0.0600 
   4681 H         -14.7272   12.2348  -17.4703 H         1 DDD         0.0600 
   4682 H         -14.1072   13.7338  -17.7473 H         1 DDD         0.0600 
   4683 H         -15.8522   13.5858  -16.0343 H         1 DDD         0.0600 
   4684 H         -12.6982   16.2678  -15.6453 H         1 DDD         0.0600 
   4685 H         -12.4722   17.8458  -15.0253 H         1 DDD         0.0600 
   4686 H         -13.8672   16.6808  -13.6323 H         1 DDD         0.0600 
   4687 H         -15.9552   17.7738  -13.9013 H         1 DDD         0.4180 
   4688 H          -2.4692    7.5878  -21.0713 H         1 DDD         0.0600 
   4689 H          -2.7862    7.1658  -19.4943 H         1 DDD         0.0600 
   4690 H          -4.7402    8.5138  -21.4023 H         1 DDD         0.0600 
   4691 H          -5.8282    6.6008  -21.5993 H         1 DDD         0.4180 
   4692 H          -7.8682   15.9138  -15.5173 H         1 DDD         0.0600 
   4693 H          -9.4792   15.2058  -15.6323 H         1 DDD         0.0600 
   4694 H          -7.3952   14.9718  -17.9113 H         1 DDD         0.0600 
   4695 H          -6.6142   13.2228  -17.0423 H         1 DDD         0.4180 
   4696 H          -6.6992   18.0828  -25.1033 H         1 DDD         0.0600 
   4697 H          -7.1242   19.5778  -24.4603 H         1 DDD         0.0600 
   4698 H          -8.1822   17.1348  -22.9603 H         1 DDD         0.0600 
   4699 H          -6.4812   16.1468  -22.5103 H         1 DDD         0.4180 
   4700 H         -11.4982   15.7278  -23.7003 H         1 DDD         0.0600 
   4701 H         -12.9372   14.8318  -23.1643 H         1 DDD         0.0600 
   4702 H         -13.7352   16.5638  -21.7023 H         1 DDD         0.0600 
   4703 H         -13.8492   18.2888  -23.2343 H         1 DDD         0.4180 
   4704 H          -3.7272   20.4378  -22.7383 H         1 DDD         0.0600 
   4705 H          -3.7512   21.5518  -24.0503 H         1 DDD         0.0600 
   4706 H          -1.9972   22.8498  -23.2163 H         1 DDD         0.1150 
   4707 H         -11.9012    8.3778  -12.6023 H         1 DDD         0.0600 
   4708 H         -13.5362    7.9708  -13.1823 H         1 DDD         0.0600 
   4709 H         -11.1452    6.0178  -12.2853 H         1 DDD         0.0600 
   4710 H         -12.2942    5.7078  -10.5723 H         1 DDD         0.4180 
   4711 H         -18.2612    8.9328  -12.7953 H         1 DDD         0.0600 
   4712 H         -17.9302    7.3808  -13.6473 H         1 DDD         0.0600 
   4713 H         -15.5272    7.9468  -12.2883 H         1 DDD         0.0600 
   4714 H         -15.9952    8.7578  -10.5673 H         1 DDD         0.4180 
   4715 H          -4.9252    5.9658  -16.2303 H         1 DDD         0.0600 
   4716 H          -3.2672    6.4938  -16.2493 H         1 DDD         0.0600 
   4717 H          -3.9592    6.4878  -13.5063 H         1 DDD         0.0600 
   4718 H          -2.4622    4.6308  -14.8433 H         1 DDD         0.4180 
   4719 H           1.8668   17.6618  -19.0893 H         1 DDD         0.0600 
   4720 H           1.2728   17.0458  -17.5323 H         1 DDD         0.0600 
   4721 H           1.7398   19.8908  -18.2133 H         1 DDD         0.0600 
   4722 H           3.7298   18.0008  -17.2653 H         1 DDD         0.0600 
   4723 H           3.7518   19.3648  -16.2823 H         1 DDD         0.0600 
   4724 H           3.8328   20.6498  -18.4953 H         1 DDD         0.0300 
   4725 H           5.4368   21.1898  -17.0203 H         1 DDD         0.0600 
   4726 H           6.0938   21.0048  -18.5863 H         1 DDD         0.0600 
   4727 H           6.2178   18.5478  -16.8203 H         1 DDD         0.0600 
   4728 H           8.3988   19.9848  -18.3973 H         1 DDD         0.0600 
   4729 H           7.4918   18.6008  -18.9493 H         1 DDD         0.0600 
   4730 H           9.1188   18.4518  -16.4103 H         1 DDD         0.0600 
   4731 H          10.1098   18.7198  -19.0673 H         1 DDD         0.0600 
   4732 H          10.1818   17.0418  -18.4353 H         1 DDD         0.0600 
   4733 H          11.0938   18.0108  -16.3313 H         1 DDD         0.0600 
   4734 H          13.1578   18.5798  -18.4083 H         1 DDD         0.0600 
   4735 H          12.7228   16.8578  -18.1523 H         1 DDD         0.0600 
   4736 H          14.7058   17.2098  -17.0873 H         1 DDD         0.0600 
   4737 H          10.4398   10.9318  -16.5323 H         1 DDD         0.0600 
   4738 H          10.0538   10.7958  -14.7663 H         1 DDD         0.0600 
   4739 H           9.9478    8.8098  -17.0433 H         1 DDD         0.0600 
   4740 H           8.1448    8.8978  -14.5853 H         1 DDD         0.0600 
   4741 H           7.9898    7.9008  -15.8663 H         1 DDD         0.0600 
   4742 H           7.5628    9.8428  -17.4483 H         1 DDD         0.0600 
   4743 H           5.4078   10.7368  -16.0203 H         1 DDD         0.0600 
   4744 H           5.7268    9.2808  -15.0493 H         1 DDD         0.0600 
   4745 H           5.1368    9.1938  -18.0113 H         1 DDD         0.0600 
   4746 H           3.3508    8.5658  -15.6723 H         1 DDD         0.0600 
   4747 H           2.9468    8.4258  -17.3893 H         1 DDD         0.0600 
   4748 H           2.9408   10.8618  -15.7383 H         1 DDD         0.0600 
   4749 H           0.9298    9.5798  -17.7203 H         1 DDD         0.0600 
   4750 H           0.7858   11.2138  -16.9993 H         1 DDD         0.0600 
   4751 H          -1.4652    8.9188  -14.9653 H         1 DDD         0.0600 
   4752 H          -1.2982    9.1498  -16.7353 H         1 DDD         0.0600 
   4753 H          -1.4292   11.4188  -14.6183 H         1 DDD         0.0600 
   4754 H          -2.9042   14.5808  -17.9153 H         1 DDD         0.0600 
   4755 H          -1.9572   14.9938  -19.3753 H         1 DDD         0.0600 
   4756 H           0.1148   13.9818  -17.7613 H         1 DDD         0.0600 
   4757 H          -0.3272   12.0588  -18.7553 H         1 DDD         0.4180 
   4758 H           6.8958   14.9318  -15.9023 H         1 DDD         0.0600 
   4759 H           7.3178   14.6338  -17.5483 H         1 DDD         0.0600 
   4760 H           9.4228   13.4318  -16.4653 H         1 DDD         0.0600 
   4761 H           7.4868   13.7188  -14.2743 H         1 DDD         0.4180 
   4762 H           4.8608   18.4528  -22.0353 H         1 DDD         0.1150 
   4763 H           5.2928   16.7628  -21.7323 H         1 DDD         0.1150 
   4764 H           3.5668   12.6928  -19.9343 H         1 DDD         0.0000 
   4765 H           3.6068   14.6428  -18.1133 H         1 DDD         0.3100 
   4766 H           5.0428   20.9448  -14.1343 H         1 DDD         0.0600 
   4767 H           5.4818   21.7158  -12.5693 H         1 DDD         0.0600 
   4768 H           7.7018   20.0118  -12.7543 H         1 DDD         0.0600 
   4769 H           8.4958   21.5828  -14.0973 H         1 DDD         0.4180 
   4770 H           7.3588    5.2638  -17.7003 H         1 DDD         0.0600 
   4771 H           6.0888    5.2848  -16.5763 H         1 DDD         0.0600 
   4772 H           4.4828    5.1068  -18.4893 H         1 DDD         0.0600 
   4773 H           5.4338    3.8888  -20.2743 H         1 DDD         0.4180 
   4774 H          10.4648   23.5778  -18.0513 H         1 DDD         0.0600 
   4775 H           9.3868   22.2508  -17.8773 H         1 DDD         0.0600 
   4776 H          12.1618   22.4718  -16.6353 H         1 DDD         0.0600 
   4777 H          10.4888   22.3718  -14.6943 H         1 DDD         0.4180 
   4778 H           1.0658    6.8618  -18.8353 H         1 DDD         0.0600 
   4779 H           1.9968    5.3568  -19.3033 H         1 DDD         0.0600 
   4780 H          -0.8822    5.8308  -18.2603 H         1 DDD         0.0600 
   4781 H          -1.7772    5.4178  -20.1193 H         1 DDD         0.4180 
   4782 H          13.4678   19.5878  -15.5513 H         1 DDD         0.0600 
   4783 H          14.4408   19.6438  -17.0173 H         1 DDD         0.0600 
   4784 H          15.7628   18.5308  -14.6513 H         1 DDD         0.0600 
   4785 H          16.7558   19.7638  -17.2623 H         1 DDD         0.0600 
   4786 H          16.8498   18.1598  -16.8823 H         1 DDD         0.0600 
   4787 H          19.5448   19.2338  -17.3253 H         1 DDD         0.0600 
   4788 H          19.0208   17.6298  -16.5533 H         1 DDD         0.0600 
   4789 H          20.7408   17.7618  -14.8543 H         1 DDD         0.0600 
   4790 H          22.7968   17.7608  -16.2523 H         1 DDD         0.0600 
   4791 H          21.6658   18.0288  -17.6543 H         1 DDD         0.0600 
   4792 H          20.5348   15.9218  -16.9293 H         1 DDD         0.0600 
   4793 H          21.7018   15.8138  -14.5253 H         1 DDD         0.1150 
   4794 H          23.1178   15.1438  -15.5523 H         1 DDD         0.1150 
   4795 H          28.8118   17.4418  -15.5373 H         1 DDD         0.0000 
   4796 H          28.1038   16.2548  -18.0803 H         1 DDD         0.0600 
   4797 H          26.7258   16.4298  -17.0223 H         1 DDD         0.0600 
   4798 H          29.2128   14.9848  -15.7983 H         1 DDD         0.0600 
   4799 H          22.0168    7.7018  -18.5063 H         1 DDD         0.0600 
   4800 H          23.4528    7.8448  -19.3033 H         1 DDD         0.0600 
   4801 H          22.8898   10.2608  -19.7493 H         1 DDD         0.0600 
   4802 H          21.5278   10.7938  -17.6073 H         1 DDD         0.0600 
   4803 H          20.3078    9.6458  -18.2823 H         1 DDD         0.0600 
   4804 H          20.3168   11.2298  -20.3193 H         1 DDD         0.0600 
   4805 H          18.9558   12.9408  -19.5193 H         1 DDD         0.0600 
   4806 H          19.3188   12.4568  -17.8153 H         1 DDD         0.0600 
   4807 H          16.9298   11.6598  -18.9363 H         1 DDD         0.0600 
   4808 H          18.7508   10.3778  -16.9613 H         1 DDD         0.0600 
   4809 H          17.4378    9.4118  -17.4853 H         1 DDD         0.0600 
   4810 H          17.0148   10.5678  -15.2533 H         1 DDD         0.0600 
   4811 H          15.3348   11.2748  -17.6893 H         1 DDD         0.0600 
   4812 H          14.9018   12.0438  -16.1263 H         1 DDD         0.0600 
   4813 H          14.6098   10.0498  -15.1243 H         1 DDD         0.0600 
   4814 H          12.6168    9.3238  -17.1313 H         1 DDD         0.0600 
   4815 H          12.8948   11.0488  -17.2613 H         1 DDD         0.0600 
   4816 H          12.4918    9.4908  -14.6913 H         1 DDD         0.0600 
   4817 H          12.8668   15.7568  -13.2473 H         1 DDD         0.0600 
   4818 H          11.5338   15.1568  -14.4363 H         1 DDD         0.0600 
   4819 H          13.8858   13.4748  -13.8173 H         1 DDD         0.0600 
   4820 H          11.4498   12.8458  -12.8723 H         1 DDD         0.4180 
   4821 H          22.4088   15.3518  -21.1183 H         1 DDD         0.0600 
   4822 H          23.6878   16.0378  -20.0683 H         1 DDD         0.0600 
   4823 H          23.8428   13.8068  -18.9613 H         1 DDD         0.0600 
   4824 H          24.7638   12.8918  -20.8503 H         1 DDD         0.4180 
   4825 H          18.3058   16.5338  -14.2093 H         1 DDD         0.0600 
   4826 H          18.8148   15.0858  -13.4203 H         1 DDD         0.0600 
   4827 H          16.6998   15.3378  -15.7583 H         1 DDD         0.0600 
   4828 H          19.2648   14.0958  -15.7343 H         1 DDD         0.4180 
   4829 H          18.0168    9.1318  -22.2843 H         1 DDD         0.0600 
   4830 H          18.5318    8.2548  -20.9083 H         1 DDD         0.0600 
   4831 H          15.7278    7.4908  -21.4073 H         1 DDD         0.0600 
   4832 H          15.9858    6.7498  -23.3643 H         1 DDD         0.4180 
   4833 H          14.2048   24.7828  -13.9033 H         1 DDD         0.0600 
   4834 H          13.9938   24.0098  -15.5233 H         1 DDD         0.0600 
   4835 H          16.2518   23.0658  -13.6833 H         1 DDD         0.0600 
   4836 H          14.8608   21.4688  -12.8563 H         1 DDD         0.4180 
   4837 H          26.8288   20.4468  -18.5453 H         1 DDD         0.0600 
   4838 H          25.5498   21.5608  -17.9903 H         1 DDD         0.0600 
   4839 H          25.9418   20.4818  -15.6143 H         1 DDD         0.0600 
   4840 H          27.9448   22.0988  -16.5783 H         1 DDD         0.4180 
   4841 H          15.3938    6.2408  -17.4543 H         1 DDD         0.0600 
   4842 H          16.8068    7.0278  -16.7343 H         1 DDD         0.0600 
   4843 H          15.1368    5.5568  -14.7923 H         1 DDD         0.0600 
   4844 H          17.3748    4.8668  -14.3333 H         1 DDD         0.4180 
   4845 H          27.2348   16.0638  -14.3183 H         1 DDD         0.0600 
   4846 H          26.2998   14.7628  -15.0133 H         1 DDD         0.0600 
   4847 H          27.7088   14.3998  -14.0933 H         1 DDD         0.0600 
   4848 H          24.1648    6.5858  -16.9733 H         1 DDD         0.0600 
   4849 H          24.1468    7.5628  -15.5253 H         1 DDD         0.0600 
   4850 H          22.6198    6.9898  -16.2033 H         1 DDD         0.0600 
   4851 H          22.8978    9.4048  -16.7333 H         1 DDD         0.0600 
   4852 H          26.3558   12.3758  -19.1553 H         1 DDD         0.0600 
   4853 H          27.9568   12.1228  -18.5173 H         1 DDD         0.0600 
   4854 H          26.5238   11.3298  -16.2493 H         1 DDD         0.0600 
   4855 H          27.1798    9.6208  -18.4753 H         1 DDD         0.4180 
   4856 H         -28.3372    2.4348  -13.0943 H         1 DDD         0.0600 
   4857 H         -29.0152    3.9148  -13.8153 H         1 DDD         0.0600 
   4858 H         -27.7152    3.6148  -15.7673 H         1 DDD         0.0600 
   4859 H         -27.0982    2.1288  -15.2913 H         1 DDD         0.0600 
   4860 H         -26.3082    3.3508  -13.2373 H         1 DDD         0.0600 
   4861 H         -24.1782    4.4488  -14.7613 H         1 DDD         0.0600 
   4862 H         -25.0332    3.4328  -15.8673 H         1 DDD         0.0600 
   4863 H         -23.1032    2.3128  -14.6603 H         1 DDD         0.0600 
   4864 H         -23.4412    1.9668  -11.9803 H         1 DDD         0.0600 
   4865 H         -24.4042    3.2238  -12.2513 H         1 DDD         0.0600 
   4866 H         -21.3762    2.8978  -13.3943 H         1 DDD         0.0600 
   4867 H         -21.7712    2.4648  -10.7663 H         1 DDD         0.0600 
   4868 H         -21.8452    4.2178  -10.7283 H         1 DDD         0.0600 
   4869 H         -19.6352    5.3338  -11.5063 H         1 DDD         0.0600 
   4870 H         -19.4992    4.7678  -13.0203 H         1 DDD         0.0600 
   4871 H         -17.5462    4.1858  -10.8553 H         1 DDD         0.0600 
   4872 H         -16.2212    3.7938  -13.3123 H         1 DDD         0.0600 
   4873 H         -17.7712    2.8278  -13.2893 H         1 DDD         0.0600 
   4874 H         -16.9492    1.9528  -10.9733 H         1 DDD         0.0600 
   4875 H         -16.4982   -7.1612  -14.1373 H         1 DDD         0.0600 
   4876 H         -15.9012   -7.6512  -15.7473 H         1 DDD         0.0600 
   4877 H         -17.3402   -5.1772  -15.9493 H         1 DDD         0.0600 
   4878 H         -18.7732   -6.2592  -14.0793 H         1 DDD         0.0600 
   4879 H         -19.1082   -7.5632  -15.1103 H         1 DDD         0.0600 
   4880 H         -20.7352   -5.6222  -14.8793 H         1 DDD         0.0600 
   4881 H         -21.1112   -7.6322  -16.4533 H         1 DDD         0.0600 
   4882 H         -20.2292   -6.7392  -17.6903 H         1 DDD         0.0600 
   4883 H         -22.0932   -4.9142  -17.3943 H         1 DDD         0.0600 
   4884 H         -22.8532   -5.6472  -15.2493 H         1 DDD         0.0600 
   4885 H         -23.3902   -7.2062  -15.7103 H         1 DDD         0.0600 
   4886 H         -25.1412   -5.6832  -15.2443 H         1 DDD         0.0600 
   4887 H         -25.4382   -7.2922  -17.2563 H         1 DDD         0.0600 
   4888 H         -25.3732   -5.8892  -18.2663 H         1 DDD         0.0600 
   4889 H         -27.3592   -6.1162  -15.8713 H         1 DDD         0.0600 
   4890 H         -27.7612   -4.3432  -18.3143 H         1 DDD         0.0600 
   4891 H         -27.2322   -3.6322  -16.7743 H         1 DDD         0.0600 
   4892 H         -29.1062   -4.7842  -15.5123 H         1 DDD         0.0600 
   4893 H         -29.9042   -4.9122  -16.9663 H         1 DDD         0.0600 
   4894 H         -31.1662   -0.8082  -14.0363 H         1 DDD         0.0600 
   4895 H         -31.5132    0.5068  -15.2623 H         1 DDD         0.0600 
   4896 H         -29.1132   -0.2032  -16.2573 H         1 DDD         0.0600 
   4897 H         -30.4842   -1.5472  -17.4193 H         1 DDD         0.4180 
   4898 H         -18.6652   -0.0802  -16.1213 H         1 DDD         0.0600 
   4899 H         -18.6172   -1.1472  -14.6893 H         1 DDD         0.0600 
   4900 H         -20.2772   -1.9342  -17.1423 H         1 DDD         0.0600 
   4901 H         -18.6132   -3.1012  -17.8103 H         1 DDD         0.4180 
   4902 H         -25.3252   -1.6672  -13.6973 H         1 DDD         0.0600 
   4903 H         -26.0102   -0.5432  -14.7883 H         1 DDD         0.0600 
   4904 H         -23.6522   -1.5142  -16.1903 H         1 DDD         0.0600 
   4905 H         -25.1712   -2.2472  -17.5603 H         1 DDD         0.4180 
   4906 H         -29.5322   -9.5672  -17.9053 H         1 DDD         0.0600 
   4907 H         -30.0202   -8.0262  -18.6933 H         1 DDD         0.0600 
   4908 H         -27.5392   -8.4232  -19.8023 H         1 DDD         0.0600 
   4909 H         -28.8352   -8.7312  -21.4343 H         1 DDD         0.4180 
   4910 H         -14.7752    2.0888  -10.3043 H         1 DDD         0.0600 
   4911 H         -15.1722    3.7198  -10.6393 H         1 DDD         0.0600 
   4912 H         -14.0102    2.8628  -13.0453 H         1 DDD         0.0600 
   4913 H         -13.1712    0.9248  -11.6893 H         1 DDD         0.0600 
   4914 H         -12.1672    1.9908  -10.7433 H         1 DDD         0.0600 
   4915 H         -11.1462    0.4718  -12.5693 H         1 DDD         0.0600 
   4916 H          -9.9592    2.8028  -12.1203 H         1 DDD         0.0600 
   4917 H         -10.9732    3.4388  -13.4183 H         1 DDD         0.0600 
   4918 H          -9.8562    1.4798  -14.8023 H         1 DDD         0.0600 
   4919 H          -8.4422    0.6928  -12.9003 H         1 DDD         0.0600 
   4920 H          -7.7542    2.2268  -12.5863 H         1 DDD         0.0600 
   4921 H          -6.8812    2.2278  -15.0323 H         1 DDD         0.0600 
   4922 H          -5.1072    0.4598  -13.5213 H         1 DDD         0.0600 
   4923 H          -5.5222    1.9398  -12.8013 H         1 DDD         0.0600 
   4924 H          -3.4192    1.5398  -14.0943 H         1 DDD         0.0600 
   4925 H          -5.0272    2.2318  -16.6403 H         1 DDD         0.0600 
   4926 H          -4.2492    0.7108  -16.3683 H         1 DDD         0.0600 
   4927 H          -2.9652    2.0078  -17.8513 H         1 DDD         0.0600 
   4928 H          -3.3612   -3.7182  -18.5093 H         1 DDD         0.0600 
   4929 H          -1.9192   -4.2562  -17.7203 H         1 DDD         0.0600 
   4930 H          -3.8702   -6.2022  -18.7553 H         1 DDD         0.0600 
   4931 H          -3.9182   -4.9602  -16.0573 H         1 DDD         0.0600 
   4932 H          -4.2832   -6.5642  -16.0703 H         1 DDD         0.0600 
   4933 H          -5.8592   -5.4162  -18.2943 H         1 DDD         0.0600 
   4934 H          -7.0572   -5.4372  -15.5433 H         1 DDD         0.0600 
   4935 H          -6.7032   -6.9502  -16.3793 H         1 DDD         0.0600 
   4936 H          -8.3722   -4.6622  -17.4993 H         1 DDD         0.0600 
   4937 H          -9.3042   -7.3402  -16.4013 H         1 DDD         0.0600 
   4938 H         -10.2742   -6.1932  -17.3893 H         1 DDD         0.0600 
   4939 H          -9.2982   -5.4232  -14.6343 H         1 DDD         0.0600 
   4940 H         -11.3392   -6.0522  -13.6663 H         1 DDD         0.0600 
   4941 H         -11.0632   -7.4072  -14.7663 H         1 DDD         0.0600 
   4942 H         -12.7262   -4.7722  -14.9843 H         1 DDD         0.0600 
   4943 H         -13.7202   -6.3322  -13.3973 H         1 DDD         0.0600 
   4944 H         -13.9362   -7.5542  -14.4883 H         1 DDD         0.0600 
   4945 H         -15.0242   -5.3022  -15.9733 H         1 DDD         0.0600 
   4946 H         -15.8492   -0.9622  -14.0323 H         1 DDD         0.0600 
   4947 H         -14.4872   -1.2452  -12.8503 H         1 DDD         0.0600 
   4948 H         -17.1032   -2.7472  -12.7553 H         1 DDD         0.0600 
   4949 H         -16.1222   -3.9052  -11.5133 H         1 DDD         0.4180 
   4950 H          -7.6652   -1.9382  -16.2343 H         1 DDD         0.0600 
   4951 H          -8.2262   -1.1792  -17.7323 H         1 DDD         0.0600 
   4952 H          -5.2802   -1.2042  -17.0293 H         1 DDD         0.0600 
   4953 H          -6.1382   -1.1832  -19.6223 H         1 DDD         0.4180 
   4954 H         -10.2462   -0.4852  -14.3493 H         1 DDD         0.0600 
   4955 H         -11.7182   -1.2282  -13.5813 H         1 DDD         0.0600 
   4956 H         -12.2152   -2.2202  -15.8383 H         1 DDD         0.0600 
   4957 H         -10.4432   -2.2192  -17.3173 H         1 DDD         0.4180 
   4958 H         -14.3792   -7.1532  -18.6593 H         1 DDD         0.0600 
   4959 H         -13.0562   -6.1142  -18.9483 H         1 DDD         0.0600 
   4960 H         -11.5832   -8.4082  -18.9603 H         1 DDD         0.0600 
   4961 H         -11.7462   -8.2182  -21.2593 H         1 DDD         0.4180 
   4962 H         -18.7732   -8.8132  -19.3053 H         1 DDD         0.0600 
   4963 H         -18.9132   -6.9432  -19.1683 H         1 DDD         0.0600 
   4964 H         -16.2502   -8.2082  -19.6653 H         1 DDD         0.0600 
   4965 H         -17.6212   -6.4322  -21.3903 H         1 DDD         0.4180 
   4966 H          -1.5882   -7.9752  -19.5323 H         1 DDD         0.0600 
   4967 H          -1.5662   -9.3792  -18.6693 H         1 DDD         0.0600 
   4968 H          -4.4462   -8.8222  -18.8693 H         1 DDD         0.0600 
   4969 H          -3.8652   -8.7902  -21.4413 H         1 DDD         0.4180 
   4970 H          -1.6022    0.7548  -15.9273 H         1 DDD         0.0600 
   4971 H          -1.4582    2.3278  -15.2533 H         1 DDD         0.0600 
   4972 H          -0.2902    1.3878  -17.8053 H         1 DDD         0.0600 
   4973 H           0.6578    0.7388  -15.6253 H         1 DDD         0.0600 
   4974 H           0.9678    2.4838  -15.2353 H         1 DDD         0.0600 
   4975 H           2.2908    2.7468  -17.2043 H         1 DDD         0.0600 
   4976 H           3.2698    0.5698  -15.2783 H         1 DDD         0.0600 
   4977 H           3.1018    2.2138  -14.8033 H         1 DDD         0.0600 
   4978 H           5.2558    1.0638  -16.5733 H         1 DDD         0.0600 
   4979 H           5.2798    1.2518  -14.1093 H         1 DDD         0.0600 
   4980 H           5.7278    2.9598  -14.4163 H         1 DDD         0.0600 
   4981 H           7.6818    1.6688  -14.0223 H         1 DDD         0.0600 
   4982 H           7.4228    3.0438  -16.2493 H         1 DDD         0.0600 
   4983 H           7.7908    1.5298  -17.0573 H         1 DDD         0.0600 
   4984 H           9.4058    3.1048  -16.8453 H         1 DDD         0.0600 
   4985 H           9.7318    0.4638  -16.3033 H         1 DDD         0.0600 
   4986 H          10.4948    1.1098  -14.8383 H         1 DDD         0.0600 
   4987 H          11.2928    1.8668  -17.7543 H         1 DDD         0.0600 
   4988 H          10.4528   -4.0562  -16.6413 H         1 DDD         0.0600 
   4989 H          10.6288   -5.5652  -15.5193 H         1 DDD         0.0600 
   4990 H          11.1988   -5.8302  -18.3883 H         1 DDD         0.0600 
   4991 H           9.0198   -6.2292  -19.0853 H         1 DDD         0.0600 
   4992 H           9.2648   -4.5452  -18.7193 H         1 DDD         0.0600 
   4993 H           8.0008   -6.4862  -16.6863 H         1 DDD         0.0600 
   4994 H           6.6948   -6.0592  -18.9693 H         1 DDD         0.0600 
   4995 H           6.6948   -4.4052  -18.5823 H         1 DDD         0.0600 
   4996 H           5.0548   -5.3842  -16.6703 H         1 DDD         0.0600 
   4997 H           3.6978   -6.9102  -18.4503 H         1 DDD         0.0600 
   4998 H           4.6928   -6.1342  -19.6243 H         1 DDD         0.0600 
   4999 H           2.7248   -4.6642  -17.7293 H         1 DDD         0.0600 
   5000 H           1.8538   -6.0642  -19.3653 H         1 DDD         0.0600 
   5001 H           2.1998   -4.8422  -20.5823 H         1 DDD         0.0600 
   5002 H           0.4218   -4.6222  -17.9493 H         1 DDD         0.0600 
   5003 H          -0.5042   -6.1992  -19.6483 H         1 DDD         0.0600 
   5004 H          -0.2722   -5.0512  -20.8503 H         1 DDD         0.0600 
   5005 H          -2.6312   -5.2992  -20.3513 H         1 DDD         0.0600 
   5006 H          -3.7242   -0.3962  -20.1823 H         1 DDD         0.0600 
   5007 H          -2.8252    0.5478  -21.1753 H         1 DDD         0.0600 
   5008 H          -1.7252   -1.4152  -22.2653 H         1 DDD         0.0600 
   5009 H          -3.3292   -0.2692  -23.0933 H         1 DDD         0.4180 
   5010 H           6.0988   -2.3322  -14.2373 H         1 DDD         0.0600 
   5011 H           6.7518   -2.2202  -15.7603 H         1 DDD         0.0600 
   5012 H           9.0858   -3.0492  -14.6563 H         1 DDD         0.0600 
   5013 H           7.6368   -4.4342  -12.8793 H         1 DDD         0.4180 
   5014 H           2.0038   -1.2282  -19.3903 H         1 DDD         0.0600 
   5015 H           2.7618   -0.3682  -20.6993 H         1 DDD         0.0600 
   5016 H           4.6328   -0.6002  -18.4403 H         1 DDD         0.0600 
   5017 H           5.8908   -1.4312  -20.0403 H         1 DDD         0.4180 
   5018 H           6.1358   -7.9642  -14.3833 H         1 DDD         0.0600 
   5019 H           5.5268   -9.4842  -14.9763 H         1 DDD         0.0600 
   5020 H           7.9888   -8.2152  -16.3953 H         1 DDD         0.0600 
   5021 H           8.0718  -10.2142  -14.3633 H         1 DDD         0.4180 
   5022 H           1.9118   -7.7062  -21.4403 H         1 DDD         0.0600 
   5023 H           1.1058   -9.0822  -21.9213 H         1 DDD         0.0600 
   5024 H           3.0798   -8.9962  -19.5573 H         1 DDD         0.0600 
   5025 H           1.1568   -9.1112  -18.2653 H         1 DDD         0.4180 
   5026 H          12.6198    2.6788  -15.2253 H         1 DDD         0.0600 
   5027 H          11.8668    3.5588  -16.5713 H         1 DDD         0.0600 
   5028 H          14.4728    1.8918  -16.9013 H         1 DDD         0.0600 
   5029 H          13.2068    3.4408  -19.0273 H         1 DDD         0.0600 
   5030 H          12.9668    1.7048  -18.7603 H         1 DDD         0.0600 
   5031 H          14.4468    2.1378  -20.5953 H         1 DDD         0.0600 
   5032 H          16.1488    4.0438  -19.0653 H         1 DDD         0.0600 
   5033 H          14.9168    4.5118  -20.1313 H         1 DDD         0.0600 
   5034 H          15.9758    3.1668  -22.0443 H         1 DDD         0.0600 
   5035 H          17.8168    2.1788  -20.5233 H         1 DDD         0.0600 
   5036 H          18.6058    3.6908  -20.5823 H         1 DDD         0.0600 
   5037 H          19.4838    1.9678  -21.8833 H         1 DDD         0.0600 
   5038 H          18.7468    4.5118  -23.4603 H         1 DDD         0.0600 
   5039 H          19.4478    3.0338  -24.2043 H         1 DDD         0.0600 
   5040 H          20.6578    4.2248  -21.6683 H         1 DDD         0.0600 
   5041 H          22.2928    3.0598  -23.9253 H         1 DDD         0.0600 
   5042 H          21.4648    2.0398  -22.7903 H         1 DDD         0.0600 
   5043 H          22.6368    3.6388  -20.9973 H         1 DDD         0.0600 
   5044 H          21.2538   -2.8212  -24.3023 H         1 DDD         0.0600 
   5045 H          21.7318   -1.3752  -23.4423 H         1 DDD         0.0600 
   5046 H          22.8518   -2.9302  -21.7683 H         1 DDD         0.0600 
   5047 H          20.5298   -2.2652  -21.1133 H         1 DDD         0.0600 
   5048 H          20.9578   -3.7592  -20.5453 H         1 DDD         0.0600 
   5049 H          19.6028   -4.5962  -22.7323 H         1 DDD         0.0600 
   5050 H          17.2728   -3.8282  -21.2643 H         1 DDD         0.0600 
   5051 H          18.3908   -3.2272  -20.1763 H         1 DDD         0.0600 
   5052 H          18.5568   -5.9892  -21.2573 H         1 DDD         0.0600 
   5053 H          17.1038   -6.9852  -19.5853 H         1 DDD         0.0600 
   5054 H          16.1908   -5.8752  -20.5913 H         1 DDD         0.0600 
   5055 H          17.1088   -5.4822  -17.7583 H         1 DDD         0.0600 
   5056 H          14.7548   -6.6012  -18.5583 H         1 DDD         0.0600 
   5057 H          14.3158   -4.9612  -18.6203 H         1 DDD         0.0600 
   5058 H          15.1528   -4.7802  -16.1923 H         1 DDD         0.0600 
   5059 H          13.4478   -5.8652  -14.9833 H         1 DDD         0.0600 
   5060 H          13.0408   -6.8962  -16.3333 H         1 DDD         0.0600 
   5061 H          12.7338   -4.5392  -17.3923 H         1 DDD         0.0600
[truncated: 11,869,996 more chars]
