# Supplementary material for: In-Silico Design, Synthesis and Evaluation of a Nanostructured Hydrogel as a Dimethoate Removal Agent
Source: Nanomaterials (Basel). 2018 Jan 4;8(1):23. doi: 10.3390/nano8010023 (PMC5791110; doi:10.3390/nano8010023)
Supplement: Supplementary file 1 [file nanomaterials-08-00023-s001.zip › nanomaterials-253209-supplementary/supplementary-material/File-S4.cms]

{ 
 s_m_m2io_version
 :::
 2.0.0 
} 

f_m_ct { 
 s_m_title
 s_m_entry_id
 s_m_entry_name
 s_m_Source_Path
 s_m_Source_File
 i_m_Source_File_Index
 r_chorus_box_ax
 r_chorus_box_ay
 r_chorus_box_az
 r_chorus_box_bx
 r_chorus_box_by
 r_chorus_box_bz
 r_chorus_box_cx
 r_chorus_box_cy
 r_chorus_box_cz
 s_ffio_ct_type
 i_m_ct_format
 :::
 "paso1-10-20_3-out (full system)" 
  1 
  1020-hidro-salida55.1 
  /home/spartan/Desktop/fff/eeeeee2/20 
  1020-hidro-salida55.mol2 
  1
  110
  0
  0
  0
  110
  0
  0
  0
  110
  full_system 
  2
 m_atom[127093] { 
  # First column is atom index #
  i_m_mmod_type
  r_m_x_coord
  r_m_y_coord
  r_m_z_coord
  i_m_residue_number
  i_m_color
  r_m_charge1
  r_m_charge2
  s_m_pdb_residue_name
  s_m_pdb_atom_name
  i_m_atomic_number
  i_m_formal_charge
  s_m_color_rgb
  s_m_atom_name
  i_m_Hcount
  :::
  1 3 -29.574283 4.564905 -16.269633 1 2 0.19000 0.19000 "DDD " " C  " 6 0 A0A0A0  "C"  2
  2 3 -28.798283 5.772905 -16.070633 1 2 -0.12000 -0.12000 "DDD " " C  " 6 0 A0A0A0  "C"  2
  3 3 -28.918283 6.711905 -17.319633 1 2 0.20500 0.20500 "DDD " " C  " 6 0 A0A0A0  "C"  1
  4 3 -27.751283 7.671905 -17.599633 1 2 -0.12000 -0.12000 "DDD " " C  " 6 0 A0A0A0  "C"  2
  5 3 -26.461283 6.984905 -17.997633 1 2 0.20500 0.20500 "DDD " " C  " 6 0 A0A0A0  "C"  1
  6 3 -25.262283 7.883905 -18.355633 1 2 -0.12000 -0.12000 "DDD " " C  " 6 0 A0A0A0  "C"  2
  7 3 -24.482283 8.552905 -17.276633 1 2 0.20500 0.20500 "DDD " " C  " 6 0 A0A0A0  "C"  1
  8 3 -23.226283 9.437905 -17.710633 1 2 -0.12000 -0.12000 "DDD " " C  " 6 0 A0A0A0  "C"  2
  9 3 -22.091283 8.949905 -18.576633 1 2 0.20500 0.20500 "DDD " " C  " 6 0 A0A0A0  "C"  1
  10 3 -20.935283 9.924905 -18.686633 1 2 -0.12000 -0.12000 "DDD " " C  " 6 0 A0A0A0  "C"  2
  11 3 -19.915283 9.751905 -17.610633 1 2 0.20500 0.20500 "DDD " " C  " 6 0 A0A0A0  "C"  1
  12 3 -18.553283 10.418905 -18.046633 1 2 -0.12000 -0.12000 "DDD " " C  " 6 0 A0A0A0  "C"  2
  13 3 -17.594283 9.494905 -18.910633 1 2 0.20500 0.20500 "DDD " " C  " 6 0 A0A0A0  "C"  1
  14 3 -16.432283 10.288905 -19.519633 1 2 -0.12000 -0.12000 "DDD " " C  " 6 0 A0A0A0  "C"  2
  15 3 -15.082283 9.617905 -19.357633 1 2 0.20500 0.20500 "DDD " " C  " 6 0 A0A0A0  "C"  1
  16 3 -13.911283 10.559905 -19.554633 1 2 -0.12000 -0.12000 "DDD " " C  " 6 0 A0A0A0  "C"  2
  17 3 -12.680283 10.465905 -18.656633 1 2 0.20500 0.20500 "DDD " " C  " 6 0 A0A0A0  "C"  1
  18 3 -11.579283 11.526905 -18.995633 1 2 -0.12000 -0.12000 "DDD " " C  " 6 0 A0A0A0  "C"  2
  19 3 -10.594283 11.335905 -20.188633 1 2 0.22000 0.22000 "DDD " " C  " 6 0 A0A0A0  "C"  1
  20 3 -9.868283 12.678905 -20.444633 1 2 -0.12000 -0.12000 "DDD " " C  " 6 0 A0A0A0  "C"  2
  21 16 -30.064283 7.517905 -17.213633 1 70 -0.68300 -0.68300 "DDD " " O  " 8 0 FF2F2F  "O"  1
  22 16 -26.699283 6.390905 -19.276633 1 70 -0.68300 -0.68300 "DDD " " O  " 8 0 FF2F2F  "O"  1
  23 16 -24.057283 7.633905 -16.314633 1 70 -0.68300 -0.68300 "DDD " " O  " 8 0 FF2F2F  "O"  1
  24 16 -20.371283 10.291905 -16.350633 1 70 -0.68300 -0.68300 "DDD " " O  " 8 0 FF2F2F  "O"  1
  25 16 -18.282283 8.845905 -19.981633 1 70 -0.68300 -0.68300 "DDD " " O  " 8 0 FF2F2F  "O"  1
  26 16 -15.012283 8.465905 -20.238633 1 70 -0.68300 -0.68300 "DDD " " O  " 8 0 FF2F2F  "O"  1
  27 16 -13.055283 10.493905 -17.263633 1 70 -0.68300 -0.68300 "DDD " " O  " 8 0 FF2F2F  "O"  1
  28 16 -9.774283 10.237905 -19.804633 1 70 -0.33000 -0.33000 "DDD " " O  " 8 0 FF2F2F  "O"  0
  29 3 -6.553283 3.180905 -19.306633 1 2 -0.12000 -0.12000 "DDD " " C  " 6 0 A0A0A0  "C"  2
  30 3 -7.754283 3.902905 -19.984633 1 2 0.22000 0.22000 "DDD " " C  " 6 0 A0A0A0  "C"  1
  31 3 -9.082283 3.719905 -19.104633 1 2 -0.12000 -0.12000 "DDD " " C  " 6 0 A0A0A0  "C"  2
  32 3 -9.638283 2.283905 -18.835633 1 2 0.20500 0.20500 "DDD " " C  " 6 0 A0A0A0  "C"  1
  33 3 -10.785283 2.265905 -17.838633 1 2 -0.12000 -0.12000 "DDD " " C  " 6 0 A0A0A0  "C"  2
  34 3 -11.335283 0.793905 -17.422633 1 2 0.20500 0.20500 "DDD " " C  " 6 0 A0A0A0  "C"  1
  35 3 -12.347283 0.884905 -16.318633 1 2 -0.12000 -0.12000 "DDD " " C  " 6 0 A0A0A0  "C"  2
  36 3 -13.228283 -0.451095 -16.139633 1 2 0.22000 0.22000 "DDD " " C  " 6 0 A0A0A0  "C"  1
  37 3 -14.412283 -0.294095 -15.064633 1 2 -0.12000 -0.12000 "DDD " " C  " 6 0 A0A0A0  "C"  2
  38 3 -15.715283 0.308905 -15.572633 1 2 0.20500 0.20500 "DDD " " C  " 6 0 A0A0A0  "C"  1
  39 3 -16.696283 0.712905 -14.414633 1 2 -0.12000 -0.12000 "DDD " " C  " 6 0 A0A0A0  "C"  2
  40 3 -18.119283 1.065905 -14.858633 1 2 0.22000 0.22000 "DDD " " C  " 6 0 A0A0A0  "C"  1
  41 3 -19.045283 1.406905 -13.655633 1 2 -0.12000 -0.12000 "DDD " " C  " 6 0 A0A0A0  "C"  2
  42 3 -20.532283 1.408905 -14.008633 1 2 0.20500 0.20500 "DDD " " C  " 6 0 A0A0A0  "C"  1
  43 3 -21.255283 0.110905 -13.486633 1 2 -0.12000 -0.12000 "DDD " " C  " 6 0 A0A0A0  "C"  2
  44 3 -22.789283 0.188905 -13.370633 1 2 0.20500 0.20500 "DDD " " C  " 6 0 A0A0A0  "C"  1
  45 3 -23.490283 -1.201095 -12.917633 1 2 -0.12000 -0.12000 "DDD " " C  " 6 0 A0A0A0  "C"  2
  46 3 -24.698283 -1.791095 -13.704633 1 2 0.22000 0.22000 "DDD " " C  " 6 0 A0A0A0  "C"  1
  47 3 -25.954283 -0.998095 -13.554633 1 2 -0.12000 -0.12000 "DDD " " C  " 6 0 A0A0A0  "C"  2
  48 3 -27.133283 -1.565095 -14.361633 1 2 0.19000 0.19000 "DDD " " C  " 6 0 A0A0A0  "C"  2
  49 16 -7.573283 5.286905 -20.096633 1 70 -0.33000 -0.33000 "DDD " " O  " 8 0 FF2F2F  "O"  0
  50 16 -10.287283 1.846905 -20.122633 1 70 -0.68300 -0.68300 "DDD " " O  " 8 0 FF2F2F  "O"  1
  51 16 -11.952283 0.310905 -18.578633 1 70 -0.68300 -0.68300 "DDD " " O  " 8 0 FF2F2F  "O"  1
  52 16 -15.470283 1.510905 -16.378633 1 70 -0.68300 -0.68300 "DDD " " O  " 8 0 FF2F2F  "O"  1
  53 16 -18.198283 2.098905 -15.742633 1 70 -0.33000 -0.33000 "DDD " " O  " 8 0 FF2F2F  "O"  0
  54 16 -21.127283 2.612905 -13.476633 1 70 -0.68300 -0.68300 "DDD " " O  " 8 0 FF2F2F  "O"  1
  55 16 -23.259283 1.324905 -12.611633 1 70 -0.68300 -0.68300 "DDD " " O  " 8 0 FF2F2F  "O"  1
  56 16 -28.296283 -0.706095 -14.479633 1 70 -0.33000 -0.33000 "DDD " " O  " 8 0 FF2F2F  "O"  0
  57 16 -29.552283 3.718905 -15.104633 1 70 -0.33000 -0.33000 "DDD " " O  " 8 0 FF2F2F  "O"  0
  58 2 -29.933283 2.407905 -15.182633 1 2 0.51000 0.51000 "DDD " " C  " 6 0 A0A0A0  "C"  0
  59 3 -29.783283 1.639905 -13.837633 1 2 -0.12000 -0.12000 "DDD " " C  " 6 0 A0A0A0  "C"  2
  60 3 -30.292283 0.214905 -13.836633 1 2 0.20500 0.20500 "DDD " " C  " 6 0 A0A0A0  "C"  1
  61 2 -29.186283 -0.751095 -13.528633 1 2 0.51000 0.51000 "DDD " " C  " 6 0 A0A0A0  "C"  0
  62 15 -30.330283 1.930905 -16.228633 1 70 -0.43000 -0.43000 "DDD " " O  " 8 0 FF2F2F  "O"  0
  63 16 -31.293283 0.196905 -12.890633 1 70 -0.68300 -0.68300 "DDD " " O  " 8 0 FF2F2F  "O"  1
  64 15 -29.173283 -1.444095 -12.514633 1 70 -0.43000 -0.43000 "DDD " " O  " 8 0 FF2F2F  "O"  0
  65 2 -9.161283 9.545905 -20.709633 1 2 0.51000 0.51000 "DDD " " C  " 6 0 A0A0A0  "C"  0
  66 3 -8.370283 8.368905 -20.105633 1 2 -0.12000 -0.12000 "DDD " " C  " 6 0 A0A0A0  "C"  2
  67 3 -7.585283 7.513905 -21.165633 1 2 0.20500 0.20500 "DDD " " C  " 6 0 A0A0A0  "C"  1
  68 2 -8.096283 6.004905 -21.061633 1 2 0.51000 0.51000 "DDD " " C  " 6 0 A0A0A0  "C"  0
  69 15 -9.224283 9.844905 -21.937633 1 70 -0.43000 -0.43000 "DDD " " O  " 8 0 FF2F2F  "O"  0
  70 16 -6.185283 7.642905 -21.067633 1 70 -0.68300 -0.68300 "DDD " " O  " 8 0 FF2F2F  "O"  1
  71 15 -8.842283 5.568905 -21.887633 1 70 -0.43000 -0.43000 "DDD " " O  " 8 0 FF2F2F  "O"  0
  72 3 -8.992283 13.172905 -19.183633 1 2 0.22000 0.22000 "DDD " " C  " 6 0 A0A0A0  "C"  1
  73 3 -7.718283 12.300905 -19.044633 1 2 -0.12000 -0.12000 "DDD " " C  " 6 0 A0A0A0  "C"  2
  74 3 -6.907283 12.619905 -17.782633 1 2 0.20500 0.20500 "DDD " " C  " 6 0 A0A0A0  "C"  1
  75 3 -5.871283 11.461905 -17.482633 1 2 -0.12000 -0.12000 "DDD " " C  " 6 0 A0A0A0  "C"  2
  76 3 -4.942283 11.636905 -16.232633 1 2 0.20500 0.20500 "DDD " " C  " 6 0 A0A0A0  "C"  1
  77 3 -3.673283 12.446905 -16.371633 1 2 -0.12000 -0.12000 "DDD " " C  " 6 0 A0A0A0  "C"  2
  78 3 -2.564283 12.015905 -17.328633 1 2 0.20500 0.20500 "DDD " " C  " 6 0 A0A0A0  "C"  1
  79 3 -1.422283 13.021905 -17.347633 1 2 -0.12000 -0.12000 "DDD " " C  " 6 0 A0A0A0  "C"  2
  80 3 -0.263283 12.594905 -18.186633 1 2 0.22000 0.22000 "DDD " " C  " 6 0 A0A0A0  "C"  1
  81 3 0.664717 13.841905 -18.414633 1 2 -0.12000 -0.12000 "DDD " " C  " 6 0 A0A0A0  "C"  2
  82 3 1.911717 13.672905 -19.345633 1 2 0.20500 0.20500 "DDD " " C  " 6 0 A0A0A0  "C"  1
  83 3 3.187717 13.327905 -18.602633 1 2 -0.12000 -0.12000 "DDD " " C  " 6 0 A0A0A0  "C"  2
  84 3 4.540717 13.115905 -19.378633 1 2 0.20500 0.20500 "DDD " " C  " 6 0 A0A0A0  "C"  1
  85 3 5.727717 12.719905 -18.406633 1 2 -0.12000 -0.12000 "DDD " " C  " 6 0 A0A0A0  "C"  2
  86 3 7.174717 12.576905 -19.108633 1 2 0.20500 0.20500 "DDD " " C  " 6 0 A0A0A0  "C"  1
  87 3 7.671717 13.938905 -19.751633 1 2 -0.12000 -0.12000 "DDD " " C  " 6 0 A0A0A0  "C"  2
  88 3 8.913717 13.876905 -20.547633 1 2 0.20500 0.20500 "DDD " " C  " 6 0 A0A0A0  "C"  1
  89 3 9.692717 15.180905 -20.817633 1 2 -0.12000 -0.12000 "DDD " " C  " 6 0 A0A0A0  "C"  2
  90 3 11.148717 15.117905 -21.419633 1 2 0.22000 0.22000 "DDD " " C  " 6 0 A0A0A0  "C"  1
  91 3 11.796717 16.547905 -21.563633 1 2 -0.12000 -0.12000 "DDD " " C  " 6 0 A0A0A0  "C"  2
  92 16 -7.844283 12.653905 -16.618633 1 70 -0.68300 -0.68300 "DDD " " O  " 8 0 FF2F2F  "O"  1
  93 16 -4.479283 10.395905 -15.670633 1 70 -0.68300 -0.68300 "DDD " " O  " 8 0 FF2F2F  "O"  1
  94 16 -3.026283 11.848905 -18.608633 1 70 -0.68300 -0.68300 "DDD " " O  " 8 0 FF2F2F  "O"  1
  95 16 0.500717 11.651905 -17.416633 1 70 -0.33000 -0.33000 "DDD " " O  " 8 0 FF2F2F  "O"  0
  96 16 2.154717 14.931905 -19.972633 1 70 -0.68300 -0.68300 "DDD " " O  " 8 0 FF2F2F  "O"  1
  97 16 4.501717 12.072905 -20.275633 1 70 -0.68300 -0.68300 "DDD " " O  " 8 0 FF2F2F  "O"  1
  98 16 8.137717 12.271905 -18.123633 1 70 -0.68300 -0.68300 "DDD " " O  " 8 0 FF2F2F  "O"  1
  99 16 8.555717 13.452905 -21.809633 1 70 -0.68300 -0.68300 "DDD " " O  " 8 0 FF2F2F  "O"  1
  100 16 11.930717 14.272905 -20.558633 1 70 -0.33000 -0.33000 "DDD " " O  " 8 0 FF2F2F  "O"  0
  101 3 14.825717 5.684905 -21.071633 1 2 -0.12000 -0.12000 "DDD " " C  " 6 0 A0A0A0  "C"  2
  102 3 14.071717 6.105905 -22.337633 1 2 0.20500 0.20500 "DDD " " C  " 6 0 A0A0A0  "C"  1
  103 3 12.547717 5.994905 -22.236633 1 2 -0.12000 -0.12000 "DDD " " C  " 6 0 A0A0A0  "C"  2
  104 3 11.637717 7.056905 -21.669633 1 2 0.20500 0.20500 "DDD " " C  " 6 0 A0A0A0  "C"  1
  105 3 10.140717 6.578905 -21.602633 1 2 -0.12000 -0.12000 "DDD " " C  " 6 0 A0A0A0  "C"  2
  106 3 9.222717 7.376905 -20.635633 1 2 0.20500 0.20500 "DDD " " C  " 6 0 A0A0A0  "C"  1
  107 3 7.819717 6.885905 -20.617633 1 2 -0.12000 -0.12000 "DDD " " C  " 6 0 A0A0A0  "C"  2
  108 3 6.970717 7.234905 -19.369633 1 2 0.20500 0.20500 "DDD " " C  " 6 0 A0A0A0  "C"  1
  109 3 5.433717 6.941905 -19.682633 1 2 -0.12000 -0.12000 "DDD " " C  " 6 0 A0A0A0  "C"  2
  110 3 4.830717 5.536905 -19.548633 1 2 0.22000 0.22000 "DDD " " C  " 6 0 A0A0A0  "C"  1
  111 3 4.549717 5.007905 -18.137633 1 2 -0.12000 -0.12000 "DDD " " C  " 6 0 A0A0A0  "C"  2
  112 3 3.205717 5.478905 -17.575633 1 2 0.22000 0.22000 "DDD " " C  " 6 0 A0A0A0  "C"  1
  113 3 2.677717 4.599905 -16.436633 1 2 -0.12000 -0.12000 "DDD " " C  " 6 0 A0A0A0  "C"  2
  114 3 1.165717 4.653905 -16.087633 1 2 0.20500 0.20500 "DDD " " C  " 6 0 A0A0A0  "C"  1
  115 3 0.352717 3.699905 -16.901633 1 2 -0.12000 -0.12000 "DDD " " C  " 6 0 A0A0A0  "C"  2
  116 3 -1.059283 4.166905 -17.155633 1 2 0.20500 0.20500 "DDD " " C  " 6 0 A0A0A0  "C"  1
  117 3 -1.822283 3.138905 -18.048633 1 2 -0.12000 -0.12000 "DDD " " C  " 6 0 A0A0A0  "C"  2
  118 3 -3.165283 3.724905 -18.615633 1 2 0.20500 0.20500 "DDD " " C  " 6 0 A0A0A0  "C"  1
  119 3 -3.990283 2.606905 -19.239633 1 2 -0.12000 -0.12000 "DDD " " C  " 6 0 A0A0A0  "C"  2
  120 3 -5.186283 3.153905 -20.091633 1 2 0.22000 0.22000 "DDD " " C  " 6 0 A0A0A0  "C"  1
  121 16 11.780717 8.224905 -22.487633 1 70 -0.68300 -0.68300 "DDD " " O  " 8 0 FF2F2F  "O"  1
  122 16 9.085717 8.711905 -20.945633 1 70 -0.68300 -0.68300 "DDD " " O  " 8 0 FF2F2F  "O"  1
  123 16 3.168717 6.745905 -17.028633 1 70 -0.33000 -0.33000 "DDD " " O  " 8 0 FF2F2F  "O"  0
  124 16 1.004717 4.210905 -14.700633 1 70 -0.68300 -0.68300 "DDD " " O  " 8 0 FF2F2F  "O"  1
  125 16 -1.077283 5.479905 -17.687633 1 70 -0.68300 -0.68300 "DDD " " O  " 8 0 FF2F2F  "O"  1
  126 16 -2.743283 4.685905 -19.630633 1 70 -0.68300 -0.68300 "DDD " " O  " 8 0 FF2F2F  "O"  1
  127 2 12.996717 13.582905 -21.005633 1 2 0.51000 0.51000 "DDD " " C  " 6 0 A0A0A0  "C"  0
  128 3 13.646717 12.735905 -19.917633 1 2 -0.12000 -0.12000 "DDD " " C  " 6 0 A0A0A0  "C"  2
  129 3 14.377717 11.488905 -20.213633 1 2 0.10500 0.10500 "DDD " " C  " 6 0 A0A0A0  "C"  1
  130 2 13.499717 10.442905 -20.895633 1 2 0.70000 0.70000 "DDD " " C  " 6 0 A0A0A0  "C"  0
  131 15 13.451717 13.601905 -22.138633 1 70 -0.43000 -0.43000 "DDD " " O  " 8 0 FF2F2F  "O"  0
  132 16 14.805717 10.861905 -19.025633 1 70 -0.68300 -0.68300 "DDD " " O  " 8 0 FF2F2F  "O"  1
  133 18 12.970717 9.653905 -20.061633 1 70 -0.80000 -0.80000 "DDD " " O  " 8 -1 FF2F2F  "O"  0
  134 3 10.997717 17.636905 -22.222633 1 2 0.20500 0.20500 "DDD " " C  " 6 0 A0A0A0  "C"  1
  135 3 11.868717 18.522905 -23.160633 1 2 -0.12000 -0.12000 "DDD " " C  " 6 0 A0A0A0  "C"  2
  136 3 12.684717 17.884905 -24.253633 1 2 0.20500 0.20500 "DDD " " C  " 6 0 A0A0A0  "C"  1
  137 3 13.708717 18.838905 -24.847633 1 2 -0.12000 -0.12000 "DDD " " C  " 6 0 A0A0A0  "C"  2
  138 3 15.008717 18.969905 -24.015633 1 2 0.20500 0.20500 "DDD " " C  " 6 0 A0A0A0  "C"  1
  139 3 15.843717 20.183905 -24.303633 1 2 -0.12000 -0.12000 "DDD " " C  " 6 0 A0A0A0  "C"  2
  140 3 17.176717 20.393905 -23.538633 1 2 0.20500 0.20500 "DDD " " C  " 6 0 A0A0A0  "C"  1
  141 3 16.810717 20.951905 -22.103633 1 2 -0.12000 -0.12000 "DDD " " C  " 6 0 A0A0A0  "C"  2
  142 3 17.972717 20.873905 -21.131633 1 2 0.22000 0.22000 "DDD " " C  " 6 0 A0A0A0  "C"  1
  143 3 17.865717 21.790905 -19.912633 1 2 -0.18000 -0.18000 "DDD " " C  " 6 0 A0A0A0  "C"  3
  144 16 11.800717 17.631905 -25.394633 1 70 -0.68300 -0.68300 "DDD " " O  " 8 0 FF2F2F  "O"  1
  145 16 15.745717 17.835905 -24.189633 1 70 -0.68300 -0.68300 "DDD " " O  " 8 0 FF2F2F  "O"  1
  146 16 17.977717 21.359905 -24.144633 1 70 -0.68300 -0.68300 "DDD " " O  " 8 0 FF2F2F  "O"  1
  147 16 18.196717 19.505905 -20.677633 1 70 -0.33000 -0.33000 "DDD " " O  " 8 0 FF2F2F  "O"  0
  148 3 20.459717 13.722905 -18.056633 1 2 -0.18000 -0.18000 "DDD " " C  " 6 0 A0A0A0  "C"  3
  149 3 20.660717 13.499905 -19.555633 1 2 0.22000 0.22000 "DDD " " C  " 6 0 A0A0A0  "C"  1
  150 3 20.280717 12.052905 -19.931633 1 2 -0.12000 -0.12000 "DDD " " C  " 6 0 A0A0A0  "C"  2
  151 3 20.471717 11.626905 -21.383633 1 2 0.20500 0.20500 "DDD " " C  " 6 0 A0A0A0  "C"  1
  152 3 19.728717 10.357905 -21.961633 1 2 -0.12000 -0.12000 "DDD " " C  " 6 0 A0A0A0  "C"  2
  153 3 18.190717 10.486905 -22.041633 1 2 0.20500 0.20500 "DDD " " C  " 6 0 A0A0A0  "C"  1
  154 3 17.529717 9.097905 -21.919633 1 2 -0.12000 -0.12000 "DDD " " C  " 6 0 A0A0A0  "C"  2
  155 3 17.165717 8.777905 -20.396633 1 2 0.20500 0.20500 "DDD " " C  " 6 0 A0A0A0  "C"  1
  156 3 16.081717 7.698905 -20.185633 1 2 -0.12000 -0.12000 "DDD " " C  " 6 0 A0A0A0  "C"  2
  157 3 16.288717 6.281905 -20.880633 1 2 0.22000 0.22000 "DDD " " C  " 6 0 A0A0A0  "C"  1
  158 16 19.956717 14.464905 -20.347633 1 70 -0.33000 -0.33000 "DDD " " O  " 8 0 FF2F2F  "O"  0
  159 16 21.881717 11.367905 -21.331633 1 70 -0.68300 -0.68300 "DDD " " O  " 8 0 FF2F2F  "O"  1
  160 16 17.947717 11.004905 -23.336633 1 70 -0.68300 -0.68300 "DDD " " O  " 8 0 FF2F2F  "O"  1
  161 16 10.382717 18.415905 -21.263633 1 70 -0.68300 -0.68300 "DDD " " O  " 8 0 FF2F2F  "O"  1
  162 2 -19.177283 5.649905 -17.813633 1 2 0.70000 0.70000 "DDD " " C  " 6 0 A0A0A0  "C"  0
  163 3 -18.409283 4.381905 -17.622633 1 2 -0.22000 -0.22000 "DDD " " C  " 6 0 A0A0A0  "C"  2
  164 3 -19.359283 3.101905 -17.600633 1 2 0.20500 0.20500 "DDD " " C  " 6 0 A0A0A0  "C"  1
  165 2 -18.619283 1.904905 -17.010633 1 2 0.51000 0.51000 "DDD " " C  " 6 0 A0A0A0  "C"  0
  166 18 -19.993283 5.954905 -16.872633 1 70 -0.80000 -0.80000 "DDD " " O  " 8 -1 FF2F2F  "O"  0
  167 16 -19.703283 2.775905 -18.945633 1 70 -0.68300 -0.68300 "DDD " " O  " 8 0 FF2F2F  "O"  1
  168 15 -18.529283 0.860905 -17.663633 1 70 -0.43000 -0.43000 "DDD " " O  " 8 0 FF2F2F  "O"  0
  169 2 19.157717 18.754905 -21.223633 1 2 0.51000 0.51000 "DDD " " C  " 6 0 A0A0A0  "C"  0
  170 3 19.075717 17.325905 -20.742633 1 2 -0.12000 -0.12000 "DDD " " C  " 6 0 A0A0A0  "C"  2
  171 3 19.504717 16.267905 -21.774633 1 2 -0.12000 -0.12000 "DDD " " C  " 6 0 A0A0A0  "C"  2
  172 2 20.545717 15.374905 -21.149633 1 2 0.51000 0.51000 "DDD " " C  " 6 0 A0A0A0  "C"  0
  173 15 21.753717 15.597905 -21.271633 1 70 -0.43000 -0.43000 "DDD " " O  " 8 0 FF2F2F  "O"  0
  174 16 -8.651283 14.558905 -19.485633 1 70 -0.33000 -0.33000 "DDD " " O  " 8 0 FF2F2F  "O"  0
  175 18 -9.815283 19.411905 -21.695633 1 70 -0.80000 -0.80000 "DDD " " O  " 8 -1 FF2F2F  "O"  0
  176 2 -8.860283 18.808905 -21.155633 1 2 0.70000 0.70000 "DDD " " C  " 6 0 A0A0A0  "C"  0
  177 3 -9.061283 17.376905 -20.778633 1 2 -0.22000 -0.22000 "DDD " " C  " 6 0 A0A0A0  "C"  2
  178 3 -9.219283 16.994905 -19.297633 1 2 0.20500 0.20500 "DDD " " C  " 6 0 A0A0A0  "C"  1
  179 2 -9.569283 15.547905 -19.045633 1 2 0.51000 0.51000 "DDD " " C  " 6 0 A0A0A0  "C"  0
  180 15 -7.821283 19.381905 -20.764633 1 70 -0.80000 -0.80000 "DDD " " O  " 8 0 FF2F2F  "O"  0
  181 16 -10.120283 17.939905 -18.584633 1 70 -0.68300 -0.68300 "DDD " " O  " 8 0 FF2F2F  "O"  1
  182 15 -10.658283 15.238905 -18.430633 1 70 -0.43000 -0.43000 "DDD " " O  " 8 0 FF2F2F  "O"  0
  183 15 19.931717 19.096905 -22.075633 1 70 -0.43000 -0.43000 "DDD " " O  " 8 0 FF2F2F  "O"  0
  184 2 0.424717 10.329905 -17.686633 1 2 0.51000 0.51000 "DDD " " C  " 6 0 A0A0A0  "C"  0
  185 3 1.208717 9.589905 -16.655633 1 2 -0.12000 -0.12000 "DDD " " C  " 6 0 A0A0A0  "C"  2
  186 3 2.626717 9.143905 -17.076633 1 2 0.20500 0.20500 "DDD " " C  " 6 0 A0A0A0  "C"  1
  187 2 2.595717 7.789905 -17.781633 1 2 0.51000 0.51000 "DDD " " C  " 6 0 A0A0A0  "C"  0
  188 15 -0.037283 9.769905 -18.722633 1 70 -0.43000 -0.43000 "DDD " " O  " 8 0 FF2F2F  "O"  0
  189 16 3.419717 8.968905 -15.922633 1 70 -0.68300 -0.68300 "DDD " " O  " 8 0 FF2F2F  "O"  1
  190 15 2.104717 7.748905 -18.899633 1 70 -0.43000 -0.43000 "DDD " " O  " 8 0 FF2F2F  "O"  0
  191 3 -23.375283 -5.656095 -20.972633 1 2 0.19000 0.19000 "DDD " " C  " 6 0 A0A0A0  "C"  2
  192 3 -24.607283 -5.521095 -20.114633 1 2 -0.12000 -0.12000 "DDD " " C  " 6 0 A0A0A0  "C"  2
  193 3 -24.748283 -6.270095 -18.808633 1 2 0.20500 0.20500 "DDD " " C  " 6 0 A0A0A0  "C"  1
  194 3 -23.596283 -6.016095 -17.770633 1 2 -0.12000 -0.12000 "DDD " " C  " 6 0 A0A0A0  "C"  2
  195 3 -23.682283 -6.872095 -16.496633 1 2 0.22000 0.22000 "DDD " " C  " 6 0 A0A0A0  "C"  1
  196 3 -22.280283 -7.091095 -15.976633 1 2 -0.12000 -0.12000 "DDD " " C  " 6 0 A0A0A0  "C"  2
  197 3 -21.662283 -8.523095 -16.363633 1 2 0.20500 0.20500 "DDD " " C  " 6 0 A0A0A0  "C"  1
  198 3 -20.369283 -8.763095 -15.596633 1 2 -0.12000 -0.12000 "DDD " " C  " 6 0 A0A0A0  "C"  2
  199 3 -19.221283 -7.720095 -15.793633 1 2 0.22000 0.22000 "DDD " " C  " 6 0 A0A0A0  "C"  1
  200 3 -18.016283 -8.020095 -14.812633 1 2 -0.12000 -0.12000 "DDD " " C  " 6 0 A0A0A0  "C"  2
  201 3 -16.792283 -6.959095 -14.871633 1 2 0.20500 0.20500 "DDD " " C  " 6 0 A0A0A0  "C"  1
  202 3 -15.724283 -7.522095 -13.989633 1 2 -0.12000 -0.12000 "DDD " " C  " 6 0 A0A0A0  "C"  2
  203 3 -14.331283 -7.323095 -14.490633 1 2 0.20500 0.20500 "DDD " " C  " 6 0 A0A0A0  "C"  1
  204 3 -13.394283 -7.556095 -13.356633 1 2 -0.12000 -0.12000 "DDD " " C  " 6 0 A0A0A0  "C"  2
  205 3 -11.873283 -7.625095 -13.650633 1 2 0.22000 0.22000 "DDD " " C  " 6 0 A0A0A0  "C"  1
  206 3 -11.219283 -8.473095 -12.519633 1 2 -0.12000 -0.12000 "DDD " " C  " 6 0 A0A0A0  "C"  2
  207 3 -9.798283 -9.124095 -12.861633 1 2 0.20500 0.20500 "DDD " " C  " 6 0 A0A0A0  "C"  1
  208 3 -8.845283 -8.023095 -13.336633 1 2 -0.12000 -0.12000 "DDD " " C  " 6 0 A0A0A0  "C"  2
  209 3 -7.320283 -8.271095 -13.139633 1 2 0.22000 0.22000 "DDD " " C  " 6 0 A0A0A0  "C"  1
  210 3 -6.535283 -7.071095 -13.711633 1 2 -0.12000 -0.12000 "DDD " " C  " 6 0 A0A0A0  "C"  2
  211 16 -26.002283 -5.941095 -18.217633 1 70 -0.68300 -0.68300 "DDD " " O  " 8 0 FF2F2F  "O"  1
  212 16 -21.672283 -8.727095 -17.730633 1 70 -0.68300 -0.68300 "DDD " " O  " 8 0 FF2F2F  "O"  1
  213 16 -18.719283 -7.806095 -17.141633 1 70 -0.33000 -0.33000 "DDD " " O  " 8 0 FF2F2F  "O"  0
  214 16 -17.249283 -5.678095 -14.596633 1 70 -0.68300 -0.68300 "DDD " " O  " 8 0 FF2F2F  "O"  1
  215 16 -14.143283 -8.328095 -15.490633 1 70 -0.68300 -0.68300 "DDD " " O  " 8 0 FF2F2F  "O"  1
  216 16 -9.959283 -10.160095 -13.853633 1 70 -0.68300 -0.68300 "DDD " " O  " 8 0 FF2F2F  "O"  1
  217 16 -6.800283 -9.361095 -13.962633 1 70 -0.33000 -0.33000 "DDD " " O  " 8 0 FF2F2F  "O"  0
  218 3 -3.427283 -14.154095 -12.187633 1 2 -0.12000 -0.12000 "DDD " " C  " 6 0 A0A0A0  "C"  2
  219 3 -4.661283 -14.941095 -12.816633 1 2 0.22000 0.22000 "DDD " " C  " 6 0 A0A0A0  "C"  1
  220 3 -5.149283 -16.110095 -11.924633 1 2 -0.12000 -0.12000 "DDD " " C  " 6 0 A0A0A0  "C"  2
  221 3 -5.223283 -17.473095 -12.674633 1 2 0.20500 0.20500 "DDD " " C  " 6 0 A0A0A0  "C"  1
  222 3 -5.806283 -18.559095 -11.797633 1 2 -0.12000 -0.12000 "DDD " " C  " 6 0 A0A0A0  "C"  2
  223 3 -7.377283 -18.375095 -11.500633 1 2 0.20500 0.20500 "DDD " " C  " 6 0 A0A0A0  "C"  1
  224 3 -8.308283 -18.099095 -12.759633 1 2 -0.12000 -0.12000 "DDD " " C  " 6 0 A0A0A0  "C"  2
  225 3 -9.773283 -17.887095 -12.306633 1 2 0.20500 0.20500 "DDD " " C  " 6 0 A0A0A0  "C"  1
  226 3 -10.703283 -17.468095 -13.522633 1 2 -0.12000 -0.12000 "DDD " " C  " 6 0 A0A0A0  "C"  2
  227 3 -10.313283 -16.173095 -14.404633 1 2 0.22000 0.22000 "DDD " " C  " 6 0 A0A0A0  "C"  1
  228 3 -11.636283 -15.544095 -14.836633 1 2 -0.12000 -0.12000 "DDD " " C  " 6 0 A0A0A0  "C"  2
  229 3 -11.634283 -14.175095 -15.593633 1 2 0.20500 0.20500 "DDD " " C  " 6 0 A0A0A0  "C"  1
  230 3 -13.016283 -13.806095 -16.098633 1 2 -0.12000 -0.12000 "DDD " " C  " 6 0 A0A0A0  "C"  2
  231 3 -13.374283 -12.295095 -16.466633 1 2 0.20500 0.20500 "DDD " " C  " 6 0 A0A0A0  "C"  1
  232 3 -14.852283 -12.292095 -17.080633 1 2 -0.12000 -0.12000 "DDD " " C  " 6 0 A0A0A0  "C"  2
  233 3 -15.533283 -10.945095 -17.284633 1 2 0.20500 0.20500 "DDD " " C  " 6 0 A0A0A0  "C"  1
  234 3 -16.821283 -10.913095 -18.130633 1 2 -0.12000 -0.12000 "DDD " " C  " 6 0 A0A0A0  "C"  2
  235 3 -16.521283 -10.941095 -19.665633 1 2 0.22000 0.22000 "DDD " " C  " 6 0 A0A0A0  "C"  1
  236 3 -17.862283 -10.749095 -20.426633 1 2 -0.12000 -0.12000 "DDD " " C  " 6 0 A0A0A0  "C"  2
  237 3 -17.728283 -10.191095 -21.817633 1 2 0.19000 0.19000 "DDD " " C  " 6 0 A0A0A0  "C"  2
  238 16 -5.649283 -13.992095 -13.074633 1 70 -0.33000 -0.33000 "DDD " " O  " 8 0 FF2F2F  "O"  0
  239 16 -3.991283 -17.914095 -13.216633 1 70 -0.68300 -0.68300 "DDD " " O  " 8 0 FF2F2F  "O"  1
  240 16 -7.773283 -19.523095 -10.840633 1 70 -0.68300 -0.68300 "DDD " " O  " 8 0 FF2F2F  "O"  1
  241 16 -10.352283 -19.112095 -11.744633 1 70 -0.68300 -0.68300 "DDD " " O  " 8 0 FF2F2F  "O"  1
  242 16 -12.567283 -11.714095 -17.558633 1 70 -0.68300 -0.68300 "DDD " " O  " 8 0 FF2F2F  "O"  1
  243 16 -15.968283 -10.779095 -15.967633 1 70 -0.68300 -0.68300 "DDD " " O  " 8 0 FF2F2F  "O"  1
  244 16 -18.993283 -9.566095 -22.086633 1 70 -0.33000 -0.33000 "DDD " " O  " 8 0 FF2F2F  "O"  0
  245 16 -23.149283 -7.130095 -21.128633 1 70 -0.33000 -0.33000 "DDD " " O  " 8 0 FF2F2F  "O"  0
  246 2 -21.891283 -7.592095 -21.083633 1 2 0.51000 0.51000 "DDD " " C  " 6 0 A0A0A0  "C"  0
  247 3 -21.751283 -9.034095 -21.434633 1 2 -0.12000 -0.12000 "DDD " " C  " 6 0 A0A0A0  "C"  2
  248 3 -21.144283 -9.142095 -22.893633 1 2 0.20500 0.20500 "DDD " " C  " 6 0 A0A0A0  "C"  1
  249 2 -19.888283 -9.978095 -22.943633 1 2 0.51000 0.51000 "DDD " " C  " 6 0 A0A0A0  "C"  0
  250 15 -20.875283 -6.928095 -20.855633 1 70 -0.43000 -0.43000 "DDD " " O  " 8 0 FF2F2F  "O"  0
  251 16 -22.172283 -9.660095 -23.748633 1 70 -0.68300 -0.68300 "DDD " " O  " 8 0 FF2F2F  "O"  1
  252 15 -19.771283 -11.051095 -23.623633 1 70 -0.43000 -0.43000 "DDD " " O  " 8 0 FF2F2F  "O"  0
  253 2 -6.688283 -10.578095 -13.453633 1 2 0.51000 0.51000 "DDD " " C  " 6 0 A0A0A0  "C"  0
  254 3 -6.606283 -11.572095 -14.633633 1 2 -0.12000 -0.12000 "DDD " " C  " 6 0 A0A0A0  "C"  2
  255 3 -7.317283 -12.928095 -14.360633 1 2 0.20500 0.20500 "DDD " " C  " 6 0 A0A0A0  "C"  1
  256 2 -6.376283 -14.102095 -14.205633 1 2 0.51000 0.51000 "DDD " " C  " 6 0 A0A0A0  "C"  0
  257 15 -6.495283 -10.861095 -12.250633 1 70 -0.43000 -0.43000 "DDD " " O  " 8 0 FF2F2F  "O"  0
  258 16 -8.160283 -13.179095 -15.458633 1 70 -0.68300 -0.68300 "DDD " " O  " 8 0 FF2F2F  "O"  1
  259 15 -6.370283 -15.026095 -15.072633 1 70 -0.43000 -0.43000 "DDD " " O  " 8 0 FF2F2F  "O"  0
  260 3 -5.063283 -7.108095 -13.402633 1 2 0.20500 0.20500 "DDD " " C  " 6 0 A0A0A0  "C"  1
  261 3 -4.264283 -6.160095 -14.387633 1 2 -0.12000 -0.12000 "DDD " " C  " 6 0 A0A0A0  "C"  2
  262 3 -2.699283 -6.304095 -14.443633 1 2 0.20500 0.20500 "DDD " " C  " 6 0 A0A0A0  "C"  1
  263 3 -2.094283 -5.210095 -15.357633 1 2 -0.12000 -0.12000 "DDD " " C  " 6 0 A0A0A0  "C"  2
  264 3 -2.091283 -3.691095 -14.833633 1 2 0.20500 0.20500 "DDD " " C  " 6 0 A0A0A0  "C"  1
  265 3 -1.278283 -2.776095 -15.739633 1 2 -0.12000 -0.12000 "DDD " " C  " 6 0 A0A0A0  "C"  2
  266 3 0.276717 -2.998095 -15.544633 1 2 0.20500 0.20500 "DDD " " C  " 6 0 A0A0A0  "C"  1
  267 3 1.104717 -2.327095 -16.572633 1 2 -0.12000 -0.12000 "DDD " " C  " 6 0 A0A0A0  "C"  2
  268 3 2.550717 -2.813095 -16.727633 1 2 0.22000 0.22000 "DDD " " C  " 6 0 A0A0A0  "C"  1
  269 3 3.313717 -1.814095 -17.616633 1 2 -0.12000 -0.12000 "DDD " " C  " 6 0 A0A0A0  "C"  2
  270 3 3.833717 -0.498095 -16.982633 1 2 0.20500 0.20500 "DDD " " C  " 6 0 A0A0A0  "C"  1
  271 3 4.788717 0.230905 -18.036633 1 2 -0.12000 -0.12000 "DDD " " C  " 6 0 A0A0A0  "C"  2
  272 3 6.165717 -0.408095 -18.285633 1 2 0.22000 0.22000 "DDD " " C  " 6 0 A0A0A0  "C"  1
  273 3 6.957717 -0.762095 -16.997633 1 2 -0.12000 -0.12000 "DDD " " C  " 6 0 A0A0A0  "C"  2
  274 3 8.310717 -1.540095 -17.139633 1 2 0.20500 0.20500 "DDD " " C  " 6 0 A0A0A0  "C"  1
  275 3 9.381717 -0.767095 -17.953633 1 2 -0.12000 -0.12000 "DDD " " C  " 6 0 A0A0A0  "C"  2
  276 3 10.823717 -1.372095 -17.860633 1 2 0.20500 0.20500 "DDD " " C  " 6 0 A0A0A0  "C"  1
  277 3 11.807717 -0.670095 -18.814633 1 2 -0.12000 -0.12000 "DDD " " C  " 6 0 A0A0A0  "C"  2
  278 3 13.002717 -1.392095 -19.363633 1 2 0.22000 0.22000 "DDD " " C  " 6 0 A0A0A0  "C"  1
  279 3 14.000717 -0.328095 -19.924633 1 2 -0.12000 -0.12000 "DDD " " C  " 6 0 A0A0A0  "C"  2
  280 16 -2.372283 -7.592095 -14.862633 1 70 -0.68300 -0.68300 "DDD " " O  " 8 0 FF2F2F  "O"  1
  281 16 -3.358283 -3.130095 -14.910633 1 70 -0.68300 -0.68300 "DDD " " O  " 8 0 FF2F2F  "O"  1
  282 16 0.619717 -2.429095 -14.299633 1 70 -0.68300 -0.68300 "DDD " " O  " 8 0 FF2F2F  "O"  1
  283 16 2.545717 -4.125095 -17.347633 1 70 -0.33000 -0.33000 "DDD " " O  " 8 0 FF2F2F  "O"  0
  284 16 2.795717 0.506905 -16.828633 1 70 -0.68300 -0.68300 "DDD " " O  " 8 0 FF2F2F  "O"  1
  285 16 8.042717 -2.857095 -17.660633 1 70 -0.68300 -0.68300 "DDD " " O  " 8 0 FF2F2F  "O"  1
  286 16 11.436717 -1.188095 -16.624633 1 70 -0.68300 -0.68300 "DDD " " O  " 8 0 FF2F2F  "O"  1
  287 16 13.834717 -1.996095 -18.336633 1 70 -0.33000 -0.33000 "DDD " " O  " 8 0 FF2F2F  "O"  0
  288 3 15.566717 -9.067095 -16.206633 1 2 -0.12000 -0.12000 "DDD " " C  " 6 0 A0A0A0  "C"  2
  289 3 15.263717 -7.842095 -15.337633 1 2 0.22000 0.22000 "DDD " " C  " 6 0 A0A0A0  "C"  1
  290 3 13.934717 -7.983095 -14.514633 1 2 -0.12000 -0.12000 "DDD " " C  " 6 0 A0A0A0  "C"  2
  291 3 13.580717 -6.735095 -13.787633 1 2 0.20500 0.20500 "DDD " " C  " 6 0 A0A0A0  "C"  1
  292 3 12.517717 -6.879095 -12.657633 1 2 -0.12000 -0.12000 "DDD " " C  " 6 0 A0A0A0  "C"  2
  293 3 11.176717 -7.595095 -13.159633 1 2 0.20500 0.20500 "DDD " " C  " 6 0 A0A0A0  "C"  1
  294 3 10.017717 -7.401095 -12.150633 1 2 -0.12000 -0.12000 "DDD " " C  " 6 0 A0A0A0  "C"  2
  295 3 8.628717 -7.732095 -12.729633 1 2 0.20500 0.20500 "DDD " " C  " 6 0 A0A0A0  "C"  1
  296 3 7.523717 -7.519095 -11.707633 1 2 -0.12000 -0.12000 "DDD " " C  " 6 0 A0A0A0  "C"  2
  297 3 6.067717 -7.641095 -12.191633 1 2 0.20500 0.20500 "DDD " " C  " 6 0 A0A0A0  "C"  1
  298 3 5.631717 -9.069095 -12.612633 1 2 -0.12000 -0.12000 "DDD " " C  " 6 0 A0A0A0  "C"  2
  299 3 4.308717 -9.228095 -13.447633 1 2 0.22000 0.22000 "DDD " " C  " 6 0 A0A0A0  "C"  1
  300 3 3.823717 -10.737095 -13.499633 1 2 -0.12000 -0.12000 "DDD " " C  " 6 0 A0A0A0  "C"  2
  301 3 2.522717 -11.228095 -14.297633 1 2 0.20500 0.20500 "DDD " " C  " 6 0 A0A0A0  "C"  1
  302 3 2.193717 -12.750095 -13.953633 1 2 -0.12000 -0.12000 "DDD " " C  " 6 0 A0A0A0  "C"  2
  303 3 1.579717 -12.963095 -12.534633 1 2 0.20500 0.20500 "DDD " " C  " 6 0 A0A0A0  "C"  1
  304 3 0.152717 -12.482095 -12.536633 1 2 -0.12000 -0.12000 "DDD " " C  " 6 0 A0A0A0  "C"  2
  305 3 -0.763283 -12.750095 -11.270633 1 2 0.20500 0.20500 "DDD " " C  " 6 0 A0A0A0  "C"  1
  306 3 -1.269283 -14.178095 -10.902633 1 2 -0.12000 -0.12000 "DDD " " C  " 6 0 A0A0A0  "C"  2
  307 3 -2.131283 -14.938095 -11.979633 1 2 0.22000 0.22000 "DDD " " C  " 6 0 A0A0A0  "C"  1
  308 16 15.114717 -6.694095 -16.191633 1 70 -0.33000 -0.33000 "DDD " " O  " 8 0 FF2F2F  "O"  0
  309 16 11.384717 -9.037095 -13.118633 1 70 -0.68300 -0.68300 "DDD " " O  " 8 0 FF2F2F  "O"  1
  310 16 8.602717 -9.044095 -13.196633 1 70 -0.68300 -0.68300 "DDD " " O  " 8 0 FF2F2F  "O"  1
  311 16 4.448717 -8.787095 -14.828633 1 70 -0.33000 -0.33000 "DDD " " O  " 8 0 FF2F2F  "O"  0
  312 16 2.783717 -11.049095 -15.699633 1 70 -0.68300 -0.68300 "DDD " " O  " 8 0 FF2F2F  "O"  1
  313 16 -0.190283 -12.062095 -10.148633 1 70 -0.68300 -0.68300 "DDD " " O  " 8 0 FF2F2F  "O"  1
  314 2 13.757717 -3.392095 -18.105633 1 2 0.51000 0.51000 "DDD " " C  " 6 0 A0A0A0  "C"  0
  315 3 14.748717 -3.825095 -17.099633 1 2 -0.12000 -0.12000 "DDD " " C  " 6 0 A0A0A0  "C"  2
  316 3 15.755717 -4.809095 -17.639633 1 2 0.20500 0.20500 "DDD " " C  " 6 0 A0A0A0  "C"  1
  317 2 16.148717 -5.912095 -16.597633 1 2 0.51000 0.51000 "DDD " " C  " 6 0 A0A0A0  "C"  0
  318 15 12.940717 -4.166095 -18.594633 1 70 -0.43000 -0.43000 "DDD " " O  " 8 0 FF2F2F  "O"  0
  319 16 16.970717 -4.150095 -18.063633 1 70 -0.68300 -0.68300 "DDD " " O  " 8 0 FF2F2F  "O"  1
  320 15 17.311717 -6.156095 -16.224633 1 70 -0.43000 -0.43000 "DDD " " O  " 8 0 FF2F2F  "O"  0
  321 3 15.039717 -0.723095 -20.957633 1 2 0.20500 0.20500 "DDD " " C  " 6 0 A0A0A0  "C"  1
  322 3 16.134717 0.323905 -21.180633 1 2 -0.12000 -0.12000 "DDD " " C  " 6 0 A0A0A0  "C"  2
  323 3 17.310717 0.278905 -20.158633 1 2 0.22000 0.22000 "DDD " " C  " 6 0 A0A0A0  "C"  1
  324 3 18.239717 -1.013095 -20.289633 1 2 -0.12000 -0.12000 "DDD " " C  " 6 0 A0A0A0  "C"  2
  325 3 18.742717 -1.564095 -18.966633 1 2 0.20500 0.20500 "DDD " " C  " 6 0 A0A0A0  "C"  1
  326 3 19.769717 -0.665095 -18.258633 1 2 -0.12000 -0.12000 "DDD " " C  " 6 0 A0A0A0  "C"  2
  327 3 19.951717 -0.910095 -16.757633 1 2 0.20500 0.20500 "DDD " " C  " 6 0 A0A0A0  "C"  1
  328 3 21.206717 -0.254095 -16.294633 1 2 -0.12000 -0.12000 "DDD " " C  " 6 0 A0A0A0  "C"  2
  329 3 21.819717 -0.831095 -15.028633 1 2 0.22000 0.22000 "DDD " " C  " 6 0 A0A0A0  "C"  1
  330 3 23.142717 -0.115095 -14.713633 1 2 -0.18000 -0.18000 "DDD " " C  " 6 0 A0A0A0  "C"  3
  331 16 19.376717 -2.811095 -19.099633 1 70 -0.68300 -0.68300 "DDD " " O  " 8 0 FF2F2F  "O"  1
  332 16 18.864717 -0.457095 -15.905633 1 70 -0.68300 -0.68300 "DDD " " O  " 8 0 FF2F2F  "O"  1
  333 16 22.143717 -2.218095 -15.290633 1 70 -0.33000 -0.33000 "DDD " " O  " 8 0 FF2F2F  "O"  0
  334 3 20.925717 -8.583095 -18.597633 1 2 -0.18000 -0.18000 "DDD " " C  " 6 0 A0A0A0  "C"  3
  335 3 20.209717 -7.236095 -18.745633 1 2 0.22000 0.22000 "DDD " " C  " 6 0 A0A0A0  "C"  1
  336 3 20.076717 -6.756095 -20.230633 1 2 -0.12000 -0.12000 "DDD " " C  " 6 0 A0A0A0  "C"  2
  337 3 19.071717 -7.579095 -21.104633 1 2 0.20500 0.20500 "DDD " " C  " 6 0 A0A0A0  "C"  1
  338 3 17.611717 -7.343095 -20.663633 1 2 -0.12000 -0.12000 "DDD " " C  " 6 0 A0A0A0  "C"  2
  339 3 16.857717 -8.091095 -19.562633 1 2 0.20500 0.20500 "DDD " " C  " 6 0 A0A0A0  "C"  1
  340 3 16.802717 -9.600095 -19.846633 1 2 -0.12000 -0.12000 "DDD " " C  " 6 0 A0A0A0  "C"  2
  341 3 16.233717 -10.502095 -18.720633 1 2 0.20500 0.20500 "DDD " " C  " 6 0 A0A0A0  "C"  1
  342 3 16.976717 -10.715095 -17.328633 1 2 -0.12000 -0.12000 "DDD " " C  " 6 0 A0A0A0  "C"  2
  343 3 16.946717 -9.562095 -16.353633 1 2 0.22000 0.22000 "DDD " " C  " 6 0 A0A0A0  "C"  1
  344 16 21.010717 -6.318095 -18.092633 1 70 -0.33000 -0.33000 "DDD " " O  " 8 0 FF2F2F  "O"  0
  345 16 15.519717 -7.626095 -19.728633 1 70 -0.68300 -0.68300 "DDD " " O  " 8 0 FF2F2F  "O"  1
  346 16 16.132717 -11.671095 -19.323633 1 70 -0.68300 -0.68300 "DDD " " O  " 8 0 FF2F2F  "O"  1
  347 16 14.388717 -0.932095 -22.221633 1 70 -0.68300 -0.68300 "DDD " " O  " 8 0 FF2F2F  "O"  1
  348 2 -18.743283 -6.700095 -17.933633 1 2 0.51000 0.51000 "DDD " " C  " 6 0 A0A0A0  "C"  0
  349 3 -17.984283 -6.828095 -19.227633 1 2 -0.12000 -0.12000 "DDD " " C  " 6 0 A0A0A0  "C"  2
  350 3 -17.960283 -5.567095 -20.154633 1 2 0.10500 0.10500 "DDD " " C  " 6 0 A0A0A0  "C"  1
  351 2 -17.373283 -5.972095 -21.484633 1 2 0.70000 0.70000 "DDD " " C  " 6 0 A0A0A0  "C"  0
  352 15 -19.218283 -5.592095 -17.568633 1 70 -0.43000 -0.43000 "DDD " " O  " 8 0 FF2F2F  "O"  0
  353 16 -16.999283 -4.653095 -19.606633 1 70 -0.68300 -0.68300 "DDD " " O  " 8 0 FF2F2F  "O"  1
  354 18 -17.986283 -5.660095 -22.518633 1 70 -0.80000 -0.80000 "DDD " " O  " 8 -1 FF2F2F  "O"  0
  355 2 21.615717 -3.226095 -14.611633 1 2 0.51000 0.51000 "DDD " " C  " 6 0 A0A0A0  "C"  0
  356 3 22.161717 -4.526095 -15.009633 1 2 -0.12000 -0.12000 "DDD " " C  " 6 0 A0A0A0  "C"  2
  357 3 21.993717 -4.798095 -16.560633 1 2 -0.12000 -0.12000 "DDD " " C  " 6 0 A0A0A0  "C"  2
  358 2 20.978717 -5.933095 -16.785633 1 2 0.51000 0.51000 "DDD " " C  " 6 0 A0A0A0  "C"  0
  359 15 20.073717 -6.077095 -16.009633 1 70 -0.43000 -0.43000 "DDD " " O  " 8 0 FF2F2F  "O"  0
  360 15 20.916717 -3.116095 -13.612633 1 70 -0.43000 -0.43000 "DDD " " O  " 8 0 FF2F2F  "O"  0
  361 2 3.510717 -5.062095 -17.130633 1 2 0.51000 0.51000 "DDD " " C  " 6 0 A0A0A0  "C"  0
  362 3 3.138717 -6.467095 -17.521633 1 2 -0.12000 -0.12000 "DDD " " C  " 6 0 A0A0A0  "C"  2
  363 3 4.016717 -7.529095 -16.841633 1 2 0.20500 0.20500 "DDD " " C  " 6 0 A0A0A0  "C"  1
  364 2 3.695717 -7.755095 -15.329633 1 2 0.51000 0.51000 "DDD " " C  " 6 0 A0A0A0  "C"  0
  365 15 4.510717 -4.786095 -16.514633 1 70 -0.43000 -0.43000 "DDD " " O  " 8 0 FF2F2F  "O"  0
  366 16 3.879717 -8.771095 -17.562633 1 70 -0.68300 -0.68300 "DDD " " O  " 8 0 FF2F2F  "O"  1
  367 15 2.838717 -7.169095 -14.656633 1 70 -0.43000 -0.43000 "DDD " " O  " 8 0 FF2F2F  "O"  0
  368 16 -9.390283 -16.545095 -15.458633 1 70 -0.33000 -0.33000 "DDD " " O  " 8 0 FF2F2F  "O"  0
  369 16 -1.368283 -14.999095 -13.207633 1 70 -0.33000 -0.33000 "DDD " " O  " 8 0 FF2F2F  "O"  0
  370 3 3.187717 -20.408095 -10.379633 1 2 -0.12000 -0.12000 "DDD " " C  " 6 0 A0A0A0  "C"  2
  371 3 2.140717 -20.680095 -11.431633 1 2 0.22000 0.22000 "DDD " " C  " 6 0 A0A0A0  "C"  1
  372 3 1.355717 -21.973095 -11.103633 1 2 -0.12000 -0.12000 "DDD " " C  " 6 0 A0A0A0  "C"  2
  373 3 0.105717 -22.168095 -11.905633 1 2 0.20500 0.20500 "DDD " " C  " 6 0 A0A0A0  "C"  1
  374 3 -1.104283 -21.455095 -11.274633 1 2 -0.12000 -0.12000 "DDD " " C  " 6 0 A0A0A0  "C"  2
  375 3 -2.354283 -21.145095 -12.127633 1 2 0.20500 0.20500 "DDD " " C  " 6 0 A0A0A0  "C"  1
  376 3 -3.175283 -22.441095 -12.580633 1 2 -0.12000 -0.12000 "DDD " " C  " 6 0 A0A0A0  "C"  2
  377 3 -4.217283 -22.083095 -13.694633 1 2 0.22000 0.22000 "DDD " " C  " 6 0 A0A0A0  "C"  1
  378 3 -5.145283 -23.297095 -13.939633 1 2 -0.12000 -0.12000 "DDD " " C  " 6 0 A0A0A0  "C"  2
  379 3 -6.329283 -23.109095 -15.030633 1 2 0.20500 0.20500 "DDD " " C  " 6 0 A0A0A0  "C"  1
  380 3 -7.402283 -22.292095 -14.400633 1 2 -0.12000 -0.12000 "DDD " " C  " 6 0 A0A0A0  "C"  2
  381 3 -8.452283 -21.870095 -15.449633 1 2 0.22000 0.22000 "DDD " " C  " 6 0 A0A0A0  "C"  1
  382 3 -9.815283 -21.801095 -14.802633 1 2 -0.12000 -0.12000 "DDD " " C  " 6 0 A0A0A0  "C"  2
  383 3 -11.069283 -21.370095 -15.660633 1 2 0.20500 0.20500 "DDD " " C  " 6 0 A0A0A0  "C"  1
  384 3 -12.260283 -21.279095 -14.759633 1 2 -0.12000 -0.12000 "DDD " " C  " 6 0 A0A0A0  "C"  2
  385 3 -13.600283 -20.783095 -15.268633 1 2 0.20500 0.20500 "DDD " " C  " 6 0 A0A0A0  "C"  1
  386 3 -13.551283 -19.265095 -15.708633 1 2 -0.12000 -0.12000 "DDD " " C  " 6 0 A0A0A0  "C"  2
  387 3 -14.932283 -18.615095 -15.902633 1 2 0.20500 0.20500 "DDD " " C  " 6 0 A0A0A0  "C"  1
  388 3 -14.851283 -17.189095 -16.545633 1 2 -0.12000 -0.12000 "DDD " " C  " 6 0 A0A0A0  "C"  2
  389 3 -14.185283 -17.235095 -17.891633 1 2 0.19000 0.19000 "DDD " " C  " 6 0 A0A0A0  "C"  2
  390 16 1.274717 -19.555095 -11.425633 1 70 -0.33000 -0.33000 "DDD " " O  " 8 0 FF2F2F  "O"  0
  391 16 -0.168283 -23.518095 -11.843633 1 70 -0.68300 -0.68300 "DDD " " O  " 8 0 FF2F2F  "O"  1
  392 16 -3.208283 -20.290095 -11.336633 1 70 -0.68300 -0.68300 "DDD " " O  " 8 0 FF2F2F  "O"  1
  393 16 -6.899283 -24.327095 -15.369633 1 70 -0.68300 -0.68300 "DDD " " O  " 8 0 FF2F2F  "O"  1
  394 16 -8.305283 -20.472095 -15.720633 1 70 -0.33000 -0.33000 "DDD " " O  " 8 0 FF2F2F  "O"  0
  395 16 -11.367283 -22.208095 -16.783633 1 70 -0.68300 -0.68300 "DDD " " O  " 8 0 FF2F2F  "O"  1
  396 16 -14.463283 -20.894095 -14.134633 1 70 -0.68300 -0.68300 "DDD " " O  " 8 0 FF2F2F  "O"  1
  397 16 -15.608283 -18.515095 -14.696633 1 70 -0.68300 -0.68300 "DDD " " O  " 8 0 FF2F2F  "O"  1
  398 16 -14.243283 -15.963095 -18.610633 1 70 -0.33000 -0.33000 "DDD " " O  " 8 0 FF2F2F  "O"  0
  399 16 -15.870283 -12.156095 -20.010633 1 70 -0.33000 -0.33000 "DDD " " O  " 8 0 FF2F2F  "O"  0
  400 2 -14.634283 -12.204095 -20.659633 1 2 0.51000 0.51000 "DDD " " C  " 6 0 A0A0A0  "C"  0
  401 3 -13.949283 -13.575095 -20.647633 1 2 -0.12000 -0.12000 "DDD " " C  " 6 0 A0A0A0  "C"  2
  402 3 -14.902283 -14.789095 -20.698633 1 2 0.20500 0.20500 "DDD " " C  " 6 0 A0A0A0  "C"  1
  403 2 -14.504283 -16.067095 -19.918633 1 2 0.51000 0.51000 "DDD " " C  " 6 0 A0A0A0  "C"  0
  404 15 -14.110283 -11.247095 -21.143633 1 70 -0.43000 -0.43000 "DDD " " O  " 8 0 FF2F2F  "O"  0
  405 16 -15.176283 -15.095095 -22.009633 1 70 -0.68300 -0.68300 "DDD " " O  " 8 0 FF2F2F  "O"  1
  406 15 -14.493283 -17.059095 -20.572633 1 70 -0.43000 -0.43000 "DDD " " O  " 8 0 FF2F2F  "O"  0
  407 2 -0.880283 -16.092095 -13.910633 1 2 0.51000 0.51000 "DDD " " C  " 6 0 A0A0A0  "C"  0
  408 3 -0.638283 -17.446095 -13.159633 1 2 -0.12000 -0.12000 "DDD " " C  " 6 0 A0A0A0  "C"  2
  409 3 0.352717 -17.433095 -12.007633 1 2 0.20500 0.20500 "DDD " " C  " 6 0 A0A0A0  "C"  1
  410 2 1.472717 -18.443095 -12.133633 1 2 0.51000 0.51000 "DDD " " C  " 6 0 A0A0A0  "C"  0
  411 15 -0.526283 -16.006095 -15.095633 1 70 -0.43000 -0.43000 "DDD " " O  " 8 0 FF2F2F  "O"  0
  412 16 -0.305283 -17.566095 -10.720633 1 70 -0.68300 -0.68300 "DDD " " O  " 8 0 FF2F2F  "O"  1
  413 15 2.494717 -18.184095 -12.803633 1 70 -0.43000 -0.43000 "DDD " " O  " 8 0 FF2F2F  "O"  0
  414 16 17.464717 -9.971095 -15.038633 1 70 -0.33000 -0.33000 "DDD " " O  " 8 0 FF2F2F  "O"  0
  415 3 22.160717 -14.402095 -13.598633 1 2 -0.12000 -0.12000 "DDD " " C  " 6 0 A0A0A0  "C"  2
  416 3 20.687717 -14.777095 -14.015633 1 2 0.22000 0.22000 "DDD " " C  " 6 0 A0A0A0  "C"  1
  417 3 20.367717 -16.133095 -13.473633 1 2 -0.12000 -0.12000 "DDD " " C  " 6 0 A0A0A0  "C"  2
  418 3 18.896717 -16.625095 -13.615633 1 2 0.20500 0.20500 "DDD " " C  " 6 0 A0A0A0  "C"  1
  419 3 18.741717 -17.917095 -12.853633 1 2 -0.12000 -0.12000 "DDD " " C  " 6 0 A0A0A0  "C"  2
  420 3 17.322717 -18.649095 -12.863633 1 2 0.22000 0.22000 "DDD " " C  " 6 0 A0A0A0  "C"  1
  421 3 16.192717 -17.734095 -12.290633 1 2 -0.12000 -0.12000 "DDD " " C  " 6 0 A0A0A0  "C"  2
  422 3 14.777717 -18.315095 -12.243633 1 2 0.20500 0.20500 "DDD " " C  " 6 0 A0A0A0  "C"  1
  423 3 14.506717 -19.213095 -10.958633 1 2 -0.12000 -0.12000 "DDD " " C  " 6 0 A0A0A0  "C"  2
  424 3 13.096717 -19.874095 -10.844633 1 2 0.20500 0.20500 "DDD " " C  " 6 0 A0A0A0  "C"  1
  425 3 12.694717 -20.310095 -9.404633 1 2 -0.12000 -0.12000 "DDD " " C  " 6 0 A0A0A0  "C"  2
  426 3 11.237717 -20.036095 -9.071633 1 2 0.22000 0.22000 "DDD " " C  " 6 0 A0A0A0  "C"  1
  427 3 10.885717 -20.330095 -7.588633 1 2 -0.12000 -0.12000 "DDD " " C  " 6 0 A0A0A0  "C"  2
  428 3 9.407717 -20.451095 -7.120633 1 2 0.20500 0.20500 "DDD " " C  " 6 0 A0A0A0  "C"  1
  429 3 8.724717 -21.732095 -7.740633 1 2 -0.12000 -0.12000 "DDD " " C  " 6 0 A0A0A0  "C"  2
  430 3 7.238717 -21.997095 -7.291633 1 2 0.20500 0.20500 "DDD " " C  " 6 0 A0A0A0  "C"  1
  431 3 6.528717 -23.151095 -8.023633 1 2 -0.12000 -0.12000 "DDD " " C  " 6 0 A0A0A0  "C"  2
  432 3 6.125717 -22.800095 -9.493633 1 2 0.20500 0.20500 "DDD " " C  " 6 0 A0A0A0  "C"  1
  433 3 4.955717 -21.784095 -9.332633 1 2 -0.12000 -0.12000 "DDD " " C  " 6 0 A0A0A0  "C"  2
  434 3 4.424717 -21.204095 -10.610633 1 2 0.20500 0.20500 "DDD " " C  " 6 0 A0A0A0  "C"  1
  435 16 19.862717 -13.808095 -13.394633 1 70 -0.33000 -0.33000 "DDD " " O  " 8 0 FF2F2F  "O"  0
  436 16 18.576717 -16.864095 -14.974633 1 70 -0.68300 -0.68300 "DDD " " O  " 8 0 FF2F2F  "O"  1
  437 16 13.852717 -17.202095 -12.179633 1 70 -0.68300 -0.68300 "DDD " " O  " 8 0 FF2F2F  "O"  1
  438 16 12.961717 -20.994095 -11.671633 1 70 -0.68300 -0.68300 "DDD " " O  " 8 0 FF2F2F  "O"  1
  439 16 10.899717 -18.737095 -9.240633 1 70 -0.33000 -0.33000 "DDD " " O  " 8 0 FF2F2F  "O"  0
  440 16 9.254717 -20.561095 -5.727633 1 70 -0.68300 -0.68300 "DDD " " O  " 8 0 FF2F2F  "O"  1
  441 16 7.127717 -22.458095 -5.923633 1 70 -0.68300 -0.68300 "DDD " " O  " 8 0 FF2F2F  "O"  1
  442 16 5.806717 -23.877095 -10.294633 1 70 -0.68300 -0.68300 "DDD " " O  " 8 0 FF2F2F  "O"  1
  443 16 5.328717 -20.251095 -11.199633 1 70 -0.68300 -0.68300 "DDD " " O  " 8 0 FF2F2F  "O"  1
  444 2 18.799717 -9.943095 -14.830633 1 2 0.51000 0.51000 "DDD " " C  " 6 0 A0A0A0  "C"  0
  445 3 19.188717 -10.392095 -13.437633 1 2 -0.12000 -0.12000 "DDD " " C  " 6 0 A0A0A0  "C"  2
  446 3 18.531717 -11.731095 -13.128633 1 2 0.20500 0.20500 "DDD " " C  " 6 0 A0A0A0  "C"  1
  447 2 19.072717 -12.943095 -14.055633 1 2 0.51000 0.51000 "DDD " " C  " 6 0 A0A0A0  "C"  0
  448 15 19.646717 -9.474095 -15.589633 1 70 -0.43000 -0.43000 "DDD " " O  " 8 0 FF2F2F  "O"  0
  449 16 18.793717 -12.053095 -11.719633 1 70 -0.68300 -0.68300 "DDD " " O  " 8 0 FF2F2F  "O"  1
  450 15 18.718717 -13.114095 -15.226633 1 70 -0.43000 -0.43000 "DDD " " O  " 8 0 FF2F2F  "O"  0
  451 3 29.234717 -18.211095 -18.042633 1 2 -0.18000 -0.18000 "DDD " " C  " 6 0 A0A0A0  "C"  3
  452 3 28.544717 -16.851095 -17.955633 1 2 0.20500 0.20500 "DDD " " C  " 6 0 A0A0A0  "C"  1
  453 3 29.515717 -15.722095 -17.904633 1 2 -0.12000 -0.12000 "DDD " " C  " 6 0 A0A0A0  "C"  2
  454 3 29.095717 -14.292095 -18.362633 1 2 0.20500 0.20500 "DDD " " C  " 6 0 A0A0A0  "C"  1
  455 3 28.453717 -13.360095 -17.355633 1 2 -0.12000 -0.12000 "DDD " " C  " 6 0 A0A0A0  "C"  2
  456 3 26.914717 -13.575095 -17.128633 1 2 0.20500 0.20500 "DDD " " C  " 6 0 A0A0A0  "C"  1
  457 3 26.302717 -12.975095 -15.843633 1 2 -0.12000 -0.12000 "DDD " " C  " 6 0 A0A0A0  "C"  2
  458 3 25.016717 -13.673095 -15.244633 1 2 0.20500 0.20500 "DDD " " C  " 6 0 A0A0A0  "C"  1
  459 3 24.214717 -12.854095 -14.202633 1 2 -0.12000 -0.12000 "DDD " " C  " 6 0 A0A0A0  "C"  2
  460 3 22.642717 -13.125095 -14.123633 1 2 0.20500 0.20500 "DDD " " C  " 6 0 A0A0A0  "C"  1
  461 16 27.744717 -16.916095 -16.789633 1 70 -0.68300 -0.68300 "DDD " " O  " 8 0 FF2F2F  "O"  1
  462 16 30.332717 -13.649095 -18.620633 1 70 -0.68300 -0.68300 "DDD " " O  " 8 0 FF2F2F  "O"  1
  463 16 26.279717 -12.996095 -18.298633 1 70 -0.68300 -0.68300 "DDD " " O  " 8 0 FF2F2F  "O"  1
  464 16 25.506717 -14.787095 -14.484633 1 70 -0.68300 -0.68300 "DDD " " O  " 8 0 FF2F2F  "O"  1
  465 16 22.069717 -11.971095 -13.492633 1 70 -0.68300 -0.68300 "DDD " " O  " 8 0 FF2F2F  "O"  1
  466 2 -9.717283 -17.417095 -16.433633 1 2 0.51000 0.51000 "DDD " " C  " 6 0 A0A0A0  "C"  0
  467 3 -8.506283 -17.758095 -17.337633 1 2 -0.12000 -0.12000 "DDD " " C  " 6 0 A0A0A0  "C"  2
  468 3 -7.297283 -18.561095 -16.809633 1 2 0.20500 0.20500 "DDD " " C  " 6 0 A0A0A0  "C"  1
  469 2 -7.647283 -20.071095 -16.831633 1 2 0.51000 0.51000 "DDD " " C  " 6 0 A0A0A0  "C"  0
  470 15 -10.809283 -17.897095 -16.614633 1 70 -0.43000 -0.43000 "DDD " " O  " 8 0 FF2F2F  "O"  0
  471 16 -6.205283 -18.440095 -17.724633 1 70 -0.68300 -0.68300 "DDD " " O  " 8 0 FF2F2F  "O"  1
  472 15 -7.299283 -20.856095 -17.710633 1 70 -0.43000 -0.43000 "DDD " " O  " 8 0 FF2F2F  "O"  0
  473 2 11.238717 -15.273095 -11.450633 1 2 0.70000 0.70000 "DDD " " C  " 6 0 A0A0A0  "C"  0
  474 3 10.494717 -16.614095 -11.454633 1 2 -0.22000 -0.22000 "DDD " " C  " 6 0 A0A0A0  "C"  2
  475 3 9.688717 -16.780095 -10.168633 1 2 0.20500 0.20500 "DDD " " C  " 6 0 A0A0A0  "C"  1
  476 2 9.726717 -18.279095 -9.705633 1 2 0.51000 0.51000 "DDD " " C  " 6 0 A0A0A0  "C"  0
  477 18 11.503717 -14.774095 -12.570633 1 70 -0.80000 -0.80000 "DDD " " O  " 8 -1 FF2F2F  "O"  0
  478 16 8.303717 -16.313095 -10.172633 1 70 -0.68300 -0.68300 "DDD " " O  " 8 0 FF2F2F  "O"  1
  479 15 8.693717 -18.927095 -9.988633 1 70 -0.43000 -0.43000 "DDD " " O  " 8 0 FF2F2F  "O"  0
  480 16 -24.821283 -3.217095 -13.625633 1 70 -0.33000 -0.33000 "DDD " " O  " 8 0 FF2F2F  "O"  0
  481 16 -12.477283 -1.686095 -15.865633 1 70 -0.33000 -0.33000 "DDD " " O  " 8 0 FF2F2F  "O"  0
  482 16 -5.246283 2.590905 -21.410633 1 70 -0.33000 -0.33000 "DDD " " O  " 8 0 FF2F2F  "O"  0
  483 16 7.401717 6.530905 -18.251633 1 70 -0.68300 -0.68300 "DDD " " O  " 8 0 FF2F2F  "O"  1
  484 16 18.333717 8.435905 -19.675633 1 70 -0.68300 -0.68300 "DDD " " O  " 8 0 FF2F2F  "O"  1
  485 2 -25.069283 -3.885095 -12.491633 1 2 0.51000 0.51000 "DDD " " C  " 6 0 A0A0A0  "C"  0
  486 3 -25.224283 -5.425095 -12.692633 1 2 -0.12000 -0.12000 "DDD " " C  " 6 0 A0A0A0  "C"  2
  487 3 -26.202283 -5.755095 -13.864633 1 2 0.20500 0.20500 "DDD " " C  " 6 0 A0A0A0  "C"  1
  488 2 -25.600283 -6.683095 -14.956633 1 2 0.51000 0.51000 "DDD " " C  " 6 0 A0A0A0  "C"  0
  489 15 -25.249283 -3.351095 -11.415633 1 70 -0.43000 -0.43000 "DDD " " O  " 8 0 FF2F2F  "O"  0
  490 16 -27.391283 -6.345095 -13.365633 1 70 -0.68300 -0.68300 "DDD " " O  " 8 0 FF2F2F  "O"  1
  491 15 -26.138283 -7.765095 -15.220633 1 70 -0.43000 -0.43000 "DDD " " O  " 8 0 FF2F2F  "O"  0
  492 16 -24.422283 -6.177095 -15.488633 1 70 -0.33000 -0.33000 "DDD " " O  " 8 0 FF2F2F  "O"  0
  493 16 -11.394283 -6.333095 -13.955633 1 70 -0.33000 -0.33000 "DDD " " O  " 8 0 FF2F2F  "O"  0
  494 2 -11.959283 -2.055095 -14.636633 1 2 0.51000 0.51000 "DDD " " C  " 6 0 A0A0A0  "C"  0
  495 3 -11.402283 -3.514095 -14.758633 1 2 -0.12000 -0.12000 "DDD " " C  " 6 0 A0A0A0  "C"  2
  496 3 -10.643283 -3.972095 -13.564633 1 2 0.20500 0.20500 "DDD " " C  " 6 0 A0A0A0  "C"  1
  497 2 -11.381283 -5.231095 -13.055633 1 2 0.51000 0.51000 "DDD " " C  " 6 0 A0A0A0  "C"  0
  498 15 -11.991283 -1.421095 -13.596633 1 70 -0.43000 -0.43000 "DDD " " O  " 8 0 FF2F2F  "O"  0
  499 16 -9.250283 -4.230095 -13.929633 1 70 -0.68300 -0.68300 "DDD " " O  " 8 0 FF2F2F  "O"  1
  500 15 -11.742283 -5.302095 -11.909633 1 70 -0.43000 -0.43000 "DDD " " O  " 8 0 FF2F2F  "O"  0
  501 16 5.806717 4.716905 -20.194633 1 70 -0.33000 -0.33000 "DDD " " O  " 8 0 FF2F2F  "O"  0
  502 16 6.868717 0.334905 -19.317633 1 70 -0.33000 -0.33000 "DDD " " O  " 8 0 FF2F2F  "O"  0
  503 2 5.470717 3.563905 -20.723633 1 2 0.51000 0.51000 "DDD " " C  " 6 0 A0A0A0  "C"  0
  504 3 6.734717 2.877905 -21.341633 1 2 -0.12000 -0.12000 "DDD " " C  " 6 0 A0A0A0  "C"  2
  505 3 7.796717 2.243905 -20.442633 1 2 0.20500 0.20500 "DDD " " C  " 6 0 A0A0A0  "C"  1
  506 2 7.305717 1.599905 -19.141633 1 2 0.51000 0.51000 "DDD " " C  " 6 0 A0A0A0  "C"  0
  507 15 4.397717 2.942905 -20.566633 1 70 -0.43000 -0.43000 "DDD " " O  " 8 0 FF2F2F  "O"  0
  508 16 8.975717 3.038905 -20.285633 1 70 -0.68300 -0.68300 "DDD " " O  " 8 0 FF2F2F  "O"  1
  509 15 7.539717 2.208905 -18.108633 1 70 -0.43000 -0.43000 "DDD " " O  " 8 0 FF2F2F  "O"  0
  510 2 -5.690283 1.361905 -21.850633 1 2 0.51000 0.51000 "DDD " " C  " 6 0 A0A0A0  "C"  0
  511 3 -5.832283 0.282905 -20.806633 1 2 -0.12000 -0.12000 "DDD " " C  " 6 0 A0A0A0  "C"  2
  512 3 -5.485283 -1.206095 -21.240633 1 2 0.10500 0.10500 "DDD " " C  " 6 0 A0A0A0  "C"  1
  513 2 -5.741283 -2.213095 -20.156633 1 2 0.70000 0.70000 "DDD " " C  " 6 0 A0A0A0  "C"  0
  514 15 -5.947283 1.110905 -23.006633 1 70 -0.43000 -0.43000 "DDD " " O  " 8 0 FF2F2F  "O"  0
  515 16 -4.101283 -1.424095 -21.485633 1 70 -0.68300 -0.68300 "DDD " " O  " 8 0 FF2F2F  "O"  1
  516 18 -6.619283 -1.900095 -19.265633 1 70 -0.80000 -0.80000 "DDD " " O  " 8 -1 FF2F2F  "O"  0
  517 16 18.056717 1.495905 -20.032633 1 70 -0.33000 -0.33000 "DDD " " O  " 8 0 FF2F2F  "O"  0
  518 16 17.149717 5.479905 -20.107633 1 70 -0.33000 -0.33000 "DDD " " O  " 8 0 FF2F2F  "O"  0
  519 2 18.011717 4.638905 -20.703633 1 2 0.51000 0.51000 "DDD " " C  " 6 0 A0A0A0  "C"  0
  520 3 19.071717 4.150905 -19.753633 1 2 -0.12000 -0.12000 "DDD " " C  " 6 0 A0A0A0  "C"  2
  521 3 19.892717 2.952905 -20.168633 1 2 0.20500 0.20500 "DDD " " C  " 6 0 A0A0A0  "C"  1
  522 2 19.027717 1.908905 -20.806633 1 2 0.51000 0.51000 "DDD " " C  " 6 0 A0A0A0  "C"  0
  523 15 18.035717 4.380905 -21.931633 1 70 -0.43000 -0.43000 "DDD " " O  " 8 0 FF2F2F  "O"  0
  524 16 20.848717 3.361905 -21.090633 1 70 -0.68300 -0.68300 "DDD " " O  " 8 0 FF2F2F  "O"  1
  525 15 19.361717 1.425905 -21.916633 1 70 -0.43000 -0.43000 "DDD " " O  " 8 0 FF2F2F  "O"  0
  526 16 1.723717 -14.264095 -12.122633 1 70 -0.68300 -0.68300 "DDD " " O  " 8 0 FF2F2F  "O"  1
  527 16 14.656717 -6.166095 -13.033633 1 70 -0.68300 -0.68300 "DDD " " O  " 8 0 FF2F2F  "O"  1
  528 16 19.060717 -7.116095 -22.411633 1 70 -0.68300 -0.68300 "DDD " " O  " 8 0 FF2F2F  "O"  1
  529 16 -3.510283 -21.764095 -14.911633 1 70 -0.33000 -0.33000 "DDD " " O  " 8 0 FF2F2F  "O"  0
  530 16 17.392717 -19.887095 -12.192633 1 70 -0.33000 -0.33000 "DDD " " O  " 8 0 FF2F2F  "O"  0
  531 18 0.228717 -19.208095 -17.315633 1 70 -0.80000 -0.80000 "DDD " " O  " 8 -1 FF2F2F  "O"  0
  532 2 -3.956283 -20.677095 -15.636633 1 2 0.51000 0.51000 "DDD " " C  " 6 0 A0A0A0  "C"  0
  533 3 -2.963283 -20.359095 -16.718633 1 2 -0.12000 -0.12000 "DDD " " C  " 6 0 A0A0A0  "C"  2
  534 3 -1.672283 -19.766095 -16.066633 1 2 0.10500 0.10500 "DDD " " C  " 6 0 A0A0A0  "C"  1
  535 2 -0.961283 -18.998095 -17.151633 1 2 0.70000 0.70000 "DDD " " C  " 6 0 A0A0A0  "C"  0
  536 15 -5.004283 -20.022095 -15.408633 1 70 -0.43000 -0.43000 "DDD " " O  " 8 0 FF2F2F  "O"  0
  537 16 -0.774283 -20.746095 -15.709633 1 70 -0.68300 -0.68300 "DDD " " O  " 8 0 FF2F2F  "O"  1
  538 15 -1.675283 -18.245095 -17.895633 1 70 -0.80000 -0.80000 "DDD " " O  " 8 0 FF2F2F  "O"  0
  539 18 19.869717 -25.277095 -12.511633 1 70 -0.80000 -0.80000 "DDD " " O  " 8 -1 FF2F2F  "O"  0
  540 2 17.420717 -21.023095 -12.948633 1 2 0.51000 0.51000 "DDD " " C  " 6 0 A0A0A0  "C"  0
  541 3 17.716717 -22.275095 -12.217633 1 2 -0.12000 -0.12000 "DDD " " C  " 6 0 A0A0A0  "C"  2
  542 3 18.730717 -23.218095 -12.969633 1 2 0.10500 0.10500 "DDD " " C  " 6 0 A0A0A0  "C"  1
  543 2 18.845717 -24.593095 -12.290633 1 2 0.70000 0.70000 "DDD " " C  " 6 0 A0A0A0  "C"  0
  544 15 17.368717 -21.018095 -14.204633 1 70 -0.43000 -0.43000 "DDD " " O  " 8 0 FF2F2F  "O"  0
  545 16 20.040717 -22.756095 -13.031633 1 70 -0.68300 -0.68300 "DDD " " O  " 8 0 FF2F2F  "O"  1
  546 15 17.883717 -24.997095 -11.565633 1 70 -0.80000 -0.80000 "DDD " " O  " 8 0 FF2F2F  "O"  0
  547 15 -5.131283 -3.306095 -20.231633 1 70 -0.80000 -0.80000 "DDD " " O  " 8 0 FF2F2F  "O"  0
  548 16 -4.824283 -6.537095 -12.105633 1 70 -0.68300 -0.68300 "DDD " " O  " 8 0 FF2F2F  "O"  1
  549 15 11.555717 -14.741095 -10.375633 1 70 -0.80000 -0.80000 "DDD " " O  " 8 0 FF2F2F  "O"  0
  550 16 5.182717 -7.268095 -11.197633 1 70 -0.68300 -0.68300 "DDD " " O  " 8 0 FF2F2F  "O"  1
  551 15 13.569717 10.343905 -22.149633 1 70 -0.80000 -0.80000 "DDD " " O  " 8 0 FF2F2F  "O"  0
  552 16 14.553717 5.240905 -23.330633 1 70 -0.68300 -0.68300 "DDD " " O  " 8 0 FF2F2F  "O"  1
  553 15 -16.227283 -6.455095 -21.466633 1 70 -0.80000 -0.80000 "DDD " " O  " 8 0 FF2F2F  "O"  0
  554 16 -10.673283 -14.124095 -16.620633 1 70 -0.68300 -0.68300 "DDD " " O  " 8 0 FF2F2F  "O"  1
  555 15 -18.843283 6.397905 -18.818633 1 70 -0.80000 -0.80000 "DDD " " O  " 8 0 FF2F2F  "O"  0
  556 16 -22.671283 8.754905 -19.796633 1 70 -0.68300 -0.68300 "DDD " " O  " 8 0 FF2F2F  "O"  1
  557 3 -23.624283 4.953905 -9.523633 1 2 0.19000 0.19000 "DDD " " C  " 6 0 A0A0A0  "C"  2
  558 3 -24.158283 6.352905 -9.132633 1 2 -0.12000 -0.12000 "DDD " " C  " 6 0 A0A0A0  "C"  2
  559 3 -22.971283 7.358905 -8.780633 1 2 0.20500 0.20500 "DDD " " C  " 6 0 A0A0A0  "C"  1
  560 3 -22.353283 7.172905 -7.339633 1 2 -0.12000 -0.12000 "DDD " " C  " 6 0 A0A0A0  "C"  2
  561 3 -20.998283 7.916905 -7.005633 1 2 0.20500 0.20500 "DDD " " C  " 6 0 A0A0A0  "C"  1
  562 3 -19.749283 7.122905 -7.085633 1 2 -0.12000 -0.12000 "DDD " " C  " 6 0 A0A0A0  "C"  2
  563 3 -18.414283 7.912905 -7.253633 1 2 0.20500 0.20500 "DDD " " C  " 6 0 A0A0A0  "C"  1
  564 3 -18.074283 8.638905 -8.617633 1 2 -0.12000 -0.12000 "DDD " " C  " 6 0 A0A0A0  "C"  2
  565 3 -18.172283 7.798905 -9.914633 1 2 0.20500 0.20500 "DDD " " C  " 6 0 A0A0A0  "C"  1
  566 3 -17.331283 8.111905 -11.213633 1 2 -0.12000 -0.12000 "DDD " " C  " 6 0 A0A0A0  "C"  2
  567 3 -15.759283 8.096905 -11.075633 1 2 0.20500 0.20500 "DDD " " C  " 6 0 A0A0A0  "C"  1
  568 3 -15.099283 8.075905 -12.456633 1 2 -0.12000 -0.12000 "DDD " " C  " 6 0 A0A0A0  "C"  2
  569 3 -13.581283 8.196905 -12.652633 1 2 0.20500 0.20500 "DDD " " C  " 6 0 A0A0A0  "C"  1
  570 3 -13.288283 8.470905 -14.122633 1 2 -0.12000 -0.12000 "DDD " " C  " 6 0 A0A0A0  "C"  2
  571 3 -11.738283 8.836905 -14.240633 1 2 0.20500 0.20500 "DDD " " C  " 6 0 A0A0A0  "C"  1
  572 3 -11.275283 10.284905 -13.903633 1 2 -0.12000 -0.12000 "DDD " " C  " 6 0 A0A0A0  "C"  2
  573 3 -10.796283 10.429905 -12.455633 1 2 0.20500 0.20500 "DDD " " C  " 6 0 A0A0A0  "C"  1
  574 3 -9.283283 10.953905 -12.275633 1 2 -0.12000 -0.12000 "DDD " " C  " 6 0 A0A0A0  "C"  2
  575 3 -8.118283 9.973905 -12.764633 1 2 0.22000 0.22000 "DDD " " C  " 6 0 A0A0A0  "C"  1
  576 3 -6.750283 10.648905 -12.588633 1 2 -0.12000 -0.12000 "DDD " " C  " 6 0 A0A0A0  "C"  2
  577 16 -23.473283 8.660905 -8.864633 1 70 -0.68300 -0.68300 "DDD " " O  " 8 0 FF2F2F  "O"  1
  578 16 -21.132283 8.466905 -5.713633 1 70 -0.68300 -0.68300 "DDD " " O  " 8 0 FF2F2F  "O"  1
  579 16 -17.337283 7.022905 -7.026633 1 70 -0.68300 -0.68300 "DDD " " O  " 8 0 FF2F2F  "O"  1
  580 16 -15.270283 9.206905 -10.381633 1 70 -0.68300 -0.68300 "DDD " " O  " 8 0 FF2F2F  "O"  1
  581 16 -12.871283 7.020905 -12.358633 1 70 -0.68300 -0.68300 "DDD " " O  " 8 0 FF2F2F  "O"  1
  582 16 -11.467283 8.730905 -15.639633 1 70 -0.68300 -0.68300 "DDD " " O  " 8 0 FF2F2F  "O"  1
  583 16 -11.630283 11.417905 -11.840633 1 70 -0.68300 -0.68300 "DDD " " O  " 8 0 FF2F2F  "O"  1
  584 16 -8.066283 8.736905 -12.017633 1 70 -0.33000 -0.33000 "DDD " " O  " 8 0 FF2F2F  "O"  0
  585 3 -4.320283 2.999905 -9.312633 1 2 -0.12000 -0.12000 "DDD " " C  " 6 0 A0A0A0  "C"  2
  586 3 -5.828283 3.328905 -9.369633 1 2 0.22000 0.22000 "DDD " " C  " 6 0 A0A0A0  "C"  1
  587 3 -6.365283 3.888905 -8.110633 1 2 -0.12000 -0.12000 "DDD " " C  " 6 0 A0A0A0  "C"  2
  588 3 -7.830283 3.904905 -8.093633 1 2 0.20500 0.20500 "DDD " " C  " 6 0 A0A0A0  "C"  1
  589 3 -8.432283 3.924905 -6.669633 1 2 -0.12000 -0.12000 "DDD " " C  " 6 0 A0A0A0  "C"  2
  590 3 -9.909283 3.455905 -6.660633 1 2 0.20500 0.20500 "DDD " " C  " 6 0 A0A0A0  "C"  1
  591 3 -10.450283 2.822905 -5.436633 1 2 -0.12000 -0.12000 "DDD " " C  " 6 0 A0A0A0  "C"  2
  592 3 -11.795283 2.092905 -5.472633 1 2 0.22000 0.22000 "DDD " " C  " 6 0 A0A0A0  "C"  1
  593 3 -12.626283 2.180905 -4.229633 1 2 -0.12000 -0.12000 "DDD " " C  " 6 0 A0A0A0  "C"  2
  594 3 -13.231283 3.606905 -4.072633 1 2 0.20500 0.20500 "DDD " " C  " 6 0 A0A0A0  "C"  1
  595 3 -14.775283 3.653905 -3.832633 1 2 -0.12000 -0.12000 "DDD " " C  " 6 0 A0A0A0  "C"  2
  596 3 -15.593283 3.251905 -5.153633 1 2 0.22000 0.22000 "DDD " " C  " 6 0 A0A0A0  "C"  1
  597 3 -17.159283 3.165905 -4.751633 1 2 -0.12000 -0.12000 "DDD " " C  " 6 0 A0A0A0  "C"  2
  598 3 -18.112283 2.777905 -5.952633 1 2 0.20500 0.20500 "DDD " " C  " 6 0 A0A0A0  "C"  1
  599 3 -19.427283 2.032905 -5.596633 1 2 -0.12000 -0.12000 "DDD " " C  " 6 0 A0A0A0  "C"  2
  600 3 -20.192283 1.516905 -6.820633 1 2 0.20500 0.20500 "DDD " " C  " 6 0 A0A0A0  "C"  1
  601 3 -21.319283 0.420905 -6.703633 1 2 -0.12000 -0.12000 "DDD " " C  " 6 0 A0A0A0  "C"  2
  602 3 -21.921283 0.030905 -8.010633 1 2 0.22000 0.22000 "DDD " " C  " 6 0 A0A0A0  "C"  1
  603 3 -23.135283 -0.984095 -7.895633 1 2 -0.12000 -0.12000 "DDD " " C  " 6 0 A0A0A0  "C"  2
  604 3 -23.946283 -1.234095 -9.164633 1 2 0.19000 0.19000 "DDD " " C  " 6 0 A0A0A0  "C"  2
  605 16 -5.874283 4.291905 -10.435633 1 70 -0.33000 -0.33000 "DDD " " O  " 8 0 FF2F2F  "O"  0
  606 16 -8.175283 5.022905 -8.806633 1 70 -0.68300 -0.68300 "DDD " " O  " 8 0 FF2F2F  "O"  1
  607 16 -10.643283 4.612905 -6.912633 1 70 -0.68300 -0.68300 "DDD " " O  " 8 0 FF2F2F  "O"  1
  608 16 -12.566283 4.143905 -2.901633 1 70 -0.68300 -0.68300 "DDD " " O  " 8 0 FF2F2F  "O"  1
  609 16 -15.380283 4.288905 -6.063633 1 70 -0.33000 -0.33000 "DDD " " O  " 8 0 FF2F2F  "O"  0
  610 16 -18.474283 3.992905 -6.665633 1 70 -0.68300 -0.68300 "DDD " " O  " 8 0 FF2F2F  "O"  1
  611 16 -20.785283 2.723905 -7.373633 1 70 -0.68300 -0.68300 "DDD " " O  " 8 0 FF2F2F  "O"  1
  612 16 -24.579283 -0.016095 -9.528633 1 70 -0.33000 -0.33000 "DDD " " O  " 8 0 FF2F2F  "O"  0
  613 16 -24.781283 4.254905 -9.839633 1 70 -0.33000 -0.33000 "DDD " " O  " 8 0 FF2F2F  "O"  0
  614 2 -25.172283 3.220905 -9.077633 1 2 0.51000 0.51000 "DDD " " C  " 6 0 A0A0A0  "C"  0
  615 3 -26.404283 2.515905 -9.659633 1 2 -0.12000 -0.12000 "DDD " " C  " 6 0 A0A0A0  "C"  2
  616 3 -26.201283 1.309905 -10.631633 1 2 0.20500 0.20500 "DDD " " C  " 6 0 A0A0A0  "C"  1
  617 2 -25.839283 0.004905 -9.885633 1 2 0.51000 0.51000 "DDD " " C  " 6 0 A0A0A0  "C"  0
  618 15 -24.683283 2.836905 -7.993633 1 70 -0.43000 -0.43000 "DDD " " O  " 8 0 FF2F2F  "O"  0
  619 16 -27.413283 1.179905 -11.288633 1 70 -0.68300 -0.68300 "DDD " " O  " 8 0 FF2F2F  "O"  1
  620 15 -26.599283 -0.896095 -9.832633 1 70 -0.43000 -0.43000 "DDD " " O  " 8 0 FF2F2F  "O"  0
  621 2 -8.413283 7.531905 -12.571633 1 2 0.51000 0.51000 "DDD " " C  " 6 0 A0A0A0  "C"  0
  622 3 -7.975283 6.451905 -11.622633 1 2 -0.12000 -0.12000 "DDD " " C  " 6 0 A0A0A0  "C"  2
  623 3 -6.961283 5.481905 -12.263633 1 2 0.20500 0.20500 "DDD " " C  " 6 0 A0A0A0  "C"  1
  624 2 -6.783283 4.167905 -11.446633 1 2 0.51000 0.51000 "DDD " " C  " 6 0 A0A0A0  "C"  0
  625 15 -8.832283 7.396905 -13.764633 1 70 -0.43000 -0.43000 "DDD " " O  " 8 0 FF2F2F  "O"  0
  626 16 -5.696283 6.195905 -12.240633 1 70 -0.68300 -0.68300 "DDD " " O  " 8 0 FF2F2F  "O"  1
  627 15 -7.380283 3.141905 -11.689633 1 70 -0.43000 -0.43000 "DDD " " O  " 8 0 FF2F2F  "O"  0
  628 3 -6.212283 10.932905 -11.134633 1 2 0.22000 0.22000 "DDD " " C  " 6 0 A0A0A0  "C"  1
  629 3 -4.626283 11.120905 -10.997633 1 2 -0.12000 -0.12000 "DDD " " C  " 6 0 A0A0A0  "C"  2
  630 3 -4.088283 10.852905 -9.623633 1 2 0.20500 0.20500 "DDD " " C  " 6 0 A0A0A0  "C"  1
  631 3 -2.525283 11.240905 -9.457633 1 2 -0.12000 -0.12000 "DDD " " C  " 6 0 A0A0A0  "C"  2
  632 3 -2.184283 12.772905 -9.319633 1 2 0.20500 0.20500 "DDD " " C  " 6 0 A0A0A0  "C"  1
  633 3 -0.767283 13.131905 -8.958633 1 2 -0.12000 -0.12000 "DDD " " C  " 6 0 A0A0A0  "C"  2
  634 3 0.346717 12.828905 -9.985633 1 2 0.20500 0.20500 "DDD " " C  " 6 0 A0A0A0  "C"  1
  635 3 1.797717 13.260905 -9.482633 1 2 -0.12000 -0.12000 "DDD " " C  " 6 0 A0A0A0  "C"  2
  636 3 2.904717 12.780905 -10.455633 1 2 0.22000 0.22000 "DDD " " C  " 6 0 A0A0A0  "C"  1
  637 3 4.179717 13.514905 -10.105633 1 2 -0.12000 -0.12000 "DDD " " C  " 6 0 A0A0A0  "C"  2
  638 3 5.316717 13.129905 -11.034633 1 2 0.20500 0.20500 "DDD " " C  " 6 0 A0A0A0  "C"  1
  639 3 6.573717 14.089905 -10.888633 1 2 -0.12000 -0.12000 "DDD " " C  " 6 0 A0A0A0  "C"  2
  640 3 7.495717 13.974905 -9.659633 1 2 0.20500 0.20500 "DDD " " C  " 6 0 A0A0A0  "C"  1
  641 3 8.869717 14.640905 -9.810633 1 2 -0.12000 -0.12000 "DDD " " C  " 6 0 A0A0A0  "C"  2
  642 3 9.789717 14.012905 -10.788633 1 2 0.20500 0.20500 "DDD " " C  " 6 0 A0A0A0  "C"  1
  643 3 10.872717 14.997905 -11.205633 1 2 -0.12000 -0.12000 "DDD " " C  " 6 0 A0A0A0  "C"  2
  644 3 11.547717 14.656905 -12.579633 1 2 0.20500 0.20500 "DDD " " C  " 6 0 A0A0A0  "C"  1
  645 3 12.608717 15.729905 -13.077633 1 2 -0.12000 -0.12000 "DDD " " C  " 6 0 A0A0A0  "C"  2
  646 3 13.096717 15.675905 -14.475633 1 2 0.22000 0.22000 "DDD " " C  " 6 0 A0A0A0  "C"  1
  647 3 14.216717 16.764905 -14.843633 1 2 -0.12000 -0.12000 "DDD " " C  " 6 0 A0A0A0  "C"  2
  648 16 -4.214283 9.483905 -9.255633 1 70 -0.68300 -0.68300 "DDD " " O  " 8 0 FF2F2F  "O"  1
  649 16 -3.049283 13.249905 -8.202633 1 70 -0.68300 -0.68300 "DDD " " O  " 8 0 FF2F2F  "O"  1
  650 16 0.192717 13.662905 -11.175633 1 70 -0.68300 -0.68300 "DDD " " O  " 8 0 FF2F2F  "O"  1
  651 16 3.010717 11.361905 -10.178633 1 70 -0.33000 -0.33000 "DDD " " O  " 8 0 FF2F2F  "O"  0
  652 16 4.937717 13.096905 -12.405633 1 70 -0.68300 -0.68300 "DDD " " O  " 8 0 FF2F2F  "O"  1
  653 16 6.901717 14.660905 -8.554633 1 70 -0.68300 -0.68300 "DDD " " O  " 8 0 FF2F2F  "O"  1
  654 16 10.518717 12.877905 -10.333633 1 70 -0.68300 -0.68300 "DDD " " O  " 8 0 FF2F2F  "O"  1
  655 16 10.535717 14.577905 -13.560633 1 70 -0.68300 -0.68300 "DDD " " O  " 8 0 FF2F2F  "O"  1
  656 16 13.610717 14.298905 -14.669633 1 70 -0.33000 -0.33000 "DDD " " O  " 8 0 FF2F2F  "O"  0
  657 3 14.567717 6.553905 -9.723633 1 2 -0.12000 -0.12000 "DDD " " C  " 6 0 A0A0A0  "C"  2
  658 3 14.683717 5.501905 -10.908633 1 2 0.20500 0.20500 "DDD " " C  " 6 0 A0A0A0  "C"  1
  659 3 13.529717 4.494905 -11.133633 1 2 -0.12000 -0.12000 "DDD " " C  " 6 0 A0A0A0  "C"  2
  660 3 12.565717 5.118905 -12.161633 1 2 0.20500 0.20500 "DDD " " C  " 6 0 A0A0A0  "C"  1
  661 3 11.159717 4.490905 -12.450633 1 2 -0.12000 -0.12000 "DDD " " C  " 6 0 A0A0A0  "C"  2
  662 3 10.168717 5.498905 -13.068633 1 2 0.20500 0.20500 "DDD " " C  " 6 0 A0A0A0  "C"  1
  663 3 8.753717 4.787905 -13.315633 1 2 -0.12000 -0.12000 "DDD " " C  " 6 0 A0A0A0  "C"  2
  664 3 7.493717 5.661905 -13.195633 1 2 0.20500 0.20500 "DDD " " C  " 6 0 A0A0A0  "C"  1
  665 3 6.193717 5.252905 -13.977633 1 2 -0.12000 -0.12000 "DDD " " C  " 6 0 A0A0A0  "C"  2
  666 3 5.485717 4.021905 -13.467633 1 2 0.22000 0.22000 "DDD " " C  " 6 0 A0A0A0  "C"  1
  667 3 4.727717 4.110905 -12.105633 1 2 -0.12000 -0.12000 "DDD " " C  " 6 0 A0A0A0  "C"  2
  668 3 3.515717 5.114905 -12.026633 1 2 0.22000 0.22000 "DDD " " C  " 6 0 A0A0A0  "C"  1
  669 3 2.599717 4.830905 -10.819633 1 2 -0.12000 -0.12000 "DDD " " C  " 6 0 A0A0A0  "C"  2
  670 3 1.257717 5.610905 -10.735633 1 2 0.20500 0.20500 "DDD " " C  " 6 0 A0A0A0  "C"  1
  671 3 0.298717 4.641905 -11.396633 1 2 -0.12000 -0.12000 "DDD " " C  " 6 0 A0A0A0  "C"  2
  672 3 -0.920283 5.271905 -12.108633 1 2 0.20500 0.20500 "DDD " " C  " 6 0 A0A0A0  "C"  1
  673 3 -1.801283 4.270905 -12.881633 1 2 -0.12000 -0.12000 "DDD " " C  " 6 0 A0A0A0  "C"  2
  674 3 -3.006283 3.658905 -12.147633 1 2 0.20500 0.20500 "DDD " " C  " 6 0 A0A0A0  "C"  1
  675 3 -2.566283 2.497905 -11.119633 1 2 -0.12000 -0.12000 "DDD " " C  " 6 0 A0A0A0  "C"  2
  676 3 -3.855283 1.983905 -10.371633 1 2 0.22000 0.22000 "DDD " " C  " 6 0 A0A0A0  "C"  1
  677 16 13.137717 5.179905 -13.464633 1 70 -0.68300 -0.68300 "DDD " " O  " 8 0 FF2F2F  "O"  1
  678 16 10.724717 5.782905 -14.390633 1 70 -0.68300 -0.68300 "DDD " " O  " 8 0 FF2F2F  "O"  1
  679 16 4.134717 6.384905 -11.793633 1 70 -0.33000 -0.33000 "DDD " " O  " 8 0 FF2F2F  "O"  0
  680 16 0.860717 5.833905 -9.376633 1 70 -0.68300 -0.68300 "DDD " " O  " 8 0 FF2F2F  "O"  1
  681 16 -0.307283 6.014905 -13.159633 1 70 -0.68300 -0.68300 "DDD " " O  " 8 0 FF2F2F  "O"  1
  682 16 -3.939283 3.207905 -13.151633 1 70 -0.68300 -0.68300 "DDD " " O  " 8 0 FF2F2F  "O"  1
  683 2 13.453717 13.757905 -15.959633 1 2 0.51000 0.51000 "DDD " " C  " 6 0 A0A0A0  "C"  0
  684 3 13.770717 12.262905 -15.873633 1 2 -0.12000 -0.12000 "DDD " " C  " 6 0 A0A0A0  "C"  2
  685 3 12.591717 11.343905 -16.082633 1 2 0.10500 0.10500 "DDD " " C  " 6 0 A0A0A0  "C"  1
  686 2 11.541717 11.570905 -14.971633 1 2 0.70000 0.70000 "DDD " " C  " 6 0 A0A0A0  "C"  0
  687 15 13.116717 14.361905 -16.953633 1 70 -0.43000 -0.43000 "DDD " " O  " 8 0 FF2F2F  "O"  0
  688 16 12.926717 9.940905 -15.886633 1 70 -0.68300 -0.68300 "DDD " " O  " 8 0 FF2F2F  "O"  1
  689 18 10.640717 12.416905 -15.095633 1 70 -0.80000 -0.80000 "DDD " " O  " 8 -1 FF2F2F  "O"  0
  690 3 13.772717 18.230905 -14.950633 1 2 0.20500 0.20500 "DDD " " C  " 6 0 A0A0A0  "C"  1
  691 3 15.067717 19.030905 -15.455633 1 2 -0.12000 -0.12000 "DDD " " C  " 6 0 A0A0A0  "C"  2
  692 3 15.475717 18.835905 -16.955633 1 2 0.20500 0.20500 "DDD " " C  " 6 0 A0A0A0  "C"  1
  693 3 16.957717 18.865905 -17.223633 1 2 -0.12000 -0.12000 "DDD " " C  " 6 0 A0A0A0  "C"  2
  694 3 17.693717 17.563905 -16.867633 1 2 0.20500 0.20500 "DDD " " C  " 6 0 A0A0A0  "C"  1
  695 3 19.206717 17.611905 -16.987633 1 2 -0.12000 -0.12000 "DDD " " C  " 6 0 A0A0A0  "C"  2
  696 3 20.013717 18.035905 -15.785633 1 2 0.20500 0.20500 "DDD " " C  " 6 0 A0A0A0  "C"  1
  697 3 19.902717 19.608905 -15.419633 1 2 -0.12000 -0.12000 "DDD " " C  " 6 0 A0A0A0  "C"  2
  698 3 20.681717 20.186905 -14.222633 1 2 0.22000 0.22000 "DDD " " C  " 6 0 A0A0A0  "C"  1
  699 3 20.357717 21.660905 -13.993633 1 2 -0.18000 -0.18000 "DDD " " C  " 6 0 A0A0A0  "C"  3
  700 16 14.854717 19.873905 -17.707633 1 70 -0.68300 -0.68300 "DDD " " O  " 8 0 FF2F2F  "O"  1
  701 16 17.232717 16.499905 -17.707633 1 70 -0.68300 -0.68300 "DDD " " O  " 8 0 FF2F2F  "O"  1
  702 16 21.364717 17.720905 -16.040633 1 70 -0.68300 -0.68300 "DDD " " O  " 8 0 FF2F2F  "O"  1
  703 16 20.279717 19.421905 -13.064633 1 70 -0.33000 -0.33000 "DDD " " O  " 8 0 FF2F2F  "O"  0
  704 3 21.372717 14.667905 -14.262633 1 2 -0.18000 -0.18000 "DDD " " C  " 6 0 A0A0A0  "C"  3
  705 3 19.856717 14.490905 -13.774633 1 2 0.22000 0.22000 "DDD " " C  " 6 0 A0A0A0  "C"  1
  706 3 19.537717 13.086905 -13.174633 1 2 -0.12000 -0.12000 "DDD " " C  " 6 0 A0A0A0  "C"  2
  707 3 18.089717 13.012905 -12.695633 1 2 0.20500 0.20500 "DDD " " C  " 6 0 A0A0A0  "C"  1
  708 3 17.830717 11.801905 -11.744633 1 2 -0.12000 -0.12000 "DDD " " C  " 6 0 A0A0A0  "C"  2
  709 3 16.412717 11.556905 -11.127633 1 2 0.20500 0.20500 "DDD " " C  " 6 0 A0A0A0  "C"  1
  710 3 16.396717 10.509905 -10.060633 1 2 -0.12000 -0.12000 "DDD " " C  " 6 0 A0A0A0  "C"  2
  711 3 15.106717 9.822905 -9.568633 1 2 0.20500 0.20500 "DDD " " C  " 6 0 A0A0A0  "C"  1
  712 3 15.347717 8.583905 -8.630633 1 2 -0.12000 -0.12000 "DDD " " C  " 6 0 A0A0A0  "C"  2
  713 3 15.827717 7.376905 -9.431633 1 2 0.22000 0.22000 "DDD " " C  " 6 0 A0A0A0  "C"  1
  714 16 19.653717 15.470905 -12.792633 1 70 -0.33000 -0.33000 "DDD " " O  " 8 0 FF2F2F  "O"  0
  715 16 17.124717 12.865905 -13.779633 1 70 -0.68300 -0.68300 "DDD " " O  " 8 0 FF2F2F  "O"  1
  716 16 15.490717 11.310905 -12.174633 1 70 -0.68300 -0.68300 "DDD " " O  " 8 0 FF2F2F  "O"  1
  717 16 13.321717 18.743905 -13.763633 1 70 -0.68300 -0.68300 "DDD " " O  " 8 0 FF2F2F  "O"  1
  718 2 -13.730283 7.768905 -7.925633 1 2 0.70000 0.70000 "DDD " " C  " 6 0 A0A0A0  "C"  0
  719 3 -13.698283 6.363905 -7.387633 1 2 -0.22000 -0.22000 "DDD " " C  " 6 0 A0A0A0  "C"  2
  720 3 -14.653283 5.314905 -8.103633 1 2 0.20500 0.20500 "DDD " " C  " 6 0 A0A0A0  "C"  1
  721 2 -14.827283 4.039905 -7.216633 1 2 0.51000 0.51000 "DDD " " C  " 6 0 A0A0A0  "C"  0
  722 18 -14.561283 8.592905 -7.489633 1 70 -0.80000 -0.80000 "DDD " " O  " 8 -1 FF2F2F  "O"  0
  723 16 -14.112283 4.946905 -9.383633 1 70 -0.68300 -0.68300 "DDD " " O  " 8 0 FF2F2F  "O"  1
  724 15 -14.345283 2.951905 -7.566633 1 70 -0.43000 -0.43000 "DDD " " O  " 8 0 FF2F2F  "O"  0
  725 2 20.971717 18.440905 -12.494633 1 2 0.51000 0.51000 "DDD " " C  " 6 0 A0A0A0  "C"  0
  726 3 20.150717 17.777905 -11.329633 1 2 -0.12000 -0.12000 "DDD " " C  " 6 0 A0A0A0  "C"  2
  727 3 18.712717 17.263905 -11.544633 1 2 -0.12000 -0.12000 "DDD " " C  " 6 0 A0A0A0  "C"  2
  728 2 18.660717 16.377905 -12.792633 1 2 0.51000 0.51000 "DDD " " C  " 6 0 A0A0A0  "C"  0
  729 15 17.718717 16.420905 -13.591633 1 70 -0.43000 -0.43000 "DDD " " O  " 8 0 FF2F2F  "O"  0
  730 16 -6.845283 12.209905 -10.655633 1 70 -0.33000 -0.33000 "DDD " " O  " 8 0 FF2F2F  "O"  0
  731 18 -10.846283 15.160905 -10.886633 1 70 -0.80000 -0.80000 "DDD " " O  " 8 -1 FF2F2F  "O"  0
  732 2 -9.930283 14.962905 -10.015633 1 2 0.70000 0.70000 "DDD " " C  " 6 0 A0A0A0  "C"  0
  733 3 -9.292283 13.550905 -10.044633 1 2 -0.22000 -0.22000 "DDD " " C  " 6 0 A0A0A0  "C"  2
  734 3 -8.120283 13.439905 -9.017633 1 2 0.20500 0.20500 "DDD " " C  " 6 0 A0A0A0  "C"  1
  735 2 -7.306283 12.180905 -9.307633 1 2 0.51000 0.51000 "DDD " " C  " 6 0 A0A0A0  "C"  0
  736 15 -9.507283 15.805905 -9.174633 1 70 -0.80000 -0.80000 "DDD " " O  " 8 0 FF2F2F  "O"  0
  737 16 -8.561283 13.384905 -7.681633 1 70 -0.68300 -0.68300 "DDD " " O  " 8 0 FF2F2F  "O"  1
  738 15 -7.173283 11.198905 -8.542633 1 70 -0.43000 -0.43000 "DDD " " O  " 8 0 FF2F2F  "O"  0
  739 15 22.107717 18.076905 -12.866633 1 70 -0.43000 -0.43000 "DDD " " O  " 8 0 FF2F2F  "O"  0
  740 2 2.661717 10.452905 -11.082633 1 2 0.51000 0.51000 "DDD " " C  " 6 0 A0A0A0  "C"  0
  741 3 3.438717 9.158905 -10.796633 1 2 -0.12000 -0.12000 "DDD " " C  " 6 0 A0A0A0  "C"  2
  742 3 4.316717 8.825905 -12.024633 1 2 0.20500 0.20500 "DDD " " C  " 6 0 A0A0A0  "C"  1
  743 2 3.804717 7.502905 -12.532633 1 2 0.51000 0.51000 "DDD " " C  " 6 0 A0A0A0  "C"  0
  744 15 2.010717 10.626905 -12.080633 1 70 -0.43000 -0.43000 "DDD " " O  " 8 0 FF2F2F  "O"  0
  745 16 5.614717 8.700905 -11.443633 1 70 -0.68300 -0.68300 "DDD " " O  " 8 0 FF2F2F  "O"  1
  746 15 3.088717 7.423905 -13.539633 1 70 -0.43000 -0.43000 "DDD " " O  " 8 0 FF2F2F  "O"  0
  747 3 -23.201283 -8.495095 -10.705633 1 2 0.19000 0.19000 "DDD " " C  " 6 0 A0A0A0  "C"  2
  748 3 -22.113283 -7.749095 -11.491633 1 2 -0.12000 -0.12000 "DDD " " C  " 6 0 A0A0A0  "C"  2
  749 3 -21.220283 -6.848095 -10.602633 1 2 0.20500 0.20500 "DDD " " C  " 6 0 A0A0A0  "C"  1
  750 3 -20.170283 -5.985095 -11.368633 1 2 -0.12000 -0.12000 "DDD " " C  " 6 0 A0A0A0  "C"  2
  751 3 -18.877283 -5.760095 -10.473633 1 2 0.22000 0.22000 "DDD " " C  " 6 0 A0A0A0  "C"  1
  752 3 -17.616283 -6.530095 -11.024633 1 2 -0.12000 -0.12000 "DDD " " C  " 6 0 A0A0A0  "C"  2
  753 3 -17.455283 -7.995095 -10.325633 1 2 0.20500 0.20500 "DDD " " C  " 6 0 A0A0A0  "C"  1
  754 3 -17.147283 -8.039095 -8.842633 1 2 -0.12000 -0.12000 "DDD " " C  " 6 0 A0A0A0  "C"  2
  755 3 -15.613283 -7.769095 -8.496633 1 2 0.22000 0.22000 "DDD " " C  " 6 0 A0A0A0  "C"  1
  756 3 -15.412283 -6.860095 -7.223633 1 2 -0.12000 -0.12000 "DDD " " C  " 6 0 A0A0A0  "C"  2
  757 3 -13.957283 -6.394095 -6.898633 1 2 0.20500 0.20500 "DDD " " C  " 6 0 A0A0A0  "C"  1
  758 3 -13.189283 -7.339095 -5.984633 1 2 -0.12000 -0.12000 "DDD " " C  " 6 0 A0A0A0  "C"  2
  759 3 -11.605283 -7.198095 -6.127633 1 2 0.20500 0.20500 "DDD " " C  " 6 0 A0A0A0  "C"  1
  760 3 -10.988283 -6.041095 -5.335633 1 2 -0.12000 -0.12000 "DDD " " C  " 6 0 A0A0A0  "C"  2
  761 3 -9.501283 -5.874095 -5.580633 1 2 0.22000 0.22000 "DDD " " C  " 6 0 A0A0A0  "C"  1
  762 3 -8.606283 -6.415095 -4.444633 1 2 -0.12000 -0.12000 "DDD " " C  " 6 0 A0A0A0  "C"  2
  763 3 -7.164283 -6.936095 -4.874633 1 2 0.20500 0.20500 "DDD " " C  " 6 0 A0A0A0  "C"  1
  764 3 -6.190283 -5.762095 -5.222633 1 2 -0.12000 -0.12000 "DDD " " C  " 6 0 A0A0A0  "C"  2
  765 3 -4.656283 -6.022095 -5.273633 1 2 0.22000 0.22000 "DDD " " C  " 6 0 A0A0A0  "C"  1
  766 3 -3.912283 -4.740095 -4.947633 1 2 -0.12000 -0.12000 "DDD " " C  " 6 0 A0A0A0  "C"  2
  767 16 -22.073283 -6.114095 -9.783633 1 70 -0.68300 -0.68300 "DDD " " O  " 8 0 FF2F2F  "O"  1
  768 16 -16.419283 -8.661095 -11.058633 1 70 -0.68300 -0.68300 "DDD " " O  " 8 0 FF2F2F  "O"  1
  769 16 -14.913283 -8.989095 -8.416633 1 70 -0.33000 -0.33000 "DDD " " O  " 8 0 FF2F2F  "O"  0
  770 16 -13.903283 -5.068095 -6.407633 1 70 -0.68300 -0.68300 "DDD " " O  " 8 0 FF2F2F  "O"  1
  771 16 -11.093283 -8.402095 -5.611633 1 70 -0.68300 -0.68300 "DDD " " O  " 8 0 FF2F2F  "O"  1
  772 16 -7.240283 -7.804095 -5.942633 1 70 -0.68300 -0.68300 "DDD " " O  " 8 0 FF2F2F  "O"  1
  773 16 -4.242283 -6.512095 -6.515633 1 70 -0.33000 -0.33000 "DDD " " O  " 8 0 FF2F2F  "O"  0
  774 3 -2.126283 -11.869095 -6.752633 1 2 -0.12000 -0.12000 "DDD " " C  " 6 0 A0A0A0  "C"  2
  775 3 -3.446283 -12.330095 -7.275633 1 2 0.22000 0.22000 "DDD " " C  " 6 0 A0A0A0  "C"  1
  776 3 -4.277283 -13.106095 -6.197633 1 2 -0.12000 -0.12000 "DDD " " C  " 6 0 A0A0A0  "C"  2
  777 3 -5.546283 -13.777095 -6.790633 1 2 0.20500 0.20500 "DDD " " C  " 6 0 A0A0A0  "C"  1
  778 3 -6.427283 -14.546095 -5.762633 1 2 -0.12000 -0.12000 "DDD " " C  " 6 0 A0A0A0  "C"  2
  779 3 -7.665283 -13.668095 -5.095633 1 2 0.20500 0.20500 "DDD " " C  " 6 0 A0A0A0  "C"  1
  780 3 -8.975283 -14.462095 -4.690633 1 2 -0.12000 -0.12000 "DDD " " C  " 6 0 A0A0A0  "C"  2
  781 3 -10.175283 -13.539095 -4.339633 1 2 0.20500 0.20500 "DDD " " C  " 6 0 A0A0A0  "C"  1
  782 3 -11.419283 -14.375095 -4.169633 1 2 -0.12000 -0.12000 "DDD " " C  " 6 0 A0A0A0  "C"  2
  783 3 -11.899283 -14.923095 -5.543633 1 2 0.22000 0.22000 "DDD " " C  " 6 0 A0A0A0  "C"  1
  784 3 -13.211283 -14.422095 -5.921633 1 2 -0.12000 -0.12000 "DDD " " C  " 6 0 A0A0A0  "C"  2
  785 3 -13.746283 -14.645095 -7.352633 1 2 0.20500 0.20500 "DDD " " C  " 6 0 A0A0A0  "C"  1
  786 3 -15.109283 -13.965095 -7.596633 1 2 -0.12000 -0.12000 "DDD " " C  " 6 0 A0A0A0  "C"  2
  787 3 -15.422283 -13.693095 -9.129633 1 2 0.20500 0.20500 "DDD " " C  " 6 0 A0A0A0  "C"  1
  788 3 -16.635283 -12.757095 -9.349633 1 2 -0.12000 -0.12000 "DDD " " C  " 6 0 A0A0A0  "C"  2
  789 3 -16.738283 -12.237095 -10.761633 1 2 0.20500 0.20500 "DDD " " C  " 6 0 A0A0A0  "C"  1
  790 3 -18.139283 -11.541095 -11.103633 1 2 -0.12000 -0.12000 "DDD " " C  " 6 0 A0A0A0  "C"  2
  791 3 -19.302283 -12.371095 -11.754633 1 2 0.22000 0.22000 "DDD " " C  " 6 0 A0A0A0  "C"  1
  792 3 -20.371283 -11.468095 -12.360633 1 2 -0.12000 -0.12000 "DDD " " C  " 6 0 A0A0A0  "C"  2
  793 3 -21.382283 -12.257095 -13.164633 1 2 0.19000 0.19000 "DDD " " C  " 6 0 A0A0A0  "C"  2
  794 16 -4.112283 -11.062095 -7.436633 1 70 -0.33000 -0.33000 "DDD " " O  " 8 0 FF2F2F  "O"  0
  795 16 -5.118283 -14.756095 -7.830633 1 70 -0.68300 -0.68300 "DDD " " O  " 8 0 FF2F2F  "O"  1
  796 16 -7.137283 -13.021095 -3.956633 1 70 -0.68300 -0.68300 "DDD " " O  " 8 0 FF2F2F  "O"  1
  797 16 -9.850283 -12.838095 -3.141633 1 70 -0.68300 -0.68300 "DDD " " O  " 8 0 FF2F2F  "O"  1
  798 16 -15.654283 -14.930095 -9.740633 1 70 -0.68300 -0.68300 "DDD " " O  " 8 0 FF2F2F  "O"  1
  799 16 -15.709283 -11.226095 -10.934633 1 70 -0.68300 -0.68300 "DDD " " O  " 8 0 FF2F2F  "O"  1
  800 16 -22.624283 -11.461095 -13.276633 1 70 -0.33000 -0.33000 "DDD " " O  " 8 0 FF2F2F  "O"  0
  801 16 -23.709283 -9.519095 -11.500633 1 70 -0.33000 -0.33000 "DDD " " O  " 8 0 FF2F2F  "O"  0
  802 2 -24.874283 -9.408095 -12.232633 1 2 0.51000 0.51000 "DDD " " C  " 6 0 A0A0A0  "C"  0
  803 3 -25.175283 -10.644095 -13.005633 1 2 -0.12000 -0.12000 "DDD " " C  " 6 0 A0A0A0  "C"  2
  804 3 -24.580283 -10.663095 -14.432633 1 2 0.20500 0.20500 "DDD " " C  " 6 0 A0A0A0  "C"  1
  805 2 -23.431283 -11.636095 -14.395633 1 2 0.51000 0.51000 "DDD " " C  " 6 0 A0A0A0  "C"  0
  806 15 -25.627283 -8.400095 -12.289633 1 70 -0.43000 -0.43000 "DDD " " O  " 8 0 FF2F2F  "O"  0
  807 16 -25.483283 -11.093095 -15.428633 1 70 -0.68300 -0.68300 "DDD " " O  " 8 0 FF2F2F  "O"  1
  808 15 -23.229283 -12.359095 -15.327633 1 70 -0.43000 -0.43000 "DDD " " O  " 8 0 FF2F2F  "O"  0
  809 2 -3.968283 -7.824095 -6.757633 1 2 0.51000 0.51000 "DDD " " C  " 6 0 A0A0A0  "C"  0
  810 3 -3.822283 -8.094095 -8.307633 1 2 -0.12000 -0.12000 "DDD " " C  " 6 0 A0A0A0  "C"  2
  811 3 -4.899283 -9.192095 -8.710633 1 2 0.20500 0.20500 "DDD " " C  " 6 0 A0A0A0  "C"  1
  812 2 -4.449283 -10.637095 -8.637633 1 2 0.51000 0.51000 "DDD " " C  " 6 0 A0A0A0  "C"  0
  813 15 -3.980283 -8.704095 -5.927633 1 70 -0.43000 -0.43000 "DDD " " O  " 8 0 FF2F2F  "O"  0
  814 16 -5.489283 -8.975095 -10.034633 1 70 -0.68300 -0.68300 "DDD " " O  " 8 0 FF2F2F  "O"  1
  815 15 -4.329283 -11.296095 -9.696633 1 70 -0.43000 -0.43000 "DDD " " O  " 8 0 FF2F2F  "O"  0
  816 3 -2.416283 -4.823095 -4.746633 1 2 0.20500 0.20500 "DDD " " C  " 6 0 A0A0A0  "C"  1
  817 3 -1.628283 -4.995095 -6.125633 1 2 -0.12000 -0.12000 "DDD " " C  " 6 0 A0A0A0  "C"  2
  818 3 -0.090283 -5.133095 -6.093633 1 2 0.20500 0.20500 "DDD " " C  " 6 0 A0A0A0  "C"  1
  819 3 0.577717 -4.716095 -7.437633 1 2 -0.12000 -0.12000 "DDD " " C  " 6 0 A0A0A0  "C"  2
  820 3 0.461717 -3.210095 -7.767633 1 2 0.20500 0.20500 "DDD " " C  " 6 0 A0A0A0  "C"  1
  821 3 1.715717 -2.709095 -8.508633 1 2 -0.12000 -0.12000 "DDD " " C  " 6 0 A0A0A0  "C"  2
  822 3 3.021717 -2.721095 -7.730633 1 2 0.20500 0.20500 "DDD " " C  " 6 0 A0A0A0  "C"  1
  823 3 4.124717 -1.871095 -8.342633 1 2 -0.12000 -0.12000 "DDD " " C  " 6 0 A0A0A0  "C"  2
  824 3 5.569717 -2.255095 -8.092633 1 2 0.22000 0.22000 "DDD " " C  " 6 0 A0A0A0  "C"  1
  825 3 6.495717 -1.113095 -8.537633 1 2 -0.12000 -0.12000 "DDD " " C  " 6 0 A0A0A0  "C"  2
  826 3 7.655717 -0.779095 -7.624633 1 2 0.20500 0.20500 "DDD " " C  " 6 0 A0A0A0  "C"  1
  827 3 8.492717 0.342905 -8.237633 1 2 -0.12000 -0.12000 "DDD " " C  " 6 0 A0A0A0  "C"  2
  828 3 9.333717 -0.160095 -9.512633 1 2 0.22000 0.22000 "DDD " " C  " 6 0 A0A0A0  "C"  1
  829 3 10.562717 0.731905 -9.687633 1 2 -0.12000 -0.12000 "DDD " " C  " 6 0 A0A0A0  "C"  2
  830 3 11.800717 -0.000095 -10.174633 1 2 0.20500 0.20500 "DDD " " C  " 6 0 A0A0A0  "C"  1
  831 3 13.082717 0.943905 -10.156633 1 2 -0.12000 -0.12000 "DDD " " C  " 6 0 A0A0A0  "C"  2
  832 3 13.581717 1.408905 -8.735633 1 2 0.20500 0.20500 "DDD " " C  " 6 0 A0A0A0  "C"  1
  833 3 14.309717 0.391905 -7.870633 1 2 -0.12000 -0.12000 "DDD " " C  " 6 0 A0A0A0  "C"  2
  834 3 15.166717 -0.711095 -8.557633 1 2 0.22000 0.22000 "DDD " " C  " 6 0 A0A0A0  "C"  1
  835 3 16.405717 -0.224095 -9.349633 1 2 -0.12000 -0.12000 "DDD " " C  " 6 0 A0A0A0  "C"  2
  836 16 0.214717 -6.485095 -5.785633 1 70 -0.68300 -0.68300 "DDD " " O  " 8 0 FF2F2F  "O"  1
  837 16 -0.646283 -2.983095 -8.664633 1 70 -0.68300 -0.68300 "DDD " " O  " 8 0 FF2F2F  "O"  1
  838 16 2.820717 -2.344095 -6.398633 1 70 -0.68300 -0.68300 "DDD " " O  " 8 0 FF2F2F  "O"  1
  839 16 5.905717 -3.514095 -8.709633 1 70 -0.33000 -0.33000 "DDD " " O  " 8 0 FF2F2F  "O"  0
  840 16 7.043717 -0.301095 -6.431633 1 70 -0.68300 -0.68300 "DDD " " O  " 8 0 FF2F2F  "O"  1
  841 16 11.644717 -0.301095 -11.535633 1 70 -0.68300 -0.68300 "DDD " " O  " 8 0 FF2F2F  "O"  1
  842 16 14.450717 2.552905 -8.983633 1 70 -0.68300 -0.68300 "DDD " " O  " 8 0 FF2F2F  "O"  1
  843 16 15.667717 -1.715095 -7.629633 1 70 -0.33000 -0.33000 "DDD " " O  " 8 0 FF2F2F  "O"  0
  844 3 18.065717 -8.507095 -5.000633 1 2 -0.12000 -0.12000 "DDD " " C  " 6 0 A0A0A0  "C"  2
  845 3 17.296717 -7.251095 -4.546633 1 2 0.22000 0.22000 "DDD " " C  " 6 0 A0A0A0  "C"  1
  846 3 15.878717 -7.682095 -4.124633 1 2 -0.12000 -0.12000 "DDD " " C  " 6 0 A0A0A0  "C"  2
  847 3 14.993717 -6.665095 -3.277633 1 2 0.20500 0.20500 "DDD " " C  " 6 0 A0A0A0  "C"  1
  848 3 13.588717 -7.109095 -2.988633 1 2 -0.12000 -0.12000 "DDD " " C  " 6 0 A0A0A0  "C"  2
  849 3 12.872717 -7.196095 -4.349633 1 2 0.20500 0.20500 "DDD " " C  " 6 0 A0A0A0  "C"  1
  850 3 11.347717 -7.119095 -4.265633 1 2 -0.12000 -0.12000 "DDD " " C  " 6 0 A0A0A0  "C"  2
  851 3 10.884717 -5.579095 -4.097633 1 2 0.20500 0.20500 "DDD " " C  " 6 0 A0A0A0  "C"  1
  852 3 9.434717 -5.610095 -3.551633 1 2 -0.12000 -0.12000 "DDD " " C  " 6 0 A0A0A0  "C"  2
  853 3 8.240717 -6.153095 -4.261633 1 2 0.20500 0.20500 "DDD " " C  " 6 0 A0A0A0  "C"  1
  854 3 8.071717 -7.694095 -4.330633 1 2 -0.12000 -0.12000 "DDD " " C  " 6 0 A0A0A0  "C"  2
  855 3 6.674717 -8.185095 -4.875633 1 2 0.22000 0.22000 "DDD " " C  " 6 0 A0A0A0  "C"  1
  856 3 6.470717 -9.706095 -4.845633 1 2 -0.12000 -0.12000 "DDD " " C  " 6 0 A0A0A0  "C"  2
  857 3 5.149717 -10.278095 -5.512633 1 2 0.20500 0.20500 "DDD " " C  " 6 0 A0A0A0  "C"  1
  858 3 4.745717 -11.784095 -5.235633 1 2 -0.12000 -0.12000 "DDD " " C  " 6 0 A0A0A0  "C"  2
  859 3 3.282717 -12.197095 -5.106633 1 2 0.20500 0.20500 "DDD " " C  " 6 0 A0A0A0  "C"  1
  860 3 2.642717 -12.231095 -6.502633 1 2 -0.12000 -0.12000 "DDD " " C  " 6 0 A0A0A0  "C"  2
  861 3 1.157717 -11.832095 -6.593633 1 2 0.20500 0.20500 "DDD " " C  " 6 0 A0A0A0  "C"  1
  862 3 0.191717 -12.691095 -5.715633 1 2 -0.12000 -0.12000 "DDD " " C  " 6 0 A0A0A0  "C"  2
  863 3 -1.211283 -13.044095 -6.254633 1 2 0.22000 0.22000 "DDD " " C  " 6 0 A0A0A0  "C"  1
  864 16 17.117717 -6.349095 -5.653633 1 70 -0.33000 -0.33000 "DDD " " O  " 8 0 FF2F2F  "O"  0
  865 16 12.978717 -8.512095 -4.866633 1 70 -0.68300 -0.68300 "DDD " " O  " 8 0 FF2F2F  "O"  1
  866 16 10.966717 -4.799095 -5.273633 1 70 -0.68300 -0.68300 "DDD " " O  " 8 0 FF2F2F  "O"  1
  867 16 6.629717 -7.694095 -6.174633 1 70 -0.33000 -0.33000 "DDD " " O  " 8 0 FF2F2F  "O"  0
  868 16 5.194717 -10.079095 -6.919633 1 70 -0.68300 -0.68300 "DDD " " O  " 8 0 FF2F2F  "O"  1
  869 16 1.023717 -10.478095 -6.227633 1 70 -0.68300 -0.68300 "DDD " " O  " 8 0 FF2F2F  "O"  1
  870 2 15.243717 -2.988095 -7.573633 1 2 0.51000 0.51000 "DDD " " C  " 6 0 A0A0A0  "C"  0
  871 3 15.800717 -3.800095 -6.379633 1 2 -0.12000 -0.12000 "DDD " " C  " 6 0 A0A0A0  "C"  2
  872 3 17.279717 -4.223095 -6.752633 1 2 0.20500 0.20500 "DDD " " C  " 6 0 A0A0A0  "C"  1
  873 2 17.859717 -5.197095 -5.715633 1 2 0.51000 0.51000 "DDD " " C  " 6 0 A0A0A0  "C"  0
  874 15 14.426717 -3.397095 -8.342633 1 70 -0.43000 -0.43000 "DDD " " O  " 8 0 FF2F2F  "O"  0
  875 16 18.089717 -3.030095 -6.769633 1 70 -0.68300 -0.68300 "DDD " " O  " 8 0 FF2F2F  "O"  1
  876 15 18.784717 -5.002095 -4.983633 1 70 -0.43000 -0.43000 "DDD " " O  " 8 0 FF2F2F  "O"  0
  877 3 17.352717 0.783905 -8.757633 1 2 0.20500 0.20500 "DDD " " C  " 6 0 A0A0A0  "C"  1
  878 3 18.215717 1.512905 -9.831633 1 2 -0.12000 -0.12000 "DDD " " C  " 6 0 A0A0A0  "C"  2
  879 3 19.394717 2.398905 -9.341633 1 2 0.22000 0.22000 "DDD " " C  " 6 0 A0A0A0  "C"  1
  880 3 20.388717 2.714905 -10.505633 1 2 -0.12000 -0.12000 "DDD " " C  " 6 0 A0A0A0  "C"  2
  881 3 21.416717 1.523905 -10.845633 1 2 0.20500 0.20500 "DDD " " C  " 6 0 A0A0A0  "C"  1
  882 3 22.867717 1.744905 -10.302633 1 2 -0.12000 -0.12000 "DDD " " C  " 6 0 A0A0A0  "C"  2
  883 3 23.067717 1.601905 -8.739633 1 2 0.20500 0.20500 "DDD " " C  " 6 0 A0A0A0  "C"  1
  884 3 24.364717 0.853905 -8.369633 1 2 -0.12000 -0.12000 "DDD " " C  " 6 0 A0A0A0  "C"  2
  885 3 24.340717 -0.704095 -8.158633 1 2 0.22000 0.22000 "DDD " " C  " 6 0 A0A0A0  "C"  1
  886 3 25.747717 -1.145095 -7.717633 1 2 -0.18000 -0.18000 "DDD " " C  " 6 0 A0A0A0  "C"  3
  887 16 21.584717 1.364905 -12.191633 1 70 -0.68300 -0.68300 "DDD " " O  " 8 0 FF2F2F  "O"  1
  888 16 23.125717 2.929905 -8.284633 1 70 -0.68300 -0.68300 "DDD " " O  " 8 0 FF2F2F  "O"  1
  889 16 24.006717 -1.450095 -9.310633 1 70 -0.33000 -0.33000 "DDD " " O  " 8 0 FF2F2F  "O"  0
  890 3 27.985717 -5.868095 -10.455633 1 2 -0.18000 -0.18000 "DDD " " C  " 6 0 A0A0A0  "C"  3
  891 3 26.909717 -5.372095 -9.496633 1 2 0.22000 0.22000 "DDD " " C  " 6 0 A0A0A0  "C"  1
  892 3 26.495717 -6.397095 -8.503633 1 2 -0.12000 -0.12000 "DDD " " C  " 6 0 A0A0A0  "C"  2
  893 3 25.388717 -5.877095 -7.622633 1 2 0.20500 0.20500 "DDD " " C  " 6 0 A0A0A0  "C"  1
  894 3 24.626717 -6.944095 -6.776633 1 2 -0.12000 -0.12000 "DDD " " C  " 6 0 A0A0A0  "C"  2
  895 3 23.740717 -7.932095 -7.606633 1 2 0.20500 0.20500 "DDD " " C  " 6 0 A0A0A0  "C"  1
  896 3 22.497717 -8.437095 -6.925633 1 2 -0.12000 -0.12000 "DDD " " C  " 6 0 A0A0A0  "C"  2
  897 3 21.464717 -7.305095 -6.608633 1 2 0.20500 0.20500 "DDD " " C  " 6 0 A0A0A0  "C"  1
  898 3 20.087717 -7.862095 -6.422633 1 2 -0.12000 -0.12000 "DDD " " C  " 6 0 A0A0A0  "C"  2
  899 3 19.635717 -8.214095 -5.001633 1 2 0.22000 0.22000 "DDD " " C  " 6 0 A0A0A0  "C"  1
  900 16 25.805717 -5.087095 -10.303633 1 70 -0.33000 -0.33000 "DDD " " O  " 8 0 FF2F2F  "O"  0
  901 16 24.517717 -9.074095 -7.867633 1 70 -0.68300 -0.68300 "DDD " " O  " 8 0 FF2F2F  "O"  1
  902 16 21.340717 -6.542095 -7.728633 1 70 -0.68300 -0.68300 "DDD " " O  " 8 0 FF2F2F  "O"  1
  903 16 18.228717 -0.038095 -7.968633 1 70 -0.68300 -0.68300 "DDD " " O  " 8 0 FF2F2F  "O"  1
  904 2 -13.599283 -9.030095 -8.807633 1 2 0.51000 0.51000 "DDD " " C  " 6 0 A0A0A0  "C"  0
  905 3 -13.089283 -10.409095 -8.529633 1 2 -0.12000 -0.12000 "DDD " " C  " 6 0 A0A0A0  "C"  2
  906 3 -11.593283 -10.561095 -8.899633 1 2 0.10500 0.10500 "DDD " " C  " 6 0 A0A0A0  "C"  1
  907 2 -11.319283 -12.023095 -9.432633 1 2 0.70000 0.70000 "DDD " " C  " 6 0 A0A0A0  "C"  0
  908 15 -13.014283 -8.117095 -9.463633 1 70 -0.43000 -0.43000 "DDD " " O  " 8 0 FF2F2F  "O"  0
  909 16 -10.856283 -10.528095 -7.686633 1 70 -0.68300 -0.68300 "DDD " " O  " 8 0 FF2F2F  "O"  1
  910 18 -11.812283 -12.354095 -10.557633 1 70 -0.80000 -0.80000 "DDD " " O  " 8 -1 FF2F2F  "O"  0
  911 2 23.409717 -2.665095 -9.237633 1 2 0.51000 0.51000 "DDD " " C  " 6 0 A0A0A0  "C"  0
  912 3 23.108717 -3.281095 -10.632633 1 2 -0.12000 -0.12000 "DDD " " C  " 6 0 A0A0A0  "C"  2
  913 3 24.359717 -3.663095 -11.518633 1 2 -0.12000 -0.12000 "DDD " " C  " 6 0 A0A0A0  "C"  2
  914 2 25.672717 -3.819095 -10.765633 1 2 0.51000 0.51000 "DDD " " C  " 6 0 A0A0A0  "C"  0
  915 15 26.508717 -2.893095 -10.572633 1 70 -0.43000 -0.43000 "DDD " " O  " 8 0 FF2F2F  "O"  0
  916 15 23.252717 -3.276095 -8.204633 1 70 -0.43000 -0.43000 "DDD " " O  " 8 0 FF2F2F  "O"  0
  917 2 6.675717 -4.369095 -8.021633 1 2 0.51000 0.51000 "DDD " " C  " 6 0 A0A0A0  "C"  0
  918 3 6.575717 -5.712095 -8.661633 1 2 -0.12000 -0.12000 "DDD " " C  " 6 0 A0A0A0  "C"  2
  919 3 5.569717 -6.764095 -8.032633 1 2 0.20500 0.20500 "DDD " " C  " 6 0 A0A0A0  "C"  1
  920 2 5.624717 -6.934095 -6.517633 1 2 0.51000 0.51000 "DDD " " C  " 6 0 A0A0A0  "C"  0
  921 15 7.411717 -4.141095 -7.080633 1 70 -0.43000 -0.43000 "DDD " " O  " 8 0 FF2F2F  "O"  0
  922 16 4.225717 -6.532095 -8.471633 1 70 -0.68300 -0.68300 "DDD " " O  " 8 0 FF2F2F  "O"  1
  923 15 4.816717 -6.413095 -5.763633 1 70 -0.43000 -0.43000 "DDD " " O  " 8 0 FF2F2F  "O"  0
  924 16 -11.680283 -16.319095 -5.594633 1 70 -0.33000 -0.33000 "DDD " " O  " 8 0 FF2F2F  "O"  0
  925 16 -1.005283 -14.025095 -7.357633 1 70 -0.33000 -0.33000 "DDD " " O  " 8 0 FF2F2F  "O"  0
  926 3 1.594717 -19.300095 -2.603633 1 2 -0.12000 -0.12000 "DDD " " C  " 6 0 A0A0A0  "C"  2
  927 3 0.220717 -19.365095 -3.216633 1 2 0.22000 0.22000 "DDD " " C  " 6 0 A0A0A0  "C"  1
  928 3 -0.809283 -19.974095 -2.259633 1 2 -0.12000 -0.12000 "DDD " " C  " 6 0 A0A0A0  "C"  2
  929 3 -2.251283 -20.147095 -2.963633 1 2 0.20500 0.20500 "DDD " " C  " 6 0 A0A0A0  "C"  1
  930 3 -3.351283 -20.553095 -1.859633 1 2 -0.12000 -0.12000 "DDD " " C  " 6 0 A0A0A0  "C"  2
  931 3 -4.855283 -20.462095 -2.355633 1 2 0.20500 0.20500 "DDD " " C  " 6 0 A0A0A0  "C"  1
  932 3 -5.807283 -21.147095 -1.305633 1 2 -0.12000 -0.12000 "DDD " " C  " 6 0 A0A0A0  "C"  2
  933 3 -7.296283 -21.173095 -1.661633 1 2 0.22000 0.22000 "DDD " " C  " 6 0 A0A0A0  "C"  1
  934 3 -8.276283 -21.712095 -0.541633 1 2 -0.12000 -0.12000 "DDD " " C  " 6 0 A0A0A0  "C"  2
  935 3 -9.733283 -21.524095 -0.966633 1 2 0.20500 0.20500 "DDD " " C  " 6 0 A0A0A0  "C"  1
  936 3 -10.337283 -20.119095 -0.722633 1 2 -0.12000 -0.12000 "DDD " " C  " 6 0 A0A0A0  "C"  2
  937 3 -11.704283 -19.924095 -1.432633 1 2 0.22000 0.22000 "DDD " " C  " 6 0 A0A0A0  "C"  1
  938 3 -12.614283 -18.943095 -0.614633 1 2 -0.12000 -0.12000 "DDD " " C  " 6 0 A0A0A0  "C"  2
  939 3 -14.000283 -18.719095 -1.119633 1 2 0.20500 0.20500 "DDD " " C  " 6 0 A0A0A0  "C"  1
  940 3 -14.676283 -17.376095 -0.643633 1 2 -0.12000 -0.12000 "DDD " " C  " 6 0 A0A0A0  "C"  2
  941 3 -16.042283 -16.997095 -1.318633 1 2 0.20500 0.20500 "DDD " " C  " 6 0 A0A0A0  "C"  1
  942 3 -15.851283 -16.699095 -2.813633 1 2 -0.12000 -0.12000 "DDD " " C  " 6 0 A0A0A0  "C"  2
  943 3 -17.230283 -16.627095 -3.566633 1 2 0.20500 0.20500 "DDD " " C  " 6 0 A0A0A0  "C"  1
  944 3 -17.307283 -16.159095 -5.037633 1 2 -0.12000 -0.12000 "DDD " " C  " 6 0 A0A0A0  "C"  2
  945 3 -18.477283 -16.756095 -5.779633 1 2 0.19000 0.19000 "DDD " " C  " 6 0 A0A0A0  "C"  2
  946 16 -0.184283 -17.997095 -3.487633 1 70 -0.33000 -0.33000 "DDD " " O  " 8 0 FF2F2F  "O"  0
  947 16 -2.207283 -21.147095 -3.940633 1 70 -0.68300 -0.68300 "DDD " " O  " 8 0 FF2F2F  "O"  1
  948 16 -5.144283 -19.067095 -2.608633 1 70 -0.68300 -0.68300 "DDD " " O  " 8 0 FF2F2F  "O"  1
  949 16 -10.573283 -22.476095 -0.316633 1 70 -0.68300 -0.68300 "DDD " " O  " 8 0 FF2F2F  "O"  1
  950 16 -11.431283 -19.411095 -2.744633 1 70 -0.33000 -0.33000 "DDD " " O  " 8 0 FF2F2F  "O"  0
  951 16 -14.798283 -19.823095 -0.909633 1 70 -0.68300 -0.68300 "DDD " " O  " 8 0 FF2F2F  "O"  1
  952 16 -16.612283 -15.806095 -0.709633 1 70 -0.68300 -0.68300 "DDD " " O  " 8 0 FF2F2F  "O"  1
  953 16 -18.053283 -15.657095 -2.892633 1 70 -0.68300 -0.68300 "DDD " " O  " 8 0 FF2F2F  "O"  1
  954 16 -18.887283 -15.946095 -6.927633 1 70 -0.33000 -0.33000 "DDD " " O  " 8 0 FF2F2F  "O"  0
  955 16 -19.760283 -13.309095 -10.727633 1 70 -0.33000 -0.33000 "DDD " " O  " 8 0 FF2F2F  "O"  0
  956 2 -19.736283 -14.607095 -11.039633 1 2 0.51000 0.51000 "DDD " " C  " 6 0 A0A0A0  "C"  0
  957 3 -20.205283 -15.552095 -9.899633 1 2 -0.12000 -0.12000 "DDD " " C  " 6 0 A0A0A0  "C"  2
  958 3 -20.489283 -15.053095 -8.483633 1 2 0.20500 0.20500 "DDD " " C  " 6 0 A0A0A0  "C"  1
  959 2 -20.130283 -16.102095 -7.409633 1 2 0.51000 0.51000 "DDD " " C  " 6 0 A0A0A0  "C"  0
  960 15 -19.265283 -15.109095 -12.021633 1 70 -0.43000 -0.43000 "DDD " " O  " 8 0 FF2F2F  "O"  0
  961 16 -21.854283 -14.797095 -8.345633 1 70 -0.68300 -0.68300 "DDD " " O  " 8 0 FF2F2F  "O"  1
  962 15 -20.881283 -17.037095 -7.128633 1 70 -0.43000 -0.43000 "DDD " " O  " 8 0 FF2F2F  "O"  0
  963 2 -1.238283 -15.380095 -7.298633 1 2 0.51000 0.51000 "DDD " " C  " 6 0 A0A0A0  "C"  0
  964 3 -1.763283 -15.949095 -6.069633 1 2 -0.12000 -0.12000 "DDD " " C  " 6 0 A0A0A0  "C"  2
  965 3 -0.752283 -16.186095 -4.983633 1 2 0.20500 0.20500 "DDD " " C  " 6 0 A0A0A0  "C"  1
  966 2 -0.431283 -17.685095 -4.766633 1 2 0.51000 0.51000 "DDD " " C  " 6 0 A0A0A0  "C"  0
  967 15 -1.059283 -16.116095 -8.272633 1 70 -0.43000 -0.43000 "DDD " " O  " 8 0 FF2F2F  "O"  0
  968 16 -1.001283 -15.510095 -3.737633 1 70 -0.68300 -0.68300 "DDD " " O  " 8 0 FF2F2F  "O"  1
  969 15 -0.432283 -18.391095 -5.724633 1 70 -0.43000 -0.43000 "DDD " " O  " 8 0 FF2F2F  "O"  0
  970 16 20.276717 -9.438095 -4.707633 1 70 -0.33000 -0.33000 "DDD " " O  " 8 0 FF2F2F  "O"  0
  971 3 24.111717 -14.983095 -6.062633 1 2 -0.12000 -0.12000 "DDD " " C  " 6 0 A0A0A0  "C"  2
  972 3 22.615717 -14.714095 -6.465633 1 2 0.22000 0.22000 "DDD " " C  " 6 0 A0A0A0  "C"  1
  973 3 21.836717 -16.043095 -6.810633 1 2 -0.12000 -0.12000 "DDD " " C  " 6 0 A0A0A0  "C"  2
  974 3 20.338717 -15.978095 -7.206633 1 2 0.20500 0.20500 "DDD " " C  " 6 0 A0A0A0  "C"  1
  975 3 19.638717 -17.350095 -7.300633 1 2 -0.12000 -0.12000 "DDD " " C  " 6 0 A0A0A0  "C"  2
  976 3 18.176717 -17.249095 -7.602633 1 2 0.22000 0.22000 "DDD " " C  " 6 0 A0A0A0  "C"  1
  977 3 17.385717 -16.113095 -6.873633 1 2 -0.12000 -0.12000 "DDD " " C  " 6 0 A0A0A0  "C"  2
  978 3 15.824717 -16.222095 -6.957633 1 2 0.20500 0.20500 "DDD " " C  " 6 0 A0A0A0  "C"  1
  979 3 15.210717 -17.017095 -5.791633 1 2 -0.12000 -0.12000 "DDD " " C  " 6 0 A0A0A0  "C"  2
  980 3 13.707717 -17.167095 -5.984633 1 2 0.20500 0.20500 "DDD " " C  " 6 0 A0A0A0  "C"  1
  981 3 13.034717 -17.663095 -4.691633 1 2 -0.12000 -0.12000 "DDD " " C  " 6 0 A0A0A0  "C"  2
  982 3 11.484717 -17.389095 -4.716633 1 2 0.22000 0.22000 "DDD " " C  " 6 0 A0A0A0  "C"  1
  983 3 10.847717 -17.977095 -3.462633 1 2 -0.12000 -0.12000 "DDD " " C  " 6 0 A0A0A0  "C"  2
  984 3 9.282717 -17.812095 -3.366633 1 2 0.20500 0.20500 "DDD " " C  " 6 0 A0A0A0  "C"  1
  985 3 8.810717 -19.012095 -2.496633 1 2 -0.12000 -0.12000 "DDD " " C  " 6 0 A0A0A0  "C"  2
  986 3 7.229717 -19.090095 -2.496633 1 2 0.20500 0.20500 "DDD " " C  " 6 0 A0A0A0  "C"  1
  987 3 6.553717 -19.656095 -3.821633 1 2 -0.12000 -0.12000 "DDD " " C  " 6 0 A0A0A0  "C"  2
  988 3 5.213717 -19.071095 -4.178633 1 2 0.20500 0.20500 "DDD " " C  " 6 0 A0A0A0  "C"  1
  989 3 4.148717 -19.395095 -3.210633 1 2 -0.12000 -0.12000 "DDD " " C  " 6 0 A0A0A0  "C"  2
  990 3 2.672717 -18.840095 -3.563633 1 2 0.20500 0.20500 "DDD " " C  " 6 0 A0A0A0  "C"  1
  991 16 21.908717 -14.101095 -5.478633 1 70 -0.33000 -0.33000 "DDD " " O  " 8 0 FF2F2F  "O"  0
  992 16 20.161717 -15.331095 -8.397633 1 70 -0.68300 -0.68300 "DDD " " O  " 8 0 FF2F2F  "O"  1
  993 16 15.365717 -14.979095 -6.528633 1 70 -0.68300 -0.68300 "DDD " " O  " 8 0 FF2F2F  "O"  1
  994 16 13.389717 -18.077095 -7.001633 1 70 -0.68300 -0.68300 "DDD " " O  " 8 0 FF2F2F  "O"  1
  995 16 11.287717 -15.999095 -4.614633 1 70 -0.33000 -0.33000 "DDD " " O  " 8 0 FF2F2F  "O"  0
  996 16 9.219717 -16.571095 -2.717633 1 70 -0.68300 -0.68300 "DDD " " O  " 8 0 FF2F2F  "O"  1
  997 16 6.845717 -19.869095 -1.377633 1 70 -0.68300 -0.68300 "DDD " " O  " 8 0 FF2F2F  "O"  1
  998 16 4.764717 -19.621095 -5.452633 1 70 -0.68300 -0.68300 "DDD " " O  " 8 0 FF2F2F  "O"  1
  999 16 2.780717 -17.432095 -3.613633 1 70 -0.68300 -0.68300 "DDD " " O  " 8 0 FF2F2F  "O"  1
  1000 2 20.762717 -9.733095 -3.540633 1 2 0.51000 0.51000 "DDD " " C  " 6 0 A0A0A0  "C"  0
  1001 3 21.676717 -10.962095 -3.643633 1 2 -0.12000 -0.12000 "DDD " " C  " 6 0 A0A0A0  "C"  2
  1002 3 20.890717 -12.166095 -4.215633 1 2 0.20500 0.20500 "DDD " " C  " 6 0 A0A0A0  "C"  1
  1003 2 21.619717 -12.736095 -5.485633 1 2 0.51000 0.51000 "DDD " " C  " 6 0 A0A0A0  "C"  0
  1004 15 20.504717 -9.295095 -2.412633 1 70 -0.43000 -0.43000 "DDD " " O  " 8 0 FF2F2F  "O"  0
  1005 16 20.856717 -13.169095 -3.213633 1 70 -0.68300 -0.68300 "DDD " " O  " 8 0 FF2F2F  "O"  1
  1006 15 21.956717 -11.974095 -6.411633 1 70 -0.43000 -0.43000 "DDD " " O  " 8 0 FF2F2F  "O"  0
  1007 3 25.086717 -19.140095 -10.722633 1 2 -0.18000 -0.18000 "DDD " " C  " 6 0 A0A0A0  "C"  3
  1008 3 26.473717 -18.455095 -11.137633 1 2 0.20500 0.20500 "DDD " " C  " 6 0 A0A0A0  "C"  1
  1009 3 26.276717 -16.997095 -11.543633 1 2 -0.12000 -0.12000 "DDD " " C  " 6 0 A0A0A0  "C"  2
  1010 3 25.977717 -15.999095 -10.377633 1 2 0.20500 0.20500 "DDD " " C  " 6 0 A0A0A0  "C"  1
  1011 3 25.791717 -14.531095 -10.722633 1 2 -0.12000 -0.12000 "DDD " " C  " 6 0 A0A0A0  "C"  2
  1012 3 25.630717 -13.499095 -9.605633 1 2 0.20500 0.20500 "DDD " " C  " 6 0 A0A0A0  "C"  1
  1013 3 26.866717 -13.243095 -8.686633 1 2 -0.12000 -0.12000 "DDD " " C  " 6 0 A0A0A0  "C"  2
  1014 3 26.976717 -14.284095 -7.601633 1 2 0.20500 0.20500 "DDD " " C  " 6 0 A0A0A0  "C"  1
  1015 3 26.391717 -13.955095 -6.207633 1 2 -0.12000 -0.12000 "DDD " " C  " 6 0 A0A0A0  "C"  2
  1016 3 24.895717 -13.687095 -6.095633 1 2 0.20500 0.20500 "DDD " " C  " 6 0 A0A0A0  "C"  1
  1017 16 27.043717 -19.236095 -12.136633 1 70 -0.68300 -0.68300 "DDD " " O  " 8 0 FF2F2F  "O"  1
  1018 16 24.940717 -16.350095 -9.436633 1 70 -0.68300 -0.68300 "DDD " " O  " 8 0 FF2F2F  "O"  1
  1019 16 25.310717 -12.297095 -10.272633 1 70 -0.68300 -0.68300 "DDD " " O  " 8 0 FF2F2F  "O"  1
  1020 16 28.331717 -14.556095 -7.403633 1 70 -0.68300 -0.68300 "DDD " " O  " 8 0 FF2F2F  "O"  1
  1021 16 24.643717 -13.055095 -4.812633 1 70 -0.68300 -0.68300 "DDD " " O  " 8 0 FF2F2F  "O"  1
  1022 2 -12.405283 -17.255095 -4.850633 1 2 0.51000 0.51000 "DDD " " C  " 6 0 A0A0A0  "C"  0
  1023 3 -12.488283 -18.596095 -5.515633 1 2 -0.12000 -0.12000 "DDD " " C  " 6 0 A0A0A0  "C"  2
  1024 3 -11.345283 -19.576095 -5.164633 1 2 0.20500 0.20500 "DDD " " C  " 6 0 A0A0A0  "C"  1
  1025 2 -11.559283 -20.260095 -3.779633 1 2 0.51000 0.51000 "DDD " " C  " 6 0 A0A0A0  "C"  0
  1026 15 -13.046283 -17.032095 -3.788633 1 70 -0.43000 -0.43000 "DDD " " O  " 8 0 FF2F2F  "O"  0
  1027 16 -11.189283 -20.547095 -6.132633 1 70 -0.68300 -0.68300 "DDD " " O  " 8 0 FF2F2F  "O"  1
  1028 15 -11.798283 -21.458095 -3.672633 1 70 -0.43000 -0.43000 "DDD " " O  " 8 0 FF2F2F  "O"  0
  1029 2 8.297717 -13.822095 -4.326633 1 2 0.70000 0.70000 "DDD " " C  " 6 0 A0A0A0  "C"  0
  1030 3 9.137717 -13.334095 -5.441633 1 2 -0.22000 -0.22000 "DDD " " C  " 6 0 A0A0A0  "C"  2
  1031 3 10.641717 -13.750095 -5.311633 1 2 0.20500 0.20500 "DDD " " C  " 6 0 A0A0A0  "C"  1
  1032 2 10.839717 -15.309095 -5.615633 1 2 0.51000 0.51000 "DDD " " C  " 6 0 A0A0A0  "C"  0
  1033 18 7.703717 -14.915095 -4.415633 1 70 -0.80000 -0.80000 "DDD " " O  " 8 -1 FF2F2F  "O"  0
  1034 16 11.264717 -13.351095 -4.048633 1 70 -0.68300 -0.68300 "DDD " " O  " 8 0 FF2F2F  "O"  1
  1035 15 10.448717 -15.759095 -6.695633 1 70 -0.43000 -0.43000 "DDD " " O  " 8 0 FF2F2F  "O"  0
  1036 16 -20.935283 -0.310095 -9.093633 1 70 -0.33000 -0.33000 "DDD " " O  " 8 0 FF2F2F  "O"  0
  1037 16 -11.679283 0.766905 -6.057633 1 70 -0.33000 -0.33000 "DDD " " O  " 8 0 FF2F2F  "O"  0
  1038 16 -3.429283 0.722905 -9.742633 1 70 -0.33000 -0.33000 "DDD " " O  " 8 0 FF2F2F  "O"  0
  1039 16 7.242717 5.777905 -11.847633 1 70 -0.68300 -0.68300 "DDD " " O  " 8 0 FF2F2F  "O"  1
  1040 16 14.437717 10.745905 -8.790633 1 70 -0.68300 -0.68300 "DDD " " O  " 8 0 FF2F2F  "O"  1
  1041 2 -20.164283 -1.462095 -9.050633 1 2 0.51000 0.51000 "DDD " " C  " 6 0 A0A0A0  "C"  0
  1042 3 -19.241283 -1.617095 -10.296633 1 2 -0.12000 -0.12000 "DDD " " C  " 6 0 A0A0A0  "C"  2
  1043 3 -17.853283 -2.198095 -10.074633 1 2 0.20500 0.20500 "DDD " " C  " 6 0 A0A0A0  "C"  1
  1044 2 -17.851283 -3.717095 -9.757633 1 2 0.51000 0.51000 "DDD " " C  " 6 0 A0A0A0  "C"  0
  1045 15 -20.182283 -2.266095 -8.166633 1 70 -0.43000 -0.43000 "DDD " " O  " 8 0 FF2F2F  "O"  0
  1046 16 -17.048283 -1.919095 -11.193633 1 70 -0.68300 -0.68300 "DDD " " O  " 8 0 FF2F2F  "O"  1
  1047 15 -17.161283 -4.192095 -8.869633 1 70 -0.43000 -0.43000 "DDD " " O  " 8 0 FF2F2F  "O"  0
  1048 16 -18.688283 -4.331095 -10.570633 1 70 -0.33000 -0.33000 "DDD " " O  " 8 0 FF2F2F  "O"  0
  1049 16 -9.139283 -4.489095 -5.917633 1 70 -0.33000 -0.33000 "DDD " " O  " 8 0 FF2F2F  "O"  0
  1050 2 -11.189283 -0.277095 -5.395633 1 2 0.51000 0.51000 "DDD " " C  " 6 0 A0A0A0  "C"  0
  1051 3 -10.806283 -1.368095 -6.359633 1 2 -0.12000 -0.12000 "DDD " " C  " 6 0 A0A0A0  "C"  2
  1052 3 -9.433283 -2.038095 -5.987633 1 2 0.20500 0.20500 "DDD " " C  " 6 0 A0A0A0  "C"  1
  1053 2 -9.581283 -3.335095 -5.197633 1 2 0.51000 0.51000 "DDD " " C  " 6 0 A0A0A0  "C"  0
  1054 15 -10.969283 -0.357095 -4.208633 1 70 -0.43000 -0.43000 "DDD " " O  " 8 0 FF2F2F  "O"  0
  1055 16 -8.688283 -2.238095 -7.137633 1 70 -0.68300 -0.68300 "DDD " " O  " 8 0 FF2F2F  "O"  1
  1056 15 -9.851283 -3.276095 -4.042633 1 70 -0.43000 -0.43000 "DDD " " O  " 8 0 FF2F2F  "O"  0
  1057 16 6.425717 2.990905 -13.270633 1 70 -0.33000 -0.33000 "DDD " " O  " 8 0 FF2F2F  "O"  0
  1058 16 8.677717 -0.365095 -10.704633 1 70 -0.33000 -0.33000 "DDD " " O  " 8 0 FF2F2F  "O"  0
  1059 2 6.458717 1.944905 -14.144633 1 2 0.51000 0.51000 "DDD " " C  " 6 0 A0A0A0  "C"  0
  1060 3 7.521717 0.939905 -13.806633 1 2 -0.12000 -0.12000 "DDD " " C  " 6 0 A0A0A0  "C"  2
  1061 3 7.153717 0.104905 -12.527633 1 2 0.20500 0.20500 "DDD " " C  " 6 0 A0A0A0  "C"  1
  1062 2 7.934717 0.599905 -11.316633 1 2 0.51000 0.51000 "DDD " " C  " 6 0 A0A0A0  "C"  0
  1063 15 5.630717 1.727905 -15.027633 1 70 -0.43000 -0.43000 "DDD " " O  " 8 0 FF2F2F  "O"  0
  1064 16 7.435717 -1.266095 -12.858633 1 70 -0.68300 -0.68300 "DDD " " O  " 8 0 FF2F2F  "O"  1
  1065 15 7.869717 1.768905 -10.968633 1 70 -0.43000 -0.43000 "DDD " " O  " 8 0 FF2F2F  "O"  0
  1066 2 -4.266283 -0.207095 -9.320633 1 2 0.51000 0.51000 "DDD " " C  " 6 0 A0A0A0  "C"  0
  1067 3 -3.622283 -1.343095 -8.643633 1 2 -0.12000 -0.12000 "DDD " " C  " 6 0 A0A0A0  "C"  2
  1068 3 -2.782283 -1.087095 -7.333633 1 2 0.10500 0.10500 "DDD " " C  " 6 0 A0A0A0  "C"  1
  1069 2 -3.569283 -0.122095 -6.413633 1 2 0.70000 0.70000 "DDD " " C  " 6 0 A0A0A0  "C"  0
  1070 15 -5.483283 -0.186095 -9.439633 1 70 -0.43000 -0.43000 "DDD " " O  " 8 0 FF2F2F  "O"  0
  1071 16 -1.453283 -0.663095 -7.491633 1 70 -0.68300 -0.68300 "DDD " " O  " 8 0 FF2F2F  "O"  1
  1072 18 -4.676283 -0.383095 -5.828633 1 70 -0.80000 -0.80000 "DDD " " O  " 8 -1 FF2F2F  "O"  0
  1073 16 19.034717 3.641905 -8.759633 1 70 -0.33000 -0.33000 "DDD " " O  " 8 0 FF2F2F  "O"  0
  1074 16 16.733717 6.522905 -8.704633 1 70 -0.33000 -0.33000 "DDD " " O  " 8 0 FF2F2F  "O"  0
  1075 2 18.004717 6.578905 -9.115633 1 2 0.51000 0.51000 "DDD " " C  " 6 0 A0A0A0  "C"  0
  1076 3 19.017717 6.412905 -8.015633 1 2 -0.12000 -0.12000 "DDD " " C  " 6 0 A0A0A0  "C"  2
  1077 3 18.698717 5.258905 -7.050633 1 2 0.20500 0.20500 "DDD " " C  " 6 0 A0A0A0  "C"  1
  1078 2 19.372717 3.975905 -7.507633 1 2 0.51000 0.51000 "DDD " " C  " 6 0 A0A0A0  "C"  0
  1079 15 18.401717 6.776905 -10.252633 1 70 -0.43000 -0.43000 "DDD " " O  " 8 0 FF2F2F  "O"  0
  1080 16 19.200717 5.640905 -5.776633 1 70 -0.68300 -0.68300 "DDD " " O  " 8 0 FF2F2F  "O"  1
  1081 15 20.087717 3.333905 -6.739633 1 70 -0.43000 -0.43000 "DDD " " O  " 8 0 FF2F2F  "O"  0
  1082 16 3.313717 -13.469095 -4.513633 1 70 -0.68300 -0.68300 "DDD " " O  " 8 0 FF2F2F  "O"  1
  1083 16 15.554717 -6.528095 -2.019633 1 70 -0.68300 -0.68300 "DDD " " O  " 8 0 FF2F2F  "O"  1
  1084 16 25.908717 -5.038095 -6.635633 1 70 -0.68300 -0.68300 "DDD " " O  " 8 0 FF2F2F  "O"  1
  1085 16 -7.481283 -22.092095 -2.744633 1 70 -0.33000 -0.33000 "DDD " " O  " 8 0 FF2F2F  "O"  0
  1086 16 17.606717 -18.499095 -7.318633 1 70 -0.33000 -0.33000 "DDD " " O  " 8 0 FF2F2F  "O"  0
  1087 18 -7.376283 -22.065095 -7.927633 1 70 -0.80000 -0.80000 "DDD " " O  " 8 -1 FF2F2F  "O"  0
  1088 2 -7.968283 -21.594095 -3.896633 1 2 0.51000 0.51000 "DDD " " C  " 6 0 A0A0A0  "C"  0
  1089 3 -8.288283 -22.644095 -4.947633 1 2 -0.12000 -0.12000 "DDD " " C  " 6 0 A0A0A0  "C"  2
  1090 3 -7.033283 -22.901095 -5.763633 1 2 0.10500 0.10500 "DDD " " C  " 6 0 A0A0A0  "C"  1
  1091 2 -6.887283 -21.810095 -6.810633 1 2 0.70000 0.70000 "DDD " " C  " 6 0 A0A0A0  "C"  0
  1092 15 -8.205283 -20.388095 -4.127633 1 70 -0.43000 -0.43000 "DDD " " O  " 8 0 FF2F2F  "O"  0
  1093 16 -7.222283 -24.055095 -6.506633 1 70 -0.68300 -0.68300 "DDD " " O  " 8 0 FF2F2F  "O"  1
  1094 15 -6.111283 -20.839095 -6.678633 1 70 -0.80000 -0.80000 "DDD " " O  " 8 0 FF2F2F  "O"  0
  1095 18 18.978717 -21.321095 -6.296633 1 70 -0.80000 -0.80000 "DDD " " O  " 8 -1 FF2F2F  "O"  0
  1096 2 17.363717 -19.285095 -8.357633 1 2 0.51000 0.51000 "DDD " " C  " 6 0 A0A0A0  "C"  0
  1097 3 16.516717 -20.504095 -7.966633 1 2 -0.12000 -0.12000 "DDD " " C  " 6 0 A0A0A0  "C"  2
  1098 3 17.256717 -21.904095 -7.799633 1 2 0.10500 0.10500 "DDD " " C  " 6 0 A0A0A0  "C"  1
  1099 2 18.779717 -21.743095 -7.457633 1 2 0.70000 0.70000 "DDD " " C  " 6 0 A0A0A0  "C"  0
  1100 15 17.818717 -19.212095 -9.508633 1 70 -0.43000 -0.43000 "DDD " " O  " 8 0 FF2F2F  "O"  0
  1101 16 17.189717 -22.614095 -9.000633 1 70 -0.68300 -0.68300 "DDD " " O  " 8 0 FF2F2F  "O"  1
  1102 15 19.588717 -21.823095 -8.425633 1 70 -0.80000 -0.80000 "DDD " " O  " 8 0 FF2F2F  "O"  0
  1103 15 -2.878283 0.911905 -6.164633 1 70 -0.80000 -0.80000 "DDD " " O  " 8 0 FF2F2F  "O"  0
  1104 16 -1.891283 -3.712095 -4.052633 1 70 -0.68300 -0.68300 "DDD " " O  " 8 0 FF2F2F  "O"  1
  1105 15 8.413717 -13.291095 -3.200633 1 70 -0.80000 -0.80000 "DDD " " O  " 8 0 FF2F2F  "O"  0
  1106 16 7.163717 -5.813095 -3.348633 1 70 -0.68300 -0.68300 "DDD " " O  " 8 0 FF2F2F  "O"  1
  1107 15 11.517717 10.625905 -14.120633 1 70 -0.80000 -0.80000 "DDD " " O  " 8 0 FF2F2F  "O"  0
  1108 16 15.786717 4.693905 -10.556633 1 70 -0.68300 -0.68300 "DDD " " O  " 8 0 FF2F2F  "O"  1
  1109 15 -10.694283 -12.776095 -8.658633 1 70 -0.80000 -0.80000 "DDD " " O  " 8 0 FF2F2F  "O"  0
  1110 16 -13.858283 -16.019095 -7.687633 1 70 -0.68300 -0.68300 "DDD " " O  " 8 0 FF2F2F  "O"  1
  1111 15 -12.942283 8.072905 -8.830633 1 70 -0.80000 -0.80000 "DDD " " O  " 8 0 FF2F2F  "O"  0
  1112 16 -19.487283 7.788905 -10.300633 1 70 -0.68300 -0.68300 "DDD " " O  " 8 0 FF2F2F  "O"  1
  1113 3 -25.866283 6.817905 2.363367 1 2 0.19000 0.19000 "DDD " " C  " 6 0 A0A0A0  "C"  2
  1114 3 -25.093283 5.614905 3.053367 1 2 -0.12000 -0.12000 "DDD " " C  " 6 0 A0A0A0  "C"  2
  1115 3 -24.064283 6.096905 4.048367 1 2 0.20500 0.20500 "DDD " " C  " 6 0 A0A0A0  "C"  1
  1116 3 -22.908283 6.908905 3.405367 1 2 -0.12000 -0.12000 "DDD " " C  " 6 0 A0A0A0  "C"  2
  1117 3 -22.017283 7.753905 4.298367 1 2 0.20500 0.20500 "DDD " " C  " 6 0 A0A0A0  "C"  1
  1118 3 -20.973283 8.469905 3.440367 1 2 -0.12000 -0.12000 "DDD " " C  " 6 0 A0A0A0  "C"  2
  1119 3 -20.211283 9.676905 4.016367 1 2 0.20500 0.20500 "DDD " " C  " 6 0 A0A0A0  "C"  1
  1120 3 -19.312283 10.406905 2.968367 1 2 -0.12000 -0.12000 "DDD " " C  " 6 0 A0A0A0  "C"  2
  1121 3 -18.062283 9.795905 2.311367 1 2 0.20500 0.20500 "DDD " " C  " 6 0 A0A0A0  "C"  1
  1122 3 -17.333283 10.814905 1.278367 1 2 -0.12000 -0.12000 "DDD " " C  " 6 0 A0A0A0  "C"  2
  1123 3 -16.049283 10.333905 0.626367 1 2 0.20500 0.20500 "DDD " " C  " 6 0 A0A0A0  "C"  1
  1124 3 -15.471283 11.399905 -0.302633 1 2 -0.12000 -0.12000 "DDD " " C  " 6 0 A0A0A0  "C"  2
  1125 3 -14.563283 10.962905 -1.442633 1 2 0.20500 0.20500 "DDD " " C  " 6 0 A0A0A0  "C"  1
  1126 3 -13.677283 12.061905 -2.045633 1 2 -0.12000 -0.12000 "DDD " " C  " 6 0 A0A0A0  "C"  2
  1127 3 -12.668283 11.508905 -3.119633 1 2 0.20500 0.20500 "DDD " " C  " 6 0 A0A0A0  "C"  1
  1128 3 -11.369283 12.324905 -3.357633 1 2 -0.12000 -0.12000 "DDD " " C  " 6 0 A0A0A0  "C"  2
  1129 3 -10.418283 12.277905 -2.142633 1 2 0.20500 0.20500 "DDD " " C  " 6 0 A0A0A0  "C"  1
  1130 3 -8.974283 12.528905 -2.723633 1 2 -0.12000 -0.12000 "DDD " " C  " 6 0 A0A0A0  "C"  2
  1131 3 -8.327283 11.342905 -3.553633 1 2 0.22000 0.22000 "DDD " " C  " 6 0 A0A0A0  "C"  1
  1132 3 -7.300283 11.826905 -4.592633 1 2 -0.12000 -0.12000 "DDD " " C  " 6 0 A0A0A0  "C"  2
  1133 16 -23.539283 4.918905 4.742367 1 70 -0.68300 -0.68300 "DDD " " O  " 8 0 FF2F2F  "O"  1
  1134 16 -21.528283 6.981905 5.250367 1 70 -0.68300 -0.68300 "DDD " " O  " 8 0 FF2F2F  "O"  1
  1135 16 -19.563283 9.200905 5.179367 1 70 -0.68300 -0.68300 "DDD " " O  " 8 0 FF2F2F  "O"  1
  1136 16 -15.092283 9.998905 1.575367 1 70 -0.68300 -0.68300 "DDD " " O  " 8 0 FF2F2F  "O"  1
  1137 16 -15.500283 10.689905 -2.392633 1 70 -0.68300 -0.68300 "DDD " " O  " 8 0 FF2F2F  "O"  1
  1138 16 -13.368283 11.467905 -4.313633 1 70 -0.68300 -0.68300 "DDD " " O  " 8 0 FF2F2F  "O"  1
  1139 16 -10.640283 13.342905 -1.233633 1 70 -0.68300 -0.68300 "DDD " " O  " 8 0 FF2F2F  "O"  1
  1140 16 -7.865283 10.391905 -2.590633 1 70 -0.33000 -0.33000 "DDD " " O  " 8 0 FF2F2F  "O"  0
  1141 3 -5.009283 4.789905 1.703367 1 2 -0.12000 -0.12000 "DDD " " C  " 6 0 A0A0A0  "C"  2
  1142 3 -6.172283 4.603905 0.707367 1 2 0.22000 0.22000 "DDD " " C  " 6 0 A0A0A0  "C"  1
  1143 3 -7.549283 4.529905 1.474367 1 2 -0.12000 -0.12000 "DDD " " C  " 6 0 A0A0A0  "C"  2
  1144 3 -8.712283 3.867905 0.851367 1 2 0.20500 0.20500 "DDD " " C  " 6 0 A0A0A0  "C"  1
  1145 3 -9.491283 2.978905 1.936367 1 2 -0.12000 -0.12000 "DDD " " C  " 6 0 A0A0A0  "C"  2
  1146 3 -10.666283 2.091905 1.297367 1 2 0.20500 0.20500 "DDD " " C  " 6 0 A0A0A0  "C"  1
  1147 3 -11.092283 1.122905 2.432367 1 2 -0.12000 -0.12000 "DDD " " C  " 6 0 A0A0A0  "C"  2
  1148 3 -12.255283 0.133905 1.975367 1 2 0.22000 0.22000 "DDD " " C  " 6 0 A0A0A0  "C"  1
  1149 3 -13.547283 0.291905 2.759367 1 2 -0.12000 -0.12000 "DDD " " C  " 6 0 A0A0A0  "C"  2
  1150 3 -14.436283 1.486905 2.424367 1 2 0.20500 0.20500 "DDD " " C  " 6 0 A0A0A0  "C"  1
  1151 3 -15.915283 1.408905 3.034367 1 2 -0.12000 -0.12000 "DDD " " C  " 6 0 A0A0A0  "C"  2
  1152 3 -16.864283 2.538905 2.440367 1 2 0.22000 0.22000 "DDD " " C  " 6 0 A0A0A0  "C"  1
  1153 3 -18.194283 2.372905 3.094367 1 2 -0.12000 -0.12000 "DDD " " C  " 6 0 A0A0A0  "C"  2
  1154 3 -19.391283 3.076905 2.377367 1 2 0.20500 0.20500 "DDD " " C  " 6 0 A0A0A0  "C"  1
  1155 3 -20.818283 2.486905 2.649367 1 2 -0.12000 -0.12000 "DDD " " C  " 6 0 A0A0A0  "C"  2
  1156 3 -21.902283 2.848905 1.572367 1 2 0.20500 0.20500 "DDD " " C  " 6 0 A0A0A0  "C"  1
  1157 3 -23.214283 2.014905 1.650367 1 2 -0.12000 -0.12000 "DDD " " C  " 6 0 A0A0A0  "C"  2
  1158 3 -23.896283 2.105905 0.246367 1 2 0.22000 0.22000 "DDD " " C  " 6 0 A0A0A0  "C"  1
  1159 3 -25.499283 1.998905 0.330367 1 2 -0.12000 -0.12000 "DDD " " C  " 6 0 A0A0A0  "C"  2
  1160 3 -26.159283 2.417905 -1.014633 1 2 0.19000 0.19000 "DDD " " C  " 6 0 A0A0A0  "C"  2
  1161 16 -6.095283 5.761905 -0.210633 1 70 -0.33000 -0.33000 "DDD " " O  " 8 0 FF2F2F  "O"  0
  1162 16 -9.458283 4.834905 0.341367 1 70 -0.68300 -0.68300 "DDD " " O  " 8 0 FF2F2F  "O"  1
  1163 16 -11.742283 3.017905 1.096367 1 70 -0.68300 -0.68300 "DDD " " O  " 8 0 FF2F2F  "O"  1
  1164 16 -13.869283 2.669905 2.966367 1 70 -0.68300 -0.68300 "DDD " " O  " 8 0 FF2F2F  "O"  1
  1165 16 -16.364283 3.814905 2.842367 1 70 -0.33000 -0.33000 "DDD " " O  " 8 0 FF2F2F  "O"  0
  1166 16 -19.438283 4.457905 2.501367 1 70 -0.68300 -0.68300 "DDD " " O  " 8 0 FF2F2F  "O"  1
  1167 16 -22.253283 4.273905 1.640367 1 70 -0.68300 -0.68300 "DDD " " O  " 8 0 FF2F2F  "O"  1
  1168 16 -26.422283 3.827905 -1.009633 1 70 -0.33000 -0.33000 "DDD " " O  " 8 0 FF2F2F  "O"  0
  1169 16 -26.385283 6.349905 1.132367 1 70 -0.33000 -0.33000 "DDD " " O  " 8 0 FF2F2F  "O"  0
  1170 2 -27.186283 7.118905 0.366367 1 2 0.51000 0.51000 "DDD " " C  " 6 0 A0A0A0  "C"  0
  1171 3 -27.764283 6.303905 -0.812633 1 2 -0.12000 -0.12000 "DDD " " C  " 6 0 A0A0A0  "C"  2
  1172 3 -26.647283 6.043905 -1.855633 1 2 0.20500 0.20500 "DDD " " C  " 6 0 A0A0A0  "C"  1
  1173 2 -26.397283 4.509905 -2.138633 1 2 0.51000 0.51000 "DDD " " C  " 6 0 A0A0A0  "C"  0
  1174 15 -27.444283 8.327905 0.548367 1 70 -0.43000 -0.43000 "DDD " " O  " 8 0 FF2F2F  "O"  0
  1175 16 -27.069283 6.676905 -3.015633 1 70 -0.68300 -0.68300 "DDD " " O  " 8 0 FF2F2F  "O"  1
  1176 15 -26.241283 4.024905 -3.274633 1 70 -0.43000 -0.43000 "DDD " " O  " 8 0 FF2F2F  "O"  0
  1177 2 -7.780283 9.136905 -2.903633 1 2 0.51000 0.51000 "DDD " " C  " 6 0 A0A0A0  "C"  0
  1178 3 -7.316283 8.243905 -1.717633 1 2 -0.12000 -0.12000 "DDD " " C  " 6 0 A0A0A0  "C"  2
  1179 3 -6.407283 7.084905 -2.204633 1 2 0.20500 0.20500 "DDD " " C  " 6 0 A0A0A0  "C"  1
  1180 2 -6.625283 5.704905 -1.431633 1 2 0.51000 0.51000 "DDD " " C  " 6 0 A0A0A0  "C"  0
  1181 15 -8.158283 8.636905 -3.978633 1 70 -0.43000 -0.43000 "DDD " " O  " 8 0 FF2F2F  "O"  0
  1182 16 -5.003283 7.409905 -2.079633 1 70 -0.68300 -0.68300 "DDD " " O  " 8 0 FF2F2F  "O"  1
  1183 15 -7.261283 4.742905 -1.886633 1 70 -0.43000 -0.43000 "DDD " " O  " 8 0 FF2F2F  "O"  0
  1184 3 -6.070283 12.594905 -3.983633 1 2 0.22000 0.22000 "DDD " " C  " 6 0 A0A0A0  "C"  1
  1185 3 -5.040283 11.861905 -3.150633 1 2 -0.12000 -0.12000 "DDD " " C  " 6 0 A0A0A0  "C"  2
  1186 3 -4.609283 12.687905 -1.960633 1 2 0.20500 0.20500 "DDD " " C  " 6 0 A0A0A0  "C"  1
  1187 3 -3.461283 12.076905 -1.161633 1 2 -0.12000 -0.12000 "DDD " " C  " 6 0 A0A0A0  "C"  2
  1188 3 -3.057283 12.778905 0.144367 1 2 0.20500 0.20500 "DDD " " C  " 6 0 A0A0A0  "C"  1
  1189 3 -2.433283 14.161905 -0.046633 1 2 -0.12000 -0.12000 "DDD " " C  " 6 0 A0A0A0  "C"  2
  1190 3 -1.181283 14.204905 -0.934633 1 2 0.20500 0.20500 "DDD " " C  " 6 0 A0A0A0  "C"  1
  1191 3 -0.347283 15.413905 -0.575633 1 2 -0.12000 -0.12000 "DDD " " C  " 6 0 A0A0A0  "C"  2
  1192 3 1.042717 15.457905 -1.377633 1 2 0.22000 0.22000 "DDD " " C  " 6 0 A0A0A0  "C"  1
  1193 3 1.900717 16.729905 -0.907633 1 2 -0.12000 -0.12000 "DDD " " C  " 6 0 A0A0A0  "C"  2
  1194 3 3.208717 16.897905 -1.682633 1 2 0.20500 0.20500 "DDD " " C  " 6 0 A0A0A0  "C"  1
  1195 3 3.898717 18.163905 -1.146633 1 2 -0.12000 -0.12000 "DDD " " C  " 6 0 A0A0A0  "C"  2
  1196 3 5.474717 18.016905 -0.921633 1 2 0.20500 0.20500 "DDD " " C  " 6 0 A0A0A0  "C"  1
  1197 3 6.197717 17.733905 -2.300633 1 2 -0.12000 -0.12000 "DDD " " C  " 6 0 A0A0A0  "C"  2
  1198 3 7.700717 17.523905 -2.259633 1 2 0.20500 0.20500 "DDD " " C  " 6 0 A0A0A0  "C"  1
  1199 3 8.317717 17.071905 -3.622633 1 2 -0.12000 -0.12000 "DDD " " C  " 6 0 A0A0A0  "C"  2
  1200 3 9.515717 16.134905 -3.540633 1 2 0.20500 0.20500 "DDD " " C  " 6 0 A0A0A0  "C"  1
  1201 3 10.843717 16.945905 -3.290633 1 2 -0.12000 -0.12000 "DDD " " C  " 6 0 A0A0A0  "C"  2
  1202 3 12.155717 16.118905 -3.239633 1 2 0.22000 0.22000 "DDD " " C  " 6 0 A0A0A0  "C"  1
  1203 3 13.379717 16.845905 -3.897633 1 2 -0.12000 -0.12000 "DDD " " C  " 6 0 A0A0A0  "C"  2
  1204 16 -5.694283 12.990905 -1.030633 1 70 -0.68300 -0.68300 "DDD " " O  " 8 0 FF2F2F  "O"  1
  1205 16 -2.137283 12.036905 0.838367 1 70 -0.68300 -0.68300 "DDD " " O  " 8 0 FF2F2F  "O"  1
  1206 16 -1.594283 14.338905 -2.163633 1 70 -0.68300 -0.68300 "DDD " " O  " 8 0 FF2F2F  "O"  1
  1207 16 1.782717 14.269905 -1.018633 1 70 -0.33000 -0.33000 "DDD " " O  " 8 0 FF2F2F  "O"  0
  1208 16 2.923717 17.096905 -3.010633 1 70 -0.68300 -0.68300 "DDD " " O  " 8 0 FF2F2F  "O"  1
  1209 16 5.930717 19.288905 -0.415633 1 70 -0.68300 -0.68300 "DDD " " O  " 8 0 FF2F2F  "O"  1
  1210 16 8.368717 18.669905 -1.877633 1 70 -0.68300 -0.68300 "DDD " " O  " 8 0 FF2F2F  "O"  1
  1211 16 9.662717 15.452905 -4.764633 1 70 -0.68300 -0.68300 "DDD " " O  " 8 0 FF2F2F  "O"  1
  1212 16 12.446717 15.792905 -1.836633 1 70 -0.33000 -0.33000 "DDD " " O  " 8 0 FF2F2F  "O"  0
  1213 3 13.306717 3.498905 1.135367 1 2 -0.12000 -0.12000 "DDD " " C  " 6 0 A0A0A0  "C"  2
  1214 3 12.561717 2.669905 0.063367 1 2 0.20500 0.20500 "DDD " " C  " 6 0 A0A0A0  "C"  1
  1215 3 11.316717 3.346905 -0.515633 1 2 -0.12000 -0.12000 "DDD " " C  " 6 0 A0A0A0  "C"  2
  1216 3 11.513717 4.296905 -1.726633 1 2 0.20500 0.20500 "DDD " " C  " 6 0 A0A0A0  "C"  1
  1217 3 10.231717 4.917905 -2.127633 1 2 -0.12000 -0.12000 "DDD " " C  " 6 0 A0A0A0  "C"  2
  1218 3 10.192717 6.316905 -2.763633 1 2 0.20500 0.20500 "DDD " " C  " 6 0 A0A0A0  "C"  1
  1219 3 8.731717 6.695905 -3.006633 1 2 -0.12000 -0.12000 "DDD " " C  " 6 0 A0A0A0  "C"  2
  1220 3 8.098717 7.588905 -1.905633 1 2 0.20500 0.20500 "DDD " " C  " 6 0 A0A0A0  "C"  1
  1221 3 6.589717 7.859905 -2.072633 1 2 -0.12000 -0.12000 "DDD " " C  " 6 0 A0A0A0  "C"  2
  1222 3 5.627717 6.699905 -1.630633 1 2 0.22000 0.22000 "DDD " " C  " 6 0 A0A0A0  "C"  1
  1223 3 4.955717 6.875905 -0.253633 1 2 -0.12000 -0.12000 "DDD " " C  " 6 0 A0A0A0  "C"  2
  1224 3 3.729717 7.861905 -0.311633 1 2 0.22000 0.22000 "DDD " " C  " 6 0 A0A0A0  "C"  1
  1225 3 3.158717 7.904905 1.196367 1 2 -0.12000 -0.12000 "DDD " " C  " 6 0 A0A0A0  "C"  2
  1226 3 1.623717 8.222905 1.411367 1 2 0.20500 0.20500 "DDD " " C  " 6 0 A0A0A0  "C"  1
  1227 3 1.181717 8.202905 2.882367 1 2 -0.12000 -0.12000 "DDD " " C  " 6 0 A0A0A0  "C"  2
  1228 3 1.133717 6.795905 3.459367 1 2 0.20500 0.20500 "DDD " " C  " 6 0 A0A0A0  "C"  1
  1229 3 -0.326283 6.195905 3.512367 1 2 -0.12000 -0.12000 "DDD " " C  " 6 0 A0A0A0  "C"  2
  1230 3 -1.135283 5.750905 2.207367 1 2 0.20500 0.20500 "DDD " " C  " 6 0 A0A0A0  "C"  1
  1231 3 -2.526283 5.165905 2.490367 1 2 -0.12000 -0.12000 "DDD " " C  " 6 0 A0A0A0  "C"  2
  1232 3 -3.491283 5.094905 1.294367 1 2 0.22000 0.22000 "DDD " " C  " 6 0 A0A0A0  "C"  1
  1233 16 12.064717 3.702905 -2.867633 1 70 -0.68300 -0.68300 "DDD " " O  " 8 0 FF2F2F  "O"  1
  1234 16 10.784717 6.241905 -4.089633 1 70 -0.68300 -0.68300 "DDD " " O  " 8 0 FF2F2F  "O"  1
  1235 16 3.967717 9.230905 -0.494633 1 70 -0.33000 -0.33000 "DDD " " O  " 8 0 FF2F2F  "O"  0
  1236 16 1.285717 9.562905 1.013367 1 70 -0.68300 -0.68300 "DDD " " O  " 8 0 FF2F2F  "O"  1
  1237 16 1.611717 6.802905 4.799367 1 70 -0.68300 -0.68300 "DDD " " O  " 8 0 FF2F2F  "O"  1
  1238 16 -0.472283 4.852905 1.457367 1 70 -0.68300 -0.68300 "DDD " " O  " 8 0 FF2F2F  "O"  1
  1239 2 12.395717 14.527905 -1.383633 1 2 0.51000 0.51000 "DDD " " C  " 6 0 A0A0A0  "C"  0
  1240 3 12.662717 14.632905 0.162367 1 2 -0.12000 -0.12000 "DDD " " C  " 6 0 A0A0A0  "C"  2
  1241 3 12.943717 13.270905 0.835367 1 2 0.10500 0.10500 "DDD " " C  " 6 0 A0A0A0  "C"  1
  1242 2 11.689717 12.444905 1.170367 1 2 0.70000 0.70000 "DDD " " C  " 6 0 A0A0A0  "C"  0
  1243 15 12.240717 13.482905 -2.006633 1 70 -0.43000 -0.43000 "DDD " " O  " 8 0 FF2F2F  "O"  0
  1244 16 13.690717 13.394905 2.001367 1 70 -0.68300 -0.68300 "DDD " " O  " 8 0 FF2F2F  "O"  1
  1245 18 10.656717 12.640905 0.484367 1 70 -0.80000 -0.80000 "DDD " " O  " 8 -1 FF2F2F  "O"  0
  1246 3 14.641717 15.983905 -3.953633 1 2 0.20500 0.20500 "DDD " " C  " 6 0 A0A0A0  "C"  1
  1247 3 15.857717 16.867905 -4.154633 1 2 -0.12000 -0.12000 "DDD " " C  " 6 0 A0A0A0  "C"  2
  1248 3 17.255717 16.241905 -4.429633 1 2 0.20500 0.20500 "DDD " " C  " 6 0 A0A0A0  "C"  1
  1249 3 18.440717 17.190905 -4.388633 1 2 -0.12000 -0.12000 "DDD " " C  " 6 0 A0A0A0  "C"  2
  1250 3 18.811717 17.786905 -2.958633 1 2 0.20500 0.20500 "DDD " " C  " 6 0 A0A0A0  "C"  1
  1251 3 20.146717 18.560905 -2.960633 1 2 -0.12000 -0.12000 "DDD " " C  " 6 0 A0A0A0  "C"  2
  1252 3 20.625717 19.025905 -1.548633 1 2 0.20500 0.20500 "DDD " " C  " 6 0 A0A0A0  "C"  1
  1253 3 19.633717 19.922905 -0.737633 1 2 -0.12000 -0.12000 "DDD " " C  " 6 0 A0A0A0  "C"  2
  1254 3 19.700717 19.570905 0.746367 1 2 0.22000 0.22000 "DDD " " C  " 6 0 A0A0A0  "C"  1
  1255 3 19.731717 20.861905 1.537367 1 2 -0.18000 -0.18000 "DDD " " C  " 6 0 A0A0A0  "C"  3
  1256 16 17.140717 15.804905 -5.786633 1 70 -0.68300 -0.68300 "DDD " " O  " 8 0 FF2F2F  "O"  1
  1257 16 18.979717 16.822905 -2.012633 1 70 -0.68300 -0.68300 "DDD " " O  " 8 0 FF2F2F  "O"  1
  1258 16 21.776717 19.860905 -1.861633 1 70 -0.68300 -0.68300 "DDD " " O  " 8 0 FF2F2F  "O"  1
  1259 16 18.559717 18.792905 1.102367 1 70 -0.33000 -0.33000 "DDD " " O  " 8 0 FF2F2F  "O"  0
  1260 3 18.800717 13.093905 -2.473633 1 2 -0.18000 -0.18000 "DDD " " C  " 6 0 A0A0A0  "C"  3
  1261 3 17.505717 12.952905 -1.735633 1 2 0.22000 0.22000 "DDD " " C  " 6 0 A0A0A0  "C"  1
  1262 3 17.181717 11.457905 -1.411633 1 2 -0.12000 -0.12000 "DDD " " C  " 6 0 A0A0A0  "C"  2
  1263 3 15.759717 11.245905 -0.935633 1 2 0.20500 0.20500 "DDD " " C  " 6 0 A0A0A0  "C"  1
  1264 3 15.571717 9.688905 -0.654633 1 2 -0.12000 -0.12000 "DDD " " C  " 6 0 A0A0A0  "C"  2
  1265 3 14.267717 9.254905 -0.004633 1 2 0.20500 0.20500 "DDD " " C  " 6 0 A0A0A0  "C"  1
  1266 3 14.099717 7.671905 0.057367 1 2 -0.12000 -0.12000 "DDD " " C  " 6 0 A0A0A0  "C"  2
  1267 3 14.972717 7.017905 1.148367 1 2 0.20500 0.20500 "DDD " " C  " 6 0 A0A0A0  "C"  1
  1268 3 14.394717 5.728905 1.753367 1 2 -0.12000 -0.12000 "DDD " " C  " 6 0 A0A0A0  "C"  2
  1269 3 14.147717 4.666905 0.635367 1 2 0.22000 0.22000 "DDD " " C  " 6 0 A0A0A0  "C"  1
  1270 16 17.634717 13.564905 -0.464633 1 70 -0.33000 -0.33000 "DDD " " O  " 8 0 FF2F2F  "O"  0
  1271 16 14.743717 11.730905 -1.737633 1 70 -0.68300 -0.68300 "DDD " " O  " 8 0 FF2F2F  "O"  1
  1272 16 13.232717 9.583905 -0.856633 1 70 -0.68300 -0.68300 "DDD " " O  " 8 0 FF2F2F  "O"  1
  1273 16 14.413717 15.324905 -5.201633 1 70 -0.68300 -0.68300 "DDD " " O  " 8 0 FF2F2F  "O"  1
  1274 2 -14.261283 7.222905 4.039367 1 2 0.70000 0.70000 "DDD " " C  " 6 0 A0A0A0  "C"  0
  1275 3 -14.633283 5.959905 3.278367 1 2 -0.22000 -0.22000 "DDD " " C  " 6 0 A0A0A0  "C"  2
  1276 3 -15.932283 6.167905 2.493367 1 2 0.20500 0.20500 "DDD " " C  " 6 0 A0A0A0  "C"  1
  1277 2 -16.430283 4.801905 1.944367 1 2 0.51000 0.51000 "DDD " " C  " 6 0 A0A0A0  "C"  0
  1278 18 -13.294283 7.914905 3.611367 1 70 -0.80000 -0.80000 "DDD " " O  " 8 -1 FF2F2F  "O"  0
  1279 16 -15.930283 7.186905 1.560367 1 70 -0.68300 -0.68300 "DDD " " O  " 8 0 FF2F2F  "O"  1
  1280 15 -16.817283 4.754905 0.737367 1 70 -0.43000 -0.43000 "DDD " " O  " 8 0 FF2F2F  "O"  0
  1281 2 18.837717 17.495905 1.307367 1 2 0.51000 0.51000 "DDD " " C  " 6 0 A0A0A0  "C"  0
  1282 3 17.506717 16.733905 1.449367 1 2 -0.12000 -0.12000 "DDD " " C  " 6 0 A0A0A0  "C"  2
  1283 3 17.711717 15.206905 1.254367 1 2 -0.12000 -0.12000 "DDD " " C  " 6 0 A0A0A0  "C"  2
  1284 2 17.239717 14.773905 -0.188633 1 2 0.51000 0.51000 "DDD " " C  " 6 0 A0A0A0  "C"  0
  1285 15 16.845717 15.594905 -1.046633 1 70 -0.43000 -0.43000 "DDD " " O  " 8 0 FF2F2F  "O"  0
  1286 16 -5.527283 13.411905 -4.971633 1 70 -0.33000 -0.33000 "DDD " " O  " 8 0 FF2F2F  "O"  0
  1287 18 -5.844283 16.170905 -9.592633 1 70 -0.80000 -0.80000 "DDD " " O  " 8 -1 FF2F2F  "O"  0
  1288 2 -5.075283 15.824905 -8.656633 1 2 0.70000 0.70000 "DDD " " C  " 6 0 A0A0A0  "C"  0
  1289 3 -5.707283 15.307905 -7.327633 1 2 -0.22000 -0.22000 "DDD " " C  " 6 0 A0A0A0  "C"  2
  1290 3 -4.926283 15.529905 -6.011633 1 2 0.20500 0.20500 "DDD " " C  " 6 0 A0A0A0  "C"  1
  1291 2 -5.617283 14.731905 -4.804633 1 2 0.51000 0.51000 "DDD " " C  " 6 0 A0A0A0  "C"  0
  1292 15 -3.861283 15.770905 -8.754633 1 70 -0.80000 -0.80000 "DDD " " O  " 8 0 FF2F2F  "O"  0
  1293 16 -4.800283 16.876905 -5.681633 1 70 -0.68300 -0.68300 "DDD " " O  " 8 0 FF2F2F  "O"  1
  1294 15 -5.985283 15.403905 -3.845633 1 70 -0.43000 -0.43000 "DDD " " O  " 8 0 FF2F2F  "O"  0
  1295 15 19.914717 16.934905 1.174367 1 70 -0.43000 -0.43000 "DDD " " O  " 8 0 FF2F2F  "O"  0
  1296 2 2.252717 13.342905 -1.794633 1 2 0.51000 0.51000 "DDD " " C  " 6 0 A0A0A0  "C"  0
  1297 3 2.632717 11.993905 -1.168633 1 2 -0.12000 -0.12000 "DDD " " C  " 6 0 A0A0A0  "C"  2
  1298 3 3.871717 11.237905 -1.696633 1 2 0.20500 0.20500 "DDD " " C  " 6 0 A0A0A0  "C"  1
  1299 2 3.683717 9.791905 -1.703633 1 2 0.51000 0.51000 "DDD " " C  " 6 0 A0A0A0  "C"  0
  1300 15 2.240717 13.431905 -3.021633 1 70 -0.43000 -0.43000 "DDD " " O  " 8 0 FF2F2F  "O"  0
  1301 16 4.931717 11.734905 -0.879633 1 70 -0.68300 -0.68300 "DDD " " O  " 8 0 FF2F2F  "O"  1
  1302 15 3.181717 9.119905 -2.650633 1 70 -0.43000 -0.43000 "DDD " " O  " 8 0 FF2F2F  "O"  0
  1303 3 -20.069283 -6.901095 -6.199633 1 2 0.19000 0.19000 "DDD " " C  " 6 0 A0A0A0  "C"  2
  1304 3 -20.201283 -5.335095 -6.014633 1 2 -0.12000 -0.12000 "DDD " " C  " 6 0 A0A0A0  "C"  2
  1305 3 -20.691283 -4.910095 -4.594633 1 2 0.20500 0.20500 "DDD " " C  " 6 0 A0A0A0  "C"  1
  1306 3 -19.529283 -4.869095 -3.548633 1 2 -0.12000 -0.12000 "DDD " " C  " 6 0 A0A0A0  "C"  2
  1307 3 -19.731283 -4.291095 -2.147633 1 2 0.22000 0.22000 "DDD " " C  " 6 0 A0A0A0  "C"  1
  1308 3 -18.546283 -4.765095 -1.227633 1 2 -0.12000 -0.12000 "DDD " " C  " 6 0 A0A0A0  "C"  2
  1309 3 -18.611283 -6.181095 -0.737633 1 2 0.20500 0.20500 "DDD " " C  " 6 0 A0A0A0  "C"  1
  1310 3 -17.774283 -6.453095 0.499367 1 2 -0.12000 -0.12000 "DDD " " C  " 6 0 A0A0A0  "C"  2
  1311 3 -16.428283 -5.697095 0.874367 1 2 0.22000 0.22000 "DDD " " C  " 6 0 A0A0A0  "C"  1
  1312 3 -16.468283 -5.315095 2.387367 1 2 -0.12000 -0.12000 "DDD " " C  " 6 0 A0A0A0  "C"  2
  1313 3 -15.227283 -4.635095 3.040367 1 2 0.20500 0.20500 "DDD " " C  " 6 0 A0A0A0  "C"  1
  1314 3 -15.171283 -4.548095 4.561367 1 2 -0.12000 -0.12000 "DDD " " C  " 6 0 A0A0A0  "C"  2
  1315 3 -15.010283 -5.770095 5.319367 1 2 0.20500 0.20500 "DDD " " C  " 6 0 A0A0A0  "C"  1
  1316 3 -13.629283 -6.401095 5.509367 1 2 -0.12000 -0.12000 "DDD " " C  " 6 0 A0A0A0  "C"  2
  1317 3 -12.878283 -6.748095 4.173367 1 2 0.22000 0.22000 "DDD " " C  " 6 0 A0A0A0  "C"  1
  1318 3 -12.123283 -8.123095 4.202367 1 2 -0.12000 -0.12000 "DDD " " C  " 6 0 A0A0A0  "C"  2
  1319 3 -11.868283 -8.842095 2.898367 1 2 0.20500 0.20500 "DDD " " C  " 6 0 A0A0A0  "C"  1
  1320 3 -11.008283 -8.087095 1.838367 1 2 -0.12000 -0.12000 "DDD " " C  " 6 0 A0A0A0  "C"  2
  1321 3 -9.495283 -8.055095 1.847367 1 2 0.22000 0.22000 "DDD " " C  " 6 0 A0A0A0  "C"  1
  1322 3 -8.880283 -7.283095 0.707367 1 2 -0.12000 -0.12000 "DDD " " C  " 6 0 A0A0A0  "C"  2
  1323 16 -21.192283 -3.630095 -4.736633 1 70 -0.68300 -0.68300 "DDD " " O  " 8 0 FF2F2F  "O"  1
  1324 16 -18.016283 -7.036095 -1.754633 1 70 -0.68300 -0.68300 "DDD " " O  " 8 0 FF2F2F  "O"  1
  1325 16 -15.238283 -6.430095 0.636367 1 70 -0.33000 -0.33000 "DDD " " O  " 8 0 FF2F2F  "O"  0
  1326 16 -15.230283 -3.278095 2.583367 1 70 -0.68300 -0.68300 "DDD " " O  " 8 0 FF2F2F  "O"  1
  1327 16 -15.636283 -5.486095 6.582367 1 70 -0.68300 -0.68300 "DDD " " O  " 8 0 FF2F2F  "O"  1
  1328 16 -13.123283 -9.221095 2.381367 1 70 -0.68300 -0.68300 "DDD " " O  " 8 0 FF2F2F  "O"  1
  1329 16 -9.055283 -9.410095 1.646367 1 70 -0.33000 -0.33000 "DDD " " O  " 8 0 FF2F2F  "O"  0
  1330 3 -3.833283 -13.523095 4.415367 1 2 -0.12000 -0.12000 "DDD " " C  " 6 0 A0A0A0  "C"  2
  1331 3 -5.245283 -14.209095 4.446367 1 2 0.22000 0.22000 "DDD " " C  " 6 0 A0A0A0  "C"  1
  1332 3 -5.450283 -14.787095 5.833367 1 2 -0.12000 -0.12000 "DDD " " C  " 6 0 A0A0A0  "C"  2
  1333 3 -6.103283 -16.224095 5.710367 1 2 0.20500 0.20500 "DDD " " C  " 6 0 A0A0A0  "C"  1
  1334 3 -7.009283 -16.734095 6.898367 1 2 -0.12000 -0.12000 "DDD " " C  " 6 0 A0A0A0  "C"  2
  1335 3 -8.134283 -15.769095 7.289367 1 2 0.20500 0.20500 "DDD " " C  " 6 0 A0A0A0  "C"  1
  1336 3 -9.295283 -16.026095 6.408367 1 2 -0.12000 -0.12000 "DDD " " C  " 6 0 A0A0A0  "C"  2
  1337 3 -10.617283 -15.269095 6.758367 1 2 0.20500 0.20500 "DDD " " C  " 6 0 A0A0A0  "C"  1
  1338 3 -11.882283 -15.769095 5.976367 1 2 -0.12000 -0.12000 "DDD " " C  " 6 0 A0A0A0  "C"  2
  1339 3 -11.955283 -15.332095 4.538367 1 2 0.22000 0.22000 "DDD " " C  " 6 0 A0A0A0  "C"  1
  1340 3 -13.428283 -15.176095 4.051367 1 2 -0.12000 -0.12000 "DDD " " C  " 6 0 A0A0A0  "C"  2
  1341 3 -13.513283 -14.373095 2.689367 1 2 0.20500 0.20500 "DDD " " C  " 6 0 A0A0A0  "C"  1
  1342 3 -14.927283 -13.971095 2.234367 1 2 -0.12000 -0.12000 "DDD " " C  " 6 0 A0A0A0  "C"  2
  1343 3 -14.996283 -12.996095 1.033367 1 2 0.20500 0.20500 "DDD " " C  " 6 0 A0A0A0  "C"  1
  1344 3 -16.368283 -12.296095 0.823367 1 2 -0.12000 -0.12000 "DDD " " C  " 6 0 A0A0A0  "C"  2
  1345 3 -16.528283 -11.127095 -0.207633 1 2 0.20500 0.20500 "DDD " " C  " 6 0 A0A0A0  "C"  1
  1346 3 -17.929283 -10.336095 -0.367633 1 2 -0.12000 -0.12000 "DDD " " C  " 6 0 A0A0A0  "C"  2
  1347 3 -19.117283 -11.114095 -0.938633 1 2 0.22000 0.22000 "DDD " " C  " 6 0 A0A0A0  "C"  1
  1348 3 -20.000283 -10.252095 -1.824633 1 2 -0.12000 -0.12000 "DDD " " C  " 6 0 A0A0A0  "C"  2
  1349 3 -21.105283 -11.090095 -2.439633 1 2 0.19000 0.19000 "DDD " " C  " 6 0 A0A0A0  "C"  2
  1350 16 -6.315283 -13.275095 4.293367 1 70 -0.33000 -0.33000 "DDD " " O  " 8 0 FF2F2F  "O"  0
  1351 16 -5.046283 -17.185095 5.538367 1 70 -0.68300 -0.68300 "DDD " " O  " 8 0 FF2F2F  "O"  1
  1352 16 -8.460283 -15.913095 8.700367 1 70 -0.68300 -0.68300 "DDD " " O  " 8 0 FF2F2F  "O"  1
  1353 16 -10.887283 -15.509095 8.147367 1 70 -0.68300 -0.68300 "DDD " " O  " 8 0 FF2F2F  "O"  1
  1354 16 -14.780283 -13.797095 -0.213633 1 70 -0.68300 -0.68300 "DDD " " O  " 8 0 FF2F2F  "O"  1
  1355 16 -15.660283 -10.126095 0.225367 1 70 -0.68300 -0.68300 "DDD " " O  " 8 0 FF2F2F  "O"  1
  1356 16 -21.595283 -10.466095 -3.584633 1 70 -0.33000 -0.33000 "DDD " " O  " 8 0 FF2F2F  "O"  0
  1357 16 -21.140283 -7.516095 -5.507633 1 70 -0.33000 -0.33000 "DDD " " O  " 8 0 FF2F2F  "O"  0
  1358 2 -22.233283 -7.917095 -6.209633 1 2 0.51000 0.51000 "DDD " " C  " 6 0 A0A0A0  "C"  0
  1359 3 -23.173283 -8.644095 -5.292633 1 2 -0.12000 -0.12000 "DDD " " C  " 6 0 A0A0A0  "C"  2
  1360 3 -23.022283 -10.201095 -5.454633 1 2 0.20500 0.20500 "DDD " " C  " 6 0 A0A0A0  "C"  1
  1361 2 -22.749283 -10.863095 -4.090633 1 2 0.51000 0.51000 "DDD " " C  " 6 0 A0A0A0  "C"  0
  1362 15 -22.558283 -7.582095 -7.367633 1 70 -0.43000 -0.43000 "DDD " " O  " 8 0 FF2F2F  "O"  0
  1363 16 -24.182283 -10.765095 -5.946633 1 70 -0.68300 -0.68300 "DDD " " O  " 8 0 FF2F2F  "O"  1
  1364 15 -23.515283 -11.660095 -3.558633 1 70 -0.43000 -0.43000 "DDD " " O  " 8 0 FF2F2F  "O"  0
  1365 2 -8.395283 -10.064095 2.611367 1 2 0.51000 0.51000 "DDD " " C  " 6 0 A0A0A0  "C"  0
  1366 3 -8.237283 -11.571095 2.302367 1 2 -0.12000 -0.12000 "DDD " " C  " 6 0 A0A0A0  "C"  2
  1367 3 -8.430283 -12.554095 3.507367 1 2 0.20500 0.20500 "DDD " " C  " 6 0 A0A0A0  "C"  1
  1368 2 -7.363283 -13.631095 3.493367 1 2 0.51000 0.51000 "DDD " " C  " 6 0 A0A0A0  "C"  0
  1369 15 -7.902283 -9.558095 3.616367 1 70 -0.43000 -0.43000 "DDD " " O  " 8 0 FF2F2F  "O"  0
  1370 16 -9.694283 -13.182095 3.514367 1 70 -0.68300 -0.68300 "DDD " " O  " 8 0 FF2F2F  "O"  1
  1371 15 -7.548283 -14.650095 2.836367 1 70 -0.43000 -0.43000 "DDD " " O  " 8 0 FF2F2F  "O"  0
  1372 3 -7.423283 -6.917095 0.702367 1 2 0.20500 0.20500 "DDD " " C  " 6 0 A0A0A0  "C"  1
  1373 3 -6.730283 -6.474095 -0.639633 1 2 -0.12000 -0.12000 "DDD " " C  " 6 0 A0A0A0  "C"  2
  1374 3 -5.335283 -7.014095 -0.758633 1 2 0.20500 0.20500 "DDD " " C  " 6 0 A0A0A0  "C"  1
  1375 3 -4.253283 -6.415095 0.066367 1 2 -0.12000 -0.12000 "DDD " " C  " 6 0 A0A0A0  "C"  2
  1376 3 -2.774283 -6.677095 -0.199633 1 2 0.20500 0.20500 "DDD " " C  " 6 0 A0A0A0  "C"  1
  1377 3 -1.877283 -5.662095 0.533367 1 2 -0.12000 -0.12000 "DDD " " C  " 6 0 A0A0A0  "C"  2
  1378 3 -0.449283 -5.480095 0.001367 1 2 0.20500 0.20500 "DDD " " C  " 6 0 A0A0A0  "C"  1
  1379 3 -0.262283 -4.552095 -1.240633 1 2 -0.12000 -0.12000 "DDD " " C  " 6 0 A0A0A0  "C"  2
  1380 3 1.201717 -4.534095 -1.791633 1 2 0.22000 0.22000 "DDD " " C  " 6 0 A0A0A0  "C"  1
  1381 3 1.471717 -3.252095 -2.667633 1 2 -0.12000 -0.12000 "DDD " " C  " 6 0 A0A0A0  "C"  2
  1382 3 1.489717 -1.961095 -1.904633 1 2 0.20500 0.20500 "DDD " " C  " 6 0 A0A0A0  "C"  1
  1383 3 2.446717 -0.886095 -2.400633 1 2 -0.12000 -0.12000 "DDD " " C  " 6 0 A0A0A0  "C"  2
  1384 3 4.000717 -1.155095 -2.508633 1 2 0.22000 0.22000 "DDD " " C  " 6 0 A0A0A0  "C"  1
  1385 3 4.746717 -1.856095 -1.305633 1 2 -0.12000 -0.12000 "DDD " " C  " 6 0 A0A0A0  "C"  2
  1386 3 6.131717 -2.420095 -1.608633 1 2 0.20500 0.20500 "DDD " " C  " 6 0 A0A0A0  "C"  1
  1387 3 7.253717 -1.390095 -1.833633 1 2 -0.12000 -0.12000 "DDD " " C  " 6 0 A0A0A0  "C"  2
  1388 3 8.677717 -1.972095 -1.704633 1 2 0.20500 0.20500 "DDD " " C  " 6 0 A0A0A0  "C"  1
  1389 3 9.808717 -0.964095 -1.876633 1 2 -0.12000 -0.12000 "DDD " " C  " 6 0 A0A0A0  "C"  2
  1390 3 11.197717 -1.567095 -2.101633 1 2 0.22000 0.22000 "DDD " " C  " 6 0 A0A0A0  "C"  1
  1391 3 12.212717 -0.427095 -2.428633 1 2 -0.12000 -0.12000 "DDD " " C  " 6 0 A0A0A0  "C"  2
  1392 16 -4.982283 -6.942095 -2.111633 1 70 -0.68300 -0.68300 "DDD " " O  " 8 0 FF2F2F  "O"  1
  1393 16 -2.413283 -8.030095 -0.010633 1 70 -0.68300 -0.68300 "DDD " " O  " 8 0 FF2F2F  "O"  1
  1394 16 0.303717 -4.847095 0.986367 1 70 -0.68300 -0.68300 "DDD " " O  " 8 0 FF2F2F  "O"  1
  1395 16 1.595717 -5.768095 -2.301633 1 70 -0.33000 -0.33000 "DDD " " O  " 8 0 FF2F2F  "O"  0
  1396 16 0.212717 -1.289095 -1.936633 1 70 -0.68300 -0.68300 "DDD " " O  " 8 0 FF2F2F  "O"  1
  1397 16 6.133717 -3.414095 -2.637633 1 70 -0.68300 -0.68300 "DDD " " O  " 8 0 FF2F2F  "O"  1
  1398 16 8.740717 -2.652095 -0.419633 1 70 -0.68300 -0.68300 "DDD " " O  " 8 0 FF2F2F  "O"  1
  1399 16 11.684717 -2.346095 -1.004633 1 70 -0.33000 -0.33000 "DDD " " O  " 8 0 FF2F2F  "O"  0
  1400 3 16.153717 -6.723095 3.309367 1 2 -0.12000 -0.12000 "DDD " " C  " 6 0 A0A0A0  "C"  2
  1401 3 15.279717 -5.438095 3.150367 1 2 0.22000 0.22000 "DDD " " C  " 6 0 A0A0A0  "C"  1
  1402 3 13.863717 -5.867095 3.623367 1 2 -0.12000 -0.12000 "DDD " " C  " 6 0 A0A0A0  "C"  2
  1403 3 12.738717 -4.823095 3.577367 1 2 0.20500 0.20500 "DDD " " C  " 6 0 A0A0A0  "C"  1
  1404 3 11.416717 -5.327095 4.202367 1 2 -0.12000 -0.12000 "DDD " " C  " 6 0 A0A0A0  "C"  2
  1405 3 10.560717 -6.366095 3.441367 1 2 0.20500 0.20500 "DDD " " C  " 6 0 A0A0A0  "C"  1
  1406 3 9.186717 -6.558095 4.059367 1 2 -0.12000 -0.12000 "DDD " " C  " 6 0 A0A0A0  "C"  2
  1407 3 8.159717 -7.389095 3.217367 1 2 0.20500 0.20500 "DDD " " C  " 6 0 A0A0A0  "C"  1
  1408 3 6.721717 -7.409095 3.776367 1 2 -0.12000 -0.12000 "DDD " " C  " 6 0 A0A0A0  "C"  2
  1409 3 5.577717 -7.831095 2.851367 1 2 0.20500 0.20500 "DDD " " C  " 6 0 A0A0A0  "C"  1
  1410 3 5.320717 -9.309095 2.566367 1 2 -0.12000 -0.12000 "DDD " " C  " 6 0 A0A0A0  "C"  2
  1411 3 4.174717 -9.694095 1.572367 1 2 0.22000 0.22000 "DDD " " C  " 6 0 A0A0A0  "C"  1
  1412 3 3.868717 -11.189095 1.534367 1 2 -0.12000 -0.12000 "DDD " " C  " 6 0 A0A0A0  "C"  2
  1413 3 2.594717 -11.685095 0.864367 1 2 0.20500 0.20500 "DDD " " C  " 6 0 A0A0A0  "C"  1
  1414 3 2.315717 -13.203095 1.122367 1 2 -0.12000 -0.12000 "DDD " " C  " 6 0 A0A0A0  "C"  2
  1415 3 1.452717 -13.514095 2.325367 1 2 0.20500 0.20500 "DDD " " C  " 6 0 A0A0A0  "C"  1
  1416 3 -0.040283 -13.862095 1.872367 1 2 -0.12000 -0.12000 "DDD " " C  " 6 0 A0A0A0  "C"  2
  1417 3 -1.170283 -13.241095 2.692367 1 2 0.20500 0.20500 "DDD " " C  " 6 0 A0A0A0  "C"  1
  1418 3 -1.259283 -13.958095 4.042367 1 2 -0.12000 -0.12000 "DDD " " C  " 6 0 A0A0A0  "C"  2
  1419 3 -2.702283 -14.544095 4.336367 1 2 0.22000 0.22000 "DDD " " C  " 6 0 A0A0A0  "C"  1
  1420 16 15.059717 -5.108095 1.778367 1 70 -0.33000 -0.33000 "DDD " " O  " 8 0 FF2F2F  "O"  0
  1421 16 11.191717 -7.673095 3.481367 1 70 -0.68300 -0.68300 "DDD " " O  " 8 0 FF2F2F  "O"  1
  1422 16 8.568717 -8.805095 3.171367 1 70 -0.68300 -0.68300 "DDD " " O  " 8 0 FF2F2F  "O"  1
  1423 16 4.478717 -9.185095 0.276367 1 70 -0.33000 -0.33000 "DDD " " O  " 8 0 FF2F2F  "O"  0
  1424 16 2.792717 -11.636095 -0.530633 1 70 -0.68300 -0.68300 "DDD " " O  " 8 0 FF2F2F  "O"  1
  1425 16 -1.126283 -11.854095 2.742367 1 70 -0.68300 -0.68300 "DDD " " O  " 8 0 FF2F2F  "O"  1
  1426 2 12.816717 -3.014095 -1.121633 1 2 0.51000 0.51000 "DDD " " C  " 6 0 A0A0A0  "C"  0
  1427 3 13.475717 -3.267095 0.196367 1 2 -0.12000 -0.12000 "DDD " " C  " 6 0 A0A0A0  "C"  2
  1428 3 15.055717 -3.397095 0.104367 1 2 0.20500 0.20500 "DDD " " C  " 6 0 A0A0A0  "C"  1
  1429 2 15.703717 -4.033095 1.329367 1 2 0.51000 0.51000 "DDD " " C  " 6 0 A0A0A0  "C"  0
  1430 15 13.333717 -3.449095 -2.130633 1 70 -0.43000 -0.43000 "DDD " " O  " 8 0 FF2F2F  "O"  0
  1431 16 15.644717 -2.139095 -0.062633 1 70 -0.68300 -0.68300 "DDD " " O  " 8 0 FF2F2F  "O"  1
  1432 15 16.676717 -3.468095 1.927367 1 70 -0.43000 -0.43000 "DDD " " O  " 8 0 FF2F2F  "O"  0
  1433 3 12.772717 -0.315095 -3.885633 1 2 0.20500 0.20500 "DDD " " C  " 6 0 A0A0A0  "C"  1
  1434 3 13.982717 0.701905 -4.125633 1 2 -0.12000 -0.12000 "DDD " " C  " 6 0 A0A0A0  "C"  2
  1435 3 15.319717 0.326905 -3.302633 1 2 0.22000 0.22000 "DDD " " C  " 6 0 A0A0A0  "C"  1
  1436 3 16.143717 -0.757095 -4.035633 1 2 -0.12000 -0.12000 "DDD " " C  " 6 0 A0A0A0  "C"  2
  1437 3 16.981717 -1.687095 -3.095633 1 2 0.20500 0.20500 "DDD " " C  " 6 0 A0A0A0  "C"  1
  1438 3 17.909717 -0.825095 -2.129633 1 2 -0.12000 -0.12000 "DDD " " C  " 6 0 A0A0A0  "C"  2
  1439 3 19.000717 -1.571095 -1.276633 1 2 0.20500 0.20500 "DDD " " C  " 6 0 A0A0A0  "C"  1
  1440 3 19.613717 -0.540095 -0.256633 1 2 -0.12000 -0.12000 "DDD " " C  " 6 0 A0A0A0  "C"  2
  1441 3 20.899717 -1.095095 0.414367 1 2 0.22000 0.22000 "DDD " " C  " 6 0 A0A0A0  "C"  1
  1442 3 21.279717 -0.137095 1.565367 1 2 -0.18000 -0.18000 "DDD " " C  " 6 0 A0A0A0  "C"  3
  1443 16 17.673717 -2.543095 -3.923633 1 70 -0.68300 -0.68300 "DDD " " O  " 8 0 FF2F2F  "O"  1
  1444 16 18.438717 -2.576095 -0.510633 1 70 -0.68300 -0.68300 "DDD " " O  " 8 0 FF2F2F  "O"  1
  1445 16 21.948717 -1.255095 -0.464633 1 70 -0.33000 -0.33000 "DDD " " O  " 8 0 FF2F2F  "O"  0
  1446 3 27.085717 -7.163095 0.142367 1 2 -0.18000 -0.18000 "DDD " " C  " 6 0 A0A0A0  "C"  3
  1447 3 25.855717 -6.351095 0.554367 1 2 0.22000 0.22000 "DDD " " C  " 6 0 A0A0A0  "C"  1
  1448 3 24.733717 -7.330095 0.946367 1 2 -0.12000 -0.12000 "DDD " " C  " 6 0 A0A0A0  "C"  2
  1449 3 23.525717 -6.771095 1.633367 1 2 0.20500 0.20500 "DDD " " C  " 6 0 A0A0A0  "C"  1
  1450 3 22.300717 -7.742095 1.838367 1 2 -0.12000 -0.12000 "DDD " " C  " 6 0 A0A0A0  "C"  2
  1451 3 21.391717 -7.970095 0.572367 1 2 0.20500 0.20500 "DDD " " C  " 6 0 A0A0A0  "C"  1
  1452 3 19.977717 -8.436095 0.828367 1 2 -0.12000 -0.12000 "DDD " " C  " 6 0 A0A0A0  "C"  2
  1453 3 18.980717 -7.241095 0.577367 1 2 0.20500 0.20500 "DDD " " C  " 6 0 A0A0A0  "C"  1
  1454 3 17.590717 -7.295095 1.226367 1 2 -0.12000 -0.12000 "DDD " " C  " 6 0 A0A0A0  "C"  2
  1455 3 17.571717 -6.737095 2.632367 1 2 0.22000 0.22000 "DDD " " C  " 6 0 A0A0A0  "C"  1
  1456 16 25.406717 -5.552095 -0.516633 1 70 -0.33000 -0.33000 "DDD " " O  " 8 0 FF2F2F  "O"  0
  1457 16 21.936717 -9.073095 -0.091633 1 70 -0.68300 -0.68300 "DDD " " O  " 8 0 FF2F2F  "O"  1
  1458 16 18.785717 -7.196095 -0.847633 1 70 -0.68300 -0.68300 "DDD " " O  " 8 0 FF2F2F  "O"  1
  1459 16 11.767717 -0.215095 -4.843633 1 70 -0.68300 -0.68300 "DDD " " O  " 8 0 FF2F2F  "O"  1
  1460 2 -14.715283 -6.492095 -0.618633 1 2 0.51000 0.51000 "DDD " " C  " 6 0 A0A0A0  "C"  0
  1461 3 -13.361283 -7.157095 -0.613633 1 2 -0.12000 -0.12000 "DDD " " C  " 6 0 A0A0A0  "C"  2
  1462 3 -12.751283 -7.412095 -1.991633 1 2 0.10500 0.10500 "DDD " " C  " 6 0 A0A0A0  "C"  1
  1463 2 -13.188283 -8.878095 -2.325633 1 2 0.70000 0.70000 "DDD " " C  " 6 0 A0A0A0  "C"  0
  1464 15 -15.267283 -5.940095 -1.576633 1 70 -0.43000 -0.43000 "DDD " " O  " 8 0 FF2F2F  "O"  0
  1465 16 -11.360283 -7.438095 -1.957633 1 70 -0.68300 -0.68300 "DDD " " O  " 8 0 FF2F2F  "O"  1
  1466 18 -14.354283 -9.134095 -2.586633 1 70 -0.80000 -0.80000 "DDD " " O  " 8 -1 FF2F2F  "O"  0
  1467 2 22.497717 -2.474095 -0.584633 1 2 0.51000 0.51000 "DDD " " C  " 6 0 A0A0A0  "C"  0
  1468 3 23.899717 -2.343095 -1.196633 1 2 -0.12000 -0.12000 "DDD " " C  " 6 0 A0A0A0  "C"  2
  1469 3 24.563717 -3.675095 -1.626633 1 2 -0.12000 -0.12000 "DDD " " C  " 6 0 A0A0A0  "C"  2
  1470 2 25.433717 -4.266095 -0.487633 1 2 0.51000 0.51000 "DDD " " C  " 6 0 A0A0A0  "C"  0
  1471 15 25.985717 -3.530095 0.386367 1 70 -0.43000 -0.43000 "DDD " " O  " 8 0 FF2F2F  "O"  0
  1472 15 22.049717 -3.580095 -0.259633 1 70 -0.43000 -0.43000 "DDD " " O  " 8 0 FF2F2F  "O"  0
  1473 2 2.889717 -6.076095 -2.365633 1 2 0.51000 0.51000 "DDD " " C  " 6 0 A0A0A0  "C"  0
  1474 3 3.076717 -7.543095 -2.701633 1 2 -0.12000 -0.12000 "DDD " " C  " 6 0 A0A0A0  "C"  2
  1475 3 4.090717 -8.259095 -1.803633 1 2 0.20500 0.20500 "DDD " " C  " 6 0 A0A0A0  "C"  1
  1476 2 3.669717 -8.402095 -0.398633 1 2 0.51000 0.51000 "DDD " " C  " 6 0 A0A0A0  "C"  0
  1477 15 3.854717 -5.369095 -2.171633 1 70 -0.43000 -0.43000 "DDD " " O  " 8 0 FF2F2F  "O"  0
  1478 16 4.276717 -9.609095 -2.284633 1 70 -0.68300 -0.68300 "DDD " " O  " 8 0 FF2F2F  "O"  1
  1479 15 2.709717 -7.852095 0.035367 1 70 -0.43000 -0.43000 "DDD " " O  " 8 0 FF2F2F  "O"  0
  1480 16 -10.997283 -15.986095 3.728367 1 70 -0.33000 -0.33000 "DDD " " O  " 8 0 FF2F2F  "O"  0
  1481 16 -2.994283 -15.440095 3.317367 1 70 -0.33000 -0.33000 "DDD " " O  " 8 0 FF2F2F  "O"  0
  1482 3 2.154717 -18.772095 7.821367 1 2 -0.12000 -0.12000 "DDD " " C  " 6 0 A0A0A0  "C"  2
  1483 3 0.976717 -19.502095 7.172367 1 2 0.22000 0.22000 "DDD " " C  " 6 0 A0A0A0  "C"  1
  1484 3 -0.028283 -20.026095 8.208367 1 2 -0.12000 -0.12000 "DDD " " C  " 6 0 A0A0A0  "C"  2
  1485 3 -0.990283 -21.070095 7.558367 1 2 0.20500 0.20500 "DDD " " C  " 6 0 A0A0A0  "C"  1
  1486 3 -2.084283 -21.558095 8.484367 1 2 -0.12000 -0.12000 "DDD " " C  " 6 0 A0A0A0  "C"  2
  1487 3 -3.155283 -20.483095 8.777367 1 2 0.20500 0.20500 "DDD " " C  " 6 0 A0A0A0  "C"  1
  1488 3 -4.599283 -21.098095 8.777367 1 2 -0.12000 -0.12000 "DDD " " C  " 6 0 A0A0A0  "C"  2
  1489 3 -5.315283 -21.041095 7.460367 1 2 0.22000 0.22000 "DDD " " C  " 6 0 A0A0A0  "C"  1
  1490 3 -6.867283 -21.003095 7.514367 1 2 -0.12000 -0.12000 "DDD " " C  " 6 0 A0A0A0  "C"  2
  1491 3 -7.644283 -20.993095 6.207367 1 2 0.20500 0.20500 "DDD " " C  " 6 0 A0A0A0  "C"  1
  1492 3 -9.160283 -20.742095 6.456367 1 2 -0.12000 -0.12000 "DDD " " C  " 6 0 A0A0A0  "C"  2
  1493 3 -10.022283 -20.593095 5.186367 1 2 0.22000 0.22000 "DDD " " C  " 6 0 A0A0A0  "C"  1
  1494 3 -11.516283 -20.585095 5.549367 1 2 -0.12000 -0.12000 "DDD " " C  " 6 0 A0A0A0  "C"  2
  1495 3 -12.572283 -21.003095 4.480367 1 2 0.20500 0.20500 "DDD " " C  " 6 0 A0A0A0  "C"  1
  1496 3 -13.973283 -20.613095 4.830367 1 2 -0.12000 -0.12000 "DDD " " C  " 6 0 A0A0A0  "C"  2
  1497 3 -15.025283 -20.285095 3.682367 1 2 0.20500 0.20500 "DDD " " C  " 6 0 A0A0A0  "C"  1
  1498 3 -16.228283 -19.373095 4.056367 1 2 -0.12000 -0.12000 "DDD " " C  " 6 0 A0A0A0  "C"  2
  1499 3 -16.713283 -18.608095 2.797367 1 2 0.20500 0.20500 "DDD " " C  " 6 0 A0A0A0  "C"  1
  1500 3 -17.944283 -17.702095 3.203367 1 2 -0.12000 -0.12000 "DDD " " C  " 6 0 A0A0A0  "C"  2
  1501 3 -18.221283 -16.806095 1.997367 1 2 0.19000 0.19000 "DDD " " C  " 6 0 A0A0A0  "C"  2
  1502 16 0.414717 -18.652095 6.167367 1 70 -0.33000 -0.33000 "DDD " " O  " 8 0 FF2F2F  "O"  0
  1503 16 -0.135283 -22.181095 7.436367 1 70 -0.68300 -0.68300 "DDD " " O  " 8 0 FF2F2F  "O"  1
  1504 16 -2.957283 -20.058095 10.147367 1 70 -0.68300 -0.68300 "DDD " " O  " 8 0 FF2F2F  "O"  1
  1505 16 -7.477283 -22.227095 5.557367 1 70 -0.68300 -0.68300 "DDD " " O  " 8 0 FF2F2F  "O"  1
  1506 16 -9.683283 -19.397095 4.576367 1 70 -0.33000 -0.33000 "DDD " " O  " 8 0 FF2F2F  "O"  0
  1507 16 -12.586283 -22.388095 4.515367 1 70 -0.68300 -0.68300 "DDD " " O  " 8 0 FF2F2F  "O"  1
  1508 16 -15.569283 -21.488095 3.193367 1 70 -0.68300 -0.68300 "DDD " " O  " 8 0 FF2F2F  "O"  1
  1509 16 -17.069283 -19.552095 1.811367 1 70 -0.68300 -0.68300 "DDD " " O  " 8 0 FF2F2F  "O"  1
  1510 16 -19.119283 -15.829095 2.440367 1 70 -0.33000 -0.33000 "DDD " " O  " 8 0 FF2F2F  "O"  0
  1511 16 -19.861283 -11.542095 0.200367 1 70 -0.33000 -0.33000 "DDD " " O  " 8 0 FF2F2F  "O"  0
  1512 2 -19.923283 -12.830095 0.488367 1 2 0.51000 0.51000 "DDD " " C  " 6 0 A0A0A0  "C"  0
  1513 3 -20.386283 -13.067095 1.945367 1 2 -0.12000 -0.12000 "DDD " " C  " 6 0 A0A0A0  "C"  2
  1514 3 -21.070283 -14.368095 2.276367 1 2 0.20500 0.20500 "DDD " " C  " 6 0 A0A0A0  "C"  1
  1515 2 -20.346283 -15.651095 1.871367 1 2 0.51000 0.51000 "DDD " " C  " 6 0 A0A0A0  "C"  0
  1516 15 -19.556283 -13.750095 -0.290633 1 70 -0.43000 -0.43000 "DDD " " O  " 8 0 FF2F2F  "O"  0
  1517 16 -22.390283 -14.318095 1.815367 1 70 -0.68300 -0.68300 "DDD " " O  " 8 0 FF2F2F  "O"  1
  1518 15 -20.851283 -16.426095 1.093367 1 70 -0.43000 -0.43000 "DDD " " O  " 8 0 FF2F2F  "O"  0
  1519 2 -2.542283 -16.728095 3.336367 1 2 0.51000 0.51000 "DDD " " C  " 6 0 A0A0A0  "C"  0
  1520 3 -1.752283 -17.255095 4.529367 1 2 -0.12000 -0.12000 "DDD " " C  " 6 0 A0A0A0  "C"  2
  1521 3 -0.384283 -17.855095 4.058367 1 2 0.20500 0.20500 "DDD " " C  " 6 0 A0A0A0  "C"  1
  1522 2 0.192717 -19.015095 4.876367 1 2 0.51000 0.51000 "DDD " " C  " 6 0 A0A0A0  "C"  0
  1523 15 -2.810283 -17.409095 2.382367 1 70 -0.43000 -0.43000 "DDD " " O  " 8 0 FF2F2F  "O"  0
  1524 16 0.711717 -16.869095 3.988367 1 70 -0.68300 -0.68300 "DDD " " O  " 8 0 FF2F2F  "O"  1
  1525 15 0.500717 -20.082095 4.423367 1 70 -0.43000 -0.43000 "DDD " " O  " 8 0 FF2F2F  "O"  0
  1526 16 18.323717 -7.606095 3.450367 1 70 -0.33000 -0.33000 "DDD " " O  " 8 0 FF2F2F  "O"  0
  1527 3 23.394717 -11.336095 5.405367 1 2 -0.12000 -0.12000 "DDD " " C  " 6 0 A0A0A0  "C"  2
  1528 3 21.986717 -12.017095 5.145367 1 2 0.22000 0.22000 "DDD " " C  " 6 0 A0A0A0  "C"  1
  1529 3 21.949717 -13.461095 5.682367 1 2 -0.12000 -0.12000 "DDD " " C  " 6 0 A0A0A0  "C"  2
  1530 3 20.651717 -14.226095 5.390367 1 2 0.20500 0.20500 "DDD " " C  " 6 0 A0A0A0  "C"  1
  1531 3 20.662717 -15.629095 6.048367 1 2 -0.12000 -0.12000 "DDD " " C  " 6 0 A0A0A0  "C"  2
  1532 3 19.280717 -16.395095 6.082367 1 2 0.22000 0.22000 "DDD " " C  " 6 0 A0A0A0  "C"  1
  1533 3 18.102717 -15.821095 6.947367 1 2 -0.12000 -0.12000 "DDD " " C  " 6 0 A0A0A0  "C"  2
  1534 3 16.678717 -16.332095 6.618367 1 2 0.20500 0.20500 "DDD " " C  " 6 0 A0A0A0  "C"  1
  1535 3 15.699717 -15.821095 7.731367 1 2 -0.12000 -0.12000 "DDD " " C  " 6 0 A0A0A0  "C"  2
  1536 3 14.278717 -16.223095 7.562367 1 2 0.20500 0.20500 "DDD " " C  " 6 0 A0A0A0  "C"  1
  1537 3 13.461717 -15.630095 8.777367 1 2 -0.12000 -0.12000 "DDD " " C  " 6 0 A0A0A0  "C"  2
  1538 3 11.950717 -15.519095 8.530367 1 2 0.22000 0.22000 "DDD " " C  " 6 0 A0A0A0  "C"  1
  1539 3 11.071717 -15.268095 9.839367 1 2 -0.12000 -0.12000 "DDD " " C  " 6 0 A0A0A0  "C"  2
  1540 3 9.529717 -15.233095 9.405367 1 2 0.20500 0.20500 "DDD " " C  " 6 0 A0A0A0  "C"  1
  1541 3 9.012717 -16.561095 9.015367 1 2 -0.12000 -0.12000 "DDD " " C  " 6 0 A0A0A0  "C"  2
  1542 3 7.542717 -16.497095 8.512367 1 2 0.20500 0.20500 "DDD " " C  " 6 0 A0A0A0  "C"  1
  1543 3 7.169717 -17.875095 7.971367 1 2 -0.12000 -0.12000 "DDD " " C  " 6 0 A0A0A0  "C"  2
  1544 3 5.950717 -17.930095 7.020367 1 2 0.20500 0.20500 "DDD " " C  " 6 0 A0A0A0  "C"  1
  1545 3 4.603717 -18.144095 7.780367 1 2 -0.12000 -0.12000 "DDD " " C  " 6 0 A0A0A0  "C"  2
  1546 3 3.305717 -18.335095 6.951367 1 2 0.20500 0.20500 "DDD " " C  " 6 0 A0A0A0  "C"  1
  1547 16 20.891717 -11.187095 5.577367 1 70 -0.33000 -0.33000 "DDD " " O  " 8 0 FF2F2F  "O"  0
  1548 16 20.432717 -14.421095 3.933367 1 70 -0.68300 -0.68300 "DDD " " O  " 8 0 FF2F2F  "O"  1
  1549 16 16.385717 -15.736095 5.368367 1 70 -0.68300 -0.68300 "DDD " " O  " 8 0 FF2F2F  "O"  1
  1550 16 14.127717 -17.676095 7.482367 1 70 -0.68300 -0.68300 "DDD " " O  " 8 0 FF2F2F  "O"  1
  1551 16 11.887717 -14.362095 7.669367 1 70 -0.33000 -0.33000 "DDD " " O  " 8 0 FF2F2F  "O"  0
  1552 16 8.722717 -14.748095 10.438367 1 70 -0.68300 -0.68300 "DDD " " O  " 8 0 FF2F2F  "O"  1
  1553 16 6.675717 -16.084095 9.509367 1 70 -0.68300 -0.68300 "DDD " " O  " 8 0 FF2F2F  "O"  1
  1554 16 6.165717 -19.086095 6.213367 1 70 -0.68300 -0.68300 "DDD " " O  " 8 0 FF2F2F  "O"  1
  1555 16 2.918717 -17.118095 6.379367 1 70 -0.68300 -0.68300 "DDD " " O  " 8 0 FF2F2F  "O"  1
  1556 2 19.224717 -7.209095 4.363367 1 2 0.51000 0.51000 "DDD " " C  " 6 0 A0A0A0  "C"  0
  1557 3 19.228717 -8.089095 5.589367 1 2 -0.12000 -0.12000 "DDD " " C  " 6 0 A0A0A0  "C"  2
  1558 3 19.065717 -9.684095 5.412367 1 2 0.20500 0.20500 "DDD " " C  " 6 0 A0A0A0  "C"  1
  1559 2 20.337717 -10.308095 4.748367 1 2 0.51000 0.51000 "DDD " " C  " 6 0 A0A0A0  "C"  0
  1560 15 19.916717 -6.163095 4.375367 1 70 -0.43000 -0.43000 "DDD " " O  " 8 0 FF2F2F  "O"  0
  1561 16 18.586717 -10.400095 6.490367 1 70 -0.68300 -0.68300 "DDD " " O  " 8 0 FF2F2F  "O"  1
  1562 15 20.719717 -10.157095 3.591367 1 70 -0.43000 -0.43000 "DDD " " O  " 8 0 FF2F2F  "O"  0
  1563 3 30.594717 -18.293095 7.807367 1 2 -0.18000 -0.18000 "DDD " " C  " 6 0 A0A0A0  "C"  3
  1564 3 30.749717 -18.518095 6.337367 1 2 0.20500 0.20500 "DDD " " C  " 6 0 A0A0A0  "C"  1
  1565 3 29.489717 -18.654095 5.488367 1 2 -0.12000 -0.12000 "DDD " " C  " 6 0 A0A0A0  "C"  2
  1566 3 28.652717 -17.354095 5.384367 1 2 0.20500 0.20500 "DDD " " C  " 6 0 A0A0A0  "C"  1
  1567 3 29.506717 -16.068095 5.059367 1 2 -0.12000 -0.12000 "DDD " " C  " 6 0 A0A0A0  "C"  2
  1568 3 28.720717 -14.832095 4.423367 1 2 0.20500 0.20500 "DDD " " C  " 6 0 A0A0A0  "C"  1
  1569 3 27.423717 -14.365095 5.080367 1 2 -0.12000 -0.12000 "DDD " " C  " 6 0 A0A0A0  "C"  2
  1570 3 26.446717 -13.624095 4.097367 1 2 0.20500 0.20500 "DDD " " C  " 6 0 A0A0A0  "C"  1
  1571 3 25.522717 -12.752095 5.066367 1 2 -0.12000 -0.12000 "DDD " " C  " 6 0 A0A0A0  "C"  2
  1572 3 24.586717 -11.720095 4.427367 1 2 0.20500 0.20500 "DDD " " C  " 6 0 A0A0A0  "C"  1
  1573 16 31.655717 -19.600095 6.090367 1 70 -0.68300 -0.68300 "DDD " " O  " 8 0 FF2F2F  "O"  1
  1574 16 27.550717 -17.554095 4.468367 1 70 -0.68300 -0.68300 "DDD " " O  " 8 0 FF2F2F  "O"  1
  1575 16 29.661717 -13.736095 4.186367 1 70 -0.68300 -0.68300 "DDD " " O  " 8 0 FF2F2F  "O"  1
  1576 16 25.652717 -14.565095 3.516367 1 70 -0.68300 -0.68300 "DDD " " O  " 8 0 FF2F2F  "O"  1
  1577 16 25.171717 -10.468095 3.914367 1 70 -0.68300 -0.68300 "DDD " " O  " 8 0 FF2F2F  "O"  1
  1578 2 -11.295283 -17.228095 3.223367 1 2 0.51000 0.51000 "DDD " " C  " 6 0 A0A0A0  "C"  0
  1579 3 -10.296283 -17.622095 2.120367 1 2 -0.12000 -0.12000 "DDD " " C  " 6 0 A0A0A0  "C"  2
  1580 3 -8.888283 -18.037095 2.680367 1 2 0.20500 0.20500 "DDD " " C  " 6 0 A0A0A0  "C"  1
  1581 2 -8.880283 -19.423095 3.429367 1 2 0.51000 0.51000 "DDD " " C  " 6 0 A0A0A0  "C"  0
  1582 15 -12.207283 -17.986095 3.624367 1 70 -0.43000 -0.43000 "DDD " " O  " 8 0 FF2F2F  "O"  0
  1583 16 -7.981283 -18.231095 1.568367 1 70 -0.68300 -0.68300 "DDD " " O  " 8 0 FF2F2F  "O"  1
  1584 15 -8.193283 -20.375095 3.014367 1 70 -0.43000 -0.43000 "DDD " " O  " 8 0 FF2F2F  "O"  0
  1585 2 13.339717 -11.510095 5.293367 1 2 0.70000 0.70000 "DDD " " C  " 6 0 A0A0A0  "C"  0
  1586 3 12.953717 -12.943095 5.294367 1 2 -0.22000 -0.22000 "DDD " " C  " 6 0 A0A0A0  "C"  2
  1587 3 11.433717 -13.195095 5.675367 1 2 0.20500 0.20500 "DDD " " C  " 6 0 A0A0A0  "C"  1
  1588 2 11.257717 -14.476095 6.494367 1 2 0.51000 0.51000 "DDD " " C  " 6 0 A0A0A0  "C"  0
  1589 18 13.577717 -10.988095 4.199367 1 70 -0.80000 -0.80000 "DDD " " O  " 8 -1 FF2F2F  "O"  0
  1590 16 10.657717 -13.265095 4.499367 1 70 -0.68300 -0.68300 "DDD " " O  " 8 0 FF2F2F  "O"  1
  1591 15 10.647717 -15.445095 6.119367 1 70 -0.43000 -0.43000 "DDD " " O  " 8 0 FF2F2F  "O"  0
  1592 16 -23.151283 1.500905 -0.833633 1 70 -0.33000 -0.33000 "DDD " " O  " 8 0 FF2F2F  "O"  0
  1593 16 -11.760283 -1.222095 1.817367 1 70 -0.33000 -0.33000 "DDD " " O  " 8 0 FF2F2F  "O"  0
  1594 16 -3.013283 4.308905 0.169367 1 70 -0.33000 -0.33000 "DDD " " O  " 8 0 FF2F2F  "O"  0
  1595 16 8.367717 6.934905 -0.596633 1 70 -0.68300 -0.68300 "DDD " " O  " 8 0 FF2F2F  "O"  1
  1596 16 16.213717 6.746905 0.713367 1 70 -0.68300 -0.68300 "DDD " " O  " 8 0 FF2F2F  "O"  1
  1597 2 -23.092283 0.096905 -0.995633 1 2 0.51000 0.51000 "DDD " " C  " 6 0 A0A0A0  "C"  0
  1598 3 -22.272283 -0.329095 -2.147633 1 2 -0.12000 -0.12000 "DDD " " C  " 6 0 A0A0A0  "C"  2
  1599 3 -20.869283 -0.821095 -1.611633 1 2 0.20500 0.20500 "DDD " " C  " 6 0 A0A0A0  "C"  1
  1600 2 -20.869283 -2.345095 -1.582633 1 2 0.51000 0.51000 "DDD " " C  " 6 0 A0A0A0  "C"  0
  1601 15 -23.556283 -0.745095 -0.269633 1 70 -0.43000 -0.43000 "DDD " " O  " 8 0 FF2F2F  "O"  0
  1602 16 -19.958283 -0.279095 -2.577633 1 70 -0.68300 -0.68300 "DDD " " O  " 8 0 FF2F2F  "O"  1
  1603 15 -21.853283 -2.970095 -1.148633 1 70 -0.43000 -0.43000 "DDD " " O  " 8 0 FF2F2F  "O"  0
  1604 16 -19.835283 -2.870095 -2.110633 1 70 -0.33000 -0.33000 "DDD " " O  " 8 0 FF2F2F  "O"  0
  1605 16 -12.076283 -5.590095 3.841367 1 70 -0.33000 -0.33000 "DDD " " O  " 8 0 FF2F2F  "O"  0
  1606 2 -11.484283 -2.024095 2.880367 1 2 0.51000 0.51000 "DDD " " C  " 6 0 A0A0A0  "C"  0
  1607 3 -10.844283 -3.370095 2.566367 1 2 -0.12000 -0.12000 "DDD " " C  " 6 0 A0A0A0  "C"  2
  1608 3 -10.105283 -4.034095 3.755367 1 2 0.20500 0.20500 "DDD " " C  " 6 0 A0A0A0  "C"  1
  1609 2 -10.894283 -5.226095 4.496367 1 2 0.51000 0.51000 "DDD " " C  " 6 0 A0A0A0  "C"  0
  1610 15 -11.709283 -1.756095 4.063367 1 70 -0.43000 -0.43000 "DDD " " O  " 8 0 FF2F2F  "O"  0
  1611 16 -8.770283 -4.292095 3.465367 1 70 -0.68300 -0.68300 "DDD " " O  " 8 0 FF2F2F  "O"  1
  1612 15 -10.381283 -5.841095 5.442367 1 70 -0.43000 -0.43000 "DDD " " O  " 8 0 FF2F2F  "O"  0
  1613 16 6.218717 5.377905 -1.759633 1 70 -0.33000 -0.33000 "DDD " " O  " 8 0 FF2F2F  "O"  0
  1614 16 4.749717 -0.034095 -3.099633 1 70 -0.33000 -0.33000 "DDD " " O  " 8 0 FF2F2F  "O"  0
  1615 2 5.672717 4.414905 -2.357633 1 2 0.51000 0.51000 "DDD " " C  " 6 0 A0A0A0  "C"  0
  1616 3 6.506717 3.215905 -2.327633 1 2 -0.12000 -0.12000 "DDD " " C  " 6 0 A0A0A0  "C"  2
  1617 3 5.797717 2.136905 -3.228633 1 2 0.20500 0.20500 "DDD " " C  " 6 0 A0A0A0  "C"  1
  1618 2 4.862717 1.181905 -2.351633 1 2 0.51000 0.51000 "DDD " " C  " 6 0 A0A0A0  "C"  0
  1619 15 4.581717 4.524905 -2.872633 1 70 -0.43000 -0.43000 "DDD " " O  " 8 0 FF2F2F  "O"  0
  1620 16 6.839717 1.399905 -3.853633 1 70 -0.68300 -0.68300 "DDD " " O  " 8 0 FF2F2F  "O"  1
  1621 15 4.292717 1.519905 -1.345633 1 70 -0.43000 -0.43000 "DDD " " O  " 8 0 FF2F2F  "O"  0
  1622 2 -2.947283 2.959905 0.058367 1 2 0.51000 0.51000 "DDD " " C  " 6 0 A0A0A0  "C"  0
  1623 3 -3.034283 2.086905 1.371367 1 2 -0.12000 -0.12000 "DDD " " C  " 6 0 A0A0A0  "C"  2
  1624 3 -2.492283 0.624905 1.215367 1 2 0.10500 0.10500 "DDD " " C  " 6 0 A0A0A0  "C"  1
  1625 2 -3.523283 -0.272095 0.600367 1 2 0.70000 0.70000 "DDD " " C  " 6 0 A0A0A0  "C"  0
  1626 15 -2.713283 2.339905 -0.964633 1 70 -0.43000 -0.43000 "DDD " " O  " 8 0 FF2F2F  "O"  0
  1627 16 -2.199283 0.137905 2.533367 1 70 -0.68300 -0.68300 "DDD " " O  " 8 0 FF2F2F  "O"  1
  1628 18 -3.310283 -1.531095 0.674367 1 70 -0.80000 -0.80000 "DDD " " O  " 8 -1 FF2F2F  "O"  0
  1629 16 16.089717 1.321905 -2.709633 1 70 -0.33000 -0.33000 "DDD " " O  " 8 0 FF2F2F  "O"  0
  1630 16 15.381717 4.136905 0.239367 1 70 -0.33000 -0.33000 "DDD " " O  " 8 0 FF2F2F  "O"  0
  1631 2 15.779717 4.104905 -1.087633 1 2 0.51000 0.51000 "DDD " " C  " 6 0 A0A0A0  "C"  0
  1632 3 17.201717 3.509905 -1.270633 1 2 -0.12000 -0.12000 "DDD " " C  " 6 0 A0A0A0  "C"  2
  1633 3 17.679717 3.172905 -2.721633 1 2 0.20500 0.20500 "DDD " " C  " 6 0 A0A0A0  "C"  1
  1634 2 16.802717 2.156905 -3.481633 1 2 0.51000 0.51000 "DDD " " C  " 6 0 A0A0A0  "C"  0
  1635 15 15.081717 4.499905 -2.023633 1 70 -0.43000 -0.43000 "DDD " " O  " 8 0 FF2F2F  "O"  0
  1636 16 18.023717 4.312905 -3.463633 1 70 -0.68300 -0.68300 "DDD " " O  " 8 0 FF2F2F  "O"  1
  1637 15 16.760717 2.034905 -4.682633 1 70 -0.43000 -0.43000 "DDD " " O  " 8 0 FF2F2F  "O"  0
  1638 16 1.989717 -14.456095 3.229367 1 70 -0.68300 -0.68300 "DDD " " O  " 8 0 FF2F2F  "O"  1
  1639 16 13.130717 -3.684095 4.319367 1 70 -0.68300 -0.68300 "DDD " " O  " 8 0 FF2F2F  "O"  1
  1640 16 24.018717 -6.215095 2.876367 1 70 -0.68300 -0.68300 "DDD " " O  " 8 0 FF2F2F  "O"  1
  1641 16 -4.874283 -22.159095 6.650367 1 70 -0.33000 -0.33000 "DDD " " O  " 8 0 FF2F2F  "O"  0
  1642 16 19.464717 -17.671095 6.515367 1 70 -0.33000 -0.33000 "DDD " " O  " 8 0 FF2F2F  "O"  0
  1643 18 -1.128283 -25.253095 3.727367 1 70 -0.80000 -0.80000 "DDD " " O  " 8 -1 FF2F2F  "O"  0
  1644 2 -4.016283 -21.940095 5.689367 1 2 0.51000 0.51000 "DDD " " C  " 6 0 A0A0A0  "C"  0
  1645 3 -3.564283 -23.177095 4.947367 1 2 -0.12000 -0.12000 "DDD " " C  " 6 0 A0A0A0  "C"  2
  1646 3 -2.107283 -23.281095 4.539367 1 2 0.10500 0.10500 "DDD " " C  " 6 0 A0A0A0  "C"  1
  1647 2 -2.040283 -24.410095 3.492367 1 2 0.70000 0.70000 "DDD " " C  " 6 0 A0A0A0  "C"  0
  1648 15 -3.570283 -20.859095 5.369367 1 70 -0.43000 -0.43000 "DDD " " O  " 8 0 FF2F2F  "O"  0
  1649 16 -1.288283 -23.676095 5.582367 1 70 -0.68300 -0.68300 "DDD " " O  " 8 0 FF2F2F  "O"  1
  1650 15 -2.711283 -24.392095 2.464367 1 70 -0.80000 -0.80000 "DDD " " O  " 8 0 FF2F2F  "O"  0
  1651 18 22.989717 -18.109095 6.851367 1 70 -0.80000 -0.80000 "DDD " " O  " 8 -1 FF2F2F  "O"  0
  1652 2 19.707717 -18.670095 5.753367 1 2 0.51000 0.51000 "DDD " " C  " 6 0 A0A0A0  "C"  0
  1653 3 20.088717 -19.882095 6.519367 1 2 -0.12000 -0.12000 "DDD " " C  " 6 0 A0A0A0  "C"  2
  1654 3 21.345717 -19.860095 7.370367 1 2 0.10500 0.10500 "DDD " " C  " 6 0 A0A0A0  "C"  1
  1655 2 22.593717 -19.282095 6.708367 1 2 0.70000 0.70000 "DDD " " C  " 6 0 A0A0A0  "C"  0
  1656 15 19.713717 -18.622095 4.515367 1 70 -0.43000 -0.43000 "DDD " " O  " 8 0 FF2F2F  "O"  0
  1657 16 21.523717 -21.279095 7.706367 1 70 -0.68300 -0.68300 "DDD " " O  " 8 0 FF2F2F  "O"  1
  1658 15 23.237717 -20.071095 5.981367 1 70 -0.80000 -0.80000 "DDD " " O  " 8 0 FF2F2F  "O"  0
  1659 15 -4.578283 0.231905 0.135367 1 70 -0.80000 -0.80000 "DDD " " O  " 8 0 FF2F2F  "O"  0
  1660 16 -7.282283 -5.879095 1.592367 1 70 -0.68300 -0.68300 "DDD " " O  " 8 0 FF2F2F  "O"  1
  1661 15 13.564717 -10.875095 6.366367 1 70 -0.80000 -0.80000 "DDD " " O  " 8 0 FF2F2F  "O"  0
  1662 16 4.422717 -7.267095 3.266367 1 70 -0.68300 -0.68300 "DDD " " O  " 8 0 FF2F2F  "O"  1
  1663 15 11.851717 11.565905 2.033367 1 70 -0.80000 -0.80000 "DDD " " O  " 8 0 FF2F2F  "O"  0
  1664 16 12.249717 1.384905 0.560367 1 70 -0.68300 -0.68300 "DDD " " O  " 8 0 FF2F2F  "O"  1
  1665 15 -12.213283 -9.704095 -2.403633 1 70 -0.80000 -0.80000 "DDD " " O  " 8 0 FF2F2F  "O"  0
  1666 16 -13.042283 -15.131095 1.597367 1 70 -0.68300 -0.68300 "DDD " " O  " 8 0 FF2F2F  "O"  1
  1667 15 -14.856283 7.557905 5.118367 1 70 -0.80000 -0.80000 "DDD " " O  " 8 0 FF2F2F  "O"  0
  1668 16 -18.463283 8.628905 1.608367 1 70 -0.68300 -0.68300 "DDD " " O  " 8 0 FF2F2F  "O"  1
  1669 3 -26.571283 11.334905 7.769367 1 2 0.19000 0.19000 "DDD " " C  " 6 0 A0A0A0  "C"  2
  1670 3 -25.287283 11.279905 7.074367 1 2 -0.12000 -0.12000 "DDD " " C  " 6 0 A0A0A0  "C"  2
  1671 3 -24.404283 10.058905 7.515367 1 2 0.20500 0.20500 "DDD " " C  " 6 0 A0A0A0  "C"  1
  1672 3 -22.875283 10.345905 7.267367 1 2 -0.12000 -0.12000 "DDD " " C  " 6 0 A0A0A0  "C"  2
  1673 3 -22.088283 10.654905 8.504367 1 2 0.20500 0.20500 "DDD " " C  " 6 0 A0A0A0  "C"  1
  1674 3 -20.702283 11.398905 8.232367 1 2 -0.12000 -0.12000 "DDD " " C  " 6 0 A0A0A0  "C"  2
  1675 3 -20.887283 12.920905 8.076367 1 2 0.20500 0.20500 "DDD " " C  " 6 0 A0A0A0  "C"  1
  1676 3 -20.743283 13.435905 6.572367 1 2 -0.12000 -0.12000 "DDD " " C  " 6 0 A0A0A0  "C"  2
  1677 3 -19.541283 13.059905 5.747367 1 2 0.20500 0.20500 "DDD " " C  " 6 0 A0A0A0  "C"  1
  1678 3 -18.260283 13.730905 6.221367 1 2 -0.12000 -0.12000 "DDD " " C  " 6 0 A0A0A0  "C"  2
  1679 3 -17.066283 13.066905 5.514367 1 2 0.20500 0.20500 "DDD " " C  " 6 0 A0A0A0  "C"  1
  1680 3 -15.782283 14.020905 5.371367 1 2 -0.12000 -0.12000 "DDD " " C  " 6 0 A0A0A0  "C"  2
  1681 3 -15.836283 14.963905 4.131367 1 2 0.20500 0.20500 "DDD " " C  " 6 0 A0A0A0  "C"  1
  1682 3 -14.491283 15.662905 3.886367 1 2 -0.12000 -0.12000 "DDD " " C  " 6 0 A0A0A0  "C"  2
  1683 3 -13.448283 14.892905 3.094367 1 2 0.20500 0.20500 "DDD " " C  " 6 0 A0A0A0  "C"  1
  1684 3 -12.305283 15.702905 2.644367 1 2 -0.12000 -0.12000 "DDD " " C  " 6 0 A0A0A0  "C"  2
  1685 3 -11.385283 16.018905 3.874367 1 2 0.20500 0.20500 "DDD " " C  " 6 0 A0A0A0  "C"  1
  1686 3 -9.876283 16.140905 3.532367 1 2 -0.12000 -0.12000 "DDD " " C  " 6 0 A0A0A0  "C"  2
  1687 3 -9.263283 14.792905 3.156367 1 2 0.22000 0.22000 "DDD " " C  " 6 0 A0A0A0  "C"  1
  1688 3 -7.884283 14.915905 2.524367 1 2 -0.12000 -0.12000 "DDD " " C  " 6 0 A0A0A0  "C"  2
  1689 16 -24.645283 9.001905 6.576367 1 70 -0.68300 -0.68300 "DDD " " O  " 8 0 FF2F2F  "O"  1
  1690 16 -21.882283 9.454905 9.137367 1 70 -0.68300 -0.68300 "DDD " " O  " 8 0 FF2F2F  "O"  1
  1691 16 -19.995283 13.733905 8.864367 1 70 -0.68300 -0.68300 "DDD " " O  " 8 0 FF2F2F  "O"  1
  1692 16 -16.788283 11.918905 6.291367 1 70 -0.68300 -0.68300 "DDD " " O  " 8 0 FF2F2F  "O"  1
  1693 16 -16.608283 16.051905 4.381367 1 70 -0.68300 -0.68300 "DDD " " O  " 8 0 FF2F2F  "O"  1
  1694 16 -14.065283 14.344905 1.969367 1 70 -0.68300 -0.68300 "DDD " " O  " 8 0 FF2F2F  "O"  1
  1695 16 -11.823283 17.296905 4.296367 1 70 -0.68300 -0.68300 "DDD " " O  " 8 0 FF2F2F  "O"  1
  1696 16 -9.152283 14.055905 4.373367 1 70 -0.33000 -0.33000 "DDD " " O  " 8 0 FF2F2F  "O"  0
  1697 3 -7.197283 6.743905 7.529367 1 2 -0.12000 -0.12000 "DDD " " C  " 6 0 A0A0A0  "C"  2
  1698 3 -8.397283 7.747905 7.254367 1 2 0.22000 0.22000 "DDD " " C  " 6 0 A0A0A0  "C"  1
  1699 3 -9.014283 8.028905 8.664367 1 2 -0.12000 -0.12000 "DDD " " C  " 6 0 A0A0A0  "C"  2
  1700 3 -10.253283 9.026905 8.645367 1 2 0.20500 0.20500 "DDD " " C  " 6 0 A0A0A0  "C"  1
  1701 3 -11.218283 8.751905 9.809367 1 2 -0.12000 -0.12000 "DDD " " C  " 6 0 A0A0A0  "C"  2
  1702 3 -12.348283 7.773905 9.538367 1 2 0.20500 0.20500 "DDD " " C  " 6 0 A0A0A0  "C"  1
  1703 3 -13.045283 7.283905 10.829367 1 2 -0.12000 -0.12000 "DDD " " C  " 6 0 A0A0A0  "C"  2
  1704 3 -14.376283 6.492905 10.538367 1 2 0.22000 0.22000 "DDD " " C  " 6 0 A0A0A0  "C"  1
  1705 3 -15.379283 6.431905 11.670367 1 2 -0.12000 -0.12000 "DDD " " C  " 6 0 A0A0A0  "C"  2
  1706 3 -16.533283 7.489905 11.696367 1 2 0.20500 0.20500 "DDD " " C  " 6 0 A0A0A0  "C"  1
  1707 3 -17.787283 6.943905 12.387367 1 2 -0.12000 -0.12000 "DDD " " C  " 6 0 A0A0A0  "C"  2
  1708 3 -19.153283 7.673905 12.190367 1 2 0.22000 0.22000 "DDD " " C  " 6 0 A0A0A0  "C"  1
  1709 3 -20.442283 6.873905 12.531367 1 2 -0.12000 -0.12000 "DDD " " C  " 6 0 A0A0A0  "C"  2
  1710 3 -21.816283 7.446905 12.265367 1 2 0.20500 0.20500 "DDD " " C  " 6 0 A0A0A0  "C"  1
  1711 3 -22.985283 6.491905 12.087367 1 2 -0.12000 -0.12000 "DDD " " C  " 6 0 A0A0A0  "C"  2
  1712 3 -24.192283 7.083905 11.284367 1 2 0.20500 0.20500 "DDD " " C  " 6 0 A0A0A0  "C"  1
  1713 3 -25.176283 5.876905 10.933367 1 2 -0.12000 -0.12000 "DDD " " C  " 6 0 A0A0A0  "C"  2
  1714 3 -26.306283 6.150905 9.967367 1 2 0.22000 0.22000 "DDD " " C  " 6 0 A0A0A0  "C"  1
  1715 3 -27.354283 7.117905 10.421367 1 2 -0.12000 -0.12000 "DDD " " C  " 6 0 A0A0A0  "C"  2
  1716 3 -28.660283 7.009905 9.574367 1 2 0.19000 0.19000 "DDD " " C  " 6 0 A0A0A0  "C"  2
  1717 16 -7.829283 8.862905 6.628367 1 70 -0.33000 -0.33000 "DDD " " O  " 8 0 FF2F2F  "O"  0
  1718 16 -9.690283 10.359905 8.625367 1 70 -0.68300 -0.68300 "DDD " " O  " 8 0 FF2F2F  "O"  1
  1719 16 -13.305283 8.303905 8.597367 1 70 -0.68300 -0.68300 "DDD " " O  " 8 0 FF2F2F  "O"  1
  1720 16 -16.063283 8.614905 12.382367 1 70 -0.68300 -0.68300 "DDD " " O  " 8 0 FF2F2F  "O"  1
  1721 16 -19.060283 8.733905 13.106367 1 70 -0.33000 -0.33000 "DDD " " O  " 8 0 FF2F2F  "O"  0
  1722 16 -22.199283 8.166905 13.402367 1 70 -0.68300 -0.68300 "DDD " " O  " 8 0 FF2F2F  "O"  1
  1723 16 -24.888283 8.023905 11.974367 1 70 -0.68300 -0.68300 "DDD " " O  " 8 0 FF2F2F  "O"  1
  1724 16 -28.546283 7.695905 8.326367 1 70 -0.33000 -0.33000 "DDD " " O  " 8 0 FF2F2F  "O"  0
  1725 16 -27.394283 10.281905 7.379367 1 70 -0.33000 -0.33000 "DDD " " O  " 8 0 FF2F2F  "O"  0
  1726 2 -28.341283 10.479905 6.440367 1 2 0.51000 0.51000 "DDD " " C  " 6 0 A0A0A0  "C"  0
  1727 3 -29.133283 9.224905 6.161367 1 2 -0.12000 -0.12000 "DDD " " C  " 6 0 A0A0A0  "C"  2
  1728 3 -28.224283 8.029905 6.079367 1 2 0.20500 0.20500 "DDD " " C  " 6 0 A0A0A0  "C"  1
  1729 2 -28.483283 7.043905 7.199367 1 2 0.51000 0.51000 "DDD " " C  " 6 0 A0A0A0  "C"  0
  1730 15 -28.574283 11.617905 5.935367 1 70 -0.43000 -0.43000 "DDD " " O  " 8 0 FF2F2F  "O"  0
  1731 16 -28.682283 7.394905 4.872367 1 70 -0.68300 -0.68300 "DDD " " O  " 8 0 FF2F2F  "O"  1
  1732 15 -28.700283 5.814905 6.961367 1 70 -0.43000 -0.43000 "DDD " " O  " 8 0 FF2F2F  "O"  0
  1733 2 -9.405283 12.743905 4.487367 1 2 0.51000 0.51000 "DDD " " C  " 6 0 A0A0A0  "C"  0
  1734 3 -9.016283 12.131905 5.835367 1 2 -0.12000 -0.12000 "DDD " " C  " 6 0 A0A0A0  "C"  2
  1735 3 -7.954283 10.995905 5.621367 1 2 0.20500 0.20500 "DDD " " C  " 6 0 A0A0A0  "C"  1
  1736 2 -8.480283 9.490905 5.649367 1 2 0.51000 0.51000 "DDD " " C  " 6 0 A0A0A0  "C"  0
  1737 15 -10.002283 12.071905 3.626367 1 70 -0.43000 -0.43000 "DDD " " O  " 8 0 FF2F2F  "O"  0
  1738 16 -6.869283 11.195905 6.522367 1 70 -0.68300 -0.68300 "DDD " " O  " 8 0 FF2F2F  "O"  1
  1739 15 -9.469283 8.994905 5.032367 1 70 -0.43000 -0.43000 "DDD " " O  " 8 0 FF2F2F  "O"  0
  1740 3 -6.820283 15.769905 3.239367 1 2 0.22000 0.22000 "DDD " " C  " 6 0 A0A0A0  "C"  1
  1741 3 -5.371283 15.157905 2.918367 1 2 -0.12000 -0.12000 "DDD " " C  " 6 0 A0A0A0  "C"  2
  1742 3 -4.614283 14.773905 4.251367 1 2 0.20500 0.20500 "DDD " " C  " 6 0 A0A0A0  "C"  1
  1743 3 -3.118283 14.391905 4.037367 1 2 -0.12000 -0.12000 "DDD " " C  " 6 0 A0A0A0  "C"  2
  1744 3 -2.253283 14.351905 5.284367 1 2 0.20500 0.20500 "DDD " " C  " 6 0 A0A0A0  "C"  1
  1745 3 -2.004283 15.714905 6.032367 1 2 -0.12000 -0.12000 "DDD " " C  " 6 0 A0A0A0  "C"  2
  1746 3 -1.338283 16.727905 5.062367 1 2 0.20500 0.20500 "DDD " " C  " 6 0 A0A0A0  "C"  1
  1747 3 -0.390283 17.762905 5.646367 1 2 -0.12000 -0.12000 "DDD " " C  " 6 0 A0A0A0  "C"  2
  1748 3 1.031717 17.340905 6.013367 1 2 0.22000 0.22000 "DDD " " C  " 6 0 A0A0A0  "C"  1
  1749 3 1.998717 18.398905 6.551367 1 2 -0.12000 -0.12000 "DDD " " C  " 6 0 A0A0A0  "C"  2
  1750 3 3.476717 17.902905 6.728367 1 2 0.20500 0.20500 "DDD " " C  " 6 0 A0A0A0  "C"  1
  1751 3 3.643717 17.265905 8.131367 1 2 -0.12000 -0.12000 "DDD " " C  " 6 0 A0A0A0  "C"  2
  1752 3 4.575717 16.008905 8.134367 1 2 0.20500 0.20500 "DDD " " C  " 6 0 A0A0A0  "C"  1
  1753 3 6.059717 16.446905 8.132367 1 2 -0.12000 -0.12000 "DDD " " C  " 6 0 A0A0A0  "C"  2
  1754 3 7.072717 15.272905 8.034367 1 2 0.20500 0.20500 "DDD " " C  " 6 0 A0A0A0  "C"  1
  1755 3 8.398717 15.765905 7.470367 1 2 -0.12000 -0.12000 "DDD " " C  " 6 0 A0A0A0  "C"  2
  1756 3 8.628717 15.630905 5.915367 1 2 0.20500 0.20500 "DDD " " C  " 6 0 A0A0A0  "C"  1
  1757 3 9.747717 16.456905 5.260367 1 2 -0.12000 -0.12000 "DDD " " C  " 6 0 A0A0A0  "C"  2
  1758 3 11.172717 15.805905 5.448367 1 2 0.22000 0.22000 "DDD " " C  " 6 0 A0A0A0  "C"  1
  1759 3 12.297717 16.376905 4.505367 1 2 -0.12000 -0.12000 "DDD " " C  " 6 0 A0A0A0  "C"  2
  1760 16 -5.301283 13.728905 4.902367 1 70 -0.68300 -0.68300 "DDD " " O  " 8 0 FF2F2F  "O"  1
  1761 16 -1.039283 13.648905 5.048367 1 70 -0.68300 -0.68300 "DDD " " O  " 8 0 FF2F2F  "O"  1
  1762 16 -2.333283 17.495905 4.490367 1 70 -0.68300 -0.68300 "DDD " " O  " 8 0 FF2F2F  "O"  1
  1763 16 0.958717 16.252905 6.920367 1 70 -0.33000 -0.33000 "DDD " " O  " 8 0 FF2F2F  "O"  0
  1764 16 4.312717 19.023905 6.686367 1 70 -0.68300 -0.68300 "DDD " " O  " 8 0 FF2F2F  "O"  1
  1765 16 4.292717 15.295905 9.319367 1 70 -0.68300 -0.68300 "DDD " " O  " 8 0 FF2F2F  "O"  1
  1766 16 7.312717 14.897905 9.368367 1 70 -0.68300 -0.68300 "DDD " " O  " 8 0 FF2F2F  "O"  1
  1767 16 7.450717 15.917905 5.259367 1 70 -0.68300 -0.68300 "DDD " " O  " 8 0 FF2F2F  "O"  1
  1768 16 11.498717 15.855905 6.890367 1 70 -0.33000 -0.33000 "DDD " " O  " 8 0 FF2F2F  "O"  0
  1769 3 13.292717 9.502905 10.283367 1 2 -0.12000 -0.12000 "DDD " " C  " 6 0 A0A0A0  "C"  2
  1770 3 12.722717 8.120905 9.869367 1 2 0.20500 0.20500 "DDD " " C  " 6 0 A0A0A0  "C"  1
  1771 3 11.511717 8.144905 8.906367 1 2 -0.12000 -0.12000 "DDD " " C  " 6 0 A0A0A0  "C"  2
  1772 3 11.820717 8.965905 7.571367 1 2 0.20500 0.20500 "DDD " " C  " 6 0 A0A0A0  "C"  1
  1773 3 10.579717 9.165905 6.562367 1 2 -0.12000 -0.12000 "DDD " " C  " 6 0 A0A0A0  "C"  2
  1774 3 9.495717 10.071905 7.162367 1 2 0.20500 0.20500 "DDD " " C  " 6 0 A0A0A0  "C"  1
  1775 3 8.086717 9.968905 6.612367 1 2 -0.12000 -0.12000 "DDD " " C  " 6 0 A0A0A0  "C"  2
  1776 3 6.939717 10.691905 7.294367 1 2 0.20500 0.20500 "DDD " " C  " 6 0 A0A0A0  "C"  1
  1777 3 5.696717 10.536905 6.442367 1 2 -0.12000 -0.12000 "DDD " " C  " 6 0 A0A0A0  "C"  2
  1778 3 4.957717 9.142905 6.212367 1 2 0.22000 0.22000 "DDD " " C  " 6 0 A0A0A0  "C"  1
  1779 3 4.165717 8.552905 7.352367 1 2 -0.12000 -0.12000 "DDD " " C  " 6 0 A0A0A0  "C"  2
  1780 3 2.800717 9.130905 7.678367 1 2 0.22000 0.22000 "DDD " " C  " 6 0 A0A0A0  "C"  1
  1781 3 2.069717 8.538905 8.947367 1 2 -0.12000 -0.12000 "DDD " " C  " 6 0 A0A0A0  "C"  2
  1782 3 0.563717 8.729905 9.015367 1 2 0.20500 0.20500 "DDD " " C  " 6 0 A0A0A0  "C"  1
  1783 3 -0.251283 7.988905 7.995367 1 2 -0.12000 -0.12000 "DDD " " C  " 6 0 A0A0A0  "C"  2
  1784 3 -1.753283 8.368905 7.823367 1 2 0.20500 0.20500 "DDD " " C  " 6 0 A0A0A0  "C"  1
  1785 3 -2.583283 7.144905 7.253367 1 2 -0.12000 -0.12000 "DDD " " C  " 6 0 A0A0A0  "C"  2
  1786 3 -4.077283 7.471905 6.939367 1 2 0.20500 0.20500 "DDD " " C  " 6 0 A0A0A0  "C"  1
  1787 3 -4.808283 6.191905 6.525367 1 2 -0.12000 -0.12000 "DDD " " C  " 6 0 A0A0A0  "C"  2
  1788 3 -6.291283 6.413905 6.293367 1 2 0.22000 0.22000 "DDD " " C  " 6 0 A0A0A0  "C"  1
  1789 16 12.772717 8.216905 6.982367 1 70 -0.68300 -0.68300 "DDD " " O  " 8 0 FF2F2F  "O"  1
  1790 16 10.016717 11.379905 6.913367 1 70 -0.68300 -0.68300 "DDD " " O  " 8 0 FF2F2F  "O"  1
  1791 16 2.867717 10.528905 7.943367 1 70 -0.33000 -0.33000 "DDD " " O  " 8 0 FF2F2F  "O"  0
  1792 16 0.072717 8.135905 10.229367 1 70 -0.68300 -0.68300 "DDD " " O  " 8 0 FF2F2F  "O"  1
  1793 16 -1.898283 9.486905 7.018367 1 70 -0.68300 -0.68300 "DDD " " O  " 8 0 FF2F2F  "O"  1
  1794 16 -4.080283 8.291905 5.814367 1 70 -0.68300 -0.68300 "DDD " " O  " 8 0 FF2F2F  "O"  1
  1795 2 12.014717 14.814905 7.469367 1 2 0.51000 0.51000 "DDD " " C  " 6 0 A0A0A0  "C"  0
  1796 3 11.948717 14.989905 9.009367 1 2 -0.12000 -0.12000 "DDD " " C  " 6 0 A0A0A0  "C"  2
  1797 3 11.909717 13.637905 9.769367 1 2 0.10500 0.10500 "DDD " " C  " 6 0 A0A0A0  "C"  1
  1798 2 10.437717 13.284905 10.033367 1 2 0.70000 0.70000 "DDD " " C  " 6 0 A0A0A0  "C"  0
  1799 15 12.565717 13.885905 6.891367 1 70 -0.43000 -0.43000 "DDD " " O  " 8 0 FF2F2F  "O"  0
  1800 16 12.483717 13.914905 11.089367 1 70 -0.68300 -0.68300 "DDD " " O  " 8 0 FF2F2F  "O"  1
  1801 18 9.798717 12.910905 9.015367 1 70 -0.80000 -0.80000 "DDD " " O  " 8 -1 FF2F2F  "O"  0
  1802 3 13.765717 15.872905 4.473367 1 2 0.20500 0.20500 "DDD " " C  " 6 0 A0A0A0  "C"  1
  1803 3 14.709717 16.565905 5.462367 1 2 -0.12000 -0.12000 "DDD " " C  " 6 0 A0A0A0  "C"  2
  1804 3 15.958717 15.855905 5.800367 1 2 0.20500 0.20500 "DDD " " C  " 6 0 A0A0A0  "C"  1
  1805 3 16.785717 16.714905 6.731367 1 2 -0.12000 -0.12000 "DDD " " C  " 6 0 A0A0A0  "C"  2
  1806 3 17.761717 15.982905 7.706367 1 2 0.20500 0.20500 "DDD " " C  " 6 0 A0A0A0  "C"  1
  1807 3 18.528717 17.099905 8.541367 1 2 -0.12000 -0.12000 "DDD " " C  " 6 0 A0A0A0  "C"  2
  1808 3 19.430717 16.602905 9.698367 1 2 0.20500 0.20500 "DDD " " C  " 6 0 A0A0A0  "C"  1
  1809 3 18.554717 15.855905 10.786367 1 2 -0.12000 -0.12000 "DDD " " C  " 6 0 A0A0A0  "C"  2
  1810 3 19.316717 15.652905 12.089367 1 2 0.22000 0.22000 "DDD " " C  " 6 0 A0A0A0  "C"  1
  1811 3 18.422717 14.999905 13.107367 1 2 -0.18000 -0.18000 "DDD " " C  " 6 0 A0A0A0  "C"  3
  1812 16 16.765717 15.686905 4.653367 1 70 -0.68300 -0.68300 "DDD " " O  " 8 0 FF2F2F  "O"  1
  1813 16 18.784717 15.110905 7.165367 1 70 -0.68300 -0.68300 "DDD " " O  " 8 0 FF2F2F  "O"  1
  1814 16 20.056717 17.762905 10.223367 1 70 -0.68300 -0.68300 "DDD " " O  " 8 0 FF2F2F  "O"  1
  1815 16 20.382717 14.703905 11.990367 1 70 -0.33000 -0.33000 "DDD " " O  " 8 0 FF2F2F  "O"  0
  1816 3 24.929717 10.320905 9.816367 1 2 -0.18000 -0.18000 "DDD " " C  " 6 0 A0A0A0  "C"  3
  1817 3 23.917717 11.386905 9.439367 1 2 0.22000 0.22000 "DDD " " C  " 6 0 A0A0A0  "C"  1
  1818 3 22.496717 10.880905 9.362367 1 2 -0.12000 -0.12000 "DDD " " C  " 6 0 A0A0A0  "C"  2
  1819 3 21.380717 11.836905 8.936367 1 2 0.20500 0.20500 "DDD " " C  " 6 0 A0A0A0  "C"  1
  1820 3 19.957717 11.087905 8.870367 1 2 -0.12000 -0.12000 "DDD " " C  " 6 0 A0A0A0  "C"  2
  1821 3 18.687717 11.995905 8.629367 1 2 0.20500 0.20500 "DDD " " C  " 6 0 A0A0A0  "C"  1
  1822 3 17.351717 11.176905 8.927367 1 2 -0.12000 -0.12000 "DDD " " C  " 6 0 A0A0A0  "C"  2
  1823 3 16.954717 11.235905 10.400367 1 2 0.20500 0.20500 "DDD " " C  " 6 0 A0A0A0  "C"  1
  1824 3 15.465717 10.915905 10.627367 1 2 -0.12000 -0.12000 "DDD " " C  " 6 0 A0A0A0  "C"  2
  1825 3 14.817717 9.733905 9.853367 1 2 0.22000 0.22000 "DDD " " C  " 6 0 A0A0A0  "C"  1
  1826 16 23.948717 12.321905 10.444367 1 70 -0.33000 -0.33000 "DDD " " O  " 8 0 FF2F2F  "O"  0
  1827 16 21.830717 12.287905 7.648367 1 70 -0.68300 -0.68300 "DDD " " O  " 8 0 FF2F2F  "O"  1
  1828 16 18.655717 12.297905 7.327367 1 70 -0.68300 -0.68300 "DDD " " O  " 8 0 FF2F2F  "O"  1
  1829 16 14.114717 15.946905 3.069367 1 70 -0.68300 -0.68300 "DDD " " O  " 8 0 FF2F2F  "O"  1
  1830 2 -17.181283 11.400905 15.776367 1 2 0.70000 0.70000 "DDD " " C  " 6 0 A0A0A0  "C"  0
  1831 3 -17.425283 10.568905 14.579367 1 2 -0.22000 -0.22000 "DDD " " C  " 6 0 A0A0A0  "C"  2
  1832 3 -18.804283 10.943905 13.854367 1 2 0.20500 0.20500 "DDD " " C  " 6 0 A0A0A0  "C"  1
  1833 2 -18.984283 10.014905 12.715367 1 2 0.51000 0.51000 "DDD " " C  " 6 0 A0A0A0  "C"  0
  1834 18 -16.180283 12.170905 15.850367 1 70 -0.80000 -0.80000 "DDD " " O  " 8 -1 FF2F2F  "O"  0
  1835 16 -18.567283 12.244905 13.350367 1 70 -0.68300 -0.68300 "DDD " " O  " 8 0 FF2F2F  "O"  1
  1836 15 -19.083283 10.435905 11.562367 1 70 -0.43000 -0.43000 "DDD " " O  " 8 0 FF2F2F  "O"  0
  1837 2 21.574717 15.052905 12.452367 1 2 0.51000 0.51000 "DDD " " C  " 6 0 A0A0A0  "C"  0
  1838 3 22.516717 13.926905 12.125367 1 2 -0.12000 -0.12000 "DDD " " C  " 6 0 A0A0A0  "C"  2
  1839 3 23.752717 14.455905 11.429367 1 2 -0.12000 -0.12000 "DDD " " C  " 6 0 A0A0A0  "C"  2
  1840 2 23.920717 13.613905 10.173367 1 2 0.51000 0.51000 "DDD " " C  " 6 0 A0A0A0  "C"  0
  1841 15 24.124717 14.147905 9.108367 1 70 -0.43000 -0.43000 "DDD " " O  " 8 0 FF2F2F  "O"  0
  1842 16 -6.814283 17.139905 2.747367 1 70 -0.33000 -0.33000 "DDD " " O  " 8 0 FF2F2F  "O"  0
  1843 18 -9.775283 21.393905 2.336367 1 70 -0.80000 -0.80000 "DDD " " O  " 8 -1 FF2F2F  "O"  0
  1844 2 -8.651283 20.851905 2.102367 1 2 0.70000 0.70000 "DDD " " C  " 6 0 A0A0A0  "C"  0
  1845 3 -8.093283 19.712905 2.920367 1 2 -0.22000 -0.22000 "DDD " " C  " 6 0 A0A0A0  "C"  2
  1846 3 -6.581283 19.514905 2.965367 1 2 0.20500 0.20500 "DDD " " C  " 6 0 A0A0A0  "C"  1
  1847 2 -6.207283 18.104905 3.378367 1 2 0.51000 0.51000 "DDD " " C  " 6 0 A0A0A0  "C"  0
  1848 15 -8.097283 21.123905 1.049367 1 70 -0.80000 -0.80000 "DDD " " O  " 8 0 FF2F2F  "O"  0
  1849 16 -5.896283 20.525905 3.732367 1 70 -0.68300 -0.68300 "DDD " " O  " 8 0 FF2F2F  "O"  1
  1850 15 -5.263283 18.025905 4.167367 1 70 -0.43000 -0.43000 "DDD " " O  " 8 0 FF2F2F  "O"  0
  1851 15 21.996717 16.084905 13.056367 1 70 -0.43000 -0.43000 "DDD " " O  " 8 0 FF2F2F  "O"  0
  1852 2 1.513717 14.982905 6.674367 1 2 0.51000 0.51000 "DDD " " C  " 6 0 A0A0A0  "C"  0
  1853 3 1.072717 13.850905 7.610367 1 2 -0.12000 -0.12000 "DDD " " C  " 6 0 A0A0A0  "C"  2
  1854 3 2.251717 12.823905 7.969367 1 2 0.20500 0.20500 "DDD " " C  " 6 0 A0A0A0  "C"  1
  1855 2 2.106717 11.454905 7.343367 1 2 0.51000 0.51000 "DDD " " C  " 6 0 A0A0A0  "C"  0
  1856 15 2.305717 14.729905 5.764367 1 70 -0.43000 -0.43000 "DDD " " O  " 8 0 FF2F2F  "O"  0
  1857 16 2.275717 12.718905 9.357367 1 70 -0.68300 -0.68300 "DDD " " O  " 8 0 FF2F2F  "O"  1
  1858 15 1.286717 11.196905 6.466367 1 70 -0.43000 -0.43000 "DDD " " O  " 8 0 FF2F2F  "O"  0
  1859 3 -28.430283 -5.635095 7.689367 1 2 0.19000 0.19000 "DDD " " C  " 6 0 A0A0A0  "C"  2
  1860 3 -27.188283 -4.770095 7.395367 1 2 -0.12000 -0.12000 "DDD " " C  " 6 0 A0A0A0  "C"  2
  1861 3 -27.198283 -3.502095 8.274367 1 2 0.20500 0.20500 "DDD " " C  " 6 0 A0A0A0  "C"  1
  1862 3 -25.793283 -2.793095 8.235367 1 2 -0.12000 -0.12000 "DDD " " C  " 6 0 A0A0A0  "C"  2
  1863 3 -25.500283 -1.692095 9.289367 1 2 0.22000 0.22000 "DDD " " C  " 6 0 A0A0A0  "C"  1
  1864 3 -23.967283 -1.574095 9.602367 1 2 -0.12000 -0.12000 "DDD " " C  " 6 0 A0A0A0  "C"  2
  1865 3 -23.443283 -2.392095 10.862367 1 2 0.20500 0.20500 "DDD " " C  " 6 0 A0A0A0  "C"  1
  1866 3 -21.937283 -2.095095 11.264367 1 2 -0.12000 -0.12000 "DDD " " C  " 6 0 A0A0A0  "C"  2
  1867 3 -20.816283 -2.172095 10.159367 1 2 0.22000 0.22000 "DDD " " C  " 6 0 A0A0A0  "C"  1
  1868 3 -19.540283 -1.850095 10.903367 1 2 -0.12000 -0.12000 "DDD " " C  " 6 0 A0A0A0  "C"  2
  1869 3 -18.208283 -2.014095 10.228367 1 2 0.20500 0.20500 "DDD " " C  " 6 0 A0A0A0  "C"  1
  1870 3 -17.058283 -1.905095 11.284367 1 2 -0.12000 -0.12000 "DDD " " C  " 6 0 A0A0A0  "C"  2
  1871 3 -15.629283 -2.078095 10.627367 1 2 0.20500 0.20500 "DDD " " C  " 6 0 A0A0A0  "C"  1
  1872 3 -14.587283 -1.113095 11.154367 1 2 -0.12000 -0.12000 "DDD " " C  " 6 0 A0A0A0  "C"  2
  1873 3 -13.234283 -1.159095 10.344367 1 2 0.22000 0.22000 "DDD " " C  " 6 0 A0A0A0  "C"  1
  1874 3 -12.253283 -2.268095 10.890367 1 2 -0.12000 -0.12000 "DDD " " C  " 6 0 A0A0A0  "C"  2
  1875 3 -11.845283 -3.319095 9.841367 1 2 0.20500 0.20500 "DDD " " C  " 6 0 A0A0A0  "C"  1
  1876 3 -10.881283 -2.905095 8.724367 1 2 -0.12000 -0.12000 "DDD " " C  " 6 0 A0A0A0  "C"  2
  1877 3 -9.410283 -3.344095 9.043367 1 2 0.22000 0.22000 "DDD " " C  " 6 0 A0A0A0  "C"  1
  1878 3 -8.470283 -2.665095 8.004367 1 2 -0.12000 -0.12000 "DDD " " C  " 6 0 A0A0A0  "C"  2
  1879 16 -28.161283 -2.554095 7.808367 1 70 -0.68300 -0.68300 "DDD " " O  " 8 0 FF2F2F  "O"  1
  1880 16 -23.600283 -3.791095 10.595367 1 70 -0.68300 -0.68300 "DDD " " O  " 8 0 FF2F2F  "O"  1
  1881 16 -20.842283 -3.322095 9.394367 1 70 -0.33000 -0.33000 "DDD " " O  " 8 0 FF2F2F  "O"  0
  1882 16 -18.182283 -0.991095 9.160367 1 70 -0.68300 -0.68300 "DDD " " O  " 8 0 FF2F2F  "O"  1
  1883 16 -15.258283 -3.439095 10.756367 1 70 -0.68300 -0.68300 "DDD " " O  " 8 0 FF2F2F  "O"  1
  1884 16 -12.852283 -4.132095 9.302367 1 70 -0.68300 -0.68300 "DDD " " O  " 8 0 FF2F2F  "O"  1
  1885 16 -9.207283 -4.702095 8.904367 1 70 -0.33000 -0.33000 "DDD " " O  " 8 0 FF2F2F  "O"  0
  1886 3 -5.533283 -9.289095 12.736367 1 2 -0.12000 -0.12000 "DDD " " C  " 6 0 A0A0A0  "C"  2
  1887 3 -6.800283 -10.042095 12.128367 1 2 0.22000 0.22000 "DDD " " C  " 6 0 A0A0A0  "C"  1
  1888 3 -7.518283 -10.824095 13.241367 1 2 -0.12000 -0.12000 "DDD " " C  " 6 0 A0A0A0  "C"  2
  1889 3 -8.723283 -11.712095 12.808367 1 2 0.20500 0.20500 "DDD " " C  " 6 0 A0A0A0  "C"  1
  1890 3 -9.380283 -12.455095 14.052367 1 2 -0.12000 -0.12000 "DDD " " C  " 6 0 A0A0A0  "C"  2
  1891 3 -10.368283 -11.478095 14.718367 1 2 0.20500 0.20500 "DDD " " C  " 6 0 A0A0A0  "C"  1
  1892 3 -11.882283 -11.613095 14.439367 1 2 -0.12000 -0.12000 "DDD " " C  " 6 0 A0A0A0  "C"  2
  1893 3 -12.304283 -11.706095 12.913367 1 2 0.20500 0.20500 "DDD " " C  " 6 0 A0A0A0  "C"  1
  1894 3 -13.790283 -12.165095 12.739367 1 2 -0.12000 -0.12000 "DDD " " C  " 6 0 A0A0A0  "C"  2
  1895 3 -14.205283 -12.743095 11.283367 1 2 0.22000 0.22000 "DDD " " C  " 6 0 A0A0A0  "C"  1
  1896 3 -15.723283 -12.765095 11.093367 1 2 -0.12000 -0.12000 "DDD " " C  " 6 0 A0A0A0  "C"  2
  1897 3 -16.239283 -12.294095 9.718367 1 2 0.20500 0.20500 "DDD " " C  " 6 0 A0A0A0  "C"  1
  1898 3 -17.738283 -11.954095 9.728367 1 2 -0.12000 -0.12000 "DDD " " C  " 6 0 A0A0A0  "C"  2
  1899 3 -18.190283 -11.074095 8.588367 1 2 0.20500 0.20500 "DDD " " C  " 6 0 A0A0A0  "C"  1
  1900 3 -19.474283 -10.392095 8.821367 1 2 -0.12000 -0.12000 "DDD " " C  " 6 0 A0A0A0  "C"  2
  1901 3 -19.818283 -9.305095 7.778367 1 2 0.20500 0.20500 "DDD " " C  " 6 0 A0A0A0  "C"  1
  1902 3 -21.325283 -9.055095 7.692367 1 2 -0.12000 -0.12000 "DDD " " C  " 6 0 A0A0A0  "C"  2
  1903 3 -22.166283 -9.930095 6.728367 1 2 0.22000 0.22000 "DDD " " C  " 6 0 A0A0A0  "C"  1
  1904 3 -23.596283 -9.545095 6.753367 1 2 -0.12000 -0.12000 "DDD " " C  " 6 0 A0A0A0  "C"  2
  1905 3 -24.392283 -10.100095 5.574367 1 2 0.19000 0.19000 "DDD " " C  " 6 0 A0A0A0  "C"  2
  1906 16 -7.644283 -9.020095 11.496367 1 70 -0.33000 -0.33000 "DDD " " O  " 8 0 FF2F2F  "O"  0
  1907 16 -8.224283 -12.778095 11.995367 1 70 -0.68300 -0.68300 "DDD " " O  " 8 0 FF2F2F  "O"  1
  1908 16 -10.096283 -11.551095 16.080367 1 70 -0.68300 -0.68300 "DDD " " O  " 8 0 FF2F2F  "O"  1
  1909 16 -11.988283 -10.529095 12.244367 1 70 -0.68300 -0.68300 "DDD " " O  " 8 0 FF2F2F  "O"  1
  1910 16 -18.223283 -11.856095 7.410367 1 70 -0.68300 -0.68300 "DDD " " O  " 8 0 FF2F2F  "O"  1
  1911 16 -19.239283 -8.023095 8.068367 1 70 -0.68300 -0.68300 "DDD " " O  " 8 0 FF2F2F  "O"  1
  1912 16 -25.679283 -9.469095 5.632367 1 70 -0.33000 -0.33000 "DDD " " O  " 8 0 FF2F2F  "O"  0
  1913 16 -28.423283 -6.769095 6.832367 1 70 -0.33000 -0.33000 "DDD " " O  " 8 0 FF2F2F  "O"  0
  1914 2 -28.146283 -7.992095 7.377367 1 2 0.51000 0.51000 "DDD " " C  " 6 0 A0A0A0  "C"  0
  1915 3 -28.377283 -9.147095 6.481367 1 2 -0.12000 -0.12000 "DDD " " C  " 6 0 A0A0A0  "C"  2
  1916 3 -27.882283 -8.979095 5.060367 1 2 0.20500 0.20500 "DDD " " C  " 6 0 A0A0A0  "C"  1
  1917 2 -26.647283 -9.955095 4.809367 1 2 0.51000 0.51000 "DDD " " C  " 6 0 A0A0A0  "C"  0
  1918 15 -27.790283 -8.215095 8.593367 1 70 -0.43000 -0.43000 "DDD " " O  " 8 0 FF2F2F  "O"  0
  1919 16 -28.974283 -9.461095 4.206367 1 70 -0.68300 -0.68300 "DDD " " O  " 8 0 FF2F2F  "O"  1
  1920 15 -26.655283 -10.833095 3.959367 1 70 -0.43000 -0.43000 "DDD " " O  " 8 0 FF2F2F  "O"  0
  1921 2 -8.686283 -5.455095 9.921367 1 2 0.51000 0.51000 "DDD " " C  " 6 0 A0A0A0  "C"  0
  1922 3 -8.133283 -6.810095 9.424367 1 2 -0.12000 -0.12000 "DDD " " C  " 6 0 A0A0A0  "C"  2
  1923 3 -9.059283 -8.005095 9.900367 1 2 0.20500 0.20500 "DDD " " C  " 6 0 A0A0A0  "C"  1
  1924 2 -8.223283 -9.217095 10.296367 1 2 0.51000 0.51000 "DDD " " C  " 6 0 A0A0A0  "C"  0
  1925 15 -8.453283 -5.042095 11.083367 1 70 -0.43000 -0.43000 "DDD " " O  " 8 0 FF2F2F  "O"  0
  1926 16 -10.000283 -8.425095 8.928367 1 70 -0.68300 -0.68300 "DDD " " O  " 8 0 FF2F2F  "O"  1
  1927 15 -8.123283 -10.250095 9.579367 1 70 -0.43000 -0.43000 "DDD " " O  " 8 0 FF2F2F  "O"  0
  1928 3 -7.010283 -2.910095 8.130367 1 2 0.20500 0.20500 "DDD " " C  " 6 0 A0A0A0  "C"  1
  1929 3 -6.288283 -2.335095 6.968367 1 2 -0.12000 -0.12000 "DDD " " C  " 6 0 A0A0A0  "C"  2
  1930 3 -4.770283 -2.645095 6.681367 1 2 0.20500 0.20500 "DDD " " C  " 6 0 A0A0A0  "C"  1
  1931 3 -3.772283 -2.319095 7.823367 1 2 -0.12000 -0.12000 "DDD " " C  " 6 0 A0A0A0  "C"  2
  1932 3 -2.297283 -2.499095 7.459367 1 2 0.20500 0.20500 "DDD " " C  " 6 0 A0A0A0  "C"  1
  1933 3 -1.295283 -1.797095 8.437367 1 2 -0.12000 -0.12000 "DDD " " C  " 6 0 A0A0A0  "C"  2
  1934 3 0.147717 -1.849095 8.036367 1 2 0.20500 0.20500 "DDD " " C  " 6 0 A0A0A0  "C"  1
  1935 3 0.577717 -1.127095 6.733367 1 2 -0.12000 -0.12000 "DDD " " C  " 6 0 A0A0A0  "C"  2
  1936 3 2.057717 -1.158095 6.396367 1 2 0.22000 0.22000 "DDD " " C  " 6 0 A0A0A0  "C"  1
  1937 3 2.317717 -0.180095 5.207367 1 2 -0.12000 -0.12000 "DDD " " C  " 6 0 A0A0A0  "C"  2
  1938 3 2.021717 1.302905 5.603367 1 2 0.20500 0.20500 "DDD " " C  " 6 0 A0A0A0  "C"  1
  1939 3 2.853717 2.348905 4.897367 1 2 -0.12000 -0.12000 "DDD " " C  " 6 0 A0A0A0  "C"  2
  1940 3 4.286717 2.618905 5.480367 1 2 0.22000 0.22000 "DDD " " C  " 6 0 A0A0A0  "C"  1
  1941 3 4.403717 3.175905 6.879367 1 2 -0.12000 -0.12000 "DDD " " C  " 6 0 A0A0A0  "C"  2
  1942 3 5.688717 2.769905 7.658367 1 2 0.20500 0.20500 "DDD " " C  " 6 0 A0A0A0  "C"  1
  1943 3 7.048717 3.287905 7.091367 1 2 -0.12000 -0.12000 "DDD " " C  " 6 0 A0A0A0  "C"  2
  1944 3 7.574717 4.671905 7.566367 1 2 0.20500 0.20500 "DDD " " C  " 6 0 A0A0A0  "C"  1
  1945 3 8.879717 5.168905 6.750367 1 2 -0.12000 -0.12000 "DDD " " C  " 6 0 A0A0A0  "C"  2
  1946 3 10.138717 4.303905 6.903367 1 2 0.22000 0.22000 "DDD " " C  " 6 0 A0A0A0  "C"  1
  1947 3 11.189717 4.394905 5.790367 1 2 -0.12000 -0.12000 "DDD " " C  " 6 0 A0A0A0  "C"  2
  1948 16 -4.364283 -1.993095 5.556367 1 70 -0.68300 -0.68300 "DDD " " O  " 8 0 FF2F2F  "O"  1
  1949 16 -1.937283 -3.883095 7.323367 1 70 -0.68300 -0.68300 "DDD " " O  " 8 0 FF2F2F  "O"  1
  1950 16 0.777717 -1.247095 9.145367 1 70 -0.68300 -0.68300 "DDD " " O  " 8 0 FF2F2F  "O"  1
  1951 16 2.434717 -2.530095 6.081367 1 70 -0.33000 -0.33000 "DDD " " O  " 8 0 FF2F2F  "O"  0
  1952 16 0.725717 1.572905 5.126367 1 70 -0.68300 -0.68300 "DDD " " O  " 8 0 FF2F2F  "O"  1
  1953 16 5.749717 1.329905 7.797367 1 70 -0.68300 -0.68300 "DDD " " O  " 8 0 FF2F2F  "O"  1
  1954 16 6.571717 5.641905 7.432367 1 70 -0.68300 -0.68300 "DDD " " O  " 8 0 FF2F2F  "O"  1
  1955 16 10.440717 4.546905 8.257367 1 70 -0.33000 -0.33000 "DDD " " O  " 8 0 FF2F2F  "O"  0
  1956 3 13.045717 -0.642095 11.995367 1 2 -0.12000 -0.12000 "DDD " " C  " 6 0 A0A0A0  "C"  2
  1957 3 11.863717 0.254905 12.502367 1 2 0.22000 0.22000 "DDD " " C  " 6 0 A0A0A0  "C"  1
  1958 3 10.568717 -0.599095 12.606367 1 2 -0.12000 -0.12000 "DDD " " C  " 6 0 A0A0A0  "C"  2
  1959 3 9.336717 0.205905 13.115367 1 2 0.20500 0.20500 "DDD " " C  " 6 0 A0A0A0  "C"  1
  1960 3 8.096717 -0.595095 13.481367 1 2 -0.12000 -0.12000 "DDD " " C  " 6 0 A0A0A0  "C"  2
  1961 3 7.405717 -1.359095 12.259367 1 2 0.20500 0.20500 "DDD " " C  " 6 0 A0A0A0  "C"  1
  1962 3 6.078717 -1.957095 12.636367 1 2 -0.12000 -0.12000 "DDD " " C  " 6 0 A0A0A0  "C"  2
  1963 3 5.344717 -2.764095 11.494367 1 2 0.20500 0.20500 "DDD " " C  " 6 0 A0A0A0  "C"  1
  1964 3 3.884717 -2.867095 11.828367 1 2 -0.12000 -0.12000 "DDD " " C  " 6 0 A0A0A0  "C"  2
  1965 3 3.041717 -3.651095 10.885367 1 2 0.20500 0.20500 "DDD " " C  " 6 0 A0A0A0  "C"  1
  1966 3 3.076717 -5.229095 11.173367 1 2 -0.12000 -0.12000 "DDD " " C  " 6 0 A0A0A0  "C"  2
  1967 3 2.372717 -6.155095 10.099367 1 2 0.22000 0.22000 "DDD " " C  " 6 0 A0A0A0  "C"  1
  1968 3 2.075717 -7.621095 10.491367 1 2 -0.12000 -0.12000 "DDD " " C  " 6 0 A0A0A0  "C"  2
  1969 3 0.836717 -8.315095 9.823367 1 2 0.20500 0.20500 "DDD " " C  " 6 0 A0A0A0  "C"  1
  1970 3 0.310717 -9.634095 10.582367 1 2 -0.12000 -0.12000 "DDD " " C  " 6 0 A0A0A0  "C"  2
  1971 3 -0.330283 -9.527095 11.984367 1 2 0.20500 0.20500 "DDD " " C  " 6 0 A0A0A0  "C"  1
  1972 3 -1.657283 -8.714095 11.878367 1 2 -0.12000 -0.12000 "DDD " " C  " 6 0 A0A0A0  "C"  2
  1973 3 -2.414283 -8.458095 13.267367 1 2 0.20500 0.20500 "DDD " " C  " 6 0 A0A0A0  "C"  1
  1974 3 -3.167283 -9.569095 14.026367 1 2 -0.12000 -0.12000 "DDD " " C  " 6 0 A0A0A0  "C"  2
  1975 3 -4.362283 -10.170095 13.267367 1 2 0.22000 0.22000 "DDD " " C  " 6 0 A0A0A0  "C"  1
  1976 16 11.791717 1.403905 11.633367 1 70 -0.33000 -0.33000 "DDD " " O  " 8 0 FF2F2F  "O"  0
  1977 16 8.221717 -2.322095 11.606367 1 70 -0.68300 -0.68300 "DDD " " O  " 8 0 FF2F2F  "O"  1
  1978 16 6.046717 -4.008095 11.497367 1 70 -0.68300 -0.68300 "DDD " " O  " 8 0 FF2F2F  "O"  1
  1979 16 3.262717 -6.123095 8.996367 1 70 -0.33000 -0.33000 "DDD " " O  " 8 0 FF2F2F  "O"  0
  1980 16 1.129717 -8.590095 8.463367 1 70 -0.68300 -0.68300 "DDD " " O  " 8 0 FF2F2F  "O"  1
  1981 16 -1.543283 -7.876095 14.197367 1 70 -0.68300 -0.68300 "DDD " " O  " 8 0 FF2F2F  "O"  1
  1982 2 10.586717 3.487905 9.088367 1 2 0.51000 0.51000 "DDD " " C  " 6 0 A0A0A0  "C"  0
  1983 3 10.833717 4.045905 10.504367 1 2 -0.12000 -0.12000 "DDD " " C  " 6 0 A0A0A0  "C"  2
  1984 3 12.271717 3.635905 10.943367 1 2 0.20500 0.20500 "DDD " " C  " 6 0 A0A0A0  "C"  1
  1985 2 12.344717 2.589905 11.999367 1 2 0.51000 0.51000 "DDD " " C  " 6 0 A0A0A0  "C"  0
  1986 15 10.295717 2.315905 8.877367 1 70 -0.43000 -0.43000 "DDD " " O  " 8 0 FF2F2F  "O"  0
  1987 16 12.956717 4.763905 11.373367 1 70 -0.68300 -0.68300 "DDD " " O  " 8 0 FF2F2F  "O"  1
  1988 15 13.018717 2.813905 12.982367 1 70 -0.43000 -0.43000 "DDD " " O  " 8 0 FF2F2F  "O"  0
  1989 3 12.517717 3.569905 6.091367 1 2 0.20500 0.20500 "DDD " " C  " 6 0 A0A0A0  "C"  1
  1990 3 13.510717 4.218905 6.994367 1 2 -0.12000 -0.12000 "DDD " " C  " 6 0 A0A0A0  "C"  2
  1991 3 14.585717 3.394905 7.772367 1 2 0.22000 0.22000 "DDD " " C  " 6 0 A0A0A0  "C"  1
  1992 3 15.402717 2.313905 7.075367 1 2 -0.12000 -0.12000 "DDD " " C  " 6 0 A0A0A0  "C"  2
  1993 3 16.315717 1.384905 7.914367 1 2 0.20500 0.20500 "DDD " " C  " 6 0 A0A0A0  "C"  1
  1994 3 17.313717 0.546905 6.997367 1 2 -0.12000 -0.12000 "DDD " " C  " 6 0 A0A0A0  "C"  2
  1995 3 18.502717 1.300905 6.316367 1 2 0.20500 0.20500 "DDD " " C  " 6 0 A0A0A0  "C"  1
  1996 3 19.710717 0.316905 6.246367 1 2 -0.12000 -0.12000 "DDD " " C  " 6 0 A0A0A0  "C"  2
  1997 3 20.873717 0.865905 5.460367 1 2 0.22000 0.22000 "DDD " " C  " 6 0 A0A0A0  "C"  1
  1998 3 22.046717 -0.156095 5.545367 1 2 -0.18000 -0.18000 "DDD " " C  " 6 0 A0A0A0  "C"  3
  1999 16 15.630717 0.580905 8.837367 1 70 -0.68300 -0.68300 "DDD " " O  " 8 0 FF2F2F  "O"  1
  2000 16 18.066717 1.661905 5.023367 1 70 -0.68300 -0.68300 "DDD " " O  " 8 0 FF2F2F  "O"  1
  2001 16 21.359717 2.116905 5.960367 1 70 -0.33000 -0.33000 "DDD " " O  " 8 0 FF2F2F  "O"  0
  2002 3 24.692717 2.180905 8.639367 1 2 -0.18000 -0.18000 "DDD " " C  " 6 0 A0A0A0  "C"  3
  2003 3 23.493717 2.545905 9.495367 1 2 0.22000 0.22000 "DDD " " C  " 6 0 A0A0A0  "C"  1
  2004 3 22.854717 1.277905 10.157367 1 2 -0.12000 -0.12000 "DDD " " C  " 6 0 A0A0A0  "C"  2
  2005 3 21.596717 1.658905 11.003367 1 2 0.20500 0.20500 "DDD " " C  " 6 0 A0A0A0  "C"  1
  2006 3 20.399717 0.712905 10.898367 1 2 -0.12000 -0.12000 "DDD " " C  " 6 0 A0A0A0  "C"  2
  2007 3 19.013717 1.287905 11.348367 1 2 0.20500 0.20500 "DDD " " C  " 6 0 A0A0A0  "C"  1
  2008 3 17.935717 0.170905 11.274367 1 2 -0.12000 -0.12000 "DDD " " C  " 6 0 A0A0A0  "C"  2
  2009 3 16.611717 0.409905 12.059367 1 2 0.20500 0.20500 "DDD " " C  " 6 0 A0A0A0  "C"  1
  2010 3 15.668717 -0.747095 11.992367 1 2 -0.12000 -0.12000 "DDD " " C  " 6 0 A0A0A0  "C"  2
  2011 3 14.396717 -0.587095 12.833367 1 2 0.22000 0.22000 "DDD " " C  " 6 0 A0A0A0  "C"  1
  2012 16 22.586717 3.119905 8.574367 1 70 -0.33000 -0.33000 "DDD " " O  " 8 0 FF2F2F  "O"  0
  2013 16 18.680717 2.451905 10.590367 1 70 -0.68300 -0.68300 "DDD " " O  " 8 0 FF2F2F  "O"  1
  2014 16 16.046717 1.537905 11.473367 1 70 -0.68300 -0.68300 "DDD " " O  " 8 0 FF2F2F  "O"  1
  2015 16 12.894717 3.465905 4.759367 1 70 -0.68300 -0.68300 "DDD " " O  " 8 0 FF2F2F  "O"  1
  2016 2 -20.672283 -3.343095 8.014367 1 2 0.51000 0.51000 "DDD " " C  " 6 0 A0A0A0  "C"  0
  2017 3 -20.209283 -4.663095 7.504367 1 2 -0.12000 -0.12000 "DDD " " C  " 6 0 A0A0A0  "C"  2
  2018 3 -19.863283 -4.622095 6.025367 1 2 0.10500 0.10500 "DDD " " C  " 6 0 A0A0A0  "C"  1
  2019 2 -19.976283 -6.052095 5.501367 1 2 0.70000 0.70000 "DDD " " C  " 6 0 A0A0A0  "C"  0
  2020 15 -20.739283 -2.314095 7.336367 1 70 -0.43000 -0.43000 "DDD " " O  " 8 0 FF2F2F  "O"  0
  2021 16 -18.553283 -4.211095 5.690367 1 70 -0.68300 -0.68300 "DDD " " O  " 8 0 FF2F2F  "O"  1
  2022 18 -21.007283 -6.375095 4.892367 1 70 -0.80000 -0.80000 "DDD " " O  " 8 -1 FF2F2F  "O"  0
  2023 2 21.571717 3.107905 5.042367 1 2 0.51000 0.51000 "DDD " " C  " 6 0 A0A0A0  "C"  0
  2024 3 22.251717 4.298905 5.703367 1 2 -0.12000 -0.12000 "DDD " " C  " 6 0 A0A0A0  "C"  2
  2025 3 21.667717 4.745905 7.021367 1 2 -0.12000 -0.12000 "DDD " " C  " 6 0 A0A0A0  "C"  2
  2026 2 22.715717 4.341905 8.057367 1 2 0.51000 0.51000 "DDD " " C  " 6 0 A0A0A0  "C"  0
  2027 15 23.534717 5.144905 8.500367 1 70 -0.43000 -0.43000 "DDD " " O  " 8 0 FF2F2F  "O"  0
  2028 15 21.284717 3.244905 3.857367 1 70 -0.43000 -0.43000 "DDD " " O  " 8 0 FF2F2F  "O"  0
  2029 2 3.511717 -3.175095 6.557367 1 2 0.51000 0.51000 "DDD " " C  " 6 0 A0A0A0  "C"  0
  2030 3 3.800717 -4.567095 5.904367 1 2 -0.12000 -0.12000 "DDD " " C  " 6 0 A0A0A0  "C"  2
  2031 3 3.980717 -5.796095 6.857367 1 2 0.20500 0.20500 "DDD " " C  " 6 0 A0A0A0  "C"  1
  2032 2 2.801717 -5.972095 7.760367 1 2 0.51000 0.51000 "DDD " " C  " 6 0 A0A0A0  "C"  0
  2033 15 4.221717 -2.758095 7.485367 1 70 -0.43000 -0.43000 "DDD " " O  " 8 0 FF2F2F  "O"  0
  2034 16 4.245717 -6.982095 6.087367 1 70 -0.68300 -0.68300 "DDD " " O  " 8 0 FF2F2F  "O"  1
  2035 15 1.680717 -5.741095 7.357367 1 70 -0.43000 -0.43000 "DDD " " O  " 8 0 FF2F2F  "O"  0
  2036 16 -13.529283 -13.958095 11.074367 1 70 -0.33000 -0.33000 "DDD " " O  " 8 0 FF2F2F  "O"  0
  2037 16 -3.900283 -10.877095 12.133367 1 70 -0.33000 -0.33000 "DDD " " O  " 8 0 FF2F2F  "O"  0
  2038 3 -0.882283 -16.748095 16.531367 1 2 -0.12000 -0.12000 "DDD " " C  " 6 0 A0A0A0  "C"  2
  2039 3 -2.055283 -16.704095 15.511367 1 2 0.22000 0.22000 "DDD " " C  " 6 0 A0A0A0  "C"  1
  2040 3 -3.303283 -17.500095 15.993367 1 2 -0.12000 -0.12000 "DDD " " C  " 6 0 A0A0A0  "C"  2
  2041 3 -4.432283 -17.434095 14.896367 1 2 0.20500 0.20500 "DDD " " C  " 6 0 A0A0A0  "C"  1
  2042 3 -5.734283 -17.862095 15.502367 1 2 -0.12000 -0.12000 "DDD " " C  " 6 0 A0A0A0  "C"  2
  2043 3 -6.898283 -17.413095 14.592367 1 2 0.20500 0.20500 "DDD " " C  " 6 0 A0A0A0  "C"  1
  2044 3 -8.234283 -18.158095 14.865367 1 2 -0.12000 -0.12000 "DDD " " C  " 6 0 A0A0A0  "C"  2
  2045 3 -8.491283 -19.429095 14.060367 1 2 0.22000 0.22000 "DDD " " C  " 6 0 A0A0A0  "C"  1
  2046 3 -9.892283 -19.870095 14.292367 1 2 -0.12000 -0.12000 "DDD " " C  " 6 0 A0A0A0  "C"  2
  2047 3 -10.300283 -20.984095 13.254367 1 2 0.20500 0.20500 "DDD " " C  " 6 0 A0A0A0  "C"  1
  2048 3 -11.805283 -21.194095 12.956367 1 2 -0.12000 -0.12000 "DDD " " C  " 6 0 A0A0A0  "C"  2
  2049 3 -12.272283 -20.375095 11.702367 1 2 0.22000 0.22000 "DDD " " C  " 6 0 A0A0A0  "C"  1
  2050 3 -13.667283 -20.751095 11.275367 1 2 -0.12000 -0.12000 "DDD " " C  " 6 0 A0A0A0  "C"  2
  2051 3 -14.164283 -20.119095 10.022367 1 2 0.20500 0.20500 "DDD " " C  " 6 0 A0A0A0  "C"  1
  2052 3 -15.645283 -20.317095 9.866367 1 2 -0.12000 -0.12000 "DDD " " C  " 6 0 A0A0A0  "C"  2
  2053 3 -16.350283 -19.411095 8.851367 1 2 0.20500 0.20500 "DDD " " C  " 6 0 A0A0A0  "C"  1
  2054 3 -17.913283 -19.596095 8.886367 1 2 -0.12000 -0.12000 "DDD " " C  " 6 0 A0A0A0  "C"  2
  2055 3 -18.743283 -18.721095 7.940367 1 2 0.20500 0.20500 "DDD " " C  " 6 0 A0A0A0  "C"  1
  2056 3 -20.271283 -18.849095 8.137367 1 2 -0.12000 -0.12000 "DDD " " C  " 6 0 A0A0A0  "C"  2
  2057 3 -21.066283 -18.030095 7.072367 1 2 0.19000 0.19000 "DDD " " C  " 6 0 A0A0A0  "C"  2
  2058 16 -2.468283 -15.356095 15.468367 1 70 -0.33000 -0.33000 "DDD " " O  " 8 0 FF2F2F  "O"  0
  2059 16 -4.153283 -18.350095 13.871367 1 70 -0.68300 -0.68300 "DDD " " O  " 8 0 FF2F2F  "O"  1
  2060 16 -7.248283 -16.077095 14.896367 1 70 -0.68300 -0.68300 "DDD " " O  " 8 0 FF2F2F  "O"  1
  2061 16 -9.943283 -22.315095 13.716367 1 70 -0.68300 -0.68300 "DDD " " O  " 8 0 FF2F2F  "O"  1
  2062 16 -12.308283 -18.973095 11.950367 1 70 -0.33000 -0.33000 "DDD " " O  " 8 0 FF2F2F  "O"  0
  2063 16 -13.450283 -20.643095 8.917367 1 70 -0.68300 -0.68300 "DDD " " O  " 8 0 FF2F2F  "O"  1
  2064 16 -15.912283 -19.658095 7.593367 1 70 -0.68300 -0.68300 "DDD " " O  " 8 0 FF2F2F  "O"  1
  2065 16 -18.378283 -19.045095 6.637367 1 70 -0.68300 -0.68300 "DDD " " O  " 8 0 FF2F2F  "O"  1
  2066 16 -21.000283 -16.636095 7.263367 1 70 -0.33000 -0.33000 "DDD " " O  " 8 0 FF2F2F  "O"  0
  2067 16 -22.146283 -11.311095 7.025367 1 70 -0.33000 -0.33000 "DDD " " O  " 8 0 FF2F2F  "O"  0
  2068 2 -21.463283 -12.159095 6.218367 1 2 0.51000 0.51000 "DDD " " C  " 6 0 A0A0A0  "C"  0
  2069 3 -21.621283 -13.612095 6.539367 1 2 -0.12000 -0.12000 "DDD " " C  " 6 0 A0A0A0  "C"  2
  2070 3 -20.264283 -14.303095 6.751367 1 2 0.20500 0.20500 "DDD " " C  " 6 0 A0A0A0  "C"  1
  2071 2 -20.419283 -15.853095 6.374367 1 2 0.51000 0.51000 "DDD " " C  " 6 0 A0A0A0  "C"  0
  2072 15 -20.779283 -11.810095 5.294367 1 70 -0.43000 -0.43000 "DDD " " O  " 8 0 FF2F2F  "O"  0
  2073 16 -19.748283 -14.216095 8.037367 1 70 -0.68300 -0.68300 "DDD " " O  " 8 0 FF2F2F  "O"  1
  2074 15 -20.041283 -16.200095 5.250367 1 70 -0.43000 -0.43000 "DDD " " O  " 8 0 FF2F2F  "O"  0
  2075 2 -3.685283 -12.184095 11.972367 1 2 0.51000 0.51000 "DDD " " C  " 6 0 A0A0A0  "C"  0
  2076 3 -4.177283 -13.124095 13.023367 1 2 -0.12000 -0.12000 "DDD " " C  " 6 0 A0A0A0  "C"  2
  2077 3 -3.209283 -13.251095 14.280367 1 2 0.20500 0.20500 "DDD " " C  " 6 0 A0A0A0  "C"  1
  2078 2 -2.367283 -14.600095 14.264367 1 2 0.51000 0.51000 "DDD " " C  " 6 0 A0A0A0  "C"  0
  2079 15 -3.226283 -12.586095 10.924367 1 70 -0.43000 -0.43000 "DDD " " O  " 8 0 FF2F2F  "O"  0
  2080 16 -3.909283 -13.186095 15.490367 1 70 -0.68300 -0.68300 "DDD " " O  " 8 0 FF2F2F  "O"  1
  2081 15 -1.703283 -14.961095 13.290367 1 70 -0.43000 -0.43000 "DDD " " O  " 8 0 FF2F2F  "O"  0
  2082 16 14.282717 -1.625095 13.895367 1 70 -0.33000 -0.33000 "DDD " " O  " 8 0 FF2F2F  "O"  0
  2083 3 18.956717 -5.673095 16.381367 1 2 -0.12000 -0.12000 "DDD " " C  " 6 0 A0A0A0  "C"  2
  2084 3 17.911717 -6.188095 15.404367 1 2 0.22000 0.22000 "DDD " " C  " 6 0 A0A0A0  "C"  1
  2085 3 17.660717 -7.658095 15.857367 1 2 -0.12000 -0.12000 "DDD " " C  " 6 0 A0A0A0  "C"  2
  2086 3 16.670717 -8.483095 14.980367 1 2 0.20500 0.20500 "DDD " " C  " 6 0 A0A0A0  "C"  1
  2087 3 16.558717 -9.888095 15.480367 1 2 -0.12000 -0.12000 "DDD " " C  " 6 0 A0A0A0  "C"  2
  2088 3 15.422717 -10.688095 14.873367 1 2 0.22000 0.22000 "DDD " " C  " 6 0 A0A0A0  "C"  1
  2089 3 14.093717 -10.186095 15.436367 1 2 -0.12000 -0.12000 "DDD " " C  " 6 0 A0A0A0  "C"  2
  2090 3 12.851717 -10.565095 14.560367 1 2 0.20500 0.20500 "DDD " " C  " 6 0 A0A0A0  "C"  1
  2091 3 11.604717 -10.463095 15.370367 1 2 -0.12000 -0.12000 "DDD " " C  " 6 0 A0A0A0  "C"  2
  2092 3 11.098717 -11.737095 16.048367 1 2 0.20500 0.20500 "DDD " " C  " 6 0 A0A0A0  "C"  1
  2093 3 9.643717 -11.540095 16.447367 1 2 -0.12000 -0.12000 "DDD " " C  " 6 0 A0A0A0  "C"  2
  2094 3 8.548717 -12.204095 15.566367 1 2 0.22000 0.22000 "DDD " " C  " 6 0 A0A0A0  "C"  1
  2095 3 7.115717 -11.987095 16.295367 1 2 -0.12000 -0.12000 "DDD " " C  " 6 0 A0A0A0  "C"  2
  2096 3 6.054717 -13.036095 15.802367 1 2 0.20500 0.20500 "DDD " " C  " 6 0 A0A0A0  "C"  1
  2097 3 4.718717 -12.874095 16.521367 1 2 -0.12000 -0.12000 "DDD " " C  " 6 0 A0A0A0  "C"  2
  2098 3 3.624717 -13.887095 16.266367 1 2 0.20500 0.20500 "DDD " " C  " 6 0 A0A0A0  "C"  1
  2099 3 3.926717 -15.296095 16.897367 1 2 -0.12000 -0.12000 "DDD " " C  " 6 0 A0A0A0  "C"  2
  2100 3 2.959717 -16.487095 16.555367 1 2 0.20500 0.20500 "DDD " " C  " 6 0 A0A0A0  "C"  1
  2101 3 1.511717 -16.425095 17.220367 1 2 -0.12000 -0.12000 "DDD " " C  " 6 0 A0A0A0  "C"  2
  2102 3 0.480717 -16.214095 16.116367 1 2 0.20500 0.20500 "DDD " " C  " 6 0 A0A0A0  "C"  1
  2103 16 16.657717 -5.472095 15.553367 1 70 -0.33000 -0.33000 "DDD " " O  " 8 0 FF2F2F  "O"  0
  2104 16 17.188717 -8.614095 13.701367 1 70 -0.68300 -0.68300 "DDD " " O  " 8 0 FF2F2F  "O"  1
  2105 16 12.931717 -9.743095 13.447367 1 70 -0.68300 -0.68300 "DDD " " O  " 8 0 FF2F2F  "O"  1
  2106 16 11.814717 -12.040095 17.215367 1 70 -0.68300 -0.68300 "DDD " " O  " 8 0 FF2F2F  "O"  1
  2107 16 8.513717 -11.648095 14.281367 1 70 -0.33000 -0.33000 "DDD " " O  " 8 0 FF2F2F  "O"  0
  2108 16 5.693717 -12.551095 14.500367 1 70 -0.68300 -0.68300 "DDD " " O  " 8 0 FF2F2F  "O"  1
  2109 16 2.423717 -13.363095 16.876367 1 70 -0.68300 -0.68300 "DDD " " O  " 8 0 FF2F2F  "O"  1
  2110 16 3.651717 -17.708095 16.910367 1 70 -0.68300 -0.68300 "DDD " " O  " 8 0 FF2F2F  "O"  1
  2111 16 0.409717 -14.856095 15.703367 1 70 -0.68300 -0.68300 "DDD " " O  " 8 0 FF2F2F  "O"  1
  2112 2 15.203717 -1.725095 14.872367 1 2 0.51000 0.51000 "DDD " " C  " 6 0 A0A0A0  "C"  0
  2113 3 14.992717 -2.947095 15.780367 1 2 -0.12000 -0.12000 "DDD " " C  " 6 0 A0A0A0  "C"  2
  2114 3 14.757717 -4.241095 14.984367 1 2 0.20500 0.20500 "DDD " " C  " 6 0 A0A0A0  "C"  1
  2115 2 16.092717 -4.839095 14.541367 1 2 0.51000 0.51000 "DDD " " C  " 6 0 A0A0A0  "C"  0
  2116 15 16.220717 -1.045095 14.974367 1 70 -0.43000 -0.43000 "DDD " " O  " 8 0 FF2F2F  "O"  0
  2117 16 14.032717 -5.158095 15.823367 1 70 -0.68300 -0.68300 "DDD " " O  " 8 0 FF2F2F  "O"  1
  2118 15 16.508717 -4.768095 13.390367 1 70 -0.43000 -0.43000 "DDD " " O  " 8 0 FF2F2F  "O"  0
  2119 3 25.862717 -4.106095 14.802367 1 2 -0.18000 -0.18000 "DDD " " C  " 6 0 A0A0A0  "C"  3
  2120 3 25.886717 -2.825095 15.681367 1 2 0.20500 0.20500 "DDD " " C  " 6 0 A0A0A0  "C"  1
  2121 3 26.089717 -1.534095 14.883367 1 2 -0.12000 -0.12000 "DDD " " C  " 6 0 A0A0A0  "C"  2
  2122 3 24.960717 -1.133095 13.908367 1 2 0.20500 0.20500 "DDD " " C  " 6 0 A0A0A0  "C"  1
  2123 3 23.860717 -0.419095 14.702367 1 2 -0.12000 -0.12000 "DDD " " C  " 6 0 A0A0A0  "C"  2
  2124 3 22.372717 -0.740095 14.290367 1 2 0.20500 0.20500 "DDD " " C  " 6 0 A0A0A0  "C"  1
  2125 3 21.846717 -2.064095 14.831367 1 2 -0.12000 -0.12000 "DDD " " C  " 6 0 A0A0A0  "C"  2
  2126 3 20.540717 -2.611095 14.217367 1 2 0.20500 0.20500 "DDD " " C  " 6 0 A0A0A0  "C"  1
  2127 3 20.206717 -4.085095 14.644367 1 2 -0.12000 -0.12000 "DDD " " C  " 6 0 A0A0A0  "C"  2
  2128 3 19.362717 -4.244095 15.938367 1 2 0.20500 0.20500 "DDD " " C  " 6 0 A0A0A0  "C"  1
  2129 16 26.969717 -2.972095 16.570367 1 70 -0.68300 -0.68300 "DDD " " O  " 8 0 FF2F2F  "O"  1
  2130 16 25.459717 -0.370095 12.792367 1 70 -0.68300 -0.68300 "DDD " " O  " 8 0 FF2F2F  "O"  1
  2131 16 21.468717 0.241905 14.720367 1 70 -0.68300 -0.68300 "DDD " " O  " 8 0 FF2F2F  "O"  1
  2132 16 20.635717 -2.671095 12.735367 1 70 -0.68300 -0.68300 "DDD " " O  " 8 0 FF2F2F  "O"  1
  2133 16 20.158717 -3.666095 17.020367 1 70 -0.68300 -0.68300 "DDD " " O  " 8 0 FF2F2F  "O"  1
  2134 2 -13.705283 -15.032095 11.848367 1 2 0.51000 0.51000 "DDD " " C  " 6 0 A0A0A0  "C"  0
  2135 3 -13.043283 -16.292095 11.251367 1 2 -0.12000 -0.12000 "DDD " " C  " 6 0 A0A0A0  "C"  2
  2136 3 -11.685283 -16.670095 11.904367 1 2 0.20500 0.20500 "DDD " " C  " 6 0 A0A0A0  "C"  1
  2137 2 -11.385283 -18.170095 11.539367 1 2 0.51000 0.51000 "DDD " " C  " 6 0 A0A0A0  "C"  0
  2138 15 -14.365283 -15.044095 12.897367 1 70 -0.43000 -0.43000 "DDD " " O  " 8 0 FF2F2F  "O"  0
  2139 16 -10.676283 -15.864095 11.430367 1 70 -0.68300 -0.68300 "DDD " " O  " 8 0 FF2F2F  "O"  1
  2140 15 -10.370283 -18.458095 10.974367 1 70 -0.43000 -0.43000 "DDD " " O  " 8 0 FF2F2F  "O"  0
  2141 2 9.096717 -9.358095 10.554367 1 2 0.70000 0.70000 "DDD " " C  " 6 0 A0A0A0  "C"  0
  2142 3 9.238717 -10.060095 11.873367 1 2 -0.22000 -0.22000 "DDD " " C  " 6 0 A0A0A0  "C"  2
  2143 3 8.975717 -11.569095 11.854367 1 2 0.20500 0.20500 "DDD " " C  " 6 0 A0A0A0  "C"  1
  2144 2 9.151717 -12.311095 13.243367 1 2 0.51000 0.51000 "DDD " " C  " 6 0 A0A0A0  "C"  0
  2145 18 9.781717 -8.308095 10.447367 1 70 -0.80000 -0.80000 "DDD " " O  " 8 -1 FF2F2F  "O"  0
  2146 16 9.672717 -12.281095 10.805367 1 70 -0.68300 -0.68300 "DDD " " O  " 8 0 FF2F2F  "O"  1
  2147 15 9.840717 -13.306095 13.423367 1 70 -0.43000 -0.43000 "DDD " " O  " 8 0 FF2F2F  "O"  0
  2148 16 -26.811283 4.909905 9.356367 1 70 -0.33000 -0.33000 "DDD " " O  " 8 0 FF2F2F  "O"  0
  2149 16 -14.074283 5.189905 9.980367 1 70 -0.33000 -0.33000 "DDD " " O  " 8 0 FF2F2F  "O"  0
  2150 16 -6.838283 5.409905 5.451367 1 70 -0.33000 -0.33000 "DDD " " O  " 8 0 FF2F2F  "O"  0
  2151 16 6.639717 10.184905 8.572367 1 70 -0.68300 -0.68300 "DDD " " O  " 8 0 FF2F2F  "O"  1
  2152 16 17.691717 10.365905 11.257367 1 70 -0.68300 -0.68300 "DDD " " O  " 8 0 FF2F2F  "O"  1
  2153 2 -27.345283 3.906905 10.019367 1 2 0.51000 0.51000 "DDD " " C  " 6 0 A0A0A0  "C"  0
  2154 3 -27.752283 2.764905 9.027367 1 2 -0.12000 -0.12000 "DDD " " C  " 6 0 A0A0A0  "C"  2
  2155 3 -26.511283 1.847905 8.548367 1 2 0.20500 0.20500 "DDD " " C  " 6 0 A0A0A0  "C"  1
  2156 2 -26.291283 0.579905 9.422367 1 2 0.51000 0.51000 "DDD " " C  " 6 0 A0A0A0  "C"  0
  2157 15 -27.597283 3.792905 11.252367 1 70 -0.43000 -0.43000 "DDD " " O  " 8 0 FF2F2F  "O"  0
  2158 16 -26.669283 1.480905 7.200367 1 70 -0.68300 -0.68300 "DDD " " O  " 8 0 FF2F2F  "O"  1
  2159 15 -26.316283 0.680905 10.674367 1 70 -0.43000 -0.43000 "DDD " " O  " 8 0 FF2F2F  "O"  0
  2160 16 -25.932283 -0.494095 8.681367 1 70 -0.33000 -0.33000 "DDD " " O  " 8 0 FF2F2F  "O"  0
  2161 16 -12.546283 0.074905 10.076367 1 70 -0.33000 -0.33000 "DDD " " O  " 8 0 FF2F2F  "O"  0
  2162 2 -13.571283 4.212905 10.788367 1 2 0.51000 0.51000 "DDD " " C  " 6 0 A0A0A0  "C"  0
  2163 3 -13.164283 2.938905 10.020367 1 2 -0.12000 -0.12000 "DDD " " C  " 6 0 A0A0A0  "C"  2
  2164 3 -11.840283 2.302905 10.579367 1 2 0.20500 0.20500 "DDD " " C  " 6 0 A0A0A0  "C"  1
  2165 2 -12.167283 0.907905 11.082367 1 2 0.51000 0.51000 "DDD " " C  " 6 0 A0A0A0  "C"  0
  2166 15 -13.542283 4.253905 12.025367 1 70 -0.43000 -0.43000 "DDD " " O  " 8 0 FF2F2F  "O"  0
  2167 16 -10.855283 2.174905 9.571367 1 70 -0.68300 -0.68300 "DDD " " O  " 8 0 FF2F2F  "O"  1
  2168 15 -11.980283 0.488905 12.263367 1 70 -0.43000 -0.43000 "DDD " " O  " 8 0 FF2F2F  "O"  0
  2169 16 5.743717 8.027905 5.705367 1 70 -0.33000 -0.33000 "DDD " " O  " 8 0 FF2F2F  "O"  0
  2170 16 5.076717 3.397905 4.524367 1 70 -0.33000 -0.33000 "DDD " " O  " 8 0 FF2F2F  "O"  0
  2171 2 5.954717 7.787905 4.368367 1 2 0.51000 0.51000 "DDD " " C  " 6 0 A0A0A0  "C"  0
  2172 3 6.642717 6.399905 4.150367 1 2 -0.12000 -0.12000 "DDD " " C  " 6 0 A0A0A0  "C"  2
  2173 3 5.783717 5.394905 3.282367 1 2 0.20500 0.20500 "DDD " " C  " 6 0 A0A0A0  "C"  1
  2174 2 4.773717 4.708905 4.250367 1 2 0.51000 0.51000 "DDD " " C  " 6 0 A0A0A0  "C"  0
  2175 15 5.613717 8.479905 3.430367 1 70 -0.43000 -0.43000 "DDD " " O  " 8 0 FF2F2F  "O"  0
  2176 16 6.619717 4.459905 2.568367 1 70 -0.68300 -0.68300 "DDD " " O  " 8 0 FF2F2F  "O"  1
  2177 15 3.804717 5.345905 4.692367 1 70 -0.43000 -0.43000 "DDD " " O  " 8 0 FF2F2F  "O"  0
  2178 2 -7.318283 4.170905 5.803367 1 2 0.51000 0.51000 "DDD " " C  " 6 0 A0A0A0  "C"  0
  2179 3 -6.570283 3.440905 6.959367 1 2 -0.12000 -0.12000 "DDD " " C  " 6 0 A0A0A0  "C"  2
  2180 3 -7.218283 2.132905 7.410367 1 2 0.10500 0.10500 "DDD " " C  " 6 0 A0A0A0  "C"  1
  2181 2 -6.569283 1.545905 8.670367 1 2 0.70000 0.70000 "DDD " " C  " 6 0 A0A0A0  "C"  0
  2182 15 -8.339283 3.705905 5.277367 1 70 -0.43000 -0.43000 "DDD " " O  " 8 0 FF2F2F  "O"  0
  2183 16 -7.303283 1.035905 6.471367 1 70 -0.68300 -0.68300 "DDD " " O  " 8 0 FF2F2F  "O"  1
  2184 18 -5.635283 2.146905 9.224367 1 70 -0.80000 -0.80000 "DDD " " O  " 8 -1 FF2F2F  "O"  0
  2185 16 15.439717 4.344905 8.536367 1 70 -0.33000 -0.33000 "DDD " " O  " 8 0 FF2F2F  "O"  0
  2186 16 15.571717 8.600905 10.225367 1 70 -0.33000 -0.33000 "DDD " " O  " 8 0 FF2F2F  "O"  0
  2187 2 16.067717 7.750905 9.278367 1 2 0.51000 0.51000 "DDD " " C  " 6 0 A0A0A0  "C"  0
  2188 3 16.871717 6.597905 9.903367 1 2 -0.12000 -0.12000 "DDD " " C  " 6 0 A0A0A0  "C"  2
  2189 3 17.446717 5.550905 8.947367 1 2 0.20500 0.20500 "DDD " " C  " 6 0 A0A0A0  "C"  1
  2190 2 16.485717 4.961905 7.908367 1 2 0.51000 0.51000 "DDD " " C  " 6 0 A0A0A0  "C"  0
  2191 15 16.031717 7.972905 8.023367 1 70 -0.43000 -0.43000 "DDD " " O  " 8 0 FF2F2F  "O"  0
  2192 16 18.658717 6.089905 8.390367 1 70 -0.68300 -0.68300 "DDD " " O  " 8 0 FF2F2F  "O"  1
  2193 15 16.681717 4.977905 6.679367 1 70 -0.43000 -0.43000 "DDD " " O  " 8 0 FF2F2F  "O"  0
  2194 16 -0.533283 -10.825095 12.475367 1 70 -0.68300 -0.68300 "DDD " " O  " 8 0 FF2F2F  "O"  1
  2195 16 9.689717 0.955905 14.338367 1 70 -0.68300 -0.68300 "DDD " " O  " 8 0 FF2F2F  "O"  1
  2196 16 22.112717 1.781905 12.277367 1 70 -0.68300 -0.68300 "DDD " " O  " 8 0 FF2F2F  "O"  1
  2197 16 -7.592283 -20.406095 14.524367 1 70 -0.33000 -0.33000 "DDD " " O  " 8 0 FF2F2F  "O"  0
  2198 16 15.534717 -12.029095 15.296367 1 70 -0.33000 -0.33000 "DDD " " O  " 8 0 FF2F2F  "O"  0
  2199 18 -3.383283 -22.330095 16.153367 1 70 -0.80000 -0.80000 "DDD " " O  " 8 -1 FF2F2F  "O"  0
  2200 2 -7.021283 -21.220095 13.631367 1 2 0.51000 0.51000 "DDD " " C  " 6 0 A0A0A0  "C"  0
  2201 3 -6.431283 -22.456095 14.236367 1 2 -0.12000 -0.12000 "DDD " " C  " 6 0 A0A0A0  "C"  2
  2202 3 -5.659283 -22.260095 15.517367 1 2 0.10500 0.10500 "DDD " " C  " 6 0 A0A0A0  "C"  1
  2203 2 -4.187283 -21.842095 15.329367 1 2 0.70000 0.70000 "DDD " " C  " 6 0 A0A0A0  "C"  0
  2204 15 -7.194283 -21.135095 12.373367 1 70 -0.43000 -0.43000 "DDD " " O  " 8 0 FF2F2F  "O"  0
  2205 16 -5.499283 -23.499095 16.174367 1 70 -0.68300 -0.68300 "DDD " " O  " 8 0 FF2F2F  "O"  1
  2206 15 -3.903283 -21.146095 14.346367 1 70 -0.80000 -0.80000 "DDD " " O  " 8 0 FF2F2F  "O"  0
  2207 18 18.423717 -16.148095 16.359367 1 70 -0.80000 -0.80000 "DDD " " O  " 8 -1 FF2F2F  "O"  0
  2208 2 15.384717 -13.082095 14.400367 1 2 0.51000 0.51000 "DDD " " C  " 6 0 A0A0A0  "C"  0
  2209 3 15.792717 -14.328095 15.035367 1 2 -0.12000 -0.12000 "DDD " " C  " 6 0 A0A0A0  "C"  2
  2210 3 17.219717 -14.889095 14.872367 1 2 0.10500 0.10500 "DDD " " C  " 6 0 A0A0A0  "C"  1
  2211 2 17.358717 -16.187095 15.686367 1 2 0.70000 0.70000 "DDD " " C  " 6 0 A0A0A0  "C"  0
  2212 15 15.047717 -13.111095 13.220367 1 70 -0.43000 -0.43000 "DDD " " O  " 8 0 FF2F2F  "O"  0
  2213 16 18.159717 -14.008095 15.504367 1 70 -0.68300 -0.68300 "DDD " " O  " 8 0 FF2F2F  "O"  1
  2214 15 16.502717 -17.065095 15.707367 1 70 -0.80000 -0.80000 "DDD " " O  " 8 0 FF2F2F  "O"  0
  2215 15 -6.922283 0.420905 8.987367 1 70 -0.80000 -0.80000 "DDD " " O  " 8 0 FF2F2F  "O"  0
  2216 16 -6.516283 -2.358095 9.324367 1 70 -0.68300 -0.68300 "DDD " " O  " 8 0 FF2F2F  "O"  1
  2217 15 8.320717 -9.685095 9.567367 1 70 -0.80000 -0.80000 "DDD " " O  " 8 0 FF2F2F  "O"  0
  2218 16 1.703717 -3.219095 10.909367 1 70 -0.68300 -0.68300 "DDD " " O  " 8 0 FF2F2F  "O"  1
  2219 15 9.927717 13.391905 11.201367 1 70 -0.80000 -0.80000 "DDD " " O  " 8 0 FF2F2F  "O"  0
  2220 16 12.149717 7.596905 11.114367 1 70 -0.68300 -0.68300 "DDD " " O  " 8 0 FF2F2F  "O"  1
  2221 15 -18.936283 -6.790095 5.566367 1 70 -0.80000 -0.80000 "DDD " " O  " 8 0 FF2F2F  "O"  0
  2222 16 -16.144283 -13.347095 8.735367 1 70 -0.68300 -0.68300 "DDD " " O  " 8 0 FF2F2F  "O"  1
  2223 15 -17.912283 11.236905 16.785367 1 70 -0.80000 -0.80000 "DDD " " O  " 8 0 FF2F2F  "O"  0
  2224 16 -19.803283 13.292905 4.353367 1 70 -0.68300 -0.68300 "DDD " " O  " 8 0 FF2F2F  "O"  1
  2225 3 -22.781283 17.379905 19.939367 1 2 0.19000 0.19000 "DDD " " C  " 6 0 A0A0A0  "C"  2
  2226 3 -21.469283 16.950905 19.292367 1 2 -0.12000 -0.12000 "DDD " " C  " 6 0 A0A0A0  "C"  2
  2227 3 -20.588283 16.304905 20.427367 1 2 0.20500 0.20500 "DDD " " C  " 6 0 A0A0A0  "C"  1
  2228 3 -19.121283 16.032905 20.026367 1 2 -0.12000 -0.12000 "DDD " " C  " 6 0 A0A0A0  "C"  2
  2229 3 -18.289283 17.293905 19.662367 1 2 0.20500 0.20500 "DDD " " C  " 6 0 A0A0A0  "C"  1
  2230 3 -16.901283 16.851905 19.183367 1 2 -0.12000 -0.12000 "DDD " " C  " 6 0 A0A0A0  "C"  2
  2231 3 -15.903283 18.029905 19.090367 1 2 0.20500 0.20500 "DDD " " C  " 6 0 A0A0A0  "C"  1
  2232 3 -16.320283 19.100905 18.085367 1 2 -0.12000 -0.12000 "DDD " " C  " 6 0 A0A0A0  "C"  2
  2233 3 -16.597283 18.707905 16.701367 1 2 0.20500 0.20500 "DDD " " C  " 6 0 A0A0A0  "C"  1
  2234 3 -16.377283 19.953905 15.713367 1 2 -0.12000 -0.12000 "DDD " " C  " 6 0 A0A0A0  "C"  2
  2235 3 -14.917283 20.175905 15.311367 1 2 0.20500 0.20500 "DDD " " C  " 6 0 A0A0A0  "C"  1
  2236 3 -14.307283 19.212905 14.224367 1 2 -0.12000 -0.12000 "DDD " " C  " 6 0 A0A0A0  "C"  2
  2237 3 -12.793283 19.159905 14.149367 1 2 0.20500 0.20500 "DDD " " C  " 6 0 A0A0A0  "C"  1
  2238 3 -12.278283 18.098905 13.162367 1 2 -0.12000 -0.12000 "DDD " " C  " 6 0 A0A0A0  "C"  2
  2239 3 -10.868283 18.133905 12.701367 1 2 0.20500 0.20500 "DDD " " C  " 6 0 A0A0A0  "C"  1
  2240 3 -10.565283 17.084905 11.639367 1 2 -0.12000 -0.12000 "DDD " " C  " 6 0 A0A0A0  "C"  2
  2241 3 -9.248283 17.428905 10.933367 1 2 0.20500 0.20500 "DDD " " C  " 6 0 A0A0A0  "C"  1
  2242 3 -8.590283 16.300905 10.136367 1 2 -0.12000 -0.12000 "DDD " " C  " 6 0 A0A0A0  "C"  2
  2243 3 -7.911283 15.109905 10.878367 1 2 0.22000 0.22000 "DDD " " C  " 6 0 A0A0A0  "C"  1
  2244 3 -6.524283 15.457905 11.508367 1 2 -0.12000 -0.12000 "DDD " " C  " 6 0 A0A0A0  "C"  2
  2245 16 -21.091283 14.977905 20.707367 1 70 -0.68300 -0.68300 "DDD " " O  " 8 0 FF2F2F  "O"  1
  2246 16 -18.278283 18.022905 20.819367 1 70 -0.68300 -0.68300 "DDD " " O  " 8 0 FF2F2F  "O"  1
  2247 16 -14.450283 17.747905 18.933367 1 70 -0.68300 -0.68300 "DDD " " O  " 8 0 FF2F2F  "O"  1
  2248 16 -14.692283 21.559905 14.943367 1 70 -0.68300 -0.68300 "DDD " " O  " 8 0 FF2F2F  "O"  1
  2249 16 -12.336283 18.703905 15.458367 1 70 -0.68300 -0.68300 "DDD " " O  " 8 0 FF2F2F  "O"  1
  2250 16 -9.971283 18.077905 13.841367 1 70 -0.68300 -0.68300 "DDD " " O  " 8 0 FF2F2F  "O"  1
  2251 16 -9.675283 18.490905 10.037367 1 70 -0.68300 -0.68300 "DDD " " O  " 8 0 FF2F2F  "O"  1
  2252 16 -8.702283 14.514905 11.887367 1 70 -0.33000 -0.33000 "DDD " " O  " 8 0 FF2F2F  "O"  0
  2253 3 -8.924283 7.364905 14.951367 1 2 -0.12000 -0.12000 "DDD " " C  " 6 0 A0A0A0  "C"  2
  2254 3 -9.990283 8.555905 14.959367 1 2 0.22000 0.22000 "DDD " " C  " 6 0 A0A0A0  "C"  1
  2255 3 -10.483283 8.782905 16.410367 1 2 -0.12000 -0.12000 "DDD " " C  " 6 0 A0A0A0  "C"  2
  2256 3 -11.710283 9.751905 16.470367 1 2 0.20500 0.20500 "DDD " " C  " 6 0 A0A0A0  "C"  1
  2257 3 -12.413283 9.690905 17.875367 1 2 -0.12000 -0.12000 "DDD " " C  " 6 0 A0A0A0  "C"  2
  2258 3 -13.458283 8.694905 18.105367 1 2 0.20500 0.20500 "DDD " " C  " 6 0 A0A0A0  "C"  1
  2259 3 -13.803283 8.382905 19.565367 1 2 -0.12000 -0.12000 "DDD " " C  " 6 0 A0A0A0  "C"  2
  2260 3 -15.008283 7.383905 19.702367 1 2 0.22000 0.22000 "DDD " " C  " 6 0 A0A0A0  "C"  1
  2261 3 -15.486283 7.194905 21.188367 1 2 -0.12000 -0.12000 "DDD " " C  " 6 0 A0A0A0  "C"  2
  2262 3 -16.259283 8.464905 21.791367 1 2 0.20500 0.20500 "DDD " " C  " 6 0 A0A0A0  "C"  1
  2263 3 -17.757283 8.489905 21.328367 1 2 -0.12000 -0.12000 "DDD " " C  " 6 0 A0A0A0  "C"  2
  2264 3 -18.228283 9.903905 21.005367 1 2 0.22000 0.22000 "DDD " " C  " 6 0 A0A0A0  "C"  1
  2265 3 -19.539283 10.051905 20.117367 1 2 -0.12000 -0.12000 "DDD " " C  " 6 0 A0A0A0  "C"  2
  2266 3 -20.840283 9.497905 20.737367 1 2 0.20500 0.20500 "DDD " " C  " 6 0 A0A0A0  "C"  1
  2267 3 -22.194283 10.013905 20.226367 1 2 -0.12000 -0.12000 "DDD " " C  " 6 0 A0A0A0  "C"  2
  2268 3 -22.669283 11.325905 20.825367 1 2 0.20500 0.20500 "DDD " " C  " 6 0 A0A0A0  "C"  1
  2269 3 -24.044283 11.817905 20.233367 1 2 -0.12000 -0.12000 "DDD " " C  " 6 0 A0A0A0  "C"  2
  2270 3 -23.955283 12.243905 18.737367 1 2 0.22000 0.22000 "DDD " " C  " 6 0 A0A0A0  "C"  1
  2271 3 -24.517283 13.703905 18.460367 1 2 -0.12000 -0.12000 "DDD " " C  " 6 0 A0A0A0  "C"  2
  2272 3 -23.874283 14.218905 17.134367 1 2 0.19000 0.19000 "DDD " " C  " 6 0 A0A0A0  "C"  2
  2273 16 -9.293283 9.683905 14.377367 1 70 -0.33000 -0.33000 "DDD " " O  " 8 0 FF2F2F  "O"  0
  2274 16 -11.136283 11.015905 16.374367 1 70 -0.68300 -0.68300 "DDD " " O  " 8 0 FF2F2F  "O"  1
  2275 16 -14.646283 9.120905 17.509367 1 70 -0.68300 -0.68300 "DDD " " O  " 8 0 FF2F2F  "O"  1
  2276 16 -16.104283 8.512905 23.214367 1 70 -0.68300 -0.68300 "DDD " " O  " 8 0 FF2F2F  "O"  1
  2277 16 -18.532283 10.688905 22.108367 1 70 -0.33000 -0.33000 "DDD " " O  " 8 0 FF2F2F  "O"  0
  2278 16 -20.853283 8.078905 20.568367 1 70 -0.68300 -0.68300 "DDD " " O  " 8 0 FF2F2F  "O"  1
  2279 16 -22.802283 11.236905 22.176367 1 70 -0.68300 -0.68300 "DDD " " O  " 8 0 FF2F2F  "O"  1
  2280 16 -24.034283 15.616905 16.920367 1 70 -0.33000 -0.33000 "DDD " " O  " 8 0 FF2F2F  "O"  0
  2281 16 -23.662283 17.868905 18.927367 1 70 -0.33000 -0.33000 "DDD " " O  " 8 0 FF2F2F  "O"  0
  2282 2 -25.003283 17.840905 19.062367 1 2 0.51000 0.51000 "DDD " " C  " 6 0 A0A0A0  "C"  0
  2283 3 -25.777283 18.188905 17.778367 1 2 -0.12000 -0.12000 "DDD " " C  " 6 0 A0A0A0  "C"  2
  2284 3 -25.213283 17.643905 16.444367 1 2 0.20500 0.20500 "DDD " " C  " 6 0 A0A0A0  "C"  1
  2285 2 -25.206283 16.063905 16.420367 1 2 0.51000 0.51000 "DDD " " C  " 6 0 A0A0A0  "C"  0
  2286 15 -25.461283 17.664905 20.200367 1 70 -0.43000 -0.43000 "DDD " " O  " 8 0 FF2F2F  "O"  0
  2287 16 -25.932283 18.189905 15.408367 1 70 -0.68300 -0.68300 "DDD " " O  " 8 0 FF2F2F  "O"  1
  2288 15 -26.194283 15.447905 15.953367 1 70 -0.43000 -0.43000 "DDD " " O  " 8 0 FF2F2F  "O"  0
  2289 2 -9.517283 13.478905 11.531367 1 2 0.51000 0.51000 "DDD " " C  " 6 0 A0A0A0  "C"  0
  2290 3 -10.209283 12.922905 12.707367 1 2 -0.12000 -0.12000 "DDD " " C  " 6 0 A0A0A0  "C"  2
  2291 3 -9.331283 11.857905 13.292367 1 2 0.20500 0.20500 "DDD " " C  " 6 0 A0A0A0  "C"  1
  2292 2 -9.952283 10.485905 13.481367 1 2 0.51000 0.51000 "DDD " " C  " 6 0 A0A0A0  "C"  0
  2293 15 -9.651283 13.092905 10.364367 1 70 -0.43000 -0.43000 "DDD " " O  " 8 0 FF2F2F  "O"  0
  2294 16 -8.759283 12.240905 14.500367 1 70 -0.68300 -0.68300 "DDD " " O  " 8 0 FF2F2F  "O"  1
  2295 15 -10.953283 10.146905 12.784367 1 70 -0.43000 -0.43000 "DDD " " O  " 8 0 FF2F2F  "O"  0
  2296 3 -6.540283 15.763905 13.027367 1 2 0.22000 0.22000 "DDD " " C  " 6 0 A0A0A0  "C"  1
  2297 3 -6.291283 14.489905 13.929367 1 2 -0.12000 -0.12000 "DDD " " C  " 6 0 A0A0A0  "C"  2
  2298 3 -6.652283 14.743905 15.329367 1 2 0.20500 0.20500 "DDD " " C  " 6 0 A0A0A0  "C"  1
  2299 3 -6.100283 13.650905 16.298367 1 2 -0.12000 -0.12000 "DDD " " C  " 6 0 A0A0A0  "C"  2
  2300 3 -6.680283 13.726905 17.831367 1 2 0.20500 0.20500 "DDD " " C  " 6 0 A0A0A0  "C"  1
  2301 3 -6.274283 15.039905 18.532367 1 2 -0.12000 -0.12000 "DDD " " C  " 6 0 A0A0A0  "C"  2
  2302 3 -4.737283 15.218905 18.889367 1 2 0.20500 0.20500 "DDD " " C  " 6 0 A0A0A0  "C"  1
  2303 3 -4.470283 16.029905 20.174367 1 2 -0.12000 -0.12000 "DDD " " C  " 6 0 A0A0A0  "C"  2
  2304 3 -2.963283 16.049905 20.604367 1 2 0.22000 0.22000 "DDD " " C  " 6 0 A0A0A0  "C"  1
  2305 3 -2.697283 16.795905 21.960367 1 2 -0.12000 -0.12000 "DDD " " C  " 6 0 A0A0A0  "C"  2
  2306 3 -1.193283 17.080905 22.381367 1 2 0.20500 0.20500 "DDD " " C  " 6 0 A0A0A0  "C"  1
  2307 3 -0.981283 17.048905 23.884367 1 2 -0.12000 -0.12000 "DDD " " C  " 6 0 A0A0A0  "C"  2
  2308 3 0.463717 17.392905 24.365367 1 2 0.20500 0.20500 "DDD " " C  " 6 0 A0A0A0  "C"  1
  2309 3 0.452717 17.903905 25.811367 1 2 -0.12000 -0.12000 "DDD " " C  " 6 0 A0A0A0  "C"  2
  2310 3 1.451717 19.048905 26.058367 1 2 0.20500 0.20500 "DDD " " C  " 6 0 A0A0A0  "C"  1
  2311 3 1.209717 19.951905 27.368367 1 2 -0.12000 -0.12000 "DDD " " C  " 6 0 A0A0A0  "C"  2
  2312 3 1.892717 21.301905 27.369367 1 2 0.20500 0.20500 "DDD " " C  " 6 0 A0A0A0  "C"  1
  2313 3 3.392717 21.347905 27.376367 1 2 -0.12000 -0.12000 "DDD " " C  " 6 0 A0A0A0  "C"  2
  2314 3 4.059717 21.366905 26.014367 1 2 0.22000 0.22000 "DDD " " C  " 6 0 A0A0A0  "C"  1
  2315 3 4.267717 22.801905 25.433367 1 2 -0.12000 -0.12000 "DDD " " C  " 6 0 A0A0A0  "C"  2
  2316 16 -8.033283 14.498905 15.458367 1 70 -0.68300 -0.68300 "DDD " " O  " 8 0 FF2F2F  "O"  1
  2317 16 -6.177283 12.592905 18.526367 1 70 -0.68300 -0.68300 "DDD " " O  " 8 0 FF2F2F  "O"  1
  2318 16 -4.033283 15.847905 17.873367 1 70 -0.68300 -0.68300 "DDD " " O  " 8 0 FF2F2F  "O"  1
  2319 16 -2.361283 14.769905 20.464367 1 70 -0.33000 -0.33000 "DDD " " O  " 8 0 FF2F2F  "O"  0
  2320 16 -1.014283 18.409905 21.909367 1 70 -0.68300 -0.68300 "DDD " " O  " 8 0 FF2F2F  "O"  1
  2321 16 1.264717 16.270905 24.174367 1 70 -0.68300 -0.68300 "DDD " " O  " 8 0 FF2F2F  "O"  1
  2322 16 2.680717 18.406905 26.215367 1 70 -0.68300 -0.68300 "DDD " " O  " 8 0 FF2F2F  "O"  1
  2323 16 1.396717 21.823905 28.585367 1 70 -0.68300 -0.68300 "DDD " " O  " 8 0 FF2F2F  "O"  1
  2324 16 5.367717 20.856905 26.271367 1 70 -0.33000 -0.33000 "DDD " " O  " 8 0 FF2F2F  "O"  0
  2325 3 9.379717 12.470905 21.169367 1 2 -0.12000 -0.12000 "DDD " " C  " 6 0 A0A0A0  "C"  2
  2326 3 9.327717 11.066905 20.482367 1 2 0.20500 0.20500 "DDD " " C  " 6 0 A0A0A0  "C"  1
  2327 3 8.271717 11.068905 19.367367 1 2 -0.12000 -0.12000 "DDD " " C  " 6 0 A0A0A0  "C"  2
  2328 3 8.506717 11.847905 17.981367 1 2 0.20500 0.20500 "DDD " " C  " 6 0 A0A0A0  "C"  1
  2329 3 7.299717 11.668905 17.002367 1 2 -0.12000 -0.12000 "DDD " " C  " 6 0 A0A0A0  "C"  2
  2330 3 5.894717 12.062905 17.521367 1 2 0.20500 0.20500 "DDD " " C  " 6 0 A0A0A0  "C"  1
  2331 3 4.776717 11.632905 16.584367 1 2 -0.12000 -0.12000 "DDD " " C  " 6 0 A0A0A0  "C"  2
  2332 3 3.349717 12.004905 16.997367 1 2 0.20500 0.20500 "DDD " " C  " 6 0 A0A0A0  "C"  1
  2333 3 2.404717 12.243905 15.816367 1 2 -0.12000 -0.12000 "DDD " " C  " 6 0 A0A0A0  "C"  2
  2334 3 2.083717 11.141905 14.768367 1 2 0.22000 0.22000 "DDD " " C  " 6 0 A0A0A0  "C"  1
  2335 3 1.178717 9.956905 15.198367 1 2 -0.12000 -0.12000 "DDD " " C  " 6 0 A0A0A0  "C"  2
  2336 3 -0.186283 10.453905 15.730367 1 2 0.22000 0.22000 "DDD " " C  " 6 0 A0A0A0  "C"  1
  2337 3 -1.185283 9.232905 15.824367 1 2 -0.12000 -0.12000 "DDD " " C  " 6 0 A0A0A0  "C"  2
  2338 3 -2.726283 9.354905 15.891367 1 2 0.20500 0.20500 "DDD " " C  " 6 0 A0A0A0  "C"  1
  2339 3 -3.503283 7.945905 15.928367 1 2 -0.12000 -0.12000 "DDD " " C  " 6 0 A0A0A0  "C"  2
  2340 3 -3.311283 7.172905 14.539367 1 2 0.20500 0.20500 "DDD " " C  " 6 0 A0A0A0  "C"  1
  2341 3 -4.561283 6.323905 14.162367 1 2 -0.12000 -0.12000 "DDD " " C  " 6 0 A0A0A0  "C"  2
  2342 3 -5.770283 7.142905 13.890367 1 2 0.20500 0.20500 "DDD " " C  " 6 0 A0A0A0  "C"  1
  2343 3 -7.059283 6.331905 13.464367 1 2 -0.12000 -0.12000 "DDD " " C  " 6 0 A0A0A0  "C"  2
  2344 3 -8.302283 7.162905 13.485367 1 2 0.22000 0.22000 "DDD " " C  " 6 0 A0A0A0  "C"  1
  2345 16 9.700717 11.489905 17.277367 1 70 -0.68300 -0.68300 "DDD " " O  " 8 0 FF2F2F  "O"  1
  2346 16 5.887717 13.486905 17.658367 1 70 -0.68300 -0.68300 "DDD " " O  " 8 0 FF2F2F  "O"  1
  2347 16 0.051717 10.838905 17.101367 1 70 -0.33000 -0.33000 "DDD " " O  " 8 0 FF2F2F  "O"  0
  2348 16 -3.247283 10.041905 17.009367 1 70 -0.68300 -0.68300 "DDD " " O  " 8 0 FF2F2F  "O"  1
  2349 16 -2.192283 6.330905 14.563367 1 70 -0.68300 -0.68300 "DDD " " O  " 8 0 FF2F2F  "O"  1
  2350 16 -5.548283 8.181905 12.955367 1 70 -0.68300 -0.68300 "DDD " " O  " 8 0 FF2F2F  "O"  1
  2351 2 5.867717 19.838905 25.536367 1 2 0.51000 0.51000 "DDD " " C  " 6 0 A0A0A0  "C"  0
  2352 3 7.182717 19.308905 26.174367 1 2 -0.12000 -0.12000 "DDD " " C  " 6 0 A0A0A0  "C"  2
  2353 3 7.017717 18.531905 27.523367 1 2 0.10500 0.10500 "DDD " " C  " 6 0 A0A0A0  "C"  1
  2354 2 8.337717 18.485905 28.184367 1 2 0.70000 0.70000 "DDD " " C  " 6 0 A0A0A0  "C"  0
  2355 15 5.428717 19.308905 24.477367 1 70 -0.43000 -0.43000 "DDD " " O  " 8 0 FF2F2F  "O"  0
  2356 16 6.637717 17.223905 27.266367 1 70 -0.68300 -0.68300 "DDD " " O  " 8 0 FF2F2F  "O"  1
  2357 18 8.682717 19.500905 28.849367 1 70 -0.80000 -0.80000 "DDD " " O  " 8 -1 FF2F2F  "O"  0
  2358 3 4.481717 22.874905 23.931367 1 2 0.20500 0.20500 "DDD " " C  " 6 0 A0A0A0  "C"  1
  2359 3 5.587717 23.780905 23.323367 1 2 -0.12000 -0.12000 "DDD " " C  " 6 0 A0A0A0  "C"  2
  2360 3 7.054717 23.418905 23.741367 1 2 0.20500 0.20500 "DDD " " C  " 6 0 A0A0A0  "C"  1
  2361 3 8.021717 24.477905 23.116367 1 2 -0.12000 -0.12000 "DDD " " C  " 6 0 A0A0A0  "C"  2
  2362 3 9.621717 24.361905 23.439367 1 2 0.20500 0.20500 "DDD " " C  " 6 0 A0A0A0  "C"  1
  2363 3 9.906717 24.542905 24.956367 1 2 -0.12000 -0.12000 "DDD " " C  " 6 0 A0A0A0  "C"  2
  2364 3 11.355717 24.520905 25.444367 1 2 0.20500 0.20500 "DDD " " C  " 6 0 A0A0A0  "C"  1
  2365 3 11.520717 24.529905 26.961367 1 2 -0.12000 -0.12000 "DDD " " C  " 6 0 A0A0A0  "C"  2
  2366 3 12.828717 24.027905 27.465367 1 2 0.22000 0.22000 "DDD " " C  " 6 0 A0A0A0  "C"  1
  2367 3 12.791717 23.866905 29.012367 1 2 -0.18000 -0.18000 "DDD " " C  " 6 0 A0A0A0  "C"  3
  2368 16 7.248717 22.141905 23.339367 1 70 -0.68300 -0.68300 "DDD " " O  " 8 0 FF2F2F  "O"  1
  2369 16 10.289717 25.451905 22.765367 1 70 -0.68300 -0.68300 "DDD " " O  " 8 0 FF2F2F  "O"  1
  2370 16 12.051717 25.735905 24.956367 1 70 -0.68300 -0.68300 "DDD " " O  " 8 0 FF2F2F  "O"  1
  2371 16 12.993717 22.759905 26.917367 1 70 -0.33000 -0.33000 "DDD " " O  " 8 0 FF2F2F  "O"  0
  2372 3 16.257717 21.839905 21.903367 1 2 -0.18000 -0.18000 "DDD " " C  " 6 0 A0A0A0  "C"  3
  2373 3 14.916717 21.139905 21.691367 1 2 0.22000 0.22000 "DDD " " C  " 6 0 A0A0A0  "C"  1
  2374 3 15.152717 20.003905 20.785367 1 2 -0.12000 -0.12000 "DDD " " C  " 6 0 A0A0A0  "C"  2
  2375 3 13.835717 19.387905 20.254367 1 2 0.20500 0.20500 "DDD " " C  " 6 0 A0A0A0  "C"  1
  2376 3 14.128717 18.125905 19.471367 1 2 -0.12000 -0.12000 "DDD " " C  " 6 0 A0A0A0  "C"  2
  2377 3 12.785717 17.310905 19.244367 1 2 0.20500 0.20500 "DDD " " C  " 6 0 A0A0A0  "C"  1
  2378 3 12.126717 16.502905 20.467367 1 2 -0.12000 -0.12000 "DDD " " C  " 6 0 A0A0A0  "C"  2
  2379 3 10.675717 16.068905 20.104367 1 2 0.20500 0.20500 "DDD " " C  " 6 0 A0A0A0  "C"  1
  2380 3 10.123717 14.954905 21.020367 1 2 -0.12000 -0.12000 "DDD " " C  " 6 0 A0A0A0  "C"  2
  2381 3 10.375717 13.467905 20.463367 1 2 0.22000 0.22000 "DDD " " C  " 6 0 A0A0A0  "C"  1
  2382 16 14.393717 20.550905 22.876367 1 70 -0.33000 -0.33000 "DDD " " O  " 8 0 FF2F2F  "O"  0
  2383 16 13.211717 20.350905 19.387367 1 70 -0.68300 -0.68300 "DDD " " O  " 8 0 FF2F2F  "O"  1
  2384 16 13.169717 16.394905 18.230367 1 70 -0.68300 -0.68300 "DDD " " O  " 8 0 FF2F2F  "O"  1
  2385 16 3.241717 23.142905 23.249367 1 70 -0.68300 -0.68300 "DDD " " O  " 8 0 FF2F2F  "O"  1
  2386 2 -20.009283 14.085905 24.421367 1 2 0.70000 0.70000 "DDD " " C  " 6 0 A0A0A0  "C"  0
  2387 3 -19.386283 13.290905 23.318367 1 2 -0.22000 -0.22000 "DDD " " C  " 6 0 A0A0A0  "C"  2
  2388 3 -18.241283 12.412905 23.738367 1 2 0.20500 0.20500 "DDD " " C  " 6 0 A0A0A0  "C"  1
  2389 2 -17.670283 11.672905 22.541367 1 2 0.51000 0.51000 "DDD " " C  " 6 0 A0A0A0  "C"  0
  2390 18 -21.189283 13.828905 24.734367 1 70 -0.80000 -0.80000 "DDD " " O  " 8 -1 FF2F2F  "O"  0
  2391 16 -18.373283 11.499905 24.759367 1 70 -0.68300 -0.68300 "DDD " " O  " 8 0 FF2F2F  "O"  1
  2392 15 -16.650283 12.031905 21.986367 1 70 -0.43000 -0.43000 "DDD " " O  " 8 0 FF2F2F  "O"  0
  2393 2 14.245717 22.370905 26.411367 1 2 0.51000 0.51000 "DDD " " C  " 6 0 A0A0A0  "C"  0
  2394 3 14.276717 20.908905 25.955367 1 2 -0.12000 -0.12000 "DDD " " C  " 6 0 A0A0A0  "C"  2
  2395 3 13.142717 20.501905 24.907367 1 2 -0.12000 -0.12000 "DDD " " C  " 6 0 A0A0A0  "C"  2
  2396 2 13.326717 21.120905 23.566367 1 2 0.51000 0.51000 "DDD " " C  " 6 0 A0A0A0  "C"  0
  2397 15 12.589717 22.006905 23.188367 1 70 -0.43000 -0.43000 "DDD " " O  " 8 0 FF2F2F  "O"  0
  2398 16 -5.491283 16.623905 13.361367 1 70 -0.33000 -0.33000 "DDD " " O  " 8 0 FF2F2F  "O"  0
  2399 18 -1.510283 19.451905 13.222367 1 70 -0.80000 -0.80000 "DDD " " O  " 8 -1 FF2F2F  "O"  0
  2400 2 -2.391283 19.775905 12.460367 1 2 0.70000 0.70000 "DDD " " C  " 6 0 A0A0A0  "C"  0
  2401 3 -3.631283 18.802905 12.319367 1 2 -0.22000 -0.22000 "DDD " " C  " 6 0 A0A0A0  "C"  2
  2402 3 -4.458283 18.690905 13.633367 1 2 0.20500 0.20500 "DDD " " C  " 6 0 A0A0A0  "C"  1
  2403 2 -5.691283 17.918905 13.455367 1 2 0.51000 0.51000 "DDD " " C  " 6 0 A0A0A0  "C"  0
  2404 15 -2.319283 20.810905 11.753367 1 70 -0.80000 -0.80000 "DDD " " O  " 8 0 FF2F2F  "O"  0
  2405 16 -4.732283 19.973905 14.278367 1 70 -0.68300 -0.68300 "DDD " " O  " 8 0 FF2F2F  "O"  1
  2406 15 -6.811283 18.464905 13.426367 1 70 -0.43000 -0.43000 "DDD " " O  " 8 0 FF2F2F  "O"  0
  2407 15 15.233717 23.053905 26.235367 1 70 -0.43000 -0.43000 "DDD " " O  " 8 0 FF2F2F  "O"  0
  2408 2 -1.151283 14.536905 19.889367 1 2 0.51000 0.51000 "DDD " " C  " 6 0 A0A0A0  "C"  0
  2409 3 -0.888283 13.031905 19.996367 1 2 -0.12000 -0.12000 "DDD " " C  " 6 0 A0A0A0  "C"  2
  2410 3 0.090717 12.429905 18.956367 1 2 0.20500 0.20500 "DDD " " C  " 6 0 A0A0A0  "C"  1
  2411 2 -0.613283 11.925905 17.585367 1 2 0.51000 0.51000 "DDD " " C  " 6 0 A0A0A0  "C"  0
  2412 15 -0.449283 15.359905 19.361367 1 70 -0.43000 -0.43000 "DDD " " O  " 8 0 FF2F2F  "O"  0
  2413 16 0.671717 11.286905 19.553367 1 70 -0.68300 -0.68300 "DDD " " O  " 8 0 FF2F2F  "O"  1
  2414 15 -1.658283 12.532905 17.160367 1 70 -0.43000 -0.43000 "DDD " " O  " 8 0 FF2F2F  "O"  0
  2415 3 -28.522283 1.168905 18.235367 1 2 0.19000 0.19000 "DDD " " C  " 6 0 A0A0A0  "C"  2
  2416 3 -29.021283 2.616905 18.450367 1 2 -0.12000 -0.12000 "DDD " " C  " 6 0 A0A0A0  "C"  2
  2417 3 -27.911283 3.574905 19.039367 1 2 0.20500 0.20500 "DDD " " C  " 6 0 A0A0A0  "C"  1
  2418 3 -27.087283 4.417905 17.986367 1 2 -0.12000 -0.12000 "DDD " " C  " 6 0 A0A0A0  "C"  2
  2419 3 -25.775283 5.128905 18.500367 1 2 0.22000 0.22000 "DDD " " C  " 6 0 A0A0A0  "C"  1
  2420 3 -24.519283 4.229905 18.346367 1 2 -0.12000 -0.12000 "DDD " " C  " 6 0 A0A0A0  "C"  2
  2421 3 -24.291283 3.146905 19.317367 1 2 0.20500 0.20500 "DDD " " C  " 6 0 A0A0A0  "C"  1
  2422 3 -22.948283 3.008905 19.954367 1 2 -0.12000 -0.12000 "DDD " " C  " 6 0 A0A0A0  "C"  2
  2423 3 -21.756283 2.737905 18.997367 1 2 0.22000 0.22000 "DDD " " C  " 6 0 A0A0A0  "C"  1
  2424 3 -20.404283 2.935905 19.653367 1 2 -0.12000 -0.12000 "DDD " " C  " 6 0 A0A0A0  "C"  2
  2425 3 -19.271283 2.613905 18.673367 1 2 0.20500 0.20500 "DDD " " C  " 6 0 A0A0A0  "C"  1
  2426 3 -18.728283 1.172905 18.781367 1 2 -0.12000 -0.12000 "DDD " " C  " 6 0 A0A0A0  "C"  2
  2427 3 -17.687283 0.768905 17.778367 1 2 0.20500 0.20500 "DDD " " C  " 6 0 A0A0A0  "C"  1
  2428 3 -16.600283 -0.192095 18.402367 1 2 -0.12000 -0.12000 "DDD " " C  " 6 0 A0A0A0  "C"  2
  2429 3 -15.186283 -0.397095 17.856367 1 2 0.22000 0.22000 "DDD " " C  " 6 0 A0A0A0  "C"  1
  2430 3 -14.379283 -1.534095 18.617367 1 2 -0.12000 -0.12000 "DDD " " C  " 6 0 A0A0A0  "C"  2
  2431 3 -12.993283 -1.893095 17.858367 1 2 0.20500 0.20500 "DDD " " C  " 6 0 A0A0A0  "C"  1
  2432 3 -13.187283 -2.442095 16.394367 1 2 -0.12000 -0.12000 "DDD " " C  " 6 0 A0A0A0  "C"  2
  2433 3 -11.868283 -2.878095 15.690367 1 2 0.22000 0.22000 "DDD " " C  " 6 0 A0A0A0  "C"  1
  2434 3 -10.882283 -1.707095 15.305367 1 2 -0.12000 -0.12000 "DDD " " C  " 6 0 A0A0A0  "C"  2
  2435 16 -28.442283 4.438905 19.982367 1 70 -0.68300 -0.68300 "DDD " " O  " 8 0 FF2F2F  "O"  1
  2436 16 -24.781283 1.864905 18.894367 1 70 -0.68300 -0.68300 "DDD " " O  " 8 0 FF2F2F  "O"  1
  2437 16 -21.816283 1.391905 18.514367 1 70 -0.33000 -0.33000 "DDD " " O  " 8 0 FF2F2F  "O"  0
  2438 16 -18.110283 3.543905 18.805367 1 70 -0.68300 -0.68300 "DDD " " O  " 8 0 FF2F2F  "O"  1
  2439 16 -18.317283 0.172905 16.623367 1 70 -0.68300 -0.68300 "DDD " " O  " 8 0 FF2F2F  "O"  1
  2440 16 -12.336283 -2.755095 18.686367 1 70 -0.68300 -0.68300 "DDD " " O  " 8 0 FF2F2F  "O"  1
  2441 16 -12.061283 -3.670095 14.523367 1 70 -0.33000 -0.33000 "DDD " " O  " 8 0 FF2F2F  "O"  0
  2442 3 -8.334283 -7.195095 16.218367 1 2 -0.12000 -0.12000 "DDD " " C  " 6 0 A0A0A0  "C"  2
  2443 3 -9.708283 -7.774095 16.138367 1 2 0.22000 0.22000 "DDD " " C  " 6 0 A0A0A0  "C"  1
  2444 3 -10.551283 -7.567095 17.424367 1 2 -0.12000 -0.12000 "DDD " " C  " 6 0 A0A0A0  "C"  2
  2445 3 -11.949283 -8.247095 17.326367 1 2 0.20500 0.20500 "DDD " " C  " 6 0 A0A0A0  "C"  1
  2446 3 -12.922283 -8.143095 18.558367 1 2 -0.12000 -0.12000 "DDD " " C  " 6 0 A0A0A0  "C"  2
  2447 3 -13.925283 -6.907095 18.432367 1 2 0.20500 0.20500 "DDD " " C  " 6 0 A0A0A0  "C"  1
  2448 3 -14.913283 -6.849095 19.655367 1 2 -0.12000 -0.12000 "DDD " " C  " 6 0 A0A0A0  "C"  2
  2449 3 -15.975283 -5.787095 19.540367 1 2 0.20500 0.20500 "DDD " " C  " 6 0 A0A0A0  "C"  1
  2450 3 -17.388283 -6.190095 20.067367 1 2 -0.12000 -0.12000 "DDD " " C  " 6 0 A0A0A0  "C"  2
  2451 3 -18.114283 -7.362095 19.321367 1 2 0.22000 0.22000 "DDD " " C  " 6 0 A0A0A0  "C"  1
  2452 3 -19.608283 -7.435095 19.511367 1 2 -0.12000 -0.12000 "DDD " " C  " 6 0 A0A0A0  "C"  2
  2453 3 -20.367283 -6.335095 18.732367 1 2 0.20500 0.20500 "DDD " " C  " 6 0 A0A0A0  "C"  1
  2454 3 -21.863283 -6.477095 18.926367 1 2 -0.12000 -0.12000 "DDD " " C  " 6 0 A0A0A0  "C"  2
  2455 3 -22.710283 -5.434095 18.285367 1 2 0.20500 0.20500 "DDD " " C  " 6 0 A0A0A0  "C"  1
  2456 3 -24.130283 -5.480095 18.947367 1 2 -0.12000 -0.12000 "DDD " " C  " 6 0 A0A0A0  "C"  2
  2457 3 -25.228283 -4.499095 18.449367 1 2 0.20500 0.20500 "DDD " " C  " 6 0 A0A0A0  "C"  1
  2458 3 -26.469283 -4.793095 19.321367 1 2 -0.12000 -0.12000 "DDD " " C  " 6 0 A0A0A0  "C"  2
  2459 3 -27.200283 -6.112095 19.103367 1 2 0.22000 0.22000 "DDD " " C  " 6 0 A0A0A0  "C"  1
  2460 3 -28.728283 -6.045095 19.101367 1 2 -0.12000 -0.12000 "DDD " " C  " 6 0 A0A0A0  "C"  2
  2461 3 -29.410283 -5.455095 20.411367 1 2 0.19000 0.19000 "DDD " " C  " 6 0 A0A0A0  "C"  2
  2462 16 -10.403283 -7.054095 15.125367 1 70 -0.33000 -0.33000 "DDD " " O  " 8 0 FF2F2F  "O"  0
  2463 16 -11.595283 -9.589095 17.196367 1 70 -0.68300 -0.68300 "DDD " " O  " 8 0 FF2F2F  "O"  1
  2464 16 -13.276283 -5.568095 18.184367 1 70 -0.68300 -0.68300 "DDD " " O  " 8 0 FF2F2F  "O"  1
  2465 16 -15.678283 -4.586095 20.218367 1 70 -0.68300 -0.68300 "DDD " " O  " 8 0 FF2F2F  "O"  1
  2466 16 -22.876283 -5.770095 16.923367 1 70 -0.68300 -0.68300 "DDD " " O  " 8 0 FF2F2F  "O"  1
  2467 16 -24.792283 -3.175095 18.516367 1 70 -0.68300 -0.68300 "DDD " " O  " 8 0 FF2F2F  "O"  1
  2468 16 -29.339283 -4.032095 20.431367 1 70 -0.33000 -0.33000 "DDD " " O  " 8 0 FF2F2F  "O"  0
  2469 16 -28.601283 0.571905 19.515367 1 70 -0.33000 -0.33000 "DDD " " O  " 8 0 FF2F2F  "O"  0
  2470 2 -28.417283 -0.774095 19.679367 1 2 0.51000 0.51000 "DDD " " C  " 6 0 A0A0A0  "C"  0
  2471 3 -28.576283 -1.260095 21.118367 1 2 -0.12000 -0.12000 "DDD " " C  " 6 0 A0A0A0  "C"  2
  2472 3 -30.036283 -1.893095 21.310367 1 2 0.20500 0.20500 "DDD " " C  " 6 0 A0A0A0  "C"  1
  2473 2 -29.978283 -3.420095 21.394367 1 2 0.51000 0.51000 "DDD " " C  " 6 0 A0A0A0  "C"  0
  2474 15 -28.151283 -1.548095 18.804367 1 70 -0.43000 -0.43000 "DDD " " O  " 8 0 FF2F2F  "O"  0
  2475 16 -30.796283 -1.425095 22.423367 1 70 -0.68300 -0.68300 "DDD " " O  " 8 0 FF2F2F  "O"  1
  2476 15 -30.543283 -3.952095 22.380367 1 70 -0.43000 -0.43000 "DDD " " O  " 8 0 FF2F2F  "O"  0
  2477 2 -12.436283 -4.913095 14.650367 1 2 0.51000 0.51000 "DDD " " C  " 6 0 A0A0A0  "C"  0
  2478 3 -12.385283 -5.607095 13.237367 1 2 -0.12000 -0.12000 "DDD " " C  " 6 0 A0A0A0  "C"  2
  2479 3 -11.981283 -7.174095 13.222367 1 2 0.20500 0.20500 "DDD " " C  " 6 0 A0A0A0  "C"  1
  2480 2 -10.625283 -7.578095 13.847367 1 2 0.51000 0.51000 "DDD " " C  " 6 0 A0A0A0  "C"  0
  2481 15 -12.691283 -5.575095 15.645367 1 70 -0.43000 -0.43000 "DDD " " O  " 8 0 FF2F2F  "O"  0
  2482 16 -12.094283 -7.677095 11.898367 1 70 -0.68300 -0.68300 "DDD " " O  " 8 0 FF2F2F  "O"  1
  2483 15 -9.849283 -8.334095 13.248367 1 70 -0.43000 -0.43000 "DDD " " O  " 8 0 FF2F2F  "O"  0
  2484 3 -9.647283 -2.156095 14.507367 1 2 0.20500 0.20500 "DDD " " C  " 6 0 A0A0A0  "C"  1
  2485 3 -8.645283 -1.052095 13.947367 1 2 -0.12000 -0.12000 "DDD " " C  " 6 0 A0A0A0  "C"  2
  2486 3 -7.454283 -1.503095 13.050367 1 2 0.20500 0.20500 "DDD " " C  " 6 0 A0A0A0  "C"  1
  2487 3 -6.455283 -0.329095 12.775367 1 2 -0.12000 -0.12000 "DDD " " C  " 6 0 A0A0A0  "C"  2
  2488 3 -5.353283 -0.064095 13.857367 1 2 0.20500 0.20500 "DDD " " C  " 6 0 A0A0A0  "C"  1
  2489 3 -4.463283 1.131905 13.491367 1 2 -0.12000 -0.12000 "DDD " " C  " 6 0 A0A0A0  "C"  2
  2490 3 -3.070283 1.220905 14.159367 1 2 0.20500 0.20500 "DDD " " C  " 6 0 A0A0A0  "C"  1
  2491 3 -2.095283 2.209905 13.580367 1 2 -0.12000 -0.12000 "DDD " " C  " 6 0 A0A0A0  "C"  2
  2492 3 -0.638283 2.129905 14.056367 1 2 0.22000 0.22000 "DDD " " C  " 6 0 A0A0A0  "C"  1
  2493 3 0.287717 3.252905 13.465367 1 2 -0.12000 -0.12000 "DDD " " C  " 6 0 A0A0A0  "C"  2
  2494 3 1.604717 3.347905 14.263367 1 2 0.20500 0.20500 "DDD " " C  " 6 0 A0A0A0  "C"  1
  2495 3 2.290717 4.742905 14.026367 1 2 -0.12000 -0.12000 "DDD " " C  " 6 0 A0A0A0  "C"  2
  2496 3 3.861717 4.821905 14.176367 1 2 0.22000 0.22000 "DDD " " C  " 6 0 A0A0A0  "C"  1
  2497 3 4.428717 4.529905 15.633367 1 2 -0.12000 -0.12000 "DDD " " C  " 6 0 A0A0A0  "C"  2
  2498 3 5.929717 4.241905 15.790367 1 2 0.20500 0.20500 "DDD " " C  " 6 0 A0A0A0  "C"  1
  2499 3 6.739717 5.549905 15.927367 1 2 -0.12000 -0.12000 "DDD " " C  " 6 0 A0A0A0  "C"  2
  2500 3 6.782717 6.117905 17.357367 1 2 0.20500 0.20500 "DDD " " C  " 6 0 A0A0A0  "C"  1
  2501 3 7.970717 7.075905 17.678367 1 2 -0.12000 -0.12000 "DDD " " C  " 6 0 A0A0A0  "C"  2
  2502 3 9.371717 6.475905 17.740367 1 2 0.22000 0.22000 "DDD " " C  " 6 0 A0A0A0  "C"  1
  2503 3 10.508717 7.480905 18.082367 1 2 -0.12000 -0.12000 "DDD " " C  " 6 0 A0A0A0  "C"  2
  2504 16 -8.044283 -1.730095 11.779367 1 70 -0.68300 -0.68300 "DDD " " O  " 8 0 FF2F2F  "O"  1
  2505 16 -5.875283 0.206905 15.202367 1 70 -0.68300 -0.68300 "DDD " " O  " 8 0 FF2F2F  "O"  1
  2506 16 -3.278283 1.418905 15.534367 1 70 -0.68300 -0.68300 "DDD " " O  " 8 0 FF2F2F  "O"  1
  2507 16 -0.283283 0.845905 13.531367 1 70 -0.33000 -0.33000 "DDD " " O  " 8 0 FF2F2F  "O"  0
  2508 16 1.453717 3.126905 15.685367 1 70 -0.68300 -0.68300 "DDD " " O  " 8 0 FF2F2F  "O"  1
  2509 16 6.341717 3.365905 14.687367 1 70 -0.68300 -0.68300 "DDD " " O  " 8 0 FF2F2F  "O"  1
  2510 16 5.591717 6.686905 17.655367 1 70 -0.68300 -0.68300 "DDD " " O  " 8 0 FF2F2F  "O"  1
  2511 16 9.406717 5.584905 18.894367 1 70 -0.33000 -0.33000 "DDD " " O  " 8 0 FF2F2F  "O"  0
  2512 3 12.572717 -1.197095 19.493367 1 2 -0.12000 -0.12000 "DDD " " C  " 6 0 A0A0A0  "C"  2
  2513 3 11.659717 -0.406095 20.544367 1 2 0.22000 0.22000 "DDD " " C  " 6 0 A0A0A0  "C"  1
  2514 3 10.350717 -1.144095 20.747367 1 2 -0.12000 -0.12000 "DDD " " C  " 6 0 A0A0A0  "C"  2
  2515 3 9.307717 -0.530095 21.812367 1 2 0.20500 0.20500 "DDD " " C  " 6 0 A0A0A0  "C"  1
  2516 3 8.151717 -1.523095 22.050367 1 2 -0.12000 -0.12000 "DDD " " C  " 6 0 A0A0A0  "C"  2
  2517 3 7.150717 -1.628095 20.877367 1 2 0.20500 0.20500 "DDD " " C  " 6 0 A0A0A0  "C"  1
  2518 3 5.695717 -1.944095 21.188367 1 2 -0.12000 -0.12000 "DDD " " C  " 6 0 A0A0A0  "C"  2
  2519 3 4.599717 -2.283095 20.055367 1 2 0.20500 0.20500 "DDD " " C  " 6 0 A0A0A0  "C"  1
  2520 3 3.134717 -2.162095 20.524367 1 2 -0.12000 -0.12000 "DDD " " C  " 6 0 A0A0A0  "C"  2
  2521 3 1.975717 -2.186095 19.553367 1 2 0.20500 0.20500 "DDD " " C  " 6 0 A0A0A0  "C"  1
  2522 3 1.765717 -3.680095 19.064367 1 2 -0.12000 -0.12000 "DDD " " C  " 6 0 A0A0A0  "C"  2
  2523 3 0.786717 -4.035095 17.913367 1 2 0.22000 0.22000 "DDD " " C  " 6 0 A0A0A0  "C"  1
  2524 3 0.765717 -5.616095 17.674367 1 2 -0.12000 -0.12000 "DDD " " C  " 6 0 A0A0A0  "C"  2
  2525 3 -0.556283 -6.057095 17.083367 1 2 0.20500 0.20500 "DDD " " C  " 6 0 A0A0A0  "C"  1
  2526 3 -1.730283 -5.950095 18.139367 1 2 -0.12000 -0.12000 "DDD " " C  " 6 0 A0A0A0  "C"  2
  2527 3 -3.103283 -5.697095 17.597367 1 2 0.20500 0.20500 "DDD " " C  " 6 0 A0A0A0  "C"  1
  2528 3 -3.616283 -6.663095 16.563367 1 2 -0.12000 -0.12000 "DDD " " C  " 6 0 A0A0A0  "C"  2
  2529 3 -5.128283 -6.864095 16.296367 1 2 0.20500 0.20500 "DDD " " C  " 6 0 A0A0A0  "C"  1
  2530 3 -6.121283 -7.291095 17.439367 1 2 -0.12000 -0.12000 "DDD " " C  " 6 0 A0A0A0  "C"  2
  2531 3 -7.408283 -8.058095 17.094367 1 2 0.22000 0.22000 "DDD " " C  " 6 0 A0A0A0  "C"  1
  2532 16 11.242717 0.907905 20.178367 1 70 -0.33000 -0.33000 "DDD " " O  " 8 0 FF2F2F  "O"  0
  2533 16 7.590717 -2.584095 19.895367 1 70 -0.68300 -0.68300 "DDD " " O  " 8 0 FF2F2F  "O"  1
  2534 16 5.001717 -3.589095 19.790367 1 70 -0.68300 -0.68300 "DDD " " O  " 8 0 FF2F2F  "O"  1
  2535 16 1.370717 -3.653095 16.639367 1 70 -0.33000 -0.33000 "DDD " " O  " 8 0 FF2F2F  "O"  0
  2536 16 -0.516283 -7.401095 16.555367 1 70 -0.68300 -0.68300 "DDD " " O  " 8 0 FF2F2F  "O"  1
  2537 16 -5.670283 -5.588095 15.976367 1 70 -0.68300 -0.68300 "DDD " " O  " 8 0 FF2F2F  "O"  1
  2538 2 9.330717 4.252905 18.861367 1 2 0.51000 0.51000 "DDD " " C  " 6 0 A0A0A0  "C"  0
  2539 3 10.033717 3.551905 20.080367 1 2 -0.12000 -0.12000 "DDD " " C  " 6 0 A0A0A0  "C"  2
  2540 3 11.621717 3.321905 20.000367 1 2 0.20500 0.20500 "DDD " " C  " 6 0 A0A0A0  "C"  1
  2541 2 11.996717 1.984905 20.593367 1 2 0.51000 0.51000 "DDD " " C  " 6 0 A0A0A0  "C"  0
  2542 15 8.887717 3.529905 17.956367 1 70 -0.43000 -0.43000 "DDD " " O  " 8 0 FF2F2F  "O"  0
  2543 16 12.425717 4.437905 20.495367 1 70 -0.68300 -0.68300 "DDD " " O  " 8 0 FF2F2F  "O"  1
  2544 15 12.919717 1.820905 21.280367 1 70 -0.43000 -0.43000 "DDD " " O  " 8 0 FF2F2F  "O"  0
  2545 3 11.105717 8.202905 16.829367 1 2 0.20500 0.20500 "DDD " " C  " 6 0 A0A0A0  "C"  1
  2546 3 12.043717 9.271905 17.059367 1 2 -0.12000 -0.12000 "DDD " " C  " 6 0 A0A0A0  "C"  2
  2547 3 13.438717 8.998905 17.741367 1 2 0.22000 0.22000 "DDD " " C  " 6 0 A0A0A0  "C"  1
  2548 3 14.489717 8.297905 16.790367 1 2 -0.12000 -0.12000 "DDD " " C  " 6 0 A0A0A0  "C"  2
  2549 3 15.743717 7.762905 17.541367 1 2 0.20500 0.20500 "DDD " " C  " 6 0 A0A0A0  "C"  1
  2550 3 16.795717 8.848905 17.607367 1 2 -0.12000 -0.12000 "DDD " " C  " 6 0 A0A0A0  "C"  2
  2551 3 18.181717 8.443905 18.180367 1 2 0.20500 0.20500 "DDD " " C  " 6 0 A0A0A0  "C"  1
  2552 3 19.280717 9.041905 17.269367 1 2 -0.12000 -0.12000 "DDD " " C  " 6 0 A0A0A0  "C"  2
  2553 3 20.700717 8.783905 17.759367 1 2 0.22000 0.22000 "DDD " " C  " 6 0 A0A0A0  "C"  1
  2554 3 21.634717 9.580905 16.871367 1 2 -0.18000 -0.18000 "DDD " " C  " 6 0 A0A0A0  "C"  3
  2555 16 16.046717 6.618905 16.784367 1 70 -0.68300 -0.68300 "DDD " " O  " 8 0 FF2F2F  "O"  1
  2556 16 18.318717 8.883905 19.587367 1 70 -0.68300 -0.68300 "DDD " " O  " 8 0 FF2F2F  "O"  1
  2557 16 20.958717 7.376905 17.672367 1 70 -0.33000 -0.33000 "DDD " " O  " 8 0 FF2F2F  "O"  0
  2558 3 22.638717 1.335905 21.719367 1 2 -0.18000 -0.18000 "DDD " " C  " 6 0 A0A0A0  "C"  3
  2559 3 21.728717 2.481905 21.201367 1 2 0.22000 0.22000 "DDD " " C  " 6 0 A0A0A0  "C"  1
  2560 3 20.385717 1.871905 20.828367 1 2 -0.12000 -0.12000 "DDD " " C  " 6 0 A0A0A0  "C"  2
  2561 3 19.249717 2.870905 20.486367 1 2 0.20500 0.20500 "DDD " " C  " 6 0 A0A0A0  "C"  1
  2562 3 18.020717 2.063905 19.941367 1 2 -0.12000 -0.12000 "DDD " " C  " 6 0 A0A0A0  "C"  2
  2563 3 17.775717 2.086905 18.456367 1 2 0.20500 0.20500 "DDD " " C  " 6 0 A0A0A0  "C"  1
  2564 3 16.714717 1.075905 18.054367 1 2 -0.12000 -0.12000 "DDD " " C  " 6 0 A0A0A0  "C"  2
  2565 3 15.233717 1.479905 18.386367 1 2 0.20500 0.20500 "DDD " " C  " 6 0 A0A0A0  "C"  1
  2566 3 14.118717 0.376905 18.225367 1 2 -0.12000 -0.12000 "DDD " " C  " 6 0 A0A0A0  "C"  2
  2567 3 14.030717 -0.644095 19.367367 1 2 0.22000 0.22000 "DDD " " C  " 6 0 A0A0A0  "C"  1
  2568 16 22.274717 3.033905 20.030367 1 70 -0.33000 -0.33000 "DDD " " O  " 8 0 FF2F2F  "O"  0
  2569 16 18.932717 1.652905 17.870367 1 70 -0.68300 -0.68300 "DDD " " O  " 8 0 FF2F2F  "O"  1
  2570 16 14.919717 2.640905 17.666367 1 70 -0.68300 -0.68300 "DDD " " O  " 8 0 FF2F2F  "O"  1
  2571 16 10.113717 8.875905 16.086367 1 70 -0.68300 -0.68300 "DDD " " O  " 8 0 FF2F2F  "O"  1
  2572 2 -22.192283 1.103905 17.318367 1 2 0.51000 0.51000 "DDD " " C  " 6 0 A0A0A0  "C"  0
  2573 3 -22.216283 -0.371095 17.105367 1 2 -0.12000 -0.12000 "DDD " " C  " 6 0 A0A0A0  "C"  2
  2574 3 -22.326283 -0.909095 15.656367 1 2 0.10500 0.10500 "DDD " " C  " 6 0 A0A0A0  "C"  1
  2575 2 -22.753283 -2.414095 15.747367 1 2 0.70000 0.70000 "DDD " " C  " 6 0 A0A0A0  "C"  0
  2576 15 -22.469283 1.945905 16.415367 1 70 -0.43000 -0.43000 "DDD " " O  " 8 0 FF2F2F  "O"  0
  2577 16 -21.134283 -0.826095 15.006367 1 70 -0.68300 -0.68300 "DDD " " O  " 8 0 FF2F2F  "O"  1
  2578 18 -23.963283 -2.600095 16.024367 1 70 -0.80000 -0.80000 "DDD " " O  " 8 -1 FF2F2F  "O"  0
  2579 2 22.039717 6.792905 18.386367 1 2 0.51000 0.51000 "DDD " " C  " 6 0 A0A0A0  "C"  0
  2580 3 22.052717 5.217905 18.118367 1 2 -0.12000 -0.12000 "DDD " " C  " 6 0 A0A0A0  "C"  2
  2581 3 23.395717 4.601905 18.694367 1 2 -0.12000 -0.12000 "DDD " " C  " 6 0 A0A0A0  "C"  2
  2582 2 23.156717 4.066905 20.092367 1 2 0.51000 0.51000 "DDD " " C  " 6 0 A0A0A0  "C"  0
  2583 15 23.476717 4.675905 21.094367 1 70 -0.43000 -0.43000 "DDD " " O  " 8 0 FF2F2F  "O"  0
  2584 15 22.700717 7.340905 19.228367 1 70 -0.43000 -0.43000 "DDD " " O  " 8 0 FF2F2F  "O"  0
  2585 2 0.588717 0.040905 14.225367 1 2 0.51000 0.51000 "DDD " " C  " 6 0 A0A0A0  "C"  0
  2586 3 0.523717 -1.400095 13.758367 1 2 -0.12000 -0.12000 "DDD " " C  " 6 0 A0A0A0  "C"  2
  2587 3 1.405717 -2.302095 14.655367 1 2 0.20500 0.20500 "DDD " " C  " 6 0 A0A0A0  "C"  1
  2588 2 0.961717 -2.510095 16.120367 1 2 0.51000 0.51000 "DDD " " C  " 6 0 A0A0A0  "C"  0
  2589 15 1.294717 0.365905 15.158367 1 70 -0.43000 -0.43000 "DDD " " O  " 8 0 FF2F2F  "O"  0
  2590 16 1.419717 -3.593095 14.020367 1 70 -0.68300 -0.68300 "DDD " " O  " 8 0 FF2F2F  "O"  1
  2591 15 0.138717 -1.830095 16.677367 1 70 -0.43000 -0.43000 "DDD " " O  " 8 0 FF2F2F  "O"  0
  2592 16 -17.614283 -8.661095 19.573367 1 70 -0.33000 -0.33000 "DDD " " O  " 8 0 FF2F2F  "O"  0
  2593 16 -7.028283 -9.285095 16.554367 1 70 -0.33000 -0.33000 "DDD " " O  " 8 0 FF2F2F  "O"  0
  2594 3 -3.560283 -11.069095 22.715367 1 2 -0.12000 -0.12000 "DDD " " C  " 6 0 A0A0A0  "C"  2
  2595 3 -4.991283 -11.629095 22.572367 1 2 0.22000 0.22000 "DDD " " C  " 6 0 A0A0A0  "C"  1
  2596 3 -5.827283 -11.520095 23.843367 1 2 -0.12000 -0.12000 "DDD " " C  " 6 0 A0A0A0  "C"  2
  2597 3 -7.205283 -12.211095 23.826367 1 2 0.20500 0.20500 "DDD " " C  " 6 0 A0A0A0  "C"  1
  2598 3 -7.994283 -11.883095 25.130367 1 2 -0.12000 -0.12000 "DDD " " C  " 6 0 A0A0A0  "C"  2
  2599 3 -9.524283 -12.148095 24.996367 1 2 0.20500 0.20500 "DDD " " C  " 6 0 A0A0A0  "C"  1
  2600 3 -9.893283 -13.682095 25.234367 1 2 -0.12000 -0.12000 "DDD " " C  " 6 0 A0A0A0  "C"  2
  2601 3 -11.395283 -14.107095 24.970367 1 2 0.22000 0.22000 "DDD " " C  " 6 0 A0A0A0  "C"  1
  2602 3 -12.344283 -13.931095 26.216367 1 2 -0.12000 -0.12000 "DDD " " C  " 6 0 A0A0A0  "C"  2
  2603 3 -13.875283 -14.157095 25.890367 1 2 0.20500 0.20500 "DDD " " C  " 6 0 A0A0A0  "C"  1
  2604 3 -14.506283 -13.191095 24.881367 1 2 -0.12000 -0.12000 "DDD " " C  " 6 0 A0A0A0  "C"  2
  2605 3 -15.438283 -13.721095 23.828367 1 2 0.22000 0.22000 "DDD " " C  " 6 0 A0A0A0  "C"  1
  2606 3 -16.732283 -14.369095 24.523367 1 2 -0.12000 -0.12000 "DDD " " C  " 6 0 A0A0A0  "C"  2
  2607 3 -17.806283 -14.667095 23.482367 1 2 0.20500 0.20500 "DDD " " C  " 6 0 A0A0A0  "C"  1
  2608 3 -19.170283 -15.017095 24.156367 1 2 -0.12000 -0.12000 "DDD " " C  " 6 0 A0A0A0  "C"  2
  2609 3 -20.421283 -15.084095 23.135367 1 2 0.20500 0.20500 "DDD " " C  " 6 0 A0A0A0  "C"  1
  2610 3 -21.820283 -15.030095 23.911367 1 2 -0.12000 -0.12000 "DDD " " C  " 6 0 A0A0A0  "C"  2
  2611 3 -23.107283 -14.743095 23.139367 1 2 0.20500 0.20500 "DDD " " C  " 6 0 A0A0A0  "C"  1
  2612 3 -23.281283 -13.239095 22.818367 1 2 -0.12000 -0.12000 "DDD " " C  " 6 0 A0A0A0  "C"  2
  2613 3 -23.066283 -12.876095 21.381367 1 2 0.19000 0.19000 "DDD " " C  " 6 0 A0A0A0  "C"  2
  2614 16 -5.787283 -10.766095 21.645367 1 70 -0.33000 -0.33000 "DDD " " O  " 8 0 FF2F2F  "O"  0
  2615 16 -7.034283 -13.628095 23.806367 1 70 -0.68300 -0.68300 "DDD " " O  " 8 0 FF2F2F  "O"  1
  2616 16 -10.097283 -11.514095 26.074367 1 70 -0.68300 -0.68300 "DDD " " O  " 8 0 FF2F2F  "O"  1
  2617 16 -14.712283 -14.204095 27.056367 1 70 -0.68300 -0.68300 "DDD " " O  " 8 0 FF2F2F  "O"  1
  2618 16 -15.854283 -12.634095 22.999367 1 70 -0.33000 -0.33000 "DDD " " O  " 8 0 FF2F2F  "O"  0
  2619 16 -17.399283 -15.660095 22.576367 1 70 -0.68300 -0.68300 "DDD " " O  " 8 0 FF2F2F  "O"  1
  2620 16 -20.302283 -16.334095 22.494367 1 70 -0.68300 -0.68300 "DDD " " O  " 8 0 FF2F2F  "O"  1
  2621 16 -24.103283 -15.377095 23.921367 1 70 -0.68300 -0.68300 "DDD " " O  " 8 0 FF2F2F  "O"  1
  2622 16 -23.415283 -11.499095 21.129367 1 70 -0.33000 -0.33000 "DDD " " O  " 8 0 FF2F2F  "O"  0
  2623 16 -26.671283 -7.100095 19.982367 1 70 -0.33000 -0.33000 "DDD " " O  " 8 0 FF2F2F  "O"  0
  2624 2 -26.985283 -8.403095 19.833367 1 2 0.51000 0.51000 "DDD " " C  " 6 0 A0A0A0  "C"  0
  2625 3 -26.403283 -9.194095 20.979367 1 2 -0.12000 -0.12000 "DDD " " C  " 6 0 A0A0A0  "C"  2
  2626 3 -24.923283 -9.567095 20.706367 1 2 0.20500 0.20500 "DDD " " C  " 6 0 A0A0A0  "C"  1
  2627 2 -24.638283 -11.089095 20.732367 1 2 0.51000 0.51000 "DDD " " C  " 6 0 A0A0A0  "C"  0
  2628 15 -27.543283 -8.917095 18.936367 1 70 -0.43000 -0.43000 "DDD " " O  " 8 0 FF2F2F  "O"  0
  2629 16 -24.081283 -8.870095 21.590367 1 70 -0.68300 -0.68300 "DDD " " O  " 8 0 FF2F2F  "O"  1
  2630 15 -25.527283 -11.904095 20.551367 1 70 -0.43000 -0.43000 "DDD " " O  " 8 0 FF2F2F  "O"  0
  2631 2 -6.907283 -10.574095 17.093367 1 2 0.51000 0.51000 "DDD " " C  " 6 0 A0A0A0  "C"  0
  2632 3 -7.714283 -10.764095 18.465367 1 2 -0.12000 -0.12000 "DDD " " C  " 6 0 A0A0A0  "C"  2
  2633 3 -7.060283 -10.259095 19.748367 1 2 0.20500 0.20500 "DDD " " C  " 6 0 A0A0A0  "C"  1
  2634 2 -6.254283 -11.300095 20.512367 1 2 0.51000 0.51000 "DDD " " C  " 6 0 A0A0A0  "C"  0
  2635 15 -6.313283 -11.499095 16.493367 1 70 -0.43000 -0.43000 "DDD " " O  " 8 0 FF2F2F  "O"  0
  2636 16 -8.062283 -9.876095 20.649367 1 70 -0.68300 -0.68300 "DDD " " O  " 8 0 FF2F2F  "O"  1
  2637 15 -6.130283 -12.521095 20.236367 1 70 -0.43000 -0.43000 "DDD " " O  " 8 0 FF2F2F  "O"  0
  2638 16 14.926717 -1.717095 19.080367 1 70 -0.33000 -0.33000 "DDD " " O  " 8 0 FF2F2F  "O"  0
  2639 3 19.790717 -7.861095 21.278367 1 2 -0.12000 -0.12000 "DDD " " C  " 6 0 A0A0A0  "C"  2
  2640 3 18.409717 -7.694095 20.690367 1 2 0.22000 0.22000 "DDD " " C  " 6 0 A0A0A0  "C"  1
  2641 3 17.477717 -8.775095 21.215367 1 2 -0.12000 -0.12000 "DDD " " C  " 6 0 A0A0A0  "C"  2
  2642 3 16.213717 -9.155095 20.429367 1 2 0.20500 0.20500 "DDD " " C  " 6 0 A0A0A0  "C"  1
  2643 3 15.460717 -10.462095 20.899367 1 2 -0.12000 -0.12000 "DDD " " C  " 6 0 A0A0A0  "C"  2
  2644 3 14.158717 -10.713095 20.111367 1 2 0.22000 0.22000 "DDD " " C  " 6 0 A0A0A0  "C"  1
  2645 3 12.910717 -10.124095 20.879367 1 2 -0.12000 -0.12000 "DDD " " C  " 6 0 A0A0A0  "C"  2
  2646 3 11.540717 -10.369095 20.184367 1 2 0.20500 0.20500 "DDD " " C  " 6 0 A0A0A0  "C"  1
  2647 3 10.341717 -9.870095 21.077367 1 2 -0.12000 -0.12000 "DDD " " C  " 6 0 A0A0A0  "C"  2
  2648 3 9.742717 -10.697095 22.229367 1 2 0.20500 0.20500 "DDD " " C  " 6 0 A0A0A0  "C"  1
  2649 3 8.470717 -10.062095 22.894367 1 2 -0.12000 -0.12000 "DDD " " C  " 6 0 A0A0A0  "C"  2
  2650 3 7.060717 -10.237095 22.249367 1 2 0.22000 0.22000 "DDD " " C  " 6 0 A0A0A0  "C"  1
  2651 3 5.927717 -10.004095 23.266367 1 2 -0.12000 -0.12000 "DDD " " C  " 6 0 A0A0A0  "C"  2
  2652 3 4.578717 -10.267095 22.648367 1 2 0.20500 0.20500 "DDD " " C  " 6 0 A0A0A0  "C"  1
  2653 3 3.554717 -10.604095 23.747367 1 2 -0.12000 -0.12000 "DDD " " C  " 6 0 A0A0A0  "C"  2
  2654 3 2.143717 -11.115095 23.308367 1 2 0.20500 0.20500 "DDD " " C  " 6 0 A0A0A0  "C"  1
  2655 3 1.312717 -11.638095 24.516367 1 2 -0.12000 -0.12000 "DDD " " C  " 6 0 A0A0A0  "C"  2
  2656 3 -0.052283 -12.367095 24.223367 1 2 0.20500 0.20500 "DDD " " C  " 6 0 A0A0A0  "C"  1
  2657 3 -1.168283 -11.470095 23.558367 1 2 -0.12000 -0.12000 "DDD " " C  " 6 0 A0A0A0  "C"  2
  2658 3 -2.589283 -12.134095 23.386367 1 2 0.20500 0.20500 "DDD " " C  " 6 0 A0A0A0  "C"  1
  2659 16 17.906717 -6.434095 21.085367 1 70 -0.33000 -0.33000 "DDD " " O  " 8 0 FF2F2F  "O"  0
  2660 16 16.567717 -9.362095 19.111367 1 70 -0.68300 -0.68300 "DDD " " O  " 8 0 FF2F2F  "O"  1
  2661 16 11.448717 -9.778095 18.846367 1 70 -0.68300 -0.68300 "DDD " " O  " 8 0 FF2F2F  "O"  1
  2662 16 10.752717 -10.852095 23.223367 1 70 -0.68300 -0.68300 "DDD " " O  " 8 0 FF2F2F  "O"  1
  2663 16 7.012717 -9.247095 21.225367 1 70 -0.33000 -0.33000 "DDD " " O  " 8 0 FF2F2F  "O"  0
  2664 16 4.065717 -9.142095 21.928367 1 70 -0.68300 -0.68300 "DDD " " O  " 8 0 FF2F2F  "O"  1
  2665 16 1.449717 -9.980095 22.748367 1 70 -0.68300 -0.68300 "DDD " " O  " 8 0 FF2F2F  "O"  1
  2666 16 -0.577283 -12.891095 25.464367 1 70 -0.68300 -0.68300 "DDD " " O  " 8 0 FF2F2F  "O"  1
  2667 16 -2.439283 -13.281095 22.564367 1 70 -0.68300 -0.68300 "DDD " " O  " 8 0 FF2F2F  "O"  1
  2668 2 15.795717 -2.075095 19.992367 1 2 0.51000 0.51000 "DDD " " C  " 6 0 A0A0A0  "C"  0
  2669 3 16.606717 -3.274095 19.524367 1 2 -0.12000 -0.12000 "DDD " " C  " 6 0 A0A0A0  "C"  2
  2670 3 17.180717 -4.255095 20.652367 1 2 0.20500 0.20500 "DDD " " C  " 6 0 A0A0A0  "C"  1
  2671 2 17.132717 -5.765095 20.234367 1 2 0.51000 0.51000 "DDD " " C  " 6 0 A0A0A0  "C"  0
  2672 15 15.863717 -1.642095 21.138367 1 70 -0.43000 -0.43000 "DDD " " O  " 8 0 FF2F2F  "O"  0
  2673 16 18.378717 -3.802095 21.192367 1 70 -0.68300 -0.68300 "DDD " " O  " 8 0 FF2F2F  "O"  1
  2674 15 16.487717 -6.237095 19.281367 1 70 -0.43000 -0.43000 "DDD " " O  " 8 0 FF2F2F  "O"  0
  2675 3 26.506717 -10.515095 14.239367 1 2 -0.18000 -0.18000 "DDD " " C  " 6 0 A0A0A0  "C"  3
  2676 3 26.571717 -10.504095 15.763367 1 2 0.20500 0.20500 "DDD " " C  " 6 0 A0A0A0  "C"  1
  2677 3 26.873717 -9.136095 16.364367 1 2 -0.12000 -0.12000 "DDD " " C  " 6 0 A0A0A0  "C"  2
  2678 3 25.793717 -8.074095 16.409367 1 2 0.20500 0.20500 "DDD " " C  " 6 0 A0A0A0  "C"  1
  2679 3 26.033717 -6.941095 17.369367 1 2 -0.12000 -0.12000 "DDD " " C  " 6 0 A0A0A0  "C"  2
  2680 3 24.810717 -5.972095 17.728367 1 2 0.20500 0.20500 "DDD " " C  " 6 0 A0A0A0  "C"  1
  2681 3 23.722717 -6.663095 18.598367 1 2 -0.12000 -0.12000 "DDD " " C  " 6 0 A0A0A0  "C"  2
  2682 3 22.327717 -5.976095 18.739367 1 2 0.20500 0.20500 "DDD " " C  " 6 0 A0A0A0  "C"  1
  2683 3 21.147717 -6.867095 19.231367 1 2 -0.12000 -0.12000 "DDD " " C  " 6 0 A0A0A0  "C"  2
  2684 3 20.851717 -6.843095 20.797367 1 2 0.20500 0.20500 "DDD " " C  " 6 0 A0A0A0  "C"  1
  2685 16 27.519717 -11.471095 16.217367 1 70 -0.68300 -0.68300 "DDD " " O  " 8 0 FF2F2F  "O"  1
  2686 16 25.581717 -7.482095 15.186367 1 70 -0.68300 -0.68300 "DDD " " O  " 8 0 FF2F2F  "O"  1
  2687 16 25.476717 -4.876095 18.376367 1 70 -0.68300 -0.68300 "DDD " " O  " 8 0 FF2F2F  "O"  1
  2688 16 22.015717 -5.675095 17.404367 1 70 -0.68300 -0.68300 "DDD " " O  " 8 0 FF2F2F  "O"  1
  2689 16 22.021717 -7.035095 21.527367 1 70 -0.68300 -0.68300 "DDD " " O  " 8 0 FF2F2F  "O"  1
  2690 2 -17.702283 -9.377095 20.739367 1 2 0.51000 0.51000 "DDD " " C  " 6 0 A0A0A0  "C"  0
  2691 3 -17.082283 -10.737095 20.640367 1 2 -0.12000 -0.12000 "DDD " " C  " 6 0 A0A0A0  "C"  2
  2692 3 -15.598283 -10.913095 21.137367 1 2 0.20500 0.20500 "DDD " " C  " 6 0 A0A0A0  "C"  1
  2693 2 -15.174283 -12.326095 21.774367 1 2 0.51000 0.51000 "DDD " " C  " 6 0 A0A0A0  "C"  0
  2694 15 -18.304283 -8.944095 21.745367 1 70 -0.43000 -0.43000 "DDD " " O  " 8 0 FF2F2F  "O"  0
  2695 16 -14.653283 -10.452095 20.128367 1 70 -0.68300 -0.68300 "DDD " " O  " 8 0 FF2F2F  "O"  1
  2696 15 -14.221283 -12.976095 21.381367 1 70 -0.43000 -0.43000 "DDD " " O  " 8 0 FF2F2F  "O"  0
  2697 2 8.264717 -6.937095 17.477367 1 2 0.70000 0.70000 "DDD " " C  " 6 0 A0A0A0  "C"  0
  2698 3 8.039717 -8.222095 18.219367 1 2 -0.22000 -0.22000 "DDD " " C  " 6 0 A0A0A0  "C"  2
  2699 3 6.712717 -8.329095 19.030367 1 2 0.20500 0.20500 "DDD " " C  " 6 0 A0A0A0  "C"  1
  2700 2 6.679717 -9.490095 19.957367 1 2 0.51000 0.51000 "DDD " " C  " 6 0 A0A0A0  "C"  0
  2701 18 7.800717 -5.876095 17.967367 1 70 -0.80000 -0.80000 "DDD " " O  " 8 -1 FF2F2F  "O"  0
  2702 16 5.596717 -8.483095 18.042367 1 70 -0.68300 -0.68300 "DDD " " O  " 8 0 FF2F2F  "O"  1
  2703 15 6.404717 -10.580095 19.487367 1 70 -0.43000 -0.43000 "DDD " " O  " 8 0 FF2F2F  "O"  0
  2704 16 -24.291283 11.163905 17.871367 1 70 -0.33000 -0.33000 "DDD " " O  " 8 0 FF2F2F  "O"  0
  2705 16 -14.926283 6.190905 18.969367 1 70 -0.33000 -0.33000 "DDD " " O  " 8 0 FF2F2F  "O"  0
  2706 16 -9.367283 6.665905 12.654367 1 70 -0.33000 -0.33000 "DDD " " O  " 8 0 FF2F2F  "O"  0
  2707 16 2.909717 10.969905 17.870367 1 70 -0.68300 -0.68300 "DDD " " O  " 8 0 FF2F2F  "O"  1
  2708 16 9.761717 17.160905 20.180367 1 70 -0.68300 -0.68300 "DDD " " O  " 8 0 FF2F2F  "O"  1
  2709 2 -25.512283 10.722905 17.647367 1 2 0.51000 0.51000 "DDD " " C  " 6 0 A0A0A0  "C"  0
  2710 3 -25.552283 9.509905 16.769367 1 2 -0.12000 -0.12000 "DDD " " C  " 6 0 A0A0A0  "C"  2
  2711 3 -24.523283 8.443905 17.072367 1 2 0.20500 0.20500 "DDD " " C  " 6 0 A0A0A0  "C"  1
  2712 2 -25.000283 7.403905 18.091367 1 2 0.51000 0.51000 "DDD " " C  " 6 0 A0A0A0  "C"  0
  2713 15 -26.537283 11.219905 18.141367 1 70 -0.43000 -0.43000 "DDD " " O  " 8 0 FF2F2F  "O"  0
  2714 16 -24.128283 7.903905 15.852367 1 70 -0.68300 -0.68300 "DDD " " O  " 8 0 FF2F2F  "O"  1
  2715 15 -24.741283 7.631905 19.266367 1 70 -0.43000 -0.43000 "DDD " " O  " 8 0 FF2F2F  "O"  0
  2716 16 -25.512283 6.189905 17.617367 1 70 -0.33000 -0.33000 "DDD " " O  " 8 0 FF2F2F  "O"  0
  2717 16 -14.405283 0.838905 17.792367 1 70 -0.33000 -0.33000 "DDD " " O  " 8 0 FF2F2F  "O"  0
  2718 2 -14.151283 5.151905 19.407367 1 2 0.51000 0.51000 "DDD " " C  " 6 0 A0A0A0  "C"  0
  2719 3 -14.490283 3.912905 18.639367 1 2 -0.12000 -0.12000 "DDD " " C  " 6 0 A0A0A0  "C"  2
  2720 3 -13.397283 2.885905 18.699367 1 2 0.20500 0.20500 "DDD " " C  " 6 0 A0A0A0  "C"  1
  2721 2 -14.023283 1.485905 18.964367 1 2 0.51000 0.51000 "DDD " " C  " 6 0 A0A0A0  "C"  0
  2722 15 -13.268283 5.242905 20.277367 1 70 -0.43000 -0.43000 "DDD " " O  " 8 0 FF2F2F  "O"  0
  2723 16 -12.701283 2.855905 17.466367 1 70 -0.68300 -0.68300 "DDD " " O  " 8 0 FF2F2F  "O"  1
  2724 15 -14.096283 1.063905 20.108367 1 70 -0.43000 -0.43000 "DDD " " O  " 8 0 FF2F2F  "O"  0
  2725 16 3.332717 10.646905 14.374367 1 70 -0.33000 -0.33000 "DDD " " O  " 8 0 FF2F2F  "O"  0
  2726 16 4.316717 5.941905 13.422367 1 70 -0.33000 -0.33000 "DDD " " O  " 8 0 FF2F2F  "O"  0
  2727 2 3.706717 10.369905 13.108367 1 2 0.51000 0.51000 "DDD " " C  " 6 0 A0A0A0  "C"  0
  2728 3 4.965717 9.537905 12.982367 1 2 -0.12000 -0.12000 "DDD " " C  " 6 0 A0A0A0  "C"  2
  2729 3 4.721717 8.066905 12.594367 1 2 0.20500 0.20500 "DDD " " C  " 6 0 A0A0A0  "C"  1
  2730 2 4.213717 7.111905 13.742367 1 2 0.51000 0.51000 "DDD " " C  " 6 0 A0A0A0  "C"  0
  2731 15 3.079717 10.680905 12.087367 1 70 -0.43000 -0.43000 "DDD " " O  " 8 0 FF2F2F  "O"  0
  2732 16 6.043717 7.690905 12.154367 1 70 -0.68300 -0.68300 "DDD " " O  " 8 0 FF2F2F  "O"  1
  2733 15 3.563717 7.541905 14.717367 1 70 -0.43000 -0.43000 "DDD " " O  " 8 0 FF2F2F  "O"  0
  2734 2 -9.813283 5.418905 12.468367 1 2 0.51000 0.51000 "DDD " " C  " 6 0 A0A0A0  "C"  0
  2735 3 -9.747283 4.395905 13.584367 1 2 -0.12000 -0.12000 "DDD " " C  " 6 0 A0A0A0  "C"  2
  2736 3 -8.983283 3.074905 13.226367 1 2 0.10500 0.10500 "DDD " " C  " 6 0 A0A0A0  "C"  1
  2737 2 -8.678283 2.292905 14.491367 1 2 0.70000 0.70000 "DDD " " C  " 6 0 A0A0A0  "C"  0
  2738 15 -10.514283 5.149905 11.461367 1 70 -0.43000 -0.43000 "DDD " " O  " 8 0 FF2F2F  "O"  0
  2739 16 -7.731283 3.210905 12.580367 1 70 -0.68300 -0.68300 "DDD " " O  " 8 0 FF2F2F  "O"  1
  2740 18 -9.640283 2.203905 15.287367 1 70 -0.80000 -0.80000 "DDD " " O  " 8 -1 FF2F2F  "O"  0
  2741 16 13.829717 10.076905 18.521367 1 70 -0.33000 -0.33000 "DDD " " O  " 8 0 FF2F2F  "O"  0
  2742 16 11.692717 13.096905 20.660367 1 70 -0.33000 -0.33000 "DDD " " O  " 8 0 FF2F2F  "O"  0
  2743 2 12.582717 13.099905 19.696367 1 2 0.51000 0.51000 "DDD " " C  " 6 0 A0A0A0  "C"  0
  2744 3 13.958717 12.542905 20.251367 1 2 -0.12000 -0.12000 "DDD " " C  " 6 0 A0A0A0  "C"  2
  2745 3 14.975717 11.939905 19.242367 1 2 0.20500 0.20500 "DDD " " C  " 6 0 A0A0A0  "C"  1
  2746 2 14.416717 11.214905 18.030367 1 2 0.51000 0.51000 "DDD " " C  " 6 0 A0A0A0  "C"  0
  2747 15 12.482717 13.524905 18.532367 1 70 -0.43000 -0.43000 "DDD " " O  " 8 0 FF2F2F  "O"  0
  2748 16 15.847717 12.936905 18.907367 1 70 -0.68300 -0.68300 "DDD " " O  " 8 0 FF2F2F  "O"  1
  2749 15 14.615717 11.534905 16.874367 1 70 -0.43000 -0.43000 "DDD " " O  " 8 0 FF2F2F  "O"  0
  2750 16 -3.913283 -5.625095 18.759367 1 70 -0.68300 -0.68300 "DDD " " O  " 8 0 FF2F2F  "O"  1
  2751 16 10.002717 -0.219095 23.026367 1 70 -0.68300 -0.68300 "DDD " " O  " 8 0 FF2F2F  "O"  1
  2752 16 18.953717 3.513905 21.697367 1 70 -0.68300 -0.68300 "DDD " " O  " 8 0 FF2F2F  "O"  1
  2753 16 -11.586283 -15.481095 24.641367 1 70 -0.33000 -0.33000 "DDD " " O  " 8 0 FF2F2F  "O"  0
  2754 16 13.875717 -12.074095 20.117367 1 70 -0.33000 -0.33000 "DDD " " O  " 8 0 FF2F2F  "O"  0
  2755 18 -10.719283 -20.664095 23.995367 1 70 -0.80000 -0.80000 "DDD " " O  " 8 -1 FF2F2F  "O"  0
  2756 2 -11.645283 -15.869095 23.298367 1 2 0.51000 0.51000 "DDD " " C  " 6 0 A0A0A0  "C"  0
  2757 3 -11.766283 -17.360095 23.088367 1 2 -0.12000 -0.12000 "DDD " " C  " 6 0 A0A0A0  "C"  2
  2758 3 -10.800283 -18.333095 23.834367 1 2 0.10500 0.10500 "DDD " " C  " 6 0 A0A0A0  "C"  1
  2759 2 -10.627283 -19.714095 23.190367 1 2 0.70000 0.70000 "DDD " " C  " 6 0 A0A0A0  "C"  0
  2760 15 -11.335283 -15.068095 22.381367 1 70 -0.43000 -0.43000 "DDD " " O  " 8 0 FF2F2F  "O"  0
  2761 16 -11.313283 -18.529095 25.150367 1 70 -0.68300 -0.68300 "DDD " " O  " 8 0 FF2F2F  "O"  1
  2762 15 -10.545283 -19.929095 21.934367 1 70 -0.80000 -0.80000 "DDD " " O  " 8 0 FF2F2F  "O"  0
  2763 18 15.146717 -17.740095 19.098367 1 70 -0.80000 -0.80000 "DDD " " O  " 8 -1 FF2F2F  "O"  0
  2764 2 14.397717 -12.945095 19.252367 1 2 0.51000 0.51000 "DDD " " C  " 6 0 A0A0A0  "C"  0
  2765 3 14.151717 -14.386095 19.643367 1 2 -0.12000 -0.12000 "DDD " " C  " 6 0 A0A0A0  "C"  2
  2766 3 15.209717 -15.324095 19.096367 1 2 0.10500 0.10500 "DDD " " C  " 6 0 A0A0A0  "C"  1
  2767 2 14.607717 -16.681095 18.724367 1 2 0.70000 0.70000 "DDD " " C  " 6 0 A0A0A0  "C"  0
  2768 15 15.113717 -12.646095 18.325367 1 70 -0.43000 -0.43000 "DDD " " O  " 8 0 FF2F2F  "O"  0
  2769 16 16.347717 -15.511095 19.917367 1 70 -0.68300 -0.68300 "DDD " " O  " 8 0 FF2F2F  "O"  1
  2770 15 13.478717 -16.725095 18.197367 1 70 -0.80000 -0.80000 "DDD " " O  " 8 0 FF2F2F  "O"  0
  2771 15 -7.490283 2.200905 14.754367 1 70 -0.80000 -0.80000 "DDD " " O  " 8 0 FF2F2F  "O"  0
  2772 16 -8.893283 -2.914095 15.440367 1 70 -0.68300 -0.68300 "DDD " " O  " 8 0 FF2F2F  "O"  1
  2773 15 8.966717 -6.945095 16.436367 1 70 -0.80000 -0.80000 "DDD " " O  " 8 0 FF2F2F  "O"  0
  2774 16 0.702717 -1.907095 20.204367 1 70 -0.68300 -0.68300 "DDD " " O  " 8 0 FF2F2F  "O"  1
  2775 15 9.071717 17.453905 28.179367 1 70 -0.80000 -0.80000 "DDD " " O  " 8 0 FF2F2F  "O"  0
  2776 16 8.909717 9.951905 21.243367 1 70 -0.68300 -0.68300 "DDD " " O  " 8 0 FF2F2F  "O"  1
  2777 15 -21.879283 -3.231095 15.746367 1 70 -0.80000 -0.80000 "DDD " " O  " 8 0 FF2F2F  "O"  0
  2778 16 -20.071283 -6.549095 17.348367 1 70 -0.68300 -0.68300 "DDD " " O  " 8 0 FF2F2F  "O"  1
  2779 15 -19.378283 14.957905 25.006367 1 70 -0.80000 -0.80000 "DDD " " O  " 8 0 FF2F2F  "O"  0
  2780 16 -17.995283 18.330905 16.588367 1 70 -0.68300 -0.68300 "DDD " " O  " 8 0 FF2F2F  "O"  1
  2781 41 -30.622283 4.834905 -16.399633 1 21 0.03000 0.03000 "DDD " " H  " 1 0 FFFFFF  "H"  0
  2782 41 -29.245283 4.182905 -17.236633 1 21 0.03000 0.03000 "DDD " " H  " 1 0 FFFFFF  "H"  0
  2783 41 -27.743283 5.585905 -15.867633 1 21 0.06000 0.06000 "DDD " " H  " 1 0 FFFFFF  "H"  0
  2784 41 -29.303283 6.225905 -15.217633 1 21 0.06000 0.06000 "DDD " " H  " 1 0 FFFFFF  "H"  0
  2785 41 -28.925283 6.074905 -18.203633 1 21 0.06000 0.06000 "DDD " " H  " 1 0 FFFFFF  "H"  0
  2786 41 -27.534283 8.370905 -16.790633 1 21 0.06000 0.06000 "DDD " " H  " 1 0 FFFFFF  "H"  0
  2787 41 -27.924283 8.376905 -18.413633 1 21 0.06000 0.06000 "DDD " " H  " 1 0 FFFFFF  "H"  0
  2788 41 -26.084283 6.287905 -17.247633 1 21 0.06000 0.06000 "DDD " " H  " 1 0 FFFFFF  "H"  0
  2789 41 -25.700283 8.645905 -19.000633 1 21 0.06000 0.06000 "DDD " " H  " 1 0 FFFFFF  "H"  0
  2790 41 -24.484283 7.365905 -18.915633 1 21 0.06000 0.06000 "DDD " " H  " 1 0 FFFFFF  "H"  0
  2791 41 -25.070283 9.278905 -16.714633 1 21 0.06000 0.06000 "DDD " " H  " 1 0 FFFFFF  "H"  0
  2792 41 -22.810283 9.855905 -16.793633 1 21 0.06000 0.06000 "DDD " " H  " 1 0 FFFFFF  "H"  0
  2793 41 -23.671283 10.332905 -18.144633 1 21 0.06000 0.06000 "DDD " " H  " 1 0 FFFFFF  "H"  0
  2794 41 -21.784283 7.956905 -18.248633 1 21 0.06000 0.06000 "DDD " " H  " 1 0 FFFFFF  "H"  0
  2795 41 -21.244283 10.965905 -18.785633 1 21 0.06000 0.06000 "DDD " " H  " 1 0 FFFFFF  "H"  0
  2796 41 -20.467283 9.743905 -19.654633 1 21 0.06000 0.06000 "DDD " " H  " 1 0 FFFFFF  "H"  0
  2797 41 -19.704283 8.689905 -17.485633 1 21 0.06000 0.06000 "DDD " " H  " 1 0 FFFFFF  "H"  0
  2798 41 -17.860283 10.579905 -17.220633 1 21 0.06000 0.06000 "DDD " " H  " 1 0 FFFFFF  "H"  0
  2799 41 -18.735283 11.383905 -18.520633 1 21 0.06000 0.06000 "DDD " " H  " 1 0 FFFFFF  "H"  0
  2800 41 -17.159283 8.694905 -18.310633 1 21 0.06000 0.06000 "DDD " " H  " 1 0 FFFFFF  "H"  0
  2801 41 -16.420283 11.223905 -18.959633 1 21 0.06000 0.06000 "DDD " " H  " 1 0 FFFFFF  "H"  0
  2802 41 -16.629283 10.541905 -20.560633 1 21 0.06000 0.06000 "DDD " " H  " 1 0 FFFFFF  "H"  0
  2803 41 -15.102283 9.257905 -18.328633 1 21 0.06000 0.06000 "DDD " " H  " 1 0 FFFFFF  "H"  0
  2804 41 -14.453283 11.466905 -19.287633 1 21 0.06000 0.06000 "DDD " " H  " 1 0 FFFFFF  "H"  0
  2805 41 -13.690283 10.722905 -20.609633 1 21 0.06000 0.06000 "DDD " " H  " 1 0 FFFFFF  "H"  0
  2806 41 -12.170283 9.516905 -18.818633 1 21 0.06000 0.06000 "DDD " " H  " 1 0 FFFFFF  "H"  0
  2807 41 -10.960283 11.632905 -18.104633 1 21 0.06000 0.06000 "DDD " " H  " 1 0 FFFFFF  "H"  0
  2808 41 -12.012283 12.523905 -19.073633 1 21 0.06000 0.06000 "DDD " " H  " 1 0 FFFFFF  "H"  0
  2809 41 -11.182283 10.987905 -21.037633 1 21 0.03000 0.03000 "DDD " " H  " 1 0 FFFFFF  "H"  0
  2810 41 -10.649283 13.391905 -20.706633 1 21 0.06000 0.06000 "DDD " " H  " 1 0 FFFFFF  "H"  0
  2811 41 -9.203283 12.596905 -21.304633 1 21 0.06000 0.06000 "DDD " " H  " 1 0 FFFFFF  "H"  0
  2812 42 -30.509283 7.528905 -18.047633 1 21 0.41800 0.41800 "DDD " " H  " 1 0 FFFFFF  "H"  0
  2813 42 -25.882283 5.959905 -19.475633 1 21 0.41800 0.41800 "DDD " " H  " 1 0 FFFFFF  "H"  0
  2814 42 -23.201283 7.939905 -16.056633 1 21 0.41800 0.41800 "DDD " " H  " 1 0 FFFFFF  "H"  0
  2815 42 -20.792283 9.563905 -15.919633 1 21 0.41800 0.41800 "DDD " " H  " 1 0 FFFFFF  "H"  0
  2816 42 -18.699283 8.076905 -19.623633 1 21 0.41800 0.41800 "DDD " " H  " 1 0 FFFFFF  "H"  0
  2817 42 -15.601283 7.780905 -19.963633 1 21 0.41800 0.41800 "DDD " " H  " 1 0 FFFFFF  "H"  0
  2818 42 -12.519283 9.865905 -16.802633 1 21 0.41800 0.41800 "DDD " " H  " 1 0 FFFFFF  "H"  0
  2819 41 -6.522283 3.695905 -18.346633 1 21 0.06000 0.06000 "DDD " " H  " 1 0 FFFFFF  "H"  0
  2820 41 -6.900283 2.172905 -19.080633 1 21 0.06000 0.06000 "DDD " " H  " 1 0 FFFFFF  "H"  0
  2821 41 -7.984283 3.473905 -20.959633 1 21 0.03000 0.03000 "DDD " " H  " 1 0 FFFFFF  "H"  0
  2822 41 -9.900283 4.279905 -19.557633 1 21 0.06000 0.06000 "DDD " " H  " 1 0 FFFFFF  "H"  0
  2823 41 -8.895283 4.244905 -18.167633 1 21 0.06000 0.06000 "DDD " " H  " 1 0 FFFFFF  "H"  0
  2824 41 -8.838283 1.615905 -18.515633 1 21 0.06000 0.06000 "DDD " " H  " 1 0 FFFFFF  "H"  0
  2825 41 -11.614283 2.934905 -18.070633 1 21 0.06000 0.06000 "DDD " " H  " 1 0 FFFFFF  "H"  0
  2826 41 -10.316283 2.713905 -16.962633 1 21 0.06000 0.06000 "DDD " " H  " 1 0 FFFFFF  "H"  0
  2827 41 -10.447283 0.217905 -17.160633 1 21 0.06000 0.06000 "DDD " " H  " 1 0 FFFFFF  "H"  0
  2828 41 -12.929283 1.777905 -16.548633 1 21 0.06000 0.06000 "DDD " " H  " 1 0 FFFFFF  "H"  0
  2829 41 -11.846283 1.216905 -15.409633 1 21 0.06000 0.06000 "DDD " " H  " 1 0 FFFFFF  "H"  0
  2830 41 -13.730283 -0.703095 -17.073633 1 21 0.03000 0.03000 "DDD " " H  " 1 0 FFFFFF  "H"  0
  2831 41 -14.043283 0.321905 -14.243633 1 21 0.06000 0.06000 "DDD " " H  " 1 0 FFFFFF  "H"  0
  2832 41 -14.736283 -1.256095 -14.666633 1 21 0.06000 0.06000 "DDD " " H  " 1 0 FFFFFF  "H"  0
  2833 41 -16.288283 -0.276095 -16.292633 1 21 0.06000 0.06000 "DDD " " H  " 1 0 FFFFFF  "H"  0
  2834 41 -16.230283 1.570905 -13.929633 1 21 0.06000 0.06000 "DDD " " H  " 1 0 FFFFFF  "H"  0
  2835 41 -16.779283 -0.095095 -13.688633 1 21 0.06000 0.06000 "DDD " " H  " 1 0 FFFFFF  "H"  0
  2836 41 -18.601283 0.130905 -15.142633 1 21 0.03000 0.03000 "DDD " " H  " 1 0 FFFFFF  "H"  0
  2837 41 -18.711283 2.310905 -13.145633 1 21 0.06000 0.06000 "DDD " " H  " 1 0 FFFFFF  "H"  0
  2838 41 -18.952283 0.632905 -12.893633 1 21 0.06000 0.06000 "DDD " " H  " 1 0 FFFFFF  "H"  0
  2839 41 -20.618283 1.448905 -15.094633 1 21 0.06000 0.06000 "DDD " " H  " 1 0 FFFFFF  "H"  0
  2840 41 -20.924283 -0.258095 -12.515633 1 21 0.06000 0.06000 "DDD " " H  " 1 0 FFFFFF  "H"  0
  2841 41 -20.985283 -0.752095 -14.096633 1 21 0.06000 0.06000 "DDD " " H  " 1 0 FFFFFF  "H"  0
  2842 41 -23.184283 0.285905 -14.382633 1 21 0.06000 0.06000 "DDD " " H  " 1 0 FFFFFF  "H"  0
  2843 41 -23.887283 -1.077095 -11.910633 1 21 0.06000 0.06000 "DDD " " H  " 1 0 FFFFFF  "H"  0
  2844 41 -22.725283 -1.977095 -12.907633 1 21 0.06000 0.06000 "DDD " " H  " 1 0 FFFFFF  "H"  0
  2845 41 -24.416283 -1.704095 -14.754633 1 21 0.03000 0.03000 "DDD " " H  " 1 0 FFFFFF  "H"  0
  2846 41 -25.783283 0.003905 -13.945633 1 21 0.06000 0.06000 "DDD " " H  " 1 0 FFFFFF  "H"  0
  2847 41 -26.257283 -0.880095 -12.513633 1 21 0.06000 0.06000 "DDD " " H  " 1 0 FFFFFF  "H"  0
  2848 41 -27.500283 -2.512095 -13.965633 1 21 0.03000 0.03000 "DDD " " H  " 1 0 FFFFFF  "H"  0
  2849 41 -26.808283 -1.786095 -15.378633 1 21 0.03000 0.03000 "DDD " " H  " 1 0 FFFFFF  "H"  0
  2850 42 -10.809283 1.086905 -19.915633 1 21 0.41800 0.41800 "DDD " " H  " 1 0 FFFFFF  "H"  0
  2851 42 -11.912283 -0.631095 -18.516633 1 21 0.41800 0.41800 "DDD " " H  " 1 0 FFFFFF  "H"  0
  2852 42 -15.246283 2.288905 -15.891633 1 21 0.41800 0.41800 "DDD " " H  " 1 0 FFFFFF  "H"  0
  2853 42 -20.721283 3.359905 -13.888633 1 21 0.41800 0.41800 "DDD " " H  " 1 0 FFFFFF  "H"  0
  2854 42 -22.835283 2.086905 -12.975633 1 21 0.41800 0.41800 "DDD " " H  " 1 0 FFFFFF  "H"  0
  2855 41 -28.714283 1.563905 -13.643633 1 21 0.06000 0.06000 "DDD " " H  " 1 0 FFFFFF  "H"  0
  2856 41 -30.208283 2.172905 -12.987633 1 21 0.06000 0.06000 "DDD " " H  " 1 0 FFFFFF  "H"  0
  2857 41 -30.792283 -0.053095 -14.767633 1 21 0.06000 0.06000 "DDD " " H  " 1 0 FFFFFF  "H"  0
  2858 42 -31.431283 -0.717095 -12.692633 1 21 0.41800 0.41800 "DDD " " H  " 1 0 FFFFFF  "H"  0
  2859 41 -7.816283 8.719905 -19.234633 1 21 0.06000 0.06000 "DDD " " H  " 1 0 FFFFFF  "H"  0
  2860 41 -9.170283 7.747905 -19.703633 1 21 0.06000 0.06000 "DDD " " H  " 1 0 FFFFFF  "H"  0
  2861 41 -7.862283 7.860905 -22.161633 1 21 0.06000 0.06000 "DDD " " H  " 1 0 FFFFFF  "H"  0
  2862 42 -5.963283 8.433905 -21.533633 1 21 0.41800 0.41800 "DDD " " H  " 1 0 FFFFFF  "H"  0
  2863 41 -9.485283 13.048905 -18.219633 1 21 0.03000 0.03000 "DDD " " H  " 1 0 FFFFFF  "H"  0
  2864 41 -7.068283 12.379905 -19.915633 1 21 0.06000 0.06000 "DDD " " H  " 1 0 FFFFFF  "H"  0
  2865 41 -7.933283 11.236905 -18.950633 1 21 0.06000 0.06000 "DDD " " H  " 1 0 FFFFFF  "H"  0
  2866 41 -6.389283 13.577905 -17.724633 1 21 0.06000 0.06000 "DDD " " H  " 1 0 FFFFFF  "H"  0
  2867 41 -5.226283 11.308905 -18.347633 1 21 0.06000 0.06000 "DDD " " H  " 1 0 FFFFFF  "H"  0
  2868 41 -6.383283 10.514905 -17.309633 1 21 0.06000 0.06000 "DDD " " H  " 1 0 FFFFFF  "H"  0
  2869 41 -5.513283 12.104905 -15.430633 1 21 0.06000 0.06000 "DDD " " H  " 1 0 FFFFFF  "H"  0
  2870 41 -3.181283 12.569905 -15.406633 1 21 0.06000 0.06000 "DDD " " H  " 1 0 FFFFFF  "H"  0
  2871 41 -4.006283 13.451905 -16.631633 1 21 0.06000 0.06000 "DDD " " H  " 1 0 FFFFFF  "H"  0
  2872 41 -2.250283 11.001905 -17.084633 1 21 0.06000 0.06000 "DDD " " H  " 1 0 FFFFFF  "H"  0
  2873 41 -1.138283 13.148905 -16.302633 1 21 0.06000 0.06000 "DDD " " H  " 1 0 FFFFFF  "H"  0
  2874 41 -1.779283 14.005905 -17.651633 1 21 0.06000 0.06000 "DDD " " H  " 1 0 FFFFFF  "H"  0
  2875 41 -0.651283 12.211905 -19.130633 1 21 0.03000 0.03000 "DDD " " H  " 1 0 FFFFFF  "H"  0
  2876 41 0.902717 14.314905 -17.462633 1 21 0.06000 0.06000 "DDD " " H  " 1 0 FFFFFF  "H"  0
  2877 41 0.043717 14.567905 -18.940633 1 21 0.06000 0.06000 "DDD " " H  " 1 0 FFFFFF  "H"  0
  2878 41 1.815717 12.944905 -20.150633 1 21 0.06000 0.06000 "DDD " " H  " 1 0 FFFFFF  "H"  0
  2879 41 3.106717 12.363905 -18.101633 1 21 0.06000 0.06000 "DDD " " H  " 1 0 FFFFFF  "H"  0
  2880 41 3.450717 13.940905 -17.740633 1 21 0.06000 0.06000 "DDD " " H  " 1 0 FFFFFF  "H"  0
  2881 41 4.731717 13.984905 -20.007633 1 21 0.06000 0.06000 "DDD " " H  " 1 0 FFFFFF  "H"  0
  2882 41 5.423717 11.835905 -17.845633 1 21 0.06000 0.06000 "DDD " " H  " 1 0 FFFFFF  "H"  0
  2883 41 5.723717 13.539905 -17.688633 1 21 0.06000 0.06000 "DDD " " H  " 1 0 FFFFFF  "H"  0
  2884 41 7.202717 11.810905 -19.883633 1 21 0.06000 0.06000 "DDD " " H  " 1 0 FFFFFF  "H"  0
  2885 41 7.857717 14.688905 -18.982633 1 21 0.06000 0.06000 "DDD " " H  " 1 0 FFFFFF  "H"  0
  2886 41 6.916717 14.393905 -20.391633 1 21 0.06000 0.06000 "DDD " " H  " 1 0 FFFFFF  "H"  0
  2887 41 9.628717 13.199905 -20.079633 1 21 0.06000 0.06000 "DDD " " H  " 1 0 FFFFFF  "H"  0
  2888 41 9.717717 15.735905 -19.879633 1 21 0.06000 0.06000 "DDD " " H  " 1 0 FFFFFF  "H"  0
  2889 41 9.014717 15.755905 -21.447633 1 21 0.06000 0.06000 "DDD " " H  " 1 0 FFFFFF  "H"  0
  2890 41 11.091717 14.576905 -22.363633 1 21 0.03000 0.03000 "DDD " " H  " 1 0 FFFFFF  "H"  0
  2891 41 12.793717 16.481905 -21.997633 1 21 0.06000 0.06000 "DDD " " H  " 1 0 FFFFFF  "H"  0
  2892 41 12.044717 16.933905 -20.574633 1 21 0.06000 0.06000 "DDD " " H  " 1 0 FFFFFF  "H"  0
  2893 42 -8.451283 11.929905 -16.619633 1 21 0.41800 0.41800 "DDD " " H  " 1 0 FFFFFF  "H"  0
  2894 42 -5.232283 9.890905 -15.401633 1 21 0.41800 0.41800 "DDD " " H  " 1 0 FFFFFF  "H"  0
  2895 42 -3.392283 12.688905 -18.839633 1 21 0.41800 0.41800 "DDD " " H  " 1 0 FFFFFF  "H"  0
  2896 42 1.430717 15.138905 -20.543633 1 21 0.41800 0.41800 "DDD " " H  " 1 0 FFFFFF  "H"  0
  2897 42 3.598717 11.798905 -20.333633 1 21 0.41800 0.41800 "DDD " " H  " 1 0 FFFFFF  "H"  0
  2898 42 8.365717 11.356905 -18.183633 1 21 0.41800 0.41800 "DDD " " H  " 1 0 FFFFFF  "H"  0
  2899 42 8.887717 12.571905 -21.891633 1 21 0.41800 0.41800 "DDD " " H  " 1 0 FFFFFF  "H"  0
  2900 41 14.921717 4.600905 -21.130633 1 21 0.06000 0.06000 "DDD " " H  " 1 0 FFFFFF  "H"  0
  2901 41 14.193717 5.963905 -20.228633 1 21 0.06000 0.06000 "DDD " " H  " 1 0 FFFFFF  "H"  0
  2902 41 14.401717 7.122905 -22.545633 1 21 0.06000 0.06000 "DDD " " H  " 1 0 FFFFFF  "H"  0
  2903 41 12.554717 5.057905 -21.680633 1 21 0.06000 0.06000 "DDD " " H  " 1 0 FFFFFF  "H"  0
  2904 41 12.059717 5.725905 -23.173633 1 21 0.06000 0.06000 "DDD " " H  " 1 0 FFFFFF  "H"  0
  2905 41 12.017717 7.292905 -20.675633 1 21 0.06000 0.06000 "DDD " " H  " 1 0 FFFFFF  "H"  0
  2906 41 10.214717 5.543905 -21.269633 1 21 0.06000 0.06000 "DDD " " H  " 1 0 FFFFFF  "H"  0
  2907 41 9.642717 6.517905 -22.570633 1 21 0.06000 0.06000 "DDD " " H  " 1 0 FFFFFF  "H"  0
  2908 41 9.729717 7.309905 -19.672633 1 21 0.06000 0.06000 "DDD " " H  " 1 0 FFFFFF  "H"  0
  2909 41 7.915717 5.812905 -20.778633 1 21 0.06000 0.06000 "DDD " " H  " 1 0 FFFFFF  "H"  0
  2910 41 7.167717 7.228905 -21.421633 1 21 0.06000 0.06000 "DDD " " H  " 1 0 FFFFFF  "H"  0
  2911 41 7.011717 8.307905 -19.180633 1 21 0.06000 0.06000 "DDD " " H  " 1 0 FFFFFF  "H"  0
  2912 41 4.874717 7.595905 -19.013633 1 21 0.06000 0.06000 "DDD " " H  " 1 0 FFFFFF  "H"  0
  2913 41 5.123717 7.327905 -20.653633 1 21 0.06000 0.06000 "DDD " " H  " 1 0 FFFFFF  "H"  0
  2914 41 3.940717 5.344905 -20.147633 1 21 0.03000 0.03000 "DDD " " H  " 1 0 FFFFFF  "H"  0
  2915 41 5.326717 5.404905 -17.484633 1 21 0.06000 0.06000 "DDD " " H  " 1 0 FFFFFF  "H"  0
  2916 41 4.650717 3.922905 -18.164633 1 21 0.06000 0.06000 "DDD " " H  " 1 0 FFFFFF  "H"  0
  2917 41 2.509717 5.409905 -18.411633 1 21 0.03000 0.03000 "DDD " " H  " 1 0 FFFFFF  "H"  0
  2918 41 3.189717 4.723905 -15.482633 1 21 0.06000 0.06000 "DDD " " H  " 1 0 FFFFFF  "H"  0
  2919 41 2.964717 3.552905 -16.533633 1 21 0.06000 0.06000 "DDD " " H  " 1 0 FFFFFF  "H"  0
  2920 41 0.861717 5.700905 -16.090633 1 21 0.06000 0.06000 "DDD " " H  " 1 0 FFFFFF  "H"  0
  2921 41 0.276717 2.745905 -16.379633 1 21 0.06000 0.06000 "DDD " " H  " 1 0 FFFFFF  "H"  0
  2922 41 0.829717 3.429905 -17.843633 1 21 0.06000 0.06000 "DDD " " H  " 1 0 FFFFFF  "H"  0
  2923 41 -1.550283 4.212905 -16.182633 1 21 0.06000 0.06000 "DDD " " H  " 1 0 FFFFFF  "H"  0
  2924 41 -2.086283 2.330905 -17.365633 1 21 0.06000 0.06000 "DDD " " H  " 1 0 FFFFFF  "H"  0
  2925 41 -1.252283 2.737905 -18.886633 1 21 0.06000 0.06000 "DDD " " H  " 1 0 FFFFFF  "H"  0
  2926 41 -3.605283 4.178905 -17.727633 1 21 0.06000 0.06000 "DDD " " H  " 1 0 FFFFFF  "H"  0
  2927 41 -4.341283 2.013905 -18.395633 1 21 0.06000 0.06000 "DDD " " H  " 1 0 FFFFFF  "H"  0
  2928 41 -3.313283 1.917905 -19.745633 1 21 0.06000 0.06000 "DDD " " H  " 1 0 FFFFFF  "H"  0
  2929 41 -5.004283 4.214905 -20.263633 1 21 0.03000 0.03000 "DDD " " H  " 1 0 FFFFFF  "H"  0
  2930 42 12.188717 8.865905 -21.926633 1 21 0.41800 0.41800 "DDD " " H  " 1 0 FFFFFF  "H"  0
  2931 42 9.454717 8.760905 -21.813633 1 21 0.41800 0.41800 "DDD " " H  " 1 0 FFFFFF  "H"  0
  2932 42 0.409717 4.871905 -14.381633 1 21 0.41800 0.41800 "DDD " " H  " 1 0 FFFFFF  "H"  0
  2933 42 -1.245283 6.029905 -16.937633 1 21 0.41800 0.41800 "DDD " " H  " 1 0 FFFFFF  "H"  0
  2934 42 -2.267283 5.377905 -19.198633 1 21 0.41800 0.41800 "DDD " " H  " 1 0 FFFFFF  "H"  0
  2935 41 14.401717 13.374905 -19.460633 1 21 0.06000 0.06000 "DDD " " H  " 1 0 FFFFFF  "H"  0
  2936 41 12.916717 12.526905 -19.134633 1 21 0.06000 0.06000 "DDD " " H  " 1 0 FFFFFF  "H"  0
  2937 41 15.241717 11.753905 -20.821633 1 21 0.06000 0.06000 "DDD " " H  " 1 0 FFFFFF  "H"  0
  2938 42 14.186717 10.171905 -19.213633 1 21 0.41800 0.41800 "DDD " " H  " 1 0 FFFFFF  "H"  0
  2939 41 10.202717 17.202905 -22.829633 1 21 0.06000 0.06000 "DDD " " H  " 1 0 FFFFFF  "H"  0
  2940 41 12.543717 19.115905 -22.543633 1 21 0.06000 0.06000 "DDD " " H  " 1 0 FFFFFF  "H"  0
  2941 41 11.181717 19.255905 -23.584633 1 21 0.06000 0.06000 "DDD " " H  " 1 0 FFFFFF  "H"  0
  2942 41 13.300717 17.005905 -24.063633 1 21 0.06000 0.06000 "DDD " " H  " 1 0 FFFFFF  "H"  0
  2943 41 13.199717 19.796905 -24.951633 1 21 0.06000 0.06000 "DDD " " H  " 1 0 FFFFFF  "H"  0
  2944 41 13.888717 18.653905 -25.906633 1 21 0.06000 0.06000 "DDD " " H  " 1 0 FFFFFF  "H"  0
  2945 41 14.810717 19.073905 -22.948633 1 21 0.06000 0.06000 "DDD " " H  " 1 0 FFFFFF  "H"  0
  2946 41 15.135717 20.997905 -24.145633 1 21 0.06000 0.06000 "DDD " " H  " 1 0 FFFFFF  "H"  0
  2947 41 16.094717 20.158905 -25.363633 1 21 0.06000 0.06000 "DDD " " H  " 1 0 FFFFFF  "H"  0
  2948 41 17.750717 19.468905 -23.490633 1 21 0.06000 0.06000 "DDD " " H  " 1 0 FFFFFF  "H"  0
  2949 41 15.927717 20.468905 -21.684633 1 21 0.06000 0.06000 "DDD " " H  " 1 0 FFFFFF  "H"  0
  2950 41 16.412717 21.964905 -22.162633 1 21 0.06000 0.06000 "DDD " " H  " 1 0 FFFFFF  "H"  0
  2951 41 18.893717 21.190905 -21.620633 1 21 0.03000 0.03000 "DDD " " H  " 1 0 FFFFFF  "H"  0
  2952 41 17.856717 22.838905 -20.212633 1 21 0.06000 0.06000 "DDD " " H  " 1 0 FFFFFF  "H"  0
  2953 41 16.949717 21.492905 -19.403633 1 21 0.06000 0.06000 "DDD " " H  " 1 0 FFFFFF  "H"  0
  2954 41 18.653717 21.617905 -19.179633 1 21 0.06000 0.06000 "DDD " " H  " 1 0 FFFFFF  "H"  0
  2955 42 12.279717 17.150905 -26.052633 1 21 0.41800 0.41800 "DDD " " H  " 1 0 FFFFFF  "H"  0
  2956 42 15.926717 17.752905 -25.113633 1 21 0.41800 0.41800 "DDD " " H  " 1 0 FFFFFF  "H"  0
  2957 42 18.833717 21.311905 -23.746633 1 21 0.41800 0.41800 "DDD " " H  " 1 0 FFFFFF  "H"  0
  2958 41 19.402717 13.716905 -17.791633 1 21 0.06000 0.06000 "DDD " " H  " 1 0 FFFFFF  "H"  0
  2959 41 20.996717 13.102905 -17.338633 1 21 0.06000 0.06000 "DDD " " H  " 1 0 FFFFFF  "H"  0
  2960 41 20.738717 14.734905 -17.764633 1 21 0.06000 0.06000 "DDD " " H  " 1 0 FFFFFF  "H"  0
  2961 41 21.734717 13.593905 -19.715633 1 21 0.03000 0.03000 "DDD " " H  " 1 0 FFFFFF  "H"  0
  2962 41 19.255717 12.113905 -19.565633 1 21 0.06000 0.06000 "DDD " " H  " 1 0 FFFFFF  "H"  0
  2963 41 20.801717 11.303905 -19.334633 1 21 0.06000 0.06000 "DDD " " H  " 1 0 FFFFFF  "H"  0
  2964 41 20.323717 12.448905 -22.083633 1 21 0.06000 0.06000 "DDD " " H  " 1 0 FFFFFF  "H"  0
  2965 41 20.040717 9.473905 -21.404633 1 21 0.06000 0.06000 "DDD " " H  " 1 0 FFFFFF  "H"  0
  2966 41 20.081717 10.074905 -22.952633 1 21 0.06000 0.06000 "DDD " " H  " 1 0 FFFFFF  "H"  0
  2967 41 17.748717 11.275905 -21.432633 1 21 0.06000 0.06000 "DDD " " H  " 1 0 FFFFFF  "H"  0
  2968 41 18.172717 8.315905 -22.324633 1 21 0.06000 0.06000 "DDD " " H  " 1 0 FFFFFF  "H"  0
  2969 41 16.628717 9.131905 -22.531633 1 21 0.06000 0.06000 "DDD " " H  " 1 0 FFFFFF  "H"  0
  2970 41 16.845717 9.756905 -20.041633 1 21 0.06000 0.06000 "DDD " " H  " 1 0 FFFFFF  "H"  0
  2971 41 15.914717 7.531905 -19.120633 1 21 0.06000 0.06000 "DDD " " H  " 1 0 FFFFFF  "H"  0
  2972 41 15.131717 8.120905 -20.512633 1 21 0.06000 0.06000 "DDD " " H  " 1 0 FFFFFF  "H"  0
  2973 41 16.491717 6.469905 -21.934633 1 21 0.03000 0.03000 "DDD " " H  " 1 0 FFFFFF  "H"  0
  2974 42 22.092717 11.124905 -22.220633 1 21 0.41800 0.41800 "DDD " " H  " 1 0 FFFFFF  "H"  0
  2975 42 17.020717 11.168905 -23.419633 1 21 0.41800 0.41800 "DDD " " H  " 1 0 FFFFFF  "H"  0
  2976 42 9.627717 18.873905 -21.599633 1 21 0.41800 0.41800 "DDD " " H  " 1 0 FFFFFF  "H"  0
  2977 41 -17.595283 4.213905 -18.327633 1 21 0.06000 0.06000 "DDD " " H  " 1 0 FFFFFF  "H"  0
  2978 41 -17.986283 4.415905 -16.618633 1 21 0.06000 0.06000 "DDD " " H  " 1 0 FFFFFF  "H"  0
  2979 41 -20.264283 3.275905 -17.018633 1 21 0.06000 0.06000 "DDD " " H  " 1 0 FFFFFF  "H"  0
  2980 42 -19.795283 1.835905 -18.978633 1 21 0.41800 0.41800 "DDD " " H  " 1 0 FFFFFF  "H"  0
  2981 41 19.717717 17.279905 -19.862633 1 21 0.06000 0.06000 "DDD " " H  " 1 0 FFFFFF  "H"  0
  2982 41 18.054717 17.075905 -20.452633 1 21 0.06000 0.06000 "DDD " " H  " 1 0 FFFFFF  "H"  0
  2983 41 19.921717 16.451905 -22.764633 1 21 0.06000 0.06000 "DDD " " H  " 1 0 FFFFFF  "H"  0
  2984 41 18.600717 15.725905 -22.051633 1 21 0.06000 0.06000 "DDD " " H  " 1 0 FFFFFF  "H"  0
  2985 41 -9.901283 17.048905 -21.391633 1 21 0.06000 0.06000 "DDD " " H  " 1 0 FFFFFF  "H"  0
  2986 41 -8.278283 16.784905 -21.253633 1 21 0.06000 0.06000 "DDD " " H  " 1 0 FFFFFF  "H"  0
  2987 41 -8.264283 17.148905 -18.795633 1 21 0.06000 0.06000 "DDD " " H  " 1 0 FFFFFF  "H"  0
  2988 42 -11.019283 17.696905 -18.741633 1 21 0.41800 0.41800 "DDD " " H  " 1 0 FFFFFF  "H"  0
  2989 41 1.281717 10.199905 -15.754633 1 21 0.06000 0.06000 "DDD " " H  " 1 0 FFFFFF  "H"  0
  2990 41 0.621717 8.735905 -16.318633 1 21 0.06000 0.06000 "DDD " " H  " 1 0 FFFFFF  "H"  0
  2991 41 3.095717 9.971905 -17.608633 1 21 0.06000 0.06000 "DDD " " H  " 1 0 FFFFFF  "H"  0
  2992 42 2.934717 8.363905 -15.382633 1 21 0.41800 0.41800 "DDD " " H  " 1 0 FFFFFF  "H"  0
  2993 41 -23.579283 -5.152095 -21.916633 1 21 0.03000 0.03000 "DDD " " H  " 1 0 FFFFFF  "H"  0
  2994 41 -22.573283 -5.011095 -20.614633 1 21 0.03000 0.03000 "DDD " " H  " 1 0 FFFFFF  "H"  0
  2995 41 -25.457283 -5.829095 -20.723633 1 21 0.06000 0.06000 "DDD " " H  " 1 0 FFFFFF  "H"  0
  2996 41 -24.721283 -4.441095 -20.024633 1 21 0.06000 0.06000 "DDD " " H  " 1 0 FFFFFF  "H"  0
  2997 41 -24.644283 -7.333095 -19.022633 1 21 0.06000 0.06000 "DDD " " H  " 1 0 FFFFFF  "H"  0
  2998 41 -23.418283 -4.967095 -17.533633 1 21 0.06000 0.06000 "DDD " " H  " 1 0 FFFFFF  "H"  0
  2999 41 -22.690283 -6.398095 -18.242633 1 21 0.06000 0.06000 "DDD " " H  " 1 0 FFFFFF  "H"  0
  3000 41 -24.182283 -7.828095 -16.653633 1 21 0.03000 0.03000 "DDD " " H  " 1 0 FFFFFF  "H"  0
  3001 41 -22.276283 -7.111095 -14.886633 1 21 0.06000 0.06000 "DDD " " H  " 1 0 FFFFFF  "H"  0
  3002 41 -21.611283 -6.260095 -16.197633 1 21 0.06000 0.06000 "DDD " " H  " 1 0 FFFFFF  "H"  0
  3003 41 -22.242283 -9.352095 -15.958633 1 21 0.06000 0.06000 "DDD " " H  " 1 0 FFFFFF  "H"  0
  3004 41 -20.060283 -9.759095 -15.914633 1 21 0.06000 0.06000 "DDD " " H  " 1 0 FFFFFF  "H"  0
  3005 41 -20.618283 -8.948095 -14.551633 1 21 0.06000 0.06000 "DDD " " H  " 1 0 FFFFFF  "H"  0
  3006 41 -19.693283 -6.794095 -15.464633 1 21 0.03000 0.03000 "DDD " " H  " 1 0 FFFFFF  "H"  0
  3007 41 -17.678283 -9.031095 -15.039633 1 21 0.06000 0.06000 "DDD " " H  " 1 0 FFFFFF  "H"  0
  3008 41 -18.318283 -7.986095 -13.765633 1 21 0.06000 0.06000 "DDD " " H  " 1 0 FFFFFF  "H"  0
  3009 41 -16.446283 -7.137095 -15.889633 1 21 0.06000 0.06000 "DDD " " H  " 1 0 FFFFFF  "H"  0
  3010 41 -16.002283 -8.522095 -13.656633 1 21 0.06000 0.06000 "DDD " " H  " 1 0 FFFFFF  "H"  0
  3011 41 -15.790283 -6.968095 -13.052633 1 21 0.06000 0.06000 "DDD " " H  " 1 0 FFFFFF  "H"  0
  3012 41 -14.159283 -6.400095 -15.043633 1 21 0.06000 0.06000 "DDD " " H  " 1 0 FFFFFF  "H"  0
  3013 41 -13.645283 -8.527095 -12.930633 1 21 0.06000 0.06000 "DDD " " H  " 1 0 FFFFFF  "H"  0
  3014 41 -13.677283 -6.856095 -12.570633 1 21 0.06000 0.06000 "DDD " " H  " 1 0 FFFFFF  "H"  0
  3015 41 -11.811283 -8.249095 -14.542633 1 21 0.03000 0.03000 "DDD " " H  " 1 0 FFFFFF  "H"  0
  3016 41 -11.837283 -9.237095 -12.048633 1 21 0.06000 0.06000 "DDD " " H  " 1 0 FFFFFF  "H"  0
  3017 41 -11.005283 -7.855095 -11.646633 1 21 0.06000 0.06000 "DDD " " H  " 1 0 FFFFFF  "H"  0
  3018 41 -9.442283 -9.673095 -11.989633 1 21 0.06000 0.06000 "DDD " " H  " 1 0 FFFFFF  "H"  0
  3019 41 -8.927283 -7.157095 -12.680633 1 21 0.06000 0.06000 "DDD " " H  " 1 0 FFFFFF  "H"  0
  3020 41 -8.968283 -7.816095 -14.399633 1 21 0.06000 0.06000 "DDD " " H  " 1 0 FFFFFF  "H"  0
  3021 41 -7.060283 -8.388095 -12.087633 1 21 0.03000 0.03000 "DDD " " H  " 1 0 FFFFFF  "H"  0
  3022 41 -6.971283 -6.102095 -13.470633 1 21 0.06000 0.06000 "DDD " " H  " 1 0 FFFFFF  "H"  0
  3023 41 -6.713283 -7.183095 -14.781633 1 21 0.06000 0.06000 "DDD " " H  " 1 0 FFFFFF  "H"  0
  3024 42 -26.067283 -5.074095 -17.847633 1 21 0.41800 0.41800 "DDD " " H  " 1 0 FFFFFF  "H"  0
  3025 42 -21.246283 -9.560095 -17.865633 1 21 0.41800 0.41800 "DDD " " H  " 1 0 FFFFFF  "H"  0
  3026 42 -18.121283 -5.476095 -14.897633 1 21 0.41800 0.41800 "DDD " " H  " 1 0 FFFFFF  "H"  0
  3027 42 -13.360283 -8.109095 -15.971633 1 21 0.41800 0.41800 "DDD " " H  " 1 0 FFFFFF  "H"  0
  3028 42 -9.823283 -10.975095 -13.394633 1 21 0.41800 0.41800 "DDD " " H  " 1 0 FFFFFF  "H"  0
  3029 41 -3.144283 -13.342095 -12.857633 1 21 0.06000 0.06000 "DDD " " H  " 1 0 FFFFFF  "H"  0
  3030 41 -3.787283 -13.668095 -11.280633 1 21 0.06000 0.06000 "DDD " " H  " 1 0 FFFFFF  "H"  0
  3031 41 -4.357283 -15.339095 -13.784633 1 21 0.03000 0.03000 "DDD " " H  " 1 0 FFFFFF  "H"  0
  3032 41 -6.065283 -15.702095 -11.496633 1 21 0.06000 0.06000 "DDD " " H  " 1 0 FFFFFF  "H"  0
  3033 41 -4.412283 -16.314095 -11.147633 1 21 0.06000 0.06000 "DDD " " H  " 1 0 FFFFFF  "H"  0
  3034 41 -5.878283 -17.385095 -13.541633 1 21 0.06000 0.06000 "DDD " " H  " 1 0 FFFFFF  "H"  0
  3035 41 -5.399283 -18.560095 -10.786633 1 21 0.06000 0.06000 "DDD " " H  " 1 0 FFFFFF  "H"  0
  3036 41 -5.582283 -19.475095 -12.343633 1 21 0.06000 0.06000 "DDD " " H  " 1 0 FFFFFF  "H"  0
  3037 41 -7.594283 -17.609095 -10.756633 1 21 0.06000 0.06000 "DDD " " H  " 1 0 FFFFFF  "H"  0
  3038 41 -8.229283 -18.871095 -13.523633 1 21 0.06000 0.06000 "DDD " " H  " 1 0 FFFFFF  "H"  0
  3039 41 -7.997283 -17.160095 -13.216633 1 21 0.06000 0.06000 "DDD " " H  " 1 0 FFFFFF  "H"  0
  3040 41 -9.763283 -17.109095 -11.542633 1 21 0.06000 0.06000 "DDD " " H  " 1 0 FFFFFF  "H"  0
  3041 41 -11.736283 -17.367095 -13.188633 1 21 0.06000 0.06000 "DDD " " H  " 1 0 FFFFFF  "H"  0
  3042 41 -10.766283 -18.339095 -14.175633 1 21 0.06000 0.06000 "DDD " " H  " 1 0 FFFFFF  "H"  0
  3043 41 -9.787283 -15.587095 -13.650633 1 21 0.03000 0.03000 "DDD " " H  " 1 0 FFFFFF  "H"  0
  3044 41 -12.232283 -16.264095 -15.397633 1 21 0.06000 0.06000 "DDD " " H  " 1 0 FFFFFF  "H"  0
  3045 41 -12.170283 -15.379095 -13.900633 1 21 0.06000 0.06000 "DDD " " H  " 1 0 FFFFFF  "H"  0
  3046 41 -11.306283 -13.396095 -14.904633 1 21 0.06000 0.06000 "DDD " " H  " 1 0 FFFFFF  "H"  0
  3047 41 -13.669283 -14.063095 -15.264633 1 21 0.06000 0.06000 "DDD " " H  " 1 0 FFFFFF  "H"  0
  3048 41 -13.425283 -14.489095 -16.841633 1 21 0.06000 0.06000 "DDD " " H  " 1 0 FFFFFF  "H"  0
  3049 41 -13.306283 -11.485095 -15.740633 1 21 0.06000 0.06000 "DDD " " H  " 1 0 FFFFFF  "H"  0
  3050 41 -15.462283 -13.005095 -16.525633 1 21 0.06000 0.06000 "DDD " " H  " 1 0 FFFFFF  "H"  0
  3051 41 -14.768283 -12.779095 -18.051633 1 21 0.06000 0.06000 "DDD " " H  " 1 0 FFFFFF  "H"  0
  3052 41 -14.836283 -10.218095 -17.701633 1 21 0.06000 0.06000 "DDD " " H  " 1 0 FFFFFF  "H"  0
  3053 41 -17.459283 -10.087095 -17.815633 1 21 0.06000 0.06000 "DDD " " H  " 1 0 FFFFFF  "H"  0
  3054 41 -17.525283 -11.722095 -17.935633 1 21 0.06000 0.06000 "DDD " " H  " 1 0 FFFFFF  "H"  0
  3055 41 -15.936283 -10.045095 -19.873633 1 21 0.03000 0.03000 "DDD " " H  " 1 0 FFFFFF  "H"  0
  3056 41 -18.439283 -10.018095 -19.860633 1 21 0.06000 0.06000 "DDD " " H  " 1 0 FFFFFF  "H"  0
  3057 41 -18.494283 -11.625095 -20.572633 1 21 0.06000 0.06000 "DDD " " H  " 1 0 FFFFFF  "H"  0
  3058 41 -17.436283 -10.875095 -22.614633 1 21 0.03000 0.03000 "DDD " " H  " 1 0 FFFFFF  "H"  0
  3059 41 -16.987283 -9.397095 -21.721633 1 21 0.03000 0.03000 "DDD " " H  " 1 0 FFFFFF  "H"  0
  3060 42 -3.820283 -17.460095 -14.027633 1 21 0.41800 0.41800 "DDD " " H  " 1 0 FFFFFF  "H"  0
  3061 42 -7.598283 -19.273095 -9.946633 1 21 0.41800 0.41800 "DDD " " H  " 1 0 FFFFFF  "H"  0
  3062 42 -9.576283 -19.276095 -11.231633 1 21 0.41800 0.41800 "DDD " " H  " 1 0 FFFFFF  "H"  0
  3063 42 -11.665283 -11.901095 -17.351633 1 21 0.41800 0.41800 "DDD " " H  " 1 0 FFFFFF  "H"  0
  3064 42 -15.841283 -9.849095 -15.858633 1 21 0.41800 0.41800 "DDD " " H  " 1 0 FFFFFF  "H"  0
  3065 41 -21.219283 -9.570095 -20.647633 1 21 0.06000 0.06000 "DDD " " H  " 1 0 FFFFFF  "H"  0
  3066 41 -22.804283 -9.316095 -21.449633 1 21 0.06000 0.06000 "DDD " " H  " 1 0 FFFFFF  "H"  0
  3067 41 -20.866283 -8.178095 -23.320633 1 21 0.06000 0.06000 "DDD " " H  " 1 0 FFFFFF  "H"  0
  3068 42 -22.235283 -10.582095 -23.550633 1 21 0.41800 0.41800 "DDD " " H  " 1 0 FFFFFF  "H"  0
  3069 41 -6.834283 -11.039095 -15.556633 1 21 0.06000 0.06000 "DDD " " H  " 1 0 FFFFFF  "H"  0
  3070 41 -5.557283 -11.814095 -14.803633 1 21 0.06000 0.06000 "DDD " " H  " 1 0 FFFFFF  "H"  0
  3071 41 -7.951283 -12.784095 -13.485633 1 21 0.06000 0.06000 "DDD " " H  " 1 0 FFFFFF  "H"  0
  3072 42 -7.695283 -13.813095 -15.982633 1 21 0.41800 0.41800 "DDD " " H  " 1 0 FFFFFF  "H"  0
  3073 41 -4.611283 -8.099095 -13.388633 1 21 0.06000 0.06000 "DDD " " H  " 1 0 FFFFFF  "H"  0
  3074 41 -4.573283 -5.118095 -14.304633 1 21 0.06000 0.06000 "DDD " " H  " 1 0 FFFFFF  "H"  0
  3075 41 -4.625283 -6.384095 -15.391633 1 21 0.06000 0.06000 "DDD " " H  " 1 0 FFFFFF  "H"  0
  3076 41 -2.363283 -6.175095 -13.415633 1 21 0.06000 0.06000 "DDD " " H  " 1 0 FFFFFF  "H"  0
  3077 41 -2.552283 -5.259095 -16.345633 1 21 0.06000 0.06000 "DDD " " H  " 1 0 FFFFFF  "H"  0
  3078 41 -1.038283 -5.451095 -15.474633 1 21 0.06000 0.06000 "DDD " " H  " 1 0 FFFFFF  "H"  0
  3079 41 -1.763283 -3.633095 -13.796633 1 21 0.06000 0.06000 "DDD " " H  " 1 0 FFFFFF  "H"  0
  3080 41 -1.500283 -1.709095 -15.710633 1 21 0.06000 0.06000 "DDD " " H  " 1 0 FFFFFF  "H"  0
  3081 41 -1.588283 -2.886095 -16.778633 1 21 0.06000 0.06000 "DDD " " H  " 1 0 FFFFFF  "H"  0
  3082 41 0.606717 -4.035095 -15.479633 1 21 0.06000 0.06000 "DDD " " H  " 1 0 FFFFFF  "H"  0
  3083 41 1.045717 -1.257095 -16.377633 1 21 0.06000 0.06000 "DDD " " H  " 1 0 FFFFFF  "H"  0
  3084 41 0.718717 -2.502095 -17.577633 1 21 0.06000 0.06000 "DDD " " H  " 1 0 FFFFFF  "H"  0
  3085 41 2.966717 -2.787095 -15.720633 1 21 0.03000 0.03000 "DDD " " H  " 1 0 FFFFFF  "H"  0
  3086 41 2.704717 -1.678095 -18.510633 1 21 0.06000 0.06000 "DDD " " H  " 1 0 FFFFFF  "H"  0
  3087 41 4.214717 -2.300095 -17.990633 1 21 0.06000 0.06000 "DDD " " H  " 1 0 FFFFFF  "H"  0
  3088 41 4.372717 -0.677095 -16.052633 1 21 0.06000 0.06000 "DDD " " H  " 1 0 FFFFFF  "H"  0
  3089 41 4.935717 1.272905 -17.750633 1 21 0.06000 0.06000 "DDD " " H  " 1 0 FFFFFF  "H"  0
  3090 41 4.215717 0.290905 -18.961633 1 21 0.06000 0.06000 "DDD " " H  " 1 0 FFFFFF  "H"  0
  3091 41 6.065717 -1.365095 -18.797633 1 21 0.03000 0.03000 "DDD " " H  " 1 0 FFFFFF  "H"  0
  3092 41 6.258717 -1.401095 -16.458633 1 21 0.06000 0.06000 "DDD " " H  " 1 0 FFFFFF  "H"  0
  3093 41 7.097717 0.123905 -16.377633 1 21 0.06000 0.06000 "DDD " " H  " 1 0 FFFFFF  "H"  0
  3094 41 8.754717 -1.618095 -16.146633 1 21 0.06000 0.06000 "DDD " " H  " 1 0 FFFFFF  "H"  0
  3095 41 9.373717 0.246905 -17.553633 1 21 0.06000 0.06000 "DDD " " H  " 1 0 FFFFFF  "H"  0
  3096 41 9.112717 -0.727095 -19.009633 1 21 0.06000 0.06000 "DDD " " H  " 1 0 FFFFFF  "H"  0
  3097 41 10.753717 -2.440095 -18.068633 1 21 0.06000 0.06000 "DDD " " H  " 1 0 FFFFFF  "H"  0
  3098 41 12.232717 0.209905 -18.331633 1 21 0.06000 0.06000 "DDD " " H  " 1 0 FFFFFF  "H"  0
  3099 41 11.250717 -0.216095 -19.633633 1 21 0.06000 0.06000 "DDD " " H  " 1 0 FFFFFF  "H"  0
  3100 41 12.703717 -1.988095 -20.224633 1 21 0.03000 0.03000 "DDD " " H  " 1 0 FFFFFF  "H"  0
  3101 41 14.535717 0.221905 -19.150633 1 21 0.06000 0.06000 "DDD " " H  " 1 0 FFFFFF  "H"  0
  3102 41 13.472717 0.492905 -20.409633 1 21 0.06000 0.06000 "DDD " " H  " 1 0 FFFFFF  "H"  0
  3103 42 -1.439283 -7.690095 -14.749633 1 21 0.41800 0.41800 "DDD " " H  " 1 0 FFFFFF  "H"  0
  3104 42 -3.758283 -3.575095 -15.642633 1 21 0.41800 0.41800 "DDD " " H  " 1 0 FFFFFF  "H"  0
  3105 42 0.399717 -3.059095 -13.629633 1 21 0.41800 0.41800 "DDD " " H  " 1 0 FFFFFF  "H"  0
  3106 42 2.976717 0.836905 -15.961633 1 21 0.41800 0.41800 "DDD " " H  " 1 0 FFFFFF  "H"  0
  3107 42 7.863717 -3.374095 -16.889633 1 21 0.41800 0.41800 "DDD " " H  " 1 0 FFFFFF  "H"  0
  3108 42 11.668717 -0.275095 -16.548633 1 21 0.41800 0.41800 "DDD " " H  " 1 0 FFFFFF  "H"  0
  3109 41 14.947717 -9.841095 -15.754633 1 21 0.06000 0.06000 "DDD " " H  " 1 0 FFFFFF  "H"  0
  3110 41 15.033717 -8.854095 -17.133633 1 21 0.06000 0.06000 "DDD " " H  " 1 0 FFFFFF  "H"  0
  3111 41 16.004717 -7.670095 -14.556633 1 21 0.03000 0.03000 "DDD " " H  " 1 0 FFFFFF  "H"  0
  3112 41 13.877717 -8.831095 -13.832633 1 21 0.06000 0.06000 "DDD " " H  " 1 0 FFFFFF  "H"  0
  3113 41 13.166717 -8.144095 -15.270633 1 21 0.06000 0.06000 "DDD " " H  " 1 0 FFFFFF  "H"  0
  3114 41 13.286717 -5.951095 -14.485633 1 21 0.06000 0.06000 "DDD " " H  " 1 0 FFFFFF  "H"  0
  3115 41 12.161717 -5.919095 -12.282633 1 21 0.06000 0.06000 "DDD " " H  " 1 0 FFFFFF  "H"  0
  3116 41 12.904717 -7.306095 -11.732633 1 21 0.06000 0.06000 "DDD " " H  " 1 0 FFFFFF  "H"  0
  3117 41 10.895717 -7.119095 -14.098633 1 21 0.06000 0.06000 "DDD " " H  " 1 0 FFFFFF  "H"  0
  3118 41 10.143717 -6.348095 -11.896633 1 21 0.06000 0.06000 "DDD " " H  " 1 0 FFFFFF  "H"  0
  3119 41 10.178717 -7.957095 -11.227633 1 21 0.06000 0.06000 "DDD " " H  " 1 0 FFFFFF  "H"  0
  3120 41 8.515717 -7.071095 -13.588633 1 21 0.06000 0.06000 "DDD " " H  " 1 0 FFFFFF  "H"  0
  3121 41 7.740717 -6.526095 -11.313633 1 21 0.06000 0.06000 "DDD " " H  " 1 0 FFFFFF  "H"  0
  3122 41 7.556717 -8.199095 -10.856633 1 21 0.06000 0.06000 "DDD " " H  " 1 0 FFFFFF  "H"  0
  3123 41 5.930717 -6.993095 -13.058633 1 21 0.06000 0.06000 "DDD " " H  " 1 0 FFFFFF  "H"  0
  3124 41 5.696717 -9.787095 -11.794633 1 21 0.06000 0.06000 "DDD " " H  " 1 0 FFFFFF  "H"  0
  3125 41 6.365717 -9.476095 -13.307633 1 21 0.06000 0.06000 "DDD " " H  " 1 0 FFFFFF  "H"  0
  3126 41 3.578717 -8.635095 -12.897633 1 21 0.03000 0.03000 "DDD " " H  " 1 0 FFFFFF  "H"  0
  3127 41 3.529717 -10.967095 -12.475633 1 21 0.06000 0.06000 "DDD " " H  " 1 0 FFFFFF  "H"  0
  3128 41 4.639717 -11.427095 -13.714633 1 21 0.06000 0.06000 "DDD " " H  " 1 0 FFFFFF  "H"  0
  3129 41 1.671717 -10.613095 -14.004633 1 21 0.06000 0.06000 "DDD " " H  " 1 0 FFFFFF  "H"  0
  3130 41 3.108717 -13.325095 -14.094633 1 21 0.06000 0.06000 "DDD " " H  " 1 0 FFFFFF  "H"  0
  3131 41 1.473717 -13.200095 -14.637633 1 21 0.06000 0.06000 "DDD " " H  " 1 0 FFFFFF  "H"  0
  3132 41 2.084717 -12.470095 -11.704633 1 21 0.06000 0.06000 "DDD " " H  " 1 0 FFFFFF  "H"  0
  3133 41 -0.340283 -12.973095 -13.374633 1 21 0.06000 0.06000 "DDD " " H  " 1 0 FFFFFF  "H"  0
  3134 41 0.026717 -11.435095 -12.813633 1 21 0.06000 0.06000 "DDD " " H  " 1 0 FFFFFF  "H"  0
  3135 41 -1.678283 -12.214095 -11.522633 1 21 0.06000 0.06000 "DDD " " H  " 1 0 FFFFFF  "H"  0
  3136 41 -1.836283 -14.218095 -9.972633 1 21 0.06000 0.06000 "DDD " " H  " 1 0 FFFFFF  "H"  0
  3137 41 -0.458283 -14.871095 -10.677633 1 21 0.06000 0.06000 "DDD " " H  " 1 0 FFFFFF  "H"  0
  3138 41 -2.340283 -15.940095 -11.604633 1 21 0.03000 0.03000 "DDD " " H  " 1 0 FFFFFF  "H"  0
  3139 42 10.531717 -9.406095 -13.289633 1 21 0.41800 0.41800 "DDD " " H  " 1 0 FFFFFF  "H"  0
  3140 42 8.184717 -9.567095 -12.530633 1 21 0.41800 0.41800 "DDD " " H  " 1 0 FFFFFF  "H"  0
  3141 42 3.652717 -11.283095 -15.988633 1 21 0.41800 0.41800 "DDD " " H  " 1 0 FFFFFF  "H"  0
  3142 42 0.208717 -12.750095 -9.638633 1 21 0.41800 0.41800 "DDD " " H  " 1 0 FFFFFF  "H"  0
  3143 41 15.140717 -2.850095 -16.811633 1 21 0.06000 0.06000 "DDD " " H  " 1 0 FFFFFF  "H"  0
  3144 41 14.118717 -4.334095 -16.369633 1 21 0.06000 0.06000 "DDD " " H  " 1 0 FFFFFF  "H"  0
  3145 41 15.337717 -5.253095 -18.542633 1 21 0.06000 0.06000 "DDD " " H  " 1 0 FFFFFF  "H"  0
  3146 42 17.314717 -3.783095 -17.263633 1 21 0.41800 0.41800 "DDD " " H  " 1 0 FFFFFF  "H"  0
  3147 41 15.497717 -1.686095 -20.732633 1 21 0.06000 0.06000 "DDD " " H  " 1 0 FFFFFF  "H"  0
  3148 41 15.726717 1.334905 -21.181633 1 21 0.06000 0.06000 "DDD " " H  " 1 0 FFFFFF  "H"  0
  3149 41 16.607717 0.205905 -22.155633 1 21 0.06000 0.06000 "DDD " " H  " 1 0 FFFFFF  "H"  0
  3150 41 16.810717 0.234905 -19.190633 1 21 0.03000 0.03000 "DDD " " H  " 1 0 FFFFFF  "H"  0
  3151 41 19.060717 -0.758095 -20.959633 1 21 0.06000 0.06000 "DDD " " H  " 1 0 FFFFFF  "H"  0
  3152 41 17.651717 -1.772095 -20.805633 1 21 0.06000 0.06000 "DDD " " H  " 1 0 FFFFFF  "H"  0
  3153 41 17.932717 -1.614095 -18.239633 1 21 0.06000 0.06000 "DDD " " H  " 1 0 FFFFFF  "H"  0
  3154 41 19.381717 0.327905 -18.485633 1 21 0.06000 0.06000 "DDD " " H  " 1 0 FFFFFF  "H"  0
  3155 41 20.766717 -0.700095 -18.698633 1 21 0.06000 0.06000 "DDD " " H  " 1 0 FFFFFF  "H"  0
  3156 41 19.938717 -1.996095 -16.668633 1 21 0.06000 0.06000 "DDD " " H  " 1 0 FFFFFF  "H"  0
  3157 41 21.008717 0.815905 -16.217633 1 21 0.06000 0.06000 "DDD " " H  " 1 0 FFFFFF  "H"  0
  3158 41 21.869717 0.006905 -17.119633 1 21 0.06000 0.06000 "DDD " " H  " 1 0 FFFFFF  "H"  0
  3159 41 21.037717 -0.651095 -14.291633 1 21 0.03000 0.03000 "DDD " " H  " 1 0 FFFFFF  "H"  0
  3160 41 23.627717 -0.405095 -13.781633 1 21 0.06000 0.06000 "DDD " " H  " 1 0 FFFFFF  "H"  0
  3161 41 23.796717 -0.349095 -15.553633 1 21 0.06000 0.06000 "DDD " " H  " 1 0 FFFFFF  "H"  0
  3162 41 23.074717 0.972905 -14.687633 1 21 0.06000 0.06000 "DDD " " H  " 1 0 FFFFFF  "H"  0
  3163 42 18.709717 -3.446095 -18.888633 1 21 0.41800 0.41800 "DDD " " H  " 1 0 FFFFFF  "H"  0
  3164 42 18.086717 -0.702095 -16.382633 1 21 0.41800 0.41800 "DDD " " H  " 1 0 FFFFFF  "H"  0
  3165 41 21.102717 -8.832095 -17.550633 1 21 0.06000 0.06000 "DDD " " H  " 1 0 FFFFFF  "H"  0
  3166 41 20.223717 -9.309095 -19.007633 1 21 0.06000 0.06000 "DDD " " H  " 1 0 FFFFFF  "H"  0
  3167 41 21.859717 -8.739095 -19.136633 1 21 0.06000 0.06000 "DDD " " H  " 1 0 FFFFFF  "H"  0
  3168 41 19.242717 -7.188095 -18.243633 1 21 0.03000 0.03000 "DDD " " H  " 1 0 FFFFFF  "H"  0
  3169 41 21.032717 -6.727095 -20.752633 1 21 0.06000 0.06000 "DDD " " H  " 1 0 FFFFFF  "H"  0
  3170 41 19.743717 -5.720095 -20.293633 1 21 0.06000 0.06000 "DDD " " H  " 1 0 FFFFFF  "H"  0
  3171 41 19.421717 -8.611095 -21.078633 1 21 0.06000 0.06000 "DDD " " H  " 1 0 FFFFFF  "H"  0
  3172 41 17.023717 -7.285095 -21.579633 1 21 0.06000 0.06000 "DDD " " H  " 1 0 FFFFFF  "H"  0
  3173 41 17.439717 -6.300095 -20.397633 1 21 0.06000 0.06000 "DDD " " H  " 1 0 FFFFFF  "H"  0
  3174 41 17.292717 -7.945095 -18.573633 1 21 0.06000 0.06000 "DDD " " H  " 1 0 FFFFFF  "H"  0
  3175 41 17.831717 -9.924095 -20.005633 1 21 0.06000 0.06000 "DDD " " H  " 1 0 FFFFFF  "H"  0
  3176 41 16.227717 -9.868095 -20.732633 1 21 0.06000 0.06000 "DDD " " H  " 1 0 FFFFFF  "H"  0
  3177 41 15.189717 -10.229095 -18.567633 1 21 0.06000 0.06000 "DDD " " H  " 1 0 FFFFFF  "H"  0
  3178 41 18.035717 -10.938095 -17.457633 1 21 0.06000 0.06000 "DDD " " H  " 1 0 FFFFFF  "H"  0
  3179 41 16.663717 -11.663095 -16.890633 1 21 0.06000 0.06000 "DDD " " H  " 1 0 FFFFFF  "H"  0
  3180 41 17.656717 -8.788095 -16.645633 1 21 0.03000 0.03000 "DDD " " H  " 1 0 FFFFFF  "H"  0
  3181 42 15.376717 -7.639095 -20.662633 1 21 0.41800 0.41800 "DDD " " H  " 1 0 FFFFFF  "H"  0
  3182 42 17.007717 -11.935095 -19.564633 1 21 0.41800 0.41800 "DDD " " H  " 1 0 FFFFFF  "H"  0
  3183 42 14.911717 -0.522095 -22.892633 1 21 0.41800 0.41800 "DDD " " H  " 1 0 FFFFFF  "H"  0
  3184 41 -16.992283 -7.236095 -19.030633 1 21 0.06000 0.06000 "DDD " " H  " 1 0 FFFFFF  "H"  0
  3185 41 -18.537283 -7.649095 -19.682633 1 21 0.06000 0.06000 "DDD " " H  " 1 0 FFFFFF  "H"  0
  3186 41 -18.972283 -5.182095 -20.280633 1 21 0.06000 0.06000 "DDD " " H  " 1 0 FFFFFF  "H"  0
  3187 42 -16.230283 -5.200095 -19.662633 1 21 0.41800 0.41800 "DDD " " H  " 1 0 FFFFFF  "H"  0
  3188 41 23.225717 -4.534095 -14.771633 1 21 0.06000 0.06000 "DDD " " H  " 1 0 FFFFFF  "H"  0
  3189 41 21.673717 -5.258095 -14.365633 1 21 0.06000 0.06000 "DDD " " H  " 1 0 FFFFFF  "H"  0
  3190 41 22.955717 -5.117095 -16.960633 1 21 0.06000 0.06000 "DDD " " H  " 1 0 FFFFFF  "H"  0
  3191 41 21.758717 -3.897095 -17.127633 1 21 0.06000 0.06000 "DDD " " H  " 1 0 FFFFFF  "H"  0
  3192 41 2.104717 -6.583095 -17.195633 1 21 0.06000 0.06000 "DDD " " H  " 1 0 FFFFFF  "H"  0
  3193 41 3.216717 -6.448095 -18.608633 1 21 0.06000 0.06000 "DDD " " H  " 1 0 FFFFFF  "H"  0
  3194 41 5.051717 -7.186095 -16.841633 1 21 0.06000 0.06000 "DDD " " H  " 1 0 FFFFFF  "H"  0
  3195 42 4.190717 -9.367095 -16.898633 1 21 0.41800 0.41800 "DDD " " H  " 1 0 FFFFFF  "H"  0
  3196 41 3.438717 -19.350095 -10.454633 1 21 0.06000 0.06000 "DDD " " H  " 1 0 FFFFFF  "H"  0
  3197 41 2.759717 -20.528095 -9.384633 1 21 0.06000 0.06000 "DDD " " H  " 1 0 FFFFFF  "H"  0
  3198 41 2.588717 -20.920095 -12.395633 1 21 0.03000 0.03000 "DDD " " H  " 1 0 FFFFFF  "H"  0
  3199 41 1.147717 -21.979095 -10.033633 1 21 0.06000 0.06000 "DDD " " H  " 1 0 FFFFFF  "H"  0
  3200 41 1.953717 -22.884095 -11.094633 1 21 0.06000 0.06000 "DDD " " H  " 1 0 FFFFFF  "H"  0
  3201 41 0.214717 -21.882095 -12.951633 1 21 0.06000 0.06000 "DDD " " H  " 1 0 FFFFFF  "H"  0
  3202 41 -0.826283 -20.423095 -11.058633 1 21 0.06000 0.06000 "DDD " " H  " 1 0 FFFFFF  "H"  0
  3203 41 -1.268283 -21.902095 -10.294633 1 21 0.06000 0.06000 "DDD " " H  " 1 0 FFFFFF  "H"  0
  3204 41 -2.184283 -20.413095 -12.916633 1 21 0.06000 0.06000 "DDD " " H  " 1 0 FFFFFF  "H"  0
  3205 41 -3.644283 -22.841095 -11.680633 1 21 0.06000 0.06000 "DDD " " H  " 1 0 FFFFFF  "H"  0
  3206 41 -2.433283 -23.104095 -13.024633 1 21 0.06000 0.06000 "DDD " " H  " 1 0 FFFFFF  "H"  0
  3207 41 -4.914283 -21.323095 -13.340633 1 21 0.03000 0.03000 "DDD " " H  " 1 0 FFFFFF  "H"  0
  3208 41 -5.571283 -23.547095 -12.968633 1 21 0.06000 0.06000 "DDD " " H  " 1 0 FFFFFF  "H"  0
  3209 41 -4.675283 -24.203095 -14.322633 1 21 0.06000 0.06000 "DDD " " H  " 1 0 FFFFFF  "H"  0
  3210 41 -5.941283 -22.701095 -15.963633 1 21 0.06000 0.06000 "DDD " " H  " 1 0 FFFFFF  "H"  0
  3211 41 -6.915283 -21.410095 -13.982633 1 21 0.06000 0.06000 "DDD " " H  " 1 0 FFFFFF  "H"  0
  3212 41 -7.815283 -22.871095 -13.574633 1 21 0.06000 0.06000 "DDD " " H  " 1 0 FFFFFF  "H"  0
  3213 41 -8.566283 -22.360095 -16.416633 1 21 0.03000 0.03000 "DDD " " H  " 1 0 FFFFFF  "H"  0
  3214 41 -9.785283 -21.392095 -13.792633 1 21 0.06000 0.06000 "DDD " " H  " 1 0 FFFFFF  "H"  0
  3215 41 -10.095283 -22.805095 -14.482633 1 21 0.06000 0.06000 "DDD " " H  " 1 0 FFFFFF  "H"  0
  3216 41 -10.839283 -20.371095 -16.031633 1 21 0.06000 0.06000 "DDD " " H  " 1 0 FFFFFF  "H"  0
  3217 41 -12.057283 -20.643095 -13.897633 1 21 0.06000 0.06000 "DDD " " H  " 1 0 FFFFFF  "H"  0
  3218 41 -12.337283 -22.316095 -14.430633 1 21 0.06000 0.06000 "DDD " " H  " 1 0 FFFFFF  "H"  0
  3219 41 -13.877283 -21.530095 -16.012633 1 21 0.06000 0.06000 "DDD " " H  " 1 0 FFFFFF  "H"  0
  3220 41 -12.919283 -19.263095 -16.597633 1 21 0.06000 0.06000 "DDD " " H  " 1 0 FFFFFF  "H"  0
  3221 41 -13.160283 -18.706095 -14.858633 1 21 0.06000 0.06000 "DDD " " H  " 1 0 FFFFFF  "H"  0
  3222 41 -15.612283 -19.129095 -16.581633 1 21 0.06000 0.06000 "DDD " " H  " 1 0 FFFFFF  "H"  0
  3223 41 -14.286283 -16.557095 -15.859633 1 21 0.06000 0.06000 "DDD " " H  " 1 0 FFFFFF  "H"  0
  3224 41 -15.810283 -16.682095 -16.652633 1 21 0.06000 0.06000 "DDD " " H  " 1 0 FFFFFF  "H"  0
  3225 41 -14.578283 -18.012095 -18.546633 1 21 0.03000 0.03000 "DDD " " H  " 1 0 FFFFFF  "H"  0
  3226 41 -13.124283 -17.462095 -17.794633 1 21 0.03000 0.03000 "DDD " " H  " 1 0 FFFFFF  "H"  0
  3227 42 -0.218283 -23.640095 -10.907633 1 21 0.41800 0.41800 "DDD " " H  " 1 0 FFFFFF  "H"  0
  3228 42 -3.354283 -19.558095 -11.916633 1 21 0.41800 0.41800 "DDD " " H  " 1 0 FFFFFF  "H"  0
  3229 42 -6.907283 -24.961095 -14.668633 1 21 0.41800 0.41800 "DDD " " H  " 1 0 FFFFFF  "H"  0
  3230 42 -10.788283 -22.946095 -16.902633 1 21 0.41800 0.41800 "DDD " " H  " 1 0 FFFFFF  "H"  0
  3231 42 -13.974283 -21.184095 -13.379633 1 21 0.41800 0.41800 "DDD " " H  " 1 0 FFFFFF  "H"  0
  3232 42 -15.454283 -19.304095 -14.199633 1 21 0.41800 0.41800 "DDD " " H  " 1 0 FFFFFF  "H"  0
  3233 41 -13.217283 -13.617095 -21.453633 1 21 0.06000 0.06000 "DDD " " H  " 1 0 FFFFFF  "H"  0
  3234 41 -13.368283 -13.541095 -19.725633 1 21 0.06000 0.06000 "DDD " " H  " 1 0 FFFFFF  "H"  0
  3235 41 -15.852283 -14.552095 -20.220633 1 21 0.06000 0.06000 "DDD " " H  " 1 0 FFFFFF  "H"  0
  3236 42 -15.777283 -15.824095 -21.992633 1 21 0.41800 0.41800 "DDD " " H  " 1 0 FFFFFF  "H"  0
  3237 41 -1.571283 -17.850095 -12.768633 1 21 0.06000 0.06000 "DDD " " H  " 1 0 FFFFFF  "H"  0
  3238 41 -0.206283 -18.203095 -13.814633 1 21 0.06000 0.06000 "DDD " " H  " 1 0 FFFFFF  "H"  0
  3239 41 0.747717 -16.418095 -12.046633 1 21 0.06000 0.06000 "DDD " " H  " 1 0 FFFFFF  "H"  0
  3240 42 0.433717 -17.560095 -10.130633 1 21 0.41800 0.41800 "DDD " " H  " 1 0 FFFFFF  "H"  0
  3241 41 22.278717 -14.330095 -12.517633 1 21 0.06000 0.06000 "DDD " " H  " 1 0 FFFFFF  "H"  0
  3242 41 22.883717 -15.110095 -14.002633 1 21 0.06000 0.06000 "DDD " " H  " 1 0 FFFFFF  "H"  0
  3243 41 20.725717 -14.796095 -15.104633 1 21 0.03000 0.03000 "DDD " " H  " 1 0 FFFFFF  "H"  0
  3244 41 20.800717 -16.041095 -12.477633 1 21 0.06000 0.06000 "DDD " " H  " 1 0 FFFFFF  "H"  0
  3245 41 20.914717 -16.974095 -13.900633 1 21 0.06000 0.06000 "DDD " " H  " 1 0 FFFFFF  "H"  0
  3246 41 18.199717 -15.915095 -13.171633 1 21 0.06000 0.06000 "DDD " " H  " 1 0 FFFFFF  "H"  0
  3247 41 19.123717 -17.925095 -11.832633 1 21 0.06000 0.06000 "DDD " " H  " 1 0 FFFFFF  "H"  0
  3248 41 19.305717 -18.729095 -13.312633 1 21 0.06000 0.06000 "DDD " " H  " 1 0 FFFFFF  "H"  0
  3249 41 17.058717 -18.662095 -13.920633 1 21 0.03000 0.03000 "DDD " " H  " 1 0 FFFFFF  "H"  0
  3250 41 16.132717 -16.813095 -12.870633 1 21 0.06000 0.06000 "DDD " " H  " 1 0 FFFFFF  "H"  0
  3251 41 16.499717 -17.456095 -11.282633 1 21 0.06000 0.06000 "DDD " " H  " 1 0 FFFFFF  "H"  0
  3252 41 14.516717 -18.777095 -13.195633 1 21 0.06000 0.06000 "DDD " " H  " 1 0 FFFFFF  "H"  0
  3253 41 14.679717 -18.531095 -10.126633 1 21 0.06000 0.06000 "DDD " " H  " 1 0 FFFFFF  "H"  0
  3254 41 15.280717 -19.967095 -10.816633 1 21 0.06000 0.06000 "DDD " " H  " 1 0 FFFFFF  "H"  0
  3255 41 12.299717 -19.252095 -11.252633 1 21 0.06000 0.06000 "DDD " " H  " 1 0 FFFFFF  "H"  0
  3256 41 13.306717 -19.836095 -8.636633 1 21 0.06000 0.06000 "DDD " " H  " 1 0 FFFFFF  "H"  0
  3257 41 12.843717 -21.389095 -9.424633 1 21 0.06000 0.06000 "DDD " " H  " 1 0 FFFFFF  "H"  0
  3258 41 10.644717 -20.624095 -9.772633 1 21 0.03000 0.03000 "DDD " " H  " 1 0 FFFFFF  "H"  0
  3259 41 11.360717 -19.476095 -7.105633 1 21 0.06000 0.06000 "DDD " " H  " 1 0 FFFFFF  "H"  0
  3260 41 11.375717 -21.259095 -7.297633 1 21 0.06000 0.06000 "DDD " " H  " 1 0 FFFFFF  "H"  0
  3261 41 8.910717 -19.496095 -7.287633 1 21 0.06000 0.06000 "DDD " " H  " 1 0 FFFFFF  "H"  0
  3262 41 9.476717 -22.517095 -7.656633 1 21 0.06000 0.06000 "DDD " " H  " 1 0 FFFFFF  "H"  0
  3263 41 8.830717 -21.493095 -8.798633 1 21 0.06000 0.06000 "DDD " " H  " 1 0 FFFFFF  "H"  0
  3264 41 6.751717 -21.024095 -7.350633 1 21 0.06000 0.06000 "DDD " " H  " 1 0 FFFFFF  "H"  0
  3265 41 5.664717 -23.413095 -7.412633 1 21 0.06000 0.06000 "DDD " " H  " 1 0 FFFFFF  "H"  0
  3266 41 7.137717 -24.052095 -8.096633 1 21 0.06000 0.06000 "DDD " " H  " 1 0 FFFFFF  "H"  0
  3267 41 7.035717 -22.347095 -9.885633 1 21 0.06000 0.06000 "DDD " " H  " 1 0 FFFFFF  "H"  0
  3268 41 5.211717 -20.918095 -8.721633 1 21 0.06000 0.06000 "DDD " " H  " 1 0 FFFFFF  "H"  0
  3269 41 4.215717 -22.352095 -8.768633 1 21 0.06000 0.06000 "DDD " " H  " 1 0 FFFFFF  "H"  0
  3270 41 4.267717 -21.954095 -11.385633 1 21 0.06000 0.06000 "DDD " " H  " 1 0 FFFFFF  "H"  0
  3271 42 17.651717 -17.046095 -15.042633 1 21 0.41800 0.41800 "DDD " " H  " 1 0 FFFFFF  "H"  0
  3272 42 14.074717 -16.578095 -12.852633 1 21 0.41800 0.41800 "DDD " " H  " 1 0 FFFFFF  "H"  0
  3273 42 12.191717 -20.820095 -12.191633 1 21 0.41800 0.41800 "DDD " " H  " 1 0 FFFFFF  "H"  0
  3274 42 10.052717 -20.913095 -5.363633 1 21 0.41800 0.41800 "DDD " " H  " 1 0 FFFFFF  "H"  0
  3275 42 7.526717 -21.728095 -5.474633 1 21 0.41800 0.41800 "DDD " " H  " 1 0 FFFFFF  "H"  0
  3276 42 5.905717 -23.539095 -11.171633 1 21 0.41800 0.41800 "DDD " " H  " 1 0 FFFFFF  "H"  0
  3277 42 6.096717 -20.626095 -11.603633 1 21 0.41800 0.41800 "DDD " " H  " 1 0 FFFFFF  "H"  0
  3278 41 20.274717 -10.316095 -13.488633 1 21 0.06000 0.06000 "DDD " " H  " 1 0 FFFFFF  "H"  0
  3279 41 18.903717 -9.598095 -12.747633 1 21 0.06000 0.06000 "DDD " " H  " 1 0 FFFFFF  "H"  0
  3280 41 17.465717 -11.603095 -13.315633 1 21 0.06000 0.06000 "DDD " " H  " 1 0 FFFFFF  "H"  0
  3281 42 18.237717 -12.799095 -11.552633 1 21 0.41800 0.41800 "DDD " " H  " 1 0 FFFFFF  "H"  0
  3282 41 29.812717 -18.539095 -18.906633 1 21 0.06000 0.06000 "DDD " " H  " 1 0 FFFFFF  "H"  0
  3283 41 29.906717 -18.280095 -17.187633 1 21 0.06000 0.06000 "DDD " " H  " 1 0 FFFFFF  "H"  0
  3284 41 28.443717 -18.961095 -18.012633 1 21 0.06000 0.06000 "DDD " " H  " 1 0 FFFFFF  "H"  0
  3285 41 27.884717 -16.885095 -18.822633 1 21 0.06000 0.06000 "DDD " " H  " 1 0 FFFFFF  "H"  0
  3286 41 30.253717 -16.073095 -18.625633 1 21 0.06000 0.06000 "DDD " " H  " 1 0 FFFFFF  "H"  0
  3287 41 30.004717 -15.573095 -16.942633 1 21 0.06000 0.06000 "DDD " " H  " 1 0 FFFFFF  "H"  0
  3288 41 28.504717 -14.285095 -19.278633 1 21 0.06000 0.06000 "DDD " " H  " 1 0 FFFFFF  "H"  0
  3289 41 28.614717 -12.323095 -17.649633 1 21 0.06000 0.06000 "DDD " " H  " 1 0 FFFFFF  "H"  0
  3290 41 28.959717 -13.499095 -16.399633 1 21 0.06000 0.06000 "DDD " " H  " 1 0 FFFFFF  "H"  0
  3291 41 26.677717 -14.639095 -17.123633 1 21 0.06000 0.06000 "DDD " " H  " 1 0 FFFFFF  "H"  0
  3292 41 26.174717 -11.925095 -16.106633 1 21 0.06000 0.06000 "DDD " " H  " 1 0 FFFFFF  "H"  0
  3293 41 27.001717 -12.685095 -15.059633 1 21 0.06000 0.06000 "DDD " " H  " 1 0 FFFFFF  "H"  0
  3294 41 24.306717 -13.948095 -16.024633 1 21 0.06000 0.06000 "DDD " " H  " 1 0 FFFFFF  "H"  0
  3295 41 24.285717 -11.786095 -14.408633 1 21 0.06000 0.06000 "DDD " " H  " 1 0 FFFFFF  "H"  0
  3296 41 24.571717 -12.937095 -13.176633 1 21 0.06000 0.06000 "DDD " " H  " 1 0 FFFFFF  "H"  0
  3297 41 22.253717 -13.156095 -15.140633 1 21 0.06000 0.06000 "DDD " " H  " 1 0 FFFFFF  "H"  0
  3298 42 27.171717 -17.659095 -16.896633 1 21 0.41800 0.41800 "DDD " " H  " 1 0 FFFFFF  "H"  0
  3299 42 30.025717 -13.065095 -19.296633 1 21 0.41800 0.41800 "DDD " " H  " 1 0 FFFFFF  "H"  0
  3300 42 26.414717 -12.062095 -18.255633 1 21 0.41800 0.41800 "DDD " " H  " 1 0 FFFFFF  "H"  0
  3301 42 25.193717 -15.637095 -14.755633 1 21 0.41800 0.41800 "DDD " " H  " 1 0 FFFFFF  "H"  0
  3302 42 22.130717 -11.188095 -14.019633 1 21 0.41800 0.41800 "DDD " " H  " 1 0 FFFFFF  "H"  0
  3303 41 -8.659283 -18.095095 -18.362633 1 21 0.06000 0.06000 "DDD " " H  " 1 0 FFFFFF  "H"  0
  3304 41 -8.143283 -16.777095 -17.641633 1 21 0.06000 0.06000 "DDD " " H  " 1 0 FFFFFF  "H"  0
  3305 41 -7.082283 -18.189095 -15.808633 1 21 0.06000 0.06000 "DDD " " H  " 1 0 FFFFFF  "H"  0
  3306 42 -5.960283 -19.344095 -17.841633 1 21 0.41800 0.41800 "DDD " " H  " 1 0 FFFFFF  "H"  0
  3307 41 9.895717 -16.826095 -12.340633 1 21 0.06000 0.06000 "DDD " " H  " 1 0 FFFFFF  "H"  0
  3308 41 11.268717 -17.382095 -11.466633 1 21 0.06000 0.06000 "DDD " " H  " 1 0 FFFFFF  "H"  0
  3309 41 10.110717 -16.276095 -9.299633 1 21 0.06000 0.06000 "DDD " " H  " 1 0 FFFFFF  "H"  0
  3310 42 7.832717 -17.123095 -10.296633 1 21 0.41800 0.41800 "DDD " " H  " 1 0 FFFFFF  "H"  0
  3311 42 7.201717 6.980905 -17.445633 1 21 0.41800 0.41800 "DDD " " H  " 1 0 FFFFFF  "H"  0
  3312 42 18.169717 8.368905 -18.747633 1 21 0.41800 0.41800 "DDD " " H  " 1 0 FFFFFF  "H"  0
  3313 41 -24.212283 -5.754095 -12.928633 1 21 0.06000 0.06000 "DDD " " H  " 1 0 FFFFFF  "H"  0
  3314 41 -25.542283 -6.085095 -11.885633 1 21 0.06000 0.06000 "DDD " " H  " 1 0 FFFFFF  "H"  0
  3315 41 -26.556283 -4.900095 -14.439633 1 21 0.06000 0.06000 "DDD " " H  " 1 0 FFFFFF  "H"  0
  3316 42 -27.101283 -7.226095 -13.184633 1 21 0.41800 0.41800 "DDD " " H  " 1 0 FFFFFF  "H"  0
  3317 41 -12.251283 -4.154095 -14.998633 1 21 0.06000 0.06000 "DDD " " H  " 1 0 FFFFFF  "H"  0
  3318 41 -10.831283 -3.543095 -15.685633 1 21 0.06000 0.06000 "DDD " " H  " 1 0 FFFFFF  "H"  0
  3319 41 -10.537283 -3.232095 -12.771633 1 21 0.06000 0.06000 "DDD " " H  " 1 0 FFFFFF  "H"  0
  3320 42 -8.849283 -4.609095 -13.162633 1 21 0.41800 0.41800 "DDD " " H  " 1 0 FFFFFF  "H"  0
  3321 41 6.397717 2.227905 -22.149633 1 21 0.06000 0.06000 "DDD " " H  " 1 0 FFFFFF  "H"  0
  3322 41 7.320717 3.684905 -21.781633 1 21 0.06000 0.06000 "DDD " " H  " 1 0 FFFFFF  "H"  0
  3323 41 8.056717 1.449905 -21.142633 1 21 0.06000 0.06000 "DDD " " H  " 1 0 FFFFFF  "H"  0
  3324 42 8.888717 3.589905 -19.523633 1 21 0.41800 0.41800 "DDD " " H  " 1 0 FFFFFF  "H"  0
  3325 41 -5.328283 0.640905 -19.909633 1 21 0.06000 0.06000 "DDD " " H  " 1 0 FFFFFF  "H"  0
  3326 41 -6.916283 0.295905 -20.690633 1 21 0.06000 0.06000 "DDD " " H  " 1 0 FFFFFF  "H"  0
  3327 41 -6.059283 -1.397095 -22.147633 1 21 0.06000 0.06000 "DDD " " H  " 1 0 FFFFFF  "H"  0
  3328 42 -4.022283 -2.344095 -21.286633 1 21 0.41800 0.41800 "DDD " " H  " 1 0 FFFFFF  "H"  0
  3329 41 19.695717 5.015905 -19.526633 1 21 0.06000 0.06000 "DDD " " H  " 1 0 FFFFFF  "H"  0
  3330 41 18.581717 3.861905 -18.823633 1 21 0.06000 0.06000 "DDD " " H  " 1 0 FFFFFF  "H"  0
  3331 41 20.560717 2.623905 -19.371633 1 21 0.06000 0.06000 "DDD " " H  " 1 0 FFFFFF  "H"  0
  3332 42 20.809717 2.749905 -21.809633 1 21 0.41800 0.41800 "DDD " " H  " 1 0 FFFFFF  "H"  0
  3333 42 1.422717 -14.158095 -11.233633 1 21 0.41800 0.41800 "DDD " " H  " 1 0 FFFFFF  "H"  0
  3334 42 14.213717 -5.386095 -12.735633 1 21 0.41800 0.41800 "DDD " " H  " 1 0 FFFFFF  "H"  0
  3335 42 19.874717 -7.236095 -22.876633 1 21 0.41800 0.41800 "DDD " " H  " 1 0 FFFFFF  "H"  0
  3336 41 -2.802283 -21.261095 -17.308633 1 21 0.06000 0.06000 "DDD " " H  " 1 0 FFFFFF  "H"  0
  3337 41 -3.467283 -19.660095 -17.386633 1 21 0.06000 0.06000 "DDD " " H  " 1 0 FFFFFF  "H"  0
  3338 41 -1.870283 -19.216095 -15.147633 1 21 0.06000 0.06000 "DDD " " H  " 1 0 FFFFFF  "H"  0
  3339 42 -0.037283 -20.450095 -16.220633 1 21 0.41800 0.41800 "DDD " " H  " 1 0 FFFFFF  "H"  0
  3340 41 18.063717 -22.000095 -11.221633 1 21 0.06000 0.06000 "DDD " " H  " 1 0 FFFFFF  "H"  0
  3341 41 16.748717 -22.766095 -12.119633 1 21 0.06000 0.06000 "DDD " " H  " 1 0 FFFFFF  "H"  0
  3342 41 18.368717 -23.549095 -13.942633 1 21 0.06000 0.06000 "DDD " " H  " 1 0 FFFFFF  "H"  0
  3343 42 20.544717 -23.437095 -12.613633 1 21 0.41800 0.41800 "DDD " " H  " 1 0 FFFFFF  "H"  0
  3344 42 -5.402283 -6.990095 -11.510633 1 21 0.41800 0.41800 "DDD " " H  " 1 0 FFFFFF  "H"  0
  3345 42 5.318717 -6.341095 -11.074633 1 21 0.41800 0.41800 "DDD " " H  " 1 0 FFFFFF  "H"  0
  3346 42 14.550717 5.725905 -24.141633 1 21 0.41800 0.41800 "DDD " " H  " 1 0 FFFFFF  "H"  0
  3347 42 -9.947283 -13.640095 -16.256633 1 21 0.41800 0.41800 "DDD " " H  " 1 0 FFFFFF  "H"  0
  3348 42 -22.001283 8.273905 -20.258633 1 21 0.41800 0.41800 "DDD " " H  " 1 0 FFFFFF  "H"  0
  3349 41 -23.105283 5.038905 -10.478633 1 21 0.03000 0.03000 "DDD " " H  " 1 0 FFFFFF  "H"  0
  3350 41 -23.022283 4.443905 -8.772633 1 21 0.03000 0.03000 "DDD " " H  " 1 0 FFFFFF  "H"  0
  3351 41 -24.716283 6.099905 -8.231633 1 21 0.06000 0.06000 "DDD " " H  " 1 0 FFFFFF  "H"  0
  3352 41 -24.842283 6.725905 -9.894633 1 21 0.06000 0.06000 "DDD " " H  " 1 0 FFFFFF  "H"  0
  3353 41 -22.165283 7.429905 -9.510633 1 21 0.06000 0.06000 "DDD " " H  " 1 0 FFFFFF  "H"  0
  3354 41 -22.170283 6.099905 -7.270633 1 21 0.06000 0.06000 "DDD " " H  " 1 0 FFFFFF  "H"  0
  3355 41 -23.091283 7.433905 -6.581633 1 21 0.06000 0.06000 "DDD " " H  " 1 0 FFFFFF  "H"  0
  3356 41 -20.883283 8.790905 -7.646633 1 21 0.06000 0.06000 "DDD " " H  " 1 0 FFFFFF  "H"  0
  3357 41 -19.833283 6.477905 -7.960633 1 21 0.06000 0.06000 "DDD " " H  " 1 0 FFFFFF  "H"  0
  3358 41 -19.765283 6.507905 -6.186633 1 21 0.06000 0.06000 "DDD " " H  " 1 0 FFFFFF  "H"  0
  3359 41 -18.378283 8.759905 -6.569633 1 21 0.06000 0.06000 "DDD " " H  " 1 0 FFFFFF  "H"  0
  3360 41 -17.055283 9.005905 -8.498633 1 21 0.06000 0.06000 "DDD " " H  " 1 0 FFFFFF  "H"  0
  3361 41 -18.738283 9.478905 -8.822633 1 21 0.06000 0.06000 "DDD " " H  " 1 0 FFFFFF  "H"  0
  3362 41 -17.813283 6.790905 -9.703633 1 21 0.06000 0.06000 "DDD " " H  " 1 0 FFFFFF  "H"  0
  3363 41 -17.654283 9.049905 -11.665633 1 21 0.06000 0.06000 "DDD " " H  " 1 0 FFFFFF  "H"  0
  3364 41 -17.711283 7.411905 -11.956633 1 21 0.06000 0.06000 "DDD " " H  " 1 0 FFFFFF  "H"  0
  3365 41 -15.535283 7.264905 -10.407633 1 21 0.06000 0.06000 "DDD " " H  " 1 0 FFFFFF  "H"  0
  3366 41 -15.582283 8.926905 -12.937633 1 21 0.06000 0.06000 "DDD " " H  " 1 0 FFFFFF  "H"  0
  3367 41 -15.434283 7.154905 -12.931633 1 21 0.06000 0.06000 "DDD " " H  " 1 0 FFFFFF  "H"  0
  3368 41 -13.164283 9.014905 -12.064633 1 21 0.06000 0.06000 "DDD " " H  " 1 0 FFFFFF  "H"  0
  3369 41 -13.922283 9.315905 -14.389633 1 21 0.06000 0.06000 "DDD " " H  " 1 0 FFFFFF  "H"  0
  3370 41 -13.597283 7.687905 -14.814633 1 21 0.06000 0.06000 "DDD " " H  " 1 0 FFFFFF  "H"  0
  3371 41 -11.200283 8.109905 -13.632633 1 21 0.06000 0.06000 "DDD " " H  " 1 0 FFFFFF  "H"  0
  3372 41 -12.001283 11.031905 -14.226633 1 21 0.06000 0.06000 "DDD " " H  " 1 0 FFFFFF  "H"  0
  3373 41 -10.404283 10.574905 -14.491633 1 21 0.06000 0.06000 "DDD " " H  " 1 0 FFFFFF  "H"  0
  3374 41 -10.923283 9.465905 -11.963633 1 21 0.06000 0.06000 "DDD " " H  " 1 0 FFFFFF  "H"  0
  3375 41 -9.100283 11.126905 -11.215633 1 21 0.06000 0.06000 "DDD " " H  " 1 0 FFFFFF  "H"  0
  3376 41 -9.123283 11.859905 -12.859633 1 21 0.06000 0.06000 "DDD " " H  " 1 0 FFFFFF  "H"  0
  3377 41 -8.264283 9.810905 -13.832633 1 21 0.03000 0.03000 "DDD " " H  " 1 0 FFFFFF  "H"  0
  3378 41 -6.756283 11.589905 -13.139633 1 21 0.06000 0.06000 "DDD " " H  " 1 0 FFFFFF  "H"  0
  3379 41 -5.972283 10.050905 -13.061633 1 21 0.06000 0.06000 "DDD " " H  " 1 0 FFFFFF  "H"  0
  3380 42 -23.580283 8.860905 -9.781633 1 21 0.41800 0.41800 "DDD " " H  " 1 0 FFFFFF  "H"  0
  3381 42 -22.008283 8.809905 -5.625633 1 21 0.41800 0.41800 "DDD " " H  " 1 0 FFFFFF  "H"  0
  3382 42 -16.556283 7.441905 -7.355633 1 21 0.41800 0.41800 "DDD " " H  " 1 0 FFFFFF  "H"  0
  3383 42 -14.802283 9.014905 -9.583633 1 21 0.41800 0.41800 "DDD " " H  " 1 0 FFFFFF  "H"  0
  3384 42 -12.921283 6.944905 -11.417633 1 21 0.41800 0.41800 "DDD " " H  " 1 0 FFFFFF  "H"  0
  3385 42 -11.118283 7.868905 -15.808633 1 21 0.41800 0.41800 "DDD " " H  " 1 0 FFFFFF  "H"  0
  3386 42 -11.738283 11.152905 -10.940633 1 21 0.41800 0.41800 "DDD " " H  " 1 0 FFFFFF  "H"  0
  3387 41 -3.683283 3.879905 -9.221633 1 21 0.06000 0.06000 "DDD " " H  " 1 0 FFFFFF  "H"  0
  3388 41 -4.121283 2.464905 -8.383633 1 21 0.06000 0.06000 "DDD " " H  " 1 0 FFFFFF  "H"  0
  3389 41 -6.274283 2.425905 -9.785633 1 21 0.03000 0.03000 "DDD " " H  " 1 0 FFFFFF  "H"  0
  3390 41 -5.916283 4.863905 -7.919633 1 21 0.06000 0.06000 "DDD " " H  " 1 0 FFFFFF  "H"  0
  3391 41 -6.095283 3.192905 -7.315633 1 21 0.06000 0.06000 "DDD " " H  " 1 0 FFFFFF  "H"  0
  3392 41 -8.314283 3.020905 -8.508633 1 21 0.06000 0.06000 "DDD " " H  " 1 0 FFFFFF  "H"  0
  3393 41 -8.429283 4.843905 -6.082633 1 21 0.06000 0.06000 "DDD " " H  " 1 0 FFFFFF  "H"  0
  3394 41 -7.878283 3.247905 -6.019633 1 21 0.06000 0.06000 "DDD " " H  " 1 0 FFFFFF  "H"  0
  3395 41 -9.994283 2.667905 -7.408633 1 21 0.06000 0.06000 "DDD " " H  " 1 0 FFFFFF  "H"  0
  3396 41 -10.564283 3.560905 -4.641633 1 21 0.06000 0.06000 "DDD " " H  " 1 0 FFFFFF  "H"  0
  3397 41 -9.668283 2.175905 -5.039633 1 21 0.06000 0.06000 "DDD " " H  " 1 0 FFFFFF  "H"  0
  3398 41 -12.384283 2.555905 -6.264633 1 21 0.03000 0.03000 "DDD " " H  " 1 0 FFFFFF  "H"  0
  3399 41 -12.015283 1.880905 -3.378633 1 21 0.06000 0.06000 "DDD " " H  " 1 0 FFFFFF  "H"  0
  3400 41 -13.458283 1.476905 -4.259633 1 21 0.06000 0.06000 "DDD " " H  " 1 0 FFFFFF  "H"  0
  3401 41 -12.975283 4.209905 -4.943633 1 21 0.06000 0.06000 "DDD " " H  " 1 0 FFFFFF  "H"  0
  3402 41 -15.204283 4.582905 -3.456633 1 21 0.06000 0.06000 "DDD " " H  " 1 0 FFFFFF  "H"  0
  3403 41 -15.077283 2.917905 -3.087633 1 21 0.06000 0.06000 "DDD " " H  " 1 0 FFFFFF  "H"  0
  3404 41 -15.294283 2.275905 -5.536633 1 21 0.03000 0.03000 "DDD " " H  " 1 0 FFFFFF  "H"  0
  3405 41 -17.496283 4.075905 -4.255633 1 21 0.06000 0.06000 "DDD " " H  " 1 0 FFFFFF  "H"  0
  3406 41 -17.299283 2.421905 -3.967633 1 21 0.06000 0.06000 "DDD " " H  " 1 0 FFFFFF  "H"  0
  3407 41 -17.613283 2.101905 -6.646633 1 21 0.06000 0.06000 "DDD " " H  " 1 0 FFFFFF  "H"  0
  3408 41 -20.051283 2.707905 -5.010633 1 21 0.06000 0.06000 "DDD " " H  " 1 0 FFFFFF  "H"  0
  3409 41 -19.123283 1.205905 -4.955633 1 21 0.06000 0.06000 "DDD " " H  " 1 0 FFFFFF  "H"  0
  3410 41 -19.453283 0.967905 -7.403633 1 21 0.06000 0.06000 "DDD " " H  " 1 0 FFFFFF  "H"  0
  3411 41 -22.092283 0.854905 -6.069633 1 21 0.06000 0.06000 "DDD " " H  " 1 0 FFFFFF  "H"  0
  3412 41 -20.987283 -0.417095 -6.091633 1 21 0.06000 0.06000 "DDD " " H  " 1 0 FFFFFF  "H"  0
  3413 41 -22.492283 0.887905 -8.365633 1 21 0.03000 0.03000 "DDD " " H  " 1 0 FFFFFF  "H"  0
  3414 41 -23.924283 -0.587095 -7.256633 1 21 0.06000 0.06000 "DDD " " H  " 1 0 FFFFFF  "H"  0
  3415 41 -22.758283 -1.876095 -7.394633 1 21 0.06000 0.06000 "DDD " " H  " 1 0 FFFFFF  "H"  0
  3416 41 -24.722283 -1.947095 -8.886633 1 21 0.03000 0.03000 "DDD " " H  " 1 0 FFFFFF  "H"  0
  3417 41 -23.333283 -1.688095 -9.942633 1 21 0.03000 0.03000 "DDD " " H  " 1 0 FFFFFF  "H"  0
  3418 42 -7.878283 5.806905 -8.369633 1 21 0.41800 0.41800 "DDD " " H  " 1 0 FFFFFF  "H"  0
  3419 42 -10.816283 4.498905 -7.834633 1 21 0.41800 0.41800 "DDD " " H  " 1 0 FFFFFF  "H"  0
  3420 42 -12.603283 5.083905 -2.993633 1 21 0.41800 0.41800 "DDD " " H  " 1 0 FFFFFF  "H"  0
  3421 42 -17.887283 4.707905 -6.476633 1 21 0.41800 0.41800 "DDD " " H  " 1 0 FFFFFF  "H"  0
  3422 42 -20.030283 3.248905 -7.590633 1 21 0.41800 0.41800 "DDD " " H  " 1 0 FFFFFF  "H"  0
  3423 41 -27.016283 2.213905 -8.809633 1 21 0.06000 0.06000 "DDD " " H  " 1 0 FFFFFF  "H"  0
  3424 41 -27.037283 3.205905 -10.217633 1 21 0.06000 0.06000 "DDD " " H  " 1 0 FFFFFF  "H"  0
  3425 41 -25.473283 1.496905 -11.421633 1 21 0.06000 0.06000 "DDD " " H  " 1 0 FFFFFF  "H"  0
  3426 42 -27.966283 0.659905 -10.725633 1 21 0.41800 0.41800 "DDD " " H  " 1 0 FFFFFF  "H"  0
  3427 41 -7.672283 6.864905 -10.660633 1 21 0.06000 0.06000 "DDD " " H  " 1 0 FFFFFF  "H"  0
  3428 41 -8.929283 6.021905 -11.315633 1 21 0.06000 0.06000 "DDD " " H  " 1 0 FFFFFF  "H"  0
  3429 41 -7.150283 5.265905 -13.314633 1 21 0.06000 0.06000 "DDD " " H  " 1 0 FFFFFF  "H"  0
  3430 42 -5.336283 6.115905 -11.370633 1 21 0.41800 0.41800 "DDD " " H  " 1 0 FFFFFF  "H"  0
  3431 41 -6.576283 10.063905 -10.586633 1 21 0.03000 0.03000 "DDD " " H  " 1 0 FFFFFF  "H"  0
  3432 41 -4.342283 12.079905 -11.431633 1 21 0.06000 0.06000 "DDD " " H  " 1 0 FFFFFF  "H"  0
  3433 41 -4.191283 10.441905 -11.731633 1 21 0.06000 0.06000 "DDD " " H  " 1 0 FFFFFF  "H"  0
  3434 41 -4.635283 11.453905 -8.897633 1 21 0.06000 0.06000 "DDD " " H  " 1 0 FFFFFF  "H"  0
  3435 41 -1.966283 10.786905 -10.275633 1 21 0.06000 0.06000 "DDD " " H  " 1 0 FFFFFF  "H"  0
  3436 41 -2.187283 10.749905 -8.545633 1 21 0.06000 0.06000 "DDD " " H  " 1 0 FFFFFF  "H"  0
  3437 41 -2.497283 13.212905 -10.266633 1 21 0.06000 0.06000 "DDD " " H  " 1 0 FFFFFF  "H"  0
  3438 41 -0.545283 12.753905 -7.960633 1 21 0.06000 0.06000 "DDD " " H  " 1 0 FFFFFF  "H"  0
  3439 41 -0.852283 14.213905 -8.860633 1 21 0.06000 0.06000 "DDD " " H  " 1 0 FFFFFF  "H"  0
  3440 41 0.392717 11.815905 -10.386633 1 21 0.06000 0.06000 "DDD " " H  " 1 0 FFFFFF  "H"  0
  3441 41 1.900717 12.873905 -8.468633 1 21 0.06000 0.06000 "DDD " " H  " 1 0 FFFFFF  "H"  0
  3442 41 1.861717 14.342905 -9.374633 1 21 0.06000 0.06000 "DDD " " H  " 1 0 FFFFFF  "H"  0
  3443 41 2.651717 13.130905 -11.456633 1 21 0.03000 0.03000 "DDD " " H  " 1 0 FFFFFF  "H"  0
  3444 41 4.422717 13.499905 -9.043633 1 21 0.06000 0.06000 "DDD " " H  " 1 0 FFFFFF  "H"  0
  3445 41 4.094717 14.576905 -10.334633 1 21 0.06000 0.06000 "DDD " " H  " 1 0 FFFFFF  "H"  0
  3446 41 5.673717 12.144905 -10.735633 1 21 0.06000 0.06000 "DDD " " H  " 1 0 FFFFFF  "H"  0
  3447 41 6.182717 15.095905 -11.038633 1 21 0.06000 0.06000 "DDD " " H  " 1 0 FFFFFF  "H"  0
  3448 41 7.261717 14.013905 -11.730633 1 21 0.06000 0.06000 "DDD " " H  " 1 0 FFFFFF  "H"  0
  3449 41 7.667717 12.912905 -9.485633 1 21 0.06000 0.06000 "DDD " " H  " 1 0 FFFFFF  "H"  0
  3450 41 9.431717 14.581905 -8.878633 1 21 0.06000 0.06000 "DDD " " H  " 1 0 FFFFFF  "H"  0
  3451 41 8.791717 15.693905 -10.078633 1 21 0.06000 0.06000 "DDD " " H  " 1 0 FFFFFF  "H"  0
  3452 41 9.271717 13.667905 -11.682633 1 21 0.06000 0.06000 "DDD " " H  " 1 0 FFFFFF  "H"  0
  3453 41 11.592717 15.203905 -10.414633 1 21 0.06000 0.06000 "DDD " " H  " 1 0 FFFFFF  "H"  0
  3454 41 10.473717 16.006905 -11.308633 1 21 0.06000 0.06000 "DDD " " H  " 1 0 FFFFFF  "H"  0
  3455 41 11.965717 13.650905 -12.575633 1 21 0.06000 0.06000 "DDD " " H  " 1 0 FFFFFF  "H"  0
  3456 41 13.433717 15.634905 -12.370633 1 21 0.06000 0.06000 "DDD " " H  " 1 0 FFFFFF  "H"  0
  3457 41 12.090717 16.667905 -12.879633 1 21 0.06000 0.06000 "DDD " " H  " 1 0 FFFFFF  "H"  0
  3458 41 12.253717 15.804905 -15.154633 1 21 0.03000 0.03000 "DDD " " H  " 1 0 FFFFFF  "H"  0
  3459 41 14.807717 16.438905 -15.698633 1 21 0.06000 0.06000 "DDD " " H  " 1 0 FFFFFF  "H"  0
  3460 41 14.972717 16.750905 -14.057633 1 21 0.06000 0.06000 "DDD " " H  " 1 0 FFFFFF  "H"  0
  3461 42 -4.228283 9.500905 -8.310633 1 21 0.41800 0.41800 "DDD " " H  " 1 0 FFFFFF  "H"  0
  3462 42 -3.356283 14.103905 -8.465633 1 21 0.41800 0.41800 "DDD " " H  " 1 0 FFFFFF  "H"  0
  3463 42 0.534717 13.117905 -11.868633 1 21 0.41800 0.41800 "DDD " " H  " 1 0 FFFFFF  "H"  0
  3464 42 5.729717 13.007905 -12.911633 1 21 0.41800 0.41800 "DDD " " H  " 1 0 FFFFFF  "H"  0
  3465 42 7.119717 14.061905 -7.857633 1 21 0.41800 0.41800 "DDD " " H  " 1 0 FFFFFF  "H"  0
  3466 42 9.935717 12.179905 -10.078633 1 21 0.41800 0.41800 "DDD " " H  " 1 0 FFFFFF  "H"  0
  3467 42 10.673717 13.719905 -13.931633 1 21 0.41800 0.41800 "DDD " " H  " 1 0 FFFFFF  "H"  0
  3468 41 14.124717 5.972905 -8.914633 1 21 0.06000 0.06000 "DDD " " H  " 1 0 FFFFFF  "H"  0
  3469 41 13.771717 7.205905 -10.085633 1 21 0.06000 0.06000 "DDD " " H  " 1 0 FFFFFF  "H"  0
  3470 41 14.965717 5.965905 -11.853633 1 21 0.06000 0.06000 "DDD " " H  " 1 0 FFFFFF  "H"  0
  3471 41 13.162717 4.199905 -10.150633 1 21 0.06000 0.06000 "DDD " " H  " 1 0 FFFFFF  "H"  0
  3472 41 13.969717 3.542905 -11.432633 1 21 0.06000 0.06000 "DDD " " H  " 1 0 FFFFFF  "H"  0
  3473 41 12.379717 6.142905 -11.835633 1 21 0.06000 0.06000 "DDD " " H  " 1 0 FFFFFF  "H"  0
  3474 41 10.831717 4.311905 -11.426633 1 21 0.06000 0.06000 "DDD " " H  " 1 0 FFFFFF  "H"  0
  3475 41 11.252717 3.512905 -12.922633 1 21 0.06000 0.06000 "DDD " " H  " 1 0 FFFFFF  "H"  0
  3476 41 9.975717 6.384905 -12.462633 1 21 0.06000 0.06000 "DDD " " H  " 1 0 FFFFFF  "H"  0
  3477 41 8.609717 3.894905 -12.706633 1 21 0.06000 0.06000 "DDD " " H  " 1 0 FFFFFF  "H"  0
  3478 41 8.723717 4.370905 -14.322633 1 21 0.06000 0.06000 "DDD " " H  " 1 0 FFFFFF  "H"  0
  3479 41 7.840717 6.667905 -13.429633 1 21 0.06000 0.06000 "DDD " " H  " 1 0 FFFFFF  "H"  0
  3480 41 5.546717 6.129905 -13.960633 1 21 0.06000 0.06000 "DDD " " H  " 1 0 FFFFFF  "H"  0
  3481 41 6.487717 5.168905 -15.023633 1 21 0.06000 0.06000 "DDD " " H  " 1 0 FFFFFF  "H"  0
  3482 41 4.708717 3.904905 -14.222633 1 21 0.03000 0.03000 "DDD " " H  " 1 0 FFFFFF  "H"  0
  3483 41 5.397717 4.301905 -11.267633 1 21 0.06000 0.06000 "DDD " " H  " 1 0 FFFFFF  "H"  0
  3484 41 4.477717 3.055905 -11.996633 1 21 0.06000 0.06000 "DDD " " H  " 1 0 FFFFFF  "H"  0
  3485 41 2.851717 5.153905 -12.889633 1 21 0.03000 0.03000 "DDD " " H  " 1 0 FFFFFF  "H"  0
  3486 41 3.143717 5.129905 -9.923633 1 21 0.06000 0.06000 "DDD " " H  " 1 0 FFFFFF  "H"  0
  3487 41 2.540717 3.742905 -10.822633 1 21 0.06000 0.06000 "DDD " " H  " 1 0 FFFFFF  "H"  0
  3488 41 1.188717 6.518905 -11.334633 1 21 0.06000 0.06000 "DDD " " H  " 1 0 FFFFFF  "H"  0
  3489 41 -0.001283 3.944905 -10.613633 1 21 0.06000 0.06000 "DDD " " H  " 1 0 FFFFFF  "H"  0
  3490 41 0.818717 4.033905 -12.136633 1 21 0.06000 0.06000 "DDD " " H  " 1 0 FFFFFF  "H"  0
  3491 41 -1.503283 5.995905 -11.540633 1 21 0.06000 0.06000 "DDD " " H  " 1 0 FFFFFF  "H"  0
  3492 41 -1.283283 3.483905 -13.428633 1 21 0.06000 0.06000 "DDD " " H  " 1 0 FFFFFF  "H"  0
  3493 41 -2.263283 4.848905 -13.682633 1 21 0.06000 0.06000 "DDD " " H  " 1 0 FFFFFF  "H"  0
  3494 41 -3.377283 4.516905 -11.586633 1 21 0.06000 0.06000 "DDD " " H  " 1 0 FFFFFF  "H"  0
  3495 41 -1.841283 2.770905 -10.353633 1 21 0.06000 0.06000 "DDD " " H  " 1 0 FFFFFF  "H"  0
  3496 41 -2.063283 1.695905 -11.658633 1 21 0.06000 0.06000 "DDD " " H  " 1 0 FFFFFF  "H"  0
  3497 41 -4.675283 1.804905 -11.068633 1 21 0.03000 0.03000 "DDD " " H  " 1 0 FFFFFF  "H"  0
  3498 42 12.415717 5.470905 -14.000633 1 21 0.41800 0.41800 "DDD " " H  " 1 0 FFFFFF  "H"  0
  3499 42 10.472717 6.667905 -14.608633 1 21 0.41800 0.41800 "DDD " " H  " 1 0 FFFFFF  "H"  0
  3500 42 0.463717 5.076905 -8.975633 1 21 0.41800 0.41800 "DDD " " H  " 1 0 FFFFFF  "H"  0
  3501 42 -0.066283 6.837905 -12.762633 1 21 0.41800 0.41800 "DDD " " H  " 1 0 FFFFFF  "H"  0
  3502 42 -3.818283 2.341905 -13.509633 1 21 0.41800 0.41800 "DDD " " H  " 1 0 FFFFFF  "H"  0
  3503 41 14.581717 12.059905 -16.572633 1 21 0.06000 0.06000 "DDD " " H  " 1 0 FFFFFF  "H"  0
  3504 41 14.208717 12.082905 -14.891633 1 21 0.06000 0.06000 "DDD " " H  " 1 0 FFFFFF  "H"  0
  3505 41 12.122717 11.525905 -17.049633 1 21 0.06000 0.06000 "DDD " " H  " 1 0 FFFFFF  "H"  0
  3506 42 12.645717 9.835905 -14.990633 1 21 0.41800 0.41800 "DDD " " H  " 1 0 FFFFFF  "H"  0
  3507 41 13.021717 18.303905 -15.736633 1 21 0.06000 0.06000 "DDD " " H  " 1 0 FFFFFF  "H"  0
  3508 41 15.808717 18.519905 -14.841633 1 21 0.06000 0.06000 "DDD " " H  " 1 0 FFFFFF  "H"  0
  3509 41 15.081717 20.084905 -15.176633 1 21 0.06000 0.06000 "DDD " " H  " 1 0 FFFFFF  "H"  0
  3510 41 15.004717 17.963905 -17.408633 1 21 0.06000 0.06000 "DDD " " H  " 1 0 FFFFFF  "H"  0
  3511 41 17.437717 19.709905 -16.726633 1 21 0.06000 0.06000 "DDD " " H  " 1 0 FFFFFF  "H"  0
  3512 41 17.168717 19.047905 -18.277633 1 21 0.06000 0.06000 "DDD " " H  " 1 0 FFFFFF  "H"  0
  3513 41 17.363717 17.186905 -15.899633 1 21 0.06000 0.06000 "DDD " " H  " 1 0 FFFFFF  "H"  0
  3514 41 19.501717 18.200905 -17.855633 1 21 0.06000 0.06000 "DDD " " H  " 1 0 FFFFFF  "H"  0
  3515 41 19.547717 16.606905 -17.238633 1 21 0.06000 0.06000 "DDD " " H  " 1 0 FFFFFF  "H"  0
  3516 41 19.852717 17.404905 -14.910633 1 21 0.06000 0.06000 "DDD " " H  " 1 0 FFFFFF  "H"  0
  3517 41 18.893717 19.837905 -15.076633 1 21 0.06000 0.06000 "DDD " " H  " 1 0 FFFFFF  "H"  0
  3518 41 20.202717 20.248905 -16.249633 1 21 0.06000 0.06000 "DDD " " H  " 1 0 FFFFFF  "H"  0
  3519 41 21.759717 20.123905 -14.371633 1 21 0.03000 0.03000 "DDD " " H  " 1 0 FFFFFF  "H"  0
  3520 41 21.103717 22.047905 -13.299633 1 21 0.06000 0.06000 "DDD " " H  " 1 0 FFFFFF  "H"  0
  3521 41 20.522717 22.274905 -14.878633 1 21 0.06000 0.06000 "DDD " " H  " 1 0 FFFFFF  "H"  0
  3522 41 19.329717 21.810905 -13.663633 1 21 0.06000 0.06000 "DDD " " H  " 1 0 FFFFFF  "H"  0
  3523 42 15.381717 20.654905 -17.630633 1 21 0.41800 0.41800 "DDD " " H  " 1 0 FFFFFF  "H"  0
  3524 42 17.148717 15.719905 -17.179633 1 21 0.41800 0.41800 "DDD " " H  " 1 0 FFFFFF  "H"  0
  3525 42 21.914717 18.139905 -15.396633 1 21 0.41800 0.41800 "DDD " " H  " 1 0 FFFFFF  "H"  0
  3526 41 21.645717 13.977905 -15.061633 1 21 0.06000 0.06000 "DDD " " H  " 1 0 FFFFFF  "H"  0
  3527 41 21.465717 15.674905 -14.670633 1 21 0.06000 0.06000 "DDD " " H  " 1 0 FFFFFF  "H"  0
  3528 41 22.043717 14.492905 -13.421633 1 21 0.06000 0.06000 "DDD " " H  " 1 0 FFFFFF  "H"  0
  3529 41 19.156717 14.651905 -14.594633 1 21 0.03000 0.03000 "DDD " " H  " 1 0 FFFFFF  "H"  0
  3530 41 20.218717 12.859905 -12.355633 1 21 0.06000 0.06000 "DDD " " H  " 1 0 FFFFFF  "H"  0
  3531 41 19.756717 12.331905 -13.929633 1 21 0.06000 0.06000 "DDD " " H  " 1 0 FFFFFF  "H"  0
  3532 41 17.888717 13.942905 -12.163633 1 21 0.06000 0.06000 "DDD " " H  " 1 0 FFFFFF  "H"  0
  3533 41 18.485717 12.087905 -10.921633 1 21 0.06000 0.06000 "DDD " " H  " 1 0 FFFFFF  "H"  0
  3534 41 18.220717 10.856905 -12.124633 1 21 0.06000 0.06000 "DDD " " H  " 1 0 FFFFFF  "H"  0
  3535 41 16.085717 12.488905 -10.665633 1 21 0.06000 0.06000 "DDD " " H  " 1 0 FFFFFF  "H"  0
  3536 41 16.902717 10.950905 -9.201633 1 21 0.06000 0.06000 "DDD " " H  " 1 0 FFFFFF  "H"  0
  3537 41 17.098717 9.763905 -10.433633 1 21 0.06000 0.06000 "DDD " " H  " 1 0 FFFFFF  "H"  0
  3538 41 14.595717 9.534905 -10.486633 1 21 0.06000 0.06000 "DDD " " H  " 1 0 FFFFFF  "H"  0
  3539 41 16.148717 8.776905 -7.916633 1 21 0.06000 0.06000 "DDD " " H  " 1 0 FFFFFF  "H"  0
  3540 41 14.440717 8.439905 -8.042633 1 21 0.06000 0.06000 "DDD " " H  " 1 0 FFFFFF  "H"  0
  3541 41 16.329717 7.674905 -10.351633 1 21 0.03000 0.03000 "DDD " " H  " 1 0 FFFFFF  "H"  0
  3542 42 16.436717 12.366905 -13.367633 1 21 0.41800 0.41800 "DDD " " H  " 1 0 FFFFFF  "H"  0
  3543 42 14.637717 11.493905 -11.810633 1 21 0.41800 0.41800 "DDD " " H  " 1 0 FFFFFF  "H"  0
  3544 42 12.518717 18.264905 -13.621633 1 21 0.41800 0.41800 "DDD " " H  " 1 0 FFFFFF  "H"  0
  3545 41 -12.696283 5.953905 -7.260633 1 21 0.06000 0.06000 "DDD " " H  " 1 0 FFFFFF  "H"  0
  3546 41 -14.099283 6.486905 -6.381633 1 21 0.06000 0.06000 "DDD " " H  " 1 0 FFFFFF  "H"  0
  3547 41 -15.629283 5.797905 -8.152633 1 21 0.06000 0.06000 "DDD " " H  " 1 0 FFFFFF  "H"  0
  3548 42 -13.351283 4.433905 -9.157633 1 21 0.41800 0.41800 "DDD " " H  " 1 0 FFFFFF  "H"  0
  3549 41 20.681717 16.958905 -10.845633 1 21 0.06000 0.06000 "DDD " " H  " 1 0 FFFFFF  "H"  0
  3550 41 20.098717 18.525905 -10.537633 1 21 0.06000 0.06000 "DDD " " H  " 1 0 FFFFFF  "H"  0
  3551 41 18.277717 18.260905 -11.610633 1 21 0.06000 0.06000 "DDD " " H  " 1 0 FFFFFF  "H"  0
  3552 41 18.363717 16.702905 -10.677633 1 21 0.06000 0.06000 "DDD " " H  " 1 0 FFFFFF  "H"  0
  3553 41 -10.107283 12.870905 -9.797633 1 21 0.06000 0.06000 "DDD " " H  " 1 0 FFFFFF  "H"  0
  3554 41 -8.928283 13.403905 -11.061633 1 21 0.06000 0.06000 "DDD " " H  " 1 0 FFFFFF  "H"  0
  3555 41 -7.433283 14.281905 -9.096633 1 21 0.06000 0.06000 "DDD " " H  " 1 0 FFFFFF  "H"  0
  3556 42 -8.300283 12.525905 -7.388633 1 21 0.41800 0.41800 "DDD " " H  " 1 0 FFFFFF  "H"  0
  3557 41 3.925717 9.323905 -9.835633 1 21 0.06000 0.06000 "DDD " " H  " 1 0 FFFFFF  "H"  0
  3558 41 2.629717 8.444905 -10.638633 1 21 0.06000 0.06000 "DDD " " H  " 1 0 FFFFFF  "H"  0
  3559 41 4.349717 9.626905 -12.763633 1 21 0.06000 0.06000 "DDD " " H  " 1 0 FFFFFF  "H"  0
  3560 42 5.531717 8.050905 -10.762633 1 21 0.41800 0.41800 "DDD " " H  " 1 0 FFFFFF  "H"  0
  3561 41 -22.684283 -8.786095 -9.791633 1 21 0.03000 0.03000 "DDD " " H  " 1 0 FFFFFF  "H"  0
  3562 41 -23.964283 -7.829095 -10.302633 1 21 0.03000 0.03000 "DDD " " H  " 1 0 FFFFFF  "H"  0
  3563 41 -22.415283 -7.078095 -12.295633 1 21 0.06000 0.06000 "DDD " " H  " 1 0 FFFFFF  "H"  0
  3564 41 -21.435283 -8.426095 -12.010633 1 21 0.06000 0.06000 "DDD " " H  " 1 0 FFFFFF  "H"  0
  3565 41 -20.618283 -7.532095 -10.004633 1 21 0.06000 0.06000 "DDD " " H  " 1 0 FFFFFF  "H"  0
  3566 41 -20.716283 -5.099095 -11.691633 1 21 0.06000 0.06000 "DDD " " H  " 1 0 FFFFFF  "H"  0
  3567 41 -20.001283 -6.603095 -12.250633 1 21 0.06000 0.06000 "DDD " " H  " 1 0 FFFFFF  "H"  0
  3568 41 -19.121283 -5.994095 -9.437633 1 21 0.03000 0.03000 "DDD " " H  " 1 0 FFFFFF  "H"  0
  3569 41 -16.699283 -5.985095 -10.800633 1 21 0.06000 0.06000 "DDD " " H  " 1 0 FFFFFF  "H"  0
  3570 41 -17.708283 -6.623095 -12.107633 1 21 0.06000 0.06000 "DDD " " H  " 1 0 FFFFFF  "H"  0
  3571 41 -18.328283 -8.631095 -10.467633 1 21 0.06000 0.06000 "DDD " " H  " 1 0 FFFFFF  "H"  0
  3572 41 -17.410283 -9.000095 -8.400633 1 21 0.06000 0.06000 "DDD " " H  " 1 0 FFFFFF  "H"  0
  3573 41 -17.761283 -7.276095 -8.364633 1 21 0.06000 0.06000 "DDD " " H  " 1 0 FFFFFF  "H"  0
  3574 41 -15.235283 -7.176095 -9.329633 1 21 0.03000 0.03000 "DDD " " H  " 1 0 FFFFFF  "H"  0
  3575 41 -15.946283 -7.257095 -6.359633 1 21 0.06000 0.06000 "DDD " " H  " 1 0 FFFFFF  "H"  0
  3576 41 -15.988283 -5.980095 -7.509633 1 21 0.06000 0.06000 "DDD " " H  " 1 0 FFFFFF  "H"  0
  3577 41 -13.475283 -6.393095 -7.875633 1 21 0.06000 0.06000 "DDD " " H  " 1 0 FFFFFF  "H"  0
  3578 41 -13.486283 -8.370095 -6.179633 1 21 0.06000 0.06000 "DDD " " H  " 1 0 FFFFFF  "H"  0
  3579 41 -13.557283 -7.217095 -4.965633 1 21 0.06000 0.06000 "DDD " " H  " 1 0 FFFFFF  "H"  0
  3580 41 -11.387283 -7.077095 -7.188633 1 21 0.06000 0.06000 "DDD " " H  " 1 0 FFFFFF  "H"  0
  3581 41 -11.139283 -6.217095 -4.270633 1 21 0.06000 0.06000 "DDD " " H  " 1 0 FFFFFF  "H"  0
  3582 41 -11.508283 -5.127095 -5.621633 1 21 0.06000 0.06000 "DDD " " H  " 1 0 FFFFFF  "H"  0
  3583 41 -9.314283 -6.474095 -6.471633 1 21 0.03000 0.03000 "DDD " " H  " 1 0 FFFFFF  "H"  0
  3584 41 -9.153283 -7.238095 -3.983633 1 21 0.06000 0.06000 "DDD " " H  " 1 0 FFFFFF  "H"  0
  3585 41 -8.561283 -5.783095 -3.557633 1 21 0.06000 0.06000 "DDD " " H  " 1 0 FFFFFF  "H"  0
  3586 41 -6.718283 -7.544095 -4.087633 1 21 0.06000 0.06000 "DDD " " H  " 1 0 FFFFFF  "H"  0
  3587 41 -6.252283 -4.984095 -4.461633 1 21 0.06000 0.06000 "DDD " " H  " 1 0 FFFFFF  "H"  0
  3588 41 -6.559283 -5.402095 -6.182633 1 21 0.06000 0.06000 "DDD " " H  " 1 0 FFFFFF  "H"  0
  3589 41 -4.350283 -6.677095 -4.458633 1 21 0.03000 0.03000 "DDD " " H  " 1 0 FFFFFF  "H"  0
  3590 41 -4.160283 -4.327095 -3.969633 1 21 0.06000 0.06000 "DDD " " H  " 1 0 FFFFFF  "H"  0
  3591 41 -4.134283 -4.052095 -5.763633 1 21 0.06000 0.06000 "DDD " " H  " 1 0 FFFFFF  "H"  0
  3592 42 -22.333283 -6.578095 -9.001633 1 21 0.41800 0.41800 "DDD " " H  " 1 0 FFFFFF  "H"  0
  3593 42 -16.425283 -9.600095 -10.952633 1 21 0.41800 0.41800 "DDD " " H  " 1 0 FFFFFF  "H"  0
  3594 42 -14.194283 -5.064095 -5.508633 1 21 0.41800 0.41800 "DDD " " H  " 1 0 FFFFFF  "H"  0
  3595 42 -11.462283 -9.055095 -6.186633 1 21 0.41800 0.41800 "DDD " " H  " 1 0 FFFFFF  "H"  0
  3596 42 -7.135283 -8.662095 -5.561633 1 21 0.41800 0.41800 "DDD " " H  " 1 0 FFFFFF  "H"  0
  3597 41 -1.555283 -11.277095 -7.467633 1 21 0.06000 0.06000 "DDD " " H  " 1 0 FFFFFF  "H"  0
  3598 41 -2.160283 -11.160095 -5.925633 1 21 0.06000 0.06000 "DDD " " H  " 1 0 FFFFFF  "H"  0
  3599 41 -3.382283 -12.823095 -8.245633 1 21 0.03000 0.03000 "DDD " " H  " 1 0 FFFFFF  "H"  0
  3600 41 -4.551283 -12.518095 -5.321633 1 21 0.06000 0.06000 "DDD " " H  " 1 0 FFFFFF  "H"  0
  3601 41 -3.704283 -13.911095 -5.737633 1 21 0.06000 0.06000 "DDD " " H  " 1 0 FFFFFF  "H"  0
  3602 41 -6.180283 -13.089095 -7.348633 1 21 0.06000 0.06000 "DDD " " H  " 1 0 FFFFFF  "H"  0
  3603 41 -5.937283 -15.187095 -5.029633 1 21 0.06000 0.06000 "DDD " " H  " 1 0 FFFFFF  "H"  0
  3604 41 -7.017283 -15.257095 -6.339633 1 21 0.06000 0.06000 "DDD " " H  " 1 0 FFFFFF  "H"  0
  3605 41 -7.941283 -12.946095 -5.865633 1 21 0.06000 0.06000 "DDD " " H  " 1 0 FFFFFF  "H"  0
  3606 41 -8.755283 -15.242095 -3.962633 1 21 0.06000 0.06000 "DDD " " H  " 1 0 FFFFFF  "H"  0
  3607 41 -9.269283 -14.976095 -5.605633 1 21 0.06000 0.06000 "DDD " " H  " 1 0 FFFFFF  "H"  0
  3608 41 -10.451283 -12.790095 -5.081633 1 21 0.06000 0.06000 "DDD " " H  " 1 0 FFFFFF  "H"  0
  3609 41 -12.166283 -13.835095 -3.587633 1 21 0.06000 0.06000 "DDD " " H  " 1 0 FFFFFF  "H"  0
  3610 41 -11.125283 -15.214095 -3.538633 1 21 0.06000 0.06000 "DDD " " H  " 1 0 FFFFFF  "H"  0
  3611 41 -11.180283 -14.593095 -6.293633 1 21 0.03000 0.03000 "DDD " " H  " 1 0 FFFFFF  "H"  0
  3612 41 -13.943283 -14.713095 -5.168633 1 21 0.06000 0.06000 "DDD " " H  " 1 0 FFFFFF  "H"  0
  3613 41 -13.084283 -13.349095 -5.776633 1 21 0.06000 0.06000 "DDD " " H  " 1 0 FFFFFF  "H"  0
  3614 41 -12.994283 -14.142095 -7.959633 1 21 0.06000 0.06000 "DDD " " H  " 1 0 FFFFFF  "H"  0
  3615 41 -14.951283 -13.038095 -7.046633 1 21 0.06000 0.06000 "DDD " " H  " 1 0 FFFFFF  "H"  0
  3616 41 -15.915283 -14.415095 -7.016633 1 21 0.06000 0.06000 "DDD " " H  " 1 0 FFFFFF  "H"  0
  3617 41 -14.567283 -13.298095 -9.678633 1 21 0.06000 0.06000 "DDD " " H  " 1 0 FFFFFF  "H"  0
  3618 41 -16.579283 -12.007095 -8.560633 1 21 0.06000 0.06000 "DDD " " H  " 1 0 FFFFFF  "H"  0
  3619 41 -17.525283 -13.355095 -9.154633 1 21 0.06000 0.06000 "DDD " " H  " 1 0 FFFFFF  "H"  0
  3620 41 -16.587283 -12.897095 -11.615633 1 21 0.06000 0.06000 "DDD " " H  " 1 0 FFFFFF  "H"  0
  3621 41 -17.904283 -10.782095 -11.850633 1 21 0.06000 0.06000 "DDD " " H  " 1 0 FFFFFF  "H"  0
  3622 41 -18.567283 -11.051095 -10.229633 1 21 0.06000 0.06000 "DDD " " H  " 1 0 FFFFFF  "H"  0
  3623 41 -18.796283 -12.864095 -12.584633 1 21 0.03000 0.03000 "DDD " " H  " 1 0 FFFFFF  "H"  0
  3624 41 -20.020283 -10.637095 -12.971633 1 21 0.06000 0.06000 "DDD " " H  " 1 0 FFFFFF  "H"  0
  3625 41 -20.880283 -10.944095 -11.551633 1 21 0.06000 0.06000 "DDD " " H  " 1 0 FFFFFF  "H"  0
  3626 41 -21.519283 -13.223095 -12.678633 1 21 0.03000 0.03000 "DDD " " H  " 1 0 FFFFFF  "H"  0
  3627 41 -21.011283 -12.427095 -14.175633 1 21 0.03000 0.03000 "DDD " " H  " 1 0 FFFFFF  "H"  0
  3628 42 -5.794283 -14.765095 -8.490633 1 21 0.41800 0.41800 "DDD " " H  " 1 0 FFFFFF  "H"  0
  3629 42 -6.947283 -13.676095 -3.301633 1 21 0.41800 0.41800 "DDD " " H  " 1 0 FFFFFF  "H"  0
  3630 42 -8.942283 -12.589095 -3.219633 1 21 0.41800 0.41800 "DDD " " H  " 1 0 FFFFFF  "H"  0
  3631 42 -14.862283 -15.427095 -9.605633 1 21 0.41800 0.41800 "DDD " " H  " 1 0 FFFFFF  "H"  0
  3632 42 -15.028283 -11.625095 -11.452633 1 21 0.41800 0.41800 "DDD " " H  " 1 0 FFFFFF  "H"  0
  3633 41 -24.975283 -11.538095 -12.414633 1 21 0.06000 0.06000 "DDD " " H  " 1 0 FFFFFF  "H"  0
  3634 41 -26.264283 -10.670095 -13.038633 1 21 0.06000 0.06000 "DDD " " H  " 1 0 FFFFFF  "H"  0
  3635 41 -24.150283 -9.770095 -14.886633 1 21 0.06000 0.06000 "DDD " " H  " 1 0 FFFFFF  "H"  0
  3636 42 -24.943283 -11.126095 -16.203633 1 21 0.41800 0.41800 "DDD " " H  " 1 0 FFFFFF  "H"  0
  3637 41 -4.075283 -7.202095 -8.879633 1 21 0.06000 0.06000 "DDD " " H  " 1 0 FFFFFF  "H"  0
  3638 41 -2.837283 -8.403095 -8.656633 1 21 0.06000 0.06000 "DDD " " H  " 1 0 FFFFFF  "H"  0
  3639 41 -5.783283 -9.225095 -8.072633 1 21 0.06000 0.06000 "DDD " " H  " 1 0 FFFFFF  "H"  0
  3640 42 -5.680283 -9.835095 -10.378633 1 21 0.41800 0.41800 "DDD " " H  " 1 0 FFFFFF  "H"  0
  3641 41 -2.316283 -5.661095 -4.056633 1 21 0.06000 0.06000 "DDD " " H  " 1 0 FFFFFF  "H"  0
  3642 41 -1.974283 -4.188095 -6.770633 1 21 0.06000 0.06000 "DDD " " H  " 1 0 FFFFFF  "H"  0
  3643 41 -1.818283 -5.884095 -6.726633 1 21 0.06000 0.06000 "DDD " " H  " 1 0 FFFFFF  "H"  0
  3644 41 0.336717 -4.545095 -5.280633 1 21 0.06000 0.06000 "DDD " " H  " 1 0 FFFFFF  "H"  0
  3645 41 -0.007283 -5.253095 -8.184633 1 21 0.06000 0.06000 "DDD " " H  " 1 0 FFFFFF  "H"  0
  3646 41 1.606717 -5.065095 -7.355633 1 21 0.06000 0.06000 "DDD " " H  " 1 0 FFFFFF  "H"  0
  3647 41 0.275717 -2.600095 -6.883633 1 21 0.06000 0.06000 "DDD " " H  " 1 0 FFFFFF  "H"  0
  3648 41 1.540717 -1.655095 -8.724633 1 21 0.06000 0.06000 "DDD " " H  " 1 0 FFFFFF  "H"  0
  3649 41 1.827717 -3.157095 -9.496633 1 21 0.06000 0.06000 "DDD " " H  " 1 0 FFFFFF  "H"  0
  3650 41 3.309717 -3.773095 -7.732633 1 21 0.06000 0.06000 "DDD " " H  " 1 0 FFFFFF  "H"  0
  3651 41 3.983717 -0.845095 -8.003633 1 21 0.06000 0.06000 "DDD " " H  " 1 0 FFFFFF  "H"  0
  3652 41 3.912717 -1.978095 -9.406633 1 21 0.06000 0.06000 "DDD " " H  " 1 0 FFFFFF  "H"  0
  3653 41 5.570717 -2.369095 -7.008633 1 21 0.03000 0.03000 "DDD " " H  " 1 0 FFFFFF  "H"  0
  3654 41 5.968717 -0.176095 -8.721633 1 21 0.06000 0.06000 "DDD " " H  " 1 0 FFFFFF  "H"  0
  3655 41 6.757717 -1.394095 -9.557633 1 21 0.06000 0.06000 "DDD " " H  " 1 0 FFFFFF  "H"  0
  3656 41 8.214717 -1.692095 -7.419633 1 21 0.06000 0.06000 "DDD " " H  " 1 0 FFFFFF  "H"  0
  3657 41 9.241717 0.584905 -7.484633 1 21 0.06000 0.06000 "DDD " " H  " 1 0 FFFFFF  "H"  0
  3658 41 7.878717 1.223905 -8.421633 1 21 0.06000 0.06000 "DDD " " H  " 1 0 FFFFFF  "H"  0
  3659 41 9.724717 -1.129095 -9.200633 1 21 0.03000 0.03000 "DDD " " H  " 1 0 FFFFFF  "H"  0
  3660 41 10.755717 1.228905 -8.736633 1 21 0.06000 0.06000 "DDD " " H  " 1 0 FFFFFF  "H"  0
  3661 41 10.408717 1.622905 -10.295633 1 21 0.06000 0.06000 "DDD " " H  " 1 0 FFFFFF  "H"  0
  3662 41 11.998717 -0.917095 -9.618633 1 21 0.06000 0.06000 "DDD " " H  " 1 0 FFFFFF  "H"  0
  3663 41 12.833717 1.923905 -10.565633 1 21 0.06000 0.06000 "DDD " " H  " 1 0 FFFFFF  "H"  0
  3664 41 13.889717 0.476905 -10.719633 1 21 0.06000 0.06000 "DDD " " H  " 1 0 FFFFFF  "H"  0
  3665 41 12.793717 1.853905 -8.126633 1 21 0.06000 0.06000 "DDD " " H  " 1 0 FFFFFF  "H"  0
  3666 41 13.493717 -0.160095 -7.405633 1 21 0.06000 0.06000 "DDD " " H  " 1 0 FFFFFF  "H"  0
  3667 41 14.935717 0.970905 -7.191633 1 21 0.06000 0.06000 "DDD " " H  " 1 0 FFFFFF  "H"  0
  3668 41 14.487717 -1.201095 -9.254633 1 21 0.03000 0.03000 "DDD " " H  " 1 0 FFFFFF  "H"  0
  3669 41 15.955717 0.210905 -10.242633 1 21 0.06000 0.06000 "DDD " " H  " 1 0 FFFFFF  "H"  0
  3670 41 16.892717 -1.118095 -9.741633 1 21 0.06000 0.06000 "DDD " " H  " 1 0 FFFFFF  "H"  0
  3671 42 0.420717 -6.922095 -6.597633 1 21 0.41800 0.41800 "DDD " " H  " 1 0 FFFFFF  "H"  0
  3672 42 -0.952283 -2.164095 -8.305633 1 21 0.41800 0.41800 "DDD " " H  " 1 0 FFFFFF  "H"  0
  3673 42 3.536717 -2.708095 -5.900633 1 21 0.41800 0.41800 "DDD " " H  " 1 0 FFFFFF  "H"  0
  3674 42 7.007717 -1.048095 -5.854633 1 21 0.41800 0.41800 "DDD " " H  " 1 0 FFFFFF  "H"  0
  3675 42 11.079717 -1.042095 -11.693633 1 21 0.41800 0.41800 "DDD " " H  " 1 0 FFFFFF  "H"  0
  3676 42 14.448717 3.050905 -8.180633 1 21 0.41800 0.41800 "DDD " " H  " 1 0 FFFFFF  "H"  0
  3677 41 17.843717 -9.339095 -4.332633 1 21 0.06000 0.06000 "DDD " " H  " 1 0 FFFFFF  "H"  0
  3678 41 17.821717 -8.926095 -5.977633 1 21 0.06000 0.06000 "DDD " " H  " 1 0 FFFFFF  "H"  0
  3679 41 17.806717 -6.766095 -3.714633 1 21 0.03000 0.03000 "DDD " " H  " 1 0 FFFFFF  "H"  0
  3680 41 15.916717 -8.591095 -3.524633 1 21 0.06000 0.06000 "DDD " " H  " 1 0 FFFFFF  "H"  0
  3681 41 15.345717 -7.970095 -5.031633 1 21 0.06000 0.06000 "DDD " " H  " 1 0 FFFFFF  "H"  0
  3682 41 15.043717 -5.748095 -3.863633 1 21 0.06000 0.06000 "DDD " " H  " 1 0 FFFFFF  "H"  0
  3683 41 13.221717 -6.328095 -2.323633 1 21 0.06000 0.06000 "DDD " " H  " 1 0 FFFFFF  "H"  0
  3684 41 13.388717 -7.992095 -2.382633 1 21 0.06000 0.06000 "DDD " " H  " 1 0 FFFFFF  "H"  0
  3685 41 13.295717 -6.465095 -5.037633 1 21 0.06000 0.06000 "DDD " " H  " 1 0 FFFFFF  "H"  0
  3686 41 11.000717 -7.710095 -3.418633 1 21 0.06000 0.06000 "DDD " " H  " 1 0 FFFFFF  "H"  0
  3687 41 10.855717 -7.625095 -5.096633 1 21 0.06000 0.06000 "DDD " " H  " 1 0 FFFFFF  "H"  0
  3688 41 11.471717 -5.091095 -3.318633 1 21 0.06000 0.06000 "DDD " " H  " 1 0 FFFFFF  "H"  0
  3689 41 9.132717 -4.565095 -3.480633 1 21 0.06000 0.06000 "DDD " " H  " 1 0 FFFFFF  "H"  0
  3690 41 9.528717 -5.914095 -2.508633 1 21 0.06000 0.06000 "DDD " " H  " 1 0 FFFFFF  "H"  0
  3691 41 8.129717 -5.657095 -5.226633 1 21 0.06000 0.06000 "DDD " " H  " 1 0 FFFFFF  "H"  0
  3692 41 8.317717 -8.162095 -3.376633 1 21 0.06000 0.06000 "DDD " " H  " 1 0 FFFFFF  "H"  0
  3693 41 8.825717 -8.117095 -4.994633 1 21 0.06000 0.06000 "DDD " " H  " 1 0 FFFFFF  "H"  0
  3694 41 5.880717 -7.872095 -4.197633 1 21 0.03000 0.03000 "DDD " " H  " 1 0 FFFFFF  "H"  0
  3695 41 6.554717 -10.060095 -3.817633 1 21 0.06000 0.06000 "DDD " " H  " 1 0 FFFFFF  "H"  0
  3696 41 7.365717 -10.160095 -5.271633 1 21 0.06000 0.06000 "DDD " " H  " 1 0 FFFFFF  "H"  0
  3697 41 4.300717 -9.742095 -5.088633 1 21 0.06000 0.06000 "DDD " " H  " 1 0 FFFFFF  "H"  0
  3698 41 5.174717 -12.062095 -4.273633 1 21 0.06000 0.06000 "DDD " " H  " 1 0 FFFFFF  "H"  0
  3699 41 5.369717 -12.480095 -5.797633 1 21 0.06000 0.06000 "DDD " " H  " 1 0 FFFFFF  "H"  0
  3700 41 2.868717 -11.479095 -4.399633 1 21 0.06000 0.06000 "DDD " " H  " 1 0 FFFFFF  "H"  0
  3701 41 2.707717 -13.240095 -6.907633 1 21 0.06000 0.06000 "DDD " " H  " 1 0 FFFFFF  "H"  0
  3702 41 3.216717 -11.600095 -7.180633 1 21 0.06000 0.06000 "DDD " " H  " 1 0 FFFFFF  "H"  0
  3703 41 0.883717 -11.962095 -7.640633 1 21 0.06000 0.06000 "DDD " " H  " 1 0 FFFFFF  "H"  0
  3704 41 0.019717 -12.138095 -4.792633 1 21 0.06000 0.06000 "DDD " " H  " 1 0 FFFFFF  "H"  0
  3705 41 0.702717 -13.596095 -5.388633 1 21 0.06000 0.06000 "DDD " " H  " 1 0 FFFFFF  "H"  0
  3706 41 -1.666283 -13.518095 -5.384633 1 21 0.03000 0.03000 "DDD " " H  " 1 0 FFFFFF  "H"  0
  3707 42 12.835717 -8.336095 -5.783633 1 21 0.41800 0.41800 "DDD " " H  " 1 0 FFFFFF  "H"  0
  3708 42 10.553717 -3.950095 -5.218633 1 21 0.41800 0.41800 "DDD " " H  " 1 0 FFFFFF  "H"  0
  3709 42 5.931717 -10.600095 -7.201633 1 21 0.41800 0.41800 "DDD " " H  " 1 0 FFFFFF  "H"  0
  3710 42 1.611717 -10.027095 -6.812633 1 21 0.41800 0.41800 "DDD " " H  " 1 0 FFFFFF  "H"  0
  3711 41 15.759717 -3.101095 -5.545633 1 21 0.06000 0.06000 "DDD " " H  " 1 0 FFFFFF  "H"  0
  3712 41 15.160717 -4.666095 -6.208633 1 21 0.06000 0.06000 "DDD " " H  " 1 0 FFFFFF  "H"  0
  3713 41 17.254717 -4.653095 -7.754633 1 21 0.06000 0.06000 "DDD " " H  " 1 0 FFFFFF  "H"  0
  3714 42 18.219717 -2.883095 -5.844633 1 21 0.41800 0.41800 "DDD " " H  " 1 0 FFFFFF  "H"  0
  3715 41 16.943717 1.523905 -8.069633 1 21 0.06000 0.06000 "DDD " " H  " 1 0 FFFFFF  "H"  0
  3716 41 17.643717 2.118905 -10.533633 1 21 0.06000 0.06000 "DDD " " H  " 1 0 FFFFFF  "H"  0
  3717 41 18.533717 0.699905 -10.484633 1 21 0.06000 0.06000 "DDD " " H  " 1 0 FFFFFF  "H"  0
  3718 41 19.950717 1.891905 -8.552633 1 21 0.03000 0.03000 "DDD " " H  " 1 0 FFFFFF  "H"  0
  3719 41 20.818717 3.664905 -10.189633 1 21 0.06000 0.06000 "DDD " " H  " 1 0 FFFFFF  "H"  0
  3720 41 19.852717 2.960905 -11.422633 1 21 0.06000 0.06000 "DDD " " H  " 1 0 FFFFFF  "H"  0
  3721 41 20.960717 0.609905 -10.466633 1 21 0.06000 0.06000 "DDD " " H  " 1 0 FFFFFF  "H"  0
  3722 41 23.257717 2.726905 -10.569633 1 21 0.06000 0.06000 "DDD " " H  " 1 0 FFFFFF  "H"  0
  3723 41 23.454717 0.927905 -10.721633 1 21 0.06000 0.06000 "DDD " " H  " 1 0 FFFFFF  "H"  0
  3724 41 22.226717 1.131905 -8.229633 1 21 0.06000 0.06000 "DDD " " H  " 1 0 FFFFFF  "H"  0
  3725 41 24.712717 1.282905 -7.429633 1 21 0.06000 0.06000 "DDD " " H  " 1 0 FFFFFF  "H"  0
  3726 41 25.080717 1.090905 -9.156633 1 21 0.06000 0.06000 "DDD " " H  " 1 0 FFFFFF  "H"  0
  3727 41 23.645717 -0.938095 -7.352633 1 21 0.03000 0.03000 "DDD " " H  " 1 0 FFFFFF  "H"  0
  3728 41 26.525717 -0.769095 -8.381633 1 21 0.06000 0.06000 "DDD " " H  " 1 0 FFFFFF  "H"  0
  3729 41 26.053717 -0.669095 -6.786633 1 21 0.06000 0.06000 "DDD " " H  " 1 0 FFFFFF  "H"  0
  3730 41 25.763717 -2.217095 -7.518633 1 21 0.06000 0.06000 "DDD " " H  " 1 0 FFFFFF  "H"  0
  3731 42 20.705717 1.424905 -12.532633 1 21 0.41800 0.41800 "DDD " " H  " 1 0 FFFFFF  "H"  0
  3732 42 22.911717 2.915905 -7.364633 1 21 0.41800 0.41800 "DDD " " H  " 1 0 FFFFFF  "H"  0
  3733 41 28.397717 -5.019095 -11.000633 1 21 0.06000 0.06000 "DDD " " H  " 1 0 FFFFFF  "H"  0
  3734 41 28.751717 -6.411095 -9.902633 1 21 0.06000 0.06000 "DDD " " H  " 1 0 FFFFFF  "H"  0
  3735 41 27.590717 -6.545095 -11.213633 1 21 0.06000 0.06000 "DDD " " H  " 1 0 FFFFFF  "H"  0
  3736 41 27.287717 -4.566095 -8.867633 1 21 0.03000 0.03000 "DDD " " H  " 1 0 FFFFFF  "H"  0
  3737 41 27.430717 -6.724095 -8.048633 1 21 0.06000 0.06000 "DDD " " H  " 1 0 FFFFFF  "H"  0
  3738 41 26.193717 -7.330095 -8.979633 1 21 0.06000 0.06000 "DDD " " H  " 1 0 FFFFFF  "H"  0
  3739 41 24.654717 -5.265095 -8.146633 1 21 0.06000 0.06000 "DDD " " H  " 1 0 FFFFFF  "H"  0
  3740 41 23.974717 -6.379095 -6.108633 1 21 0.06000 0.06000 "DDD " " H  " 1 0 FFFFFF  "H"  0
  3741 41 25.168717 -7.443095 -5.973633 1 21 0.06000 0.06000 "DDD " " H  " 1 0 FFFFFF  "H"  0
  3742 41 23.533717 -7.520095 -8.593633 1 21 0.06000 0.06000 "DDD " " H  " 1 0 FFFFFF  "H"  0
  3743 41 22.751717 -8.934095 -5.988633 1 21 0.06000 0.06000 "DDD " " H  " 1 0 FFFFFF  "H"  0
  3744 41 22.035717 -9.092095 -7.664633 1 21 0.06000 0.06000 "DDD " " H  " 1 0 FFFFFF  "H"  0
  3745 41 21.784717 -6.810095 -5.692633 1 21 0.06000 0.06000 "DDD " " H  " 1 0 FFFFFF  "H"  0
  3746 41 19.941717 -8.786095 -6.982633 1 21 0.06000 0.06000 "DDD " " H  " 1 0 FFFFFF  "H"  0
  3747 41 19.328717 -7.242095 -6.900633 1 21 0.06000 0.06000 "DDD " " H  " 1 0 FFFFFF  "H"  0
  3748 41 19.948717 -7.471095 -4.267633 1 21 0.03000 0.03000 "DDD " " H  " 1 0 FFFFFF  "H"  0
  3749 42 23.967717 -9.744095 -8.243633 1 21 0.41800 0.41800 "DDD " " H  " 1 0 FFFFFF  "H"  0
  3750 42 20.821717 -5.763095 -7.598633 1 21 0.41800 0.41800 "DDD " " H  " 1 0 FFFFFF  "H"  0
  3751 42 17.814717 -0.786095 -7.565633 1 21 0.41800 0.41800 "DDD " " H  " 1 0 FFFFFF  "H"  0
  3752 41 -13.334283 -10.670095 -7.499633 1 21 0.06000 0.06000 "DDD " " H  " 1 0 FFFFFF  "H"  0
  3753 41 -13.661283 -11.042095 -9.207633 1 21 0.06000 0.06000 "DDD " " H  " 1 0 FFFFFF  "H"  0
  3754 41 -11.235283 -9.839095 -9.632633 1 21 0.06000 0.06000 "DDD " " H  " 1 0 FFFFFF  "H"  0
  3755 42 -10.655283 -11.450095 -7.642633 1 21 0.41800 0.41800 "DDD " " H  " 1 0 FFFFFF  "H"  0
  3756 41 22.499717 -4.184095 -10.586633 1 21 0.06000 0.06000 "DDD " " H  " 1 0 FFFFFF  "H"  0
  3757 41 22.518717 -2.607095 -11.252633 1 21 0.06000 0.06000 "DDD " " H  " 1 0 FFFFFF  "H"  0
  3758 41 24.607717 -2.909095 -12.265633 1 21 0.06000 0.06000 "DDD " " H  " 1 0 FFFFFF  "H"  0
  3759 41 24.156717 -4.443095 -12.252633 1 21 0.06000 0.06000 "DDD " " H  " 1 0 FFFFFF  "H"  0
  3760 41 6.417717 -5.488095 -9.716633 1 21 0.06000 0.06000 "DDD " " H  " 1 0 FFFFFF  "H"  0
  3761 41 7.547717 -6.170095 -8.479633 1 21 0.06000 0.06000 "DDD " " H  " 1 0 FFFFFF  "H"  0
  3762 41 5.809717 -7.788095 -8.321633 1 21 0.06000 0.06000 "DDD " " H  " 1 0 FFFFFF  "H"  0
  3763 42 3.616717 -7.210095 -8.222633 1 21 0.41800 0.41800 "DDD " " H  " 1 0 FFFFFF  "H"  0
  3764 41 1.659717 -18.641095 -1.737633 1 21 0.06000 0.06000 "DDD " " H  " 1 0 FFFFFF  "H"  0
  3765 41 1.879717 -20.331095 -2.395633 1 21 0.06000 0.06000 "DDD " " H  " 1 0 FFFFFF  "H"  0
  3766 41 0.376717 -19.873095 -4.167633 1 21 0.03000 0.03000 "DDD " " H  " 1 0 FFFFFF  "H"  0
  3767 41 -1.004283 -19.405095 -1.350633 1 21 0.06000 0.06000 "DDD " " H  " 1 0 FFFFFF  "H"  0
  3768 41 -0.335283 -20.826095 -1.772633 1 21 0.06000 0.06000 "DDD " " H  " 1 0 FFFFFF  "H"  0
  3769 41 -2.676283 -19.254095 -3.422633 1 21 0.06000 0.06000 "DDD " " H  " 1 0 FFFFFF  "H"  0
  3770 41 -3.207283 -19.922095 -0.982633 1 21 0.06000 0.06000 "DDD " " H  " 1 0 FFFFFF  "H"  0
  3771 41 -3.168283 -21.577095 -1.533633 1 21 0.06000 0.06000 "DDD " " H  " 1 0 FFFFFF  "H"  0
  3772 41 -4.960283 -20.951095 -3.323633 1 21 0.06000 0.06000 "DDD " " H  " 1 0 FFFFFF  "H"  0
  3773 41 -5.686283 -20.728095 -0.306633 1 21 0.06000 0.06000 "DDD " " H  " 1 0 FFFFFF  "H"  0
  3774 41 -5.421283 -22.166095 -1.285633 1 21 0.06000 0.06000 "DDD " " H  " 1 0 FFFFFF  "H"  0
  3775 41 -7.508283 -20.122095 -1.860633 1 21 0.03000 0.03000 "DDD " " H  " 1 0 FFFFFF  "H"  0
  3776 41 -8.020283 -21.267095 0.419367 1 21 0.06000 0.06000 "DDD " " H  " 1 0 FFFFFF  "H"  0
  3777 41 -8.140283 -22.791095 -0.602633 1 21 0.06000 0.06000 "DDD " " H  " 1 0 FFFFFF  "H"  0
  3778 41 -9.951283 -21.763095 -2.007633 1 21 0.06000 0.06000 "DDD " " H  " 1 0 FFFFFF  "H"  0
  3779 41 -9.697283 -19.292095 -1.029633 1 21 0.06000 0.06000 "DDD " " H  " 1 0 FFFFFF  "H"  0
  3780 41 -10.591283 -20.080095 0.336367 1 21 0.06000 0.06000 "DDD " " H  " 1 0 FFFFFF  "H"  0
  3781 41 -12.248283 -20.869095 -1.439633 1 21 0.03000 0.03000 "DDD " " H  " 1 0 FFFFFF  "H"  0
  3782 41 -12.051283 -18.043095 -0.371633 1 21 0.06000 0.06000 "DDD " " H  " 1 0 FFFFFF  "H"  0
  3783 41 -12.776283 -19.449095 0.337367 1 21 0.06000 0.06000 "DDD " " H  " 1 0 FFFFFF  "H"  0
  3784 41 -13.898283 -18.774095 -2.203633 1 21 0.06000 0.06000 "DDD " " H  " 1 0 FFFFFF  "H"  0
  3785 41 -13.968283 -16.592095 -0.910633 1 21 0.06000 0.06000 "DDD " " H  " 1 0 FFFFFF  "H"  0
  3786 41 -14.928283 -17.456095 0.414367 1 21 0.06000 0.06000 "DDD " " H  " 1 0 FFFFFF  "H"  0
  3787 41 -16.737283 -17.836095 -1.275633 1 21 0.06000 0.06000 "DDD " " H  " 1 0 FFFFFF  "H"  0
  3788 41 -15.275283 -17.436095 -3.373633 1 21 0.06000 0.06000 "DDD " " H  " 1 0 FFFFFF  "H"  0
  3789 41 -15.246283 -15.808095 -2.981633 1 21 0.06000 0.06000 "DDD " " H  " 1 0 FFFFFF  "H"  0
  3790 41 -17.728283 -17.589095 -3.442633 1 21 0.06000 0.06000 "DDD " " H  " 1 0 FFFFFF  "H"  0
  3791 41 -16.365283 -16.476095 -5.485633 1 21 0.06000 0.06000 "DDD " " H  " 1 0 FFFFFF  "H"  0
  3792 41 -17.236283 -15.081095 -5.181633 1 21 0.06000 0.06000 "DDD " " H  " 1 0 FFFFFF  "H"  0
  3793 41 -19.243283 -16.903095 -5.018633 1 21 0.03000 0.03000 "DDD " " H  " 1 0 FFFFFF  "H"  0
  3794 41 -18.177283 -17.739095 -6.141633 1 21 0.03000 0.03000 "DDD " " H  " 1 0 FFFFFF  "H"  0
  3795 42 -2.592283 -20.807095 -4.733633 1 21 0.41800 0.41800 "DDD " " H  " 1 0 FFFFFF  "H"  0
  3796 42 -5.233283 -18.941095 -3.541633 1 21 0.41800 0.41800 "DDD " " H  " 1 0 FFFFFF  "H"  0
  3797 42 -10.308283 -23.330095 -0.620633 1 21 0.41800 0.41800 "DDD " " H  " 1 0 FFFFFF  "H"  0
  3798 42 -15.517283 -19.817095 -1.522633 1 21 0.41800 0.41800 "DDD " " H  " 1 0 FFFFFF  "H"  0
  3799 42 -15.972283 -15.121095 -0.586633 1 21 0.41800 0.41800 "DDD " " H  " 1 0 FFFFFF  "H"  0
  3800 42 -17.728283 -15.592095 -2.007633 1 21 0.41800 0.41800 "DDD " " H  " 1 0 FFFFFF  "H"  0
  3801 41 -21.109283 -15.943095 -10.366633 1 21 0.06000 0.06000 "DDD " " H  " 1 0 FFFFFF  "H"  0
  3802 41 -19.338283 -16.212095 -9.917633 1 21 0.06000 0.06000 "DDD " " H  " 1 0 FFFFFF  "H"  0
  3803 41 -20.005283 -14.120095 -8.197633 1 21 0.06000 0.06000 "DDD " " H  " 1 0 FFFFFF  "H"  0
  3804 42 -21.982283 -14.417095 -7.490633 1 21 0.41800 0.41800 "DDD " " H  " 1 0 FFFFFF  "H"  0
  3805 41 -2.502283 -15.354095 -5.532633 1 21 0.06000 0.06000 "DDD " " H  " 1 0 FFFFFF  "H"  0
  3806 41 -2.273283 -16.891095 -6.272633 1 21 0.06000 0.06000 "DDD " " H  " 1 0 FFFFFF  "H"  0
  3807 41 0.201717 -15.787095 -5.328633 1 21 0.06000 0.06000 "DDD " " H  " 1 0 FFFFFF  "H"  0
  3808 42 -1.809283 -15.876095 -3.412633 1 21 0.41800 0.41800 "DDD " " H  " 1 0 FFFFFF  "H"  0
  3809 41 24.199717 -15.407095 -5.062633 1 21 0.06000 0.06000 "DDD " " H  " 1 0 FFFFFF  "H"  0
  3810 41 24.617717 -15.591095 -6.812633 1 21 0.06000 0.06000 "DDD " " H  " 1 0 FFFFFF  "H"  0
  3811 41 22.658717 -14.087095 -7.356633 1 21 0.03000 0.03000 "DDD " " H  " 1 0 FFFFFF  "H"  0
  3812 41 22.042717 -16.890095 -6.156633 1 21 0.06000 0.06000 "DDD " " H  " 1 0 FFFFFF  "H"  0
  3813 41 22.307717 -16.506095 -7.677633 1 21 0.06000 0.06000 "DDD " " H  " 1 0 FFFFFF  "H"  0
  3814 41 19.755717 -15.385095 -6.501633 1 21 0.06000 0.06000 "DDD " " H  " 1 0 FFFFFF  "H"  0
  3815 41 19.804717 -17.856095 -6.348633 1 21 0.06000 0.06000 "DDD " " H  " 1 0 FFFFFF  "H"  0
  3816 41 20.190717 -18.054095 -7.922633 1 21 0.06000 0.06000 "DDD " " H  " 1 0 FFFFFF  "H"  0
  3817 41 18.138717 -16.967095 -8.654633 1 21 0.03000 0.03000 "DDD " " H  " 1 0 FFFFFF  "H"  0
  3818 41 17.712717 -15.183095 -7.338633 1 21 0.06000 0.06000 "DDD " " H  " 1 0 FFFFFF  "H"  0
  3819 41 17.831717 -16.016095 -5.883633 1 21 0.06000 0.06000 "DDD " " H  " 1 0 FFFFFF  "H"  0
  3820 41 15.469717 -16.353095 -7.979633 1 21 0.06000 0.06000 "DDD " " H  " 1 0 FFFFFF  "H"  0
  3821 41 15.451717 -16.547095 -4.837633 1 21 0.06000 0.06000 "DDD " " H  " 1 0 FFFFFF  "H"  0
  3822 41 15.548717 -18.044095 -5.654633 1 21 0.06000 0.06000 "DDD " " H  " 1 0 FFFFFF  "H"  0
  3823 41 13.235717 -16.204095 -6.178633 1 21 0.06000 0.06000 "DDD " " H  " 1 0 FFFFFF  "H"  0
  3824 41 13.325717 -17.126095 -3.789633 1 21 0.06000 0.06000 "DDD " " H  " 1 0 FFFFFF  "H"  0
  3825 41 13.257717 -18.724095 -4.577633 1 21 0.06000 0.06000 "DDD " " H  " 1 0 FFFFFF  "H"  0
  3826 41 11.003717 -17.862095 -5.573633 1 21 0.03000 0.03000 "DDD " " H  " 1 0 FFFFFF  "H"  0
  3827 41 11.427717 -17.781095 -2.561633 1 21 0.06000 0.06000 "DDD " " H  " 1 0 FFFFFF  "H"  0
  3828 41 11.063717 -19.044095 -3.503633 1 21 0.06000 0.06000 "DDD " " H  " 1 0 FFFFFF  "H"  0
  3829 41 8.935717 -17.788095 -4.399633 1 21 0.06000 0.06000 "DDD " " H  " 1 0 FFFFFF  "H"  0
  3830 41 9.199717 -18.868095 -1.488633 1 21 0.06000 0.06000 "DDD " " H  " 1 0 FFFFFF  "H"  0
  3831 41 9.279717 -19.943095 -2.814633 1 21 0.06000 0.06000 "DDD " " H  " 1 0 FFFFFF  "H"  0
  3832 41 6.716717 -18.140095 -2.345633 1 21 0.06000 0.06000 "DDD " " H  " 1 0 FFFFFF  "H"  0
  3833 41 6.499717 -20.737095 -3.698633 1 21 0.06000 0.06000 "DDD " " H  " 1 0 FFFFFF  "H"  0
  3834 41 7.063717 -19.546095 -4.777633 1 21 0.06000 0.06000 "DDD " " H  " 1 0 FFFFFF  "H"  0
  3835 41 5.262717 -17.997095 -4.359633 1 21 0.06000 0.06000 "DDD " " H  " 1 0 FFFFFF  "H"  0
  3836 41 4.436717 -19.016095 -2.230633 1 21 0.06000 0.06000 "DDD " " H  " 1 0 FFFFFF  "H"  0
  3837 41 4.059717 -20.463095 -3.009633 1 21 0.06000 0.06000 "DDD " " H  " 1 0 FFFFFF  "H"  0
  3838 41 2.545717 -19.225095 -4.575633 1 21 0.06000 0.06000 "DDD " " H  " 1 0 FFFFFF  "H"  0
  3839 42 19.929717 -14.428095 -8.244633 1 21 0.41800 0.41800 "DDD " " H  " 1 0 FFFFFF  "H"  0
  3840 42 14.777717 -14.603095 -7.165633 1 21 0.41800 0.41800 "DDD " " H  " 1 0 FFFFFF  "H"  0
  3841 42 13.279717 -17.553095 -7.779633 1 21 0.41800 0.41800 "DDD " " H  " 1 0 FFFFFF  "H"  0
  3842 42 8.694717 -15.978095 -3.234633 1 21 0.41800 0.41800 "DDD " " H  " 1 0 FFFFFF  "H"  0
  3843 42 7.260717 -19.469095 -0.629633 1 21 0.41800 0.41800 "DDD " " H  " 1 0 FFFFFF  "H"  0
  3844 42 5.247717 -19.305095 -6.200633 1 21 0.41800 0.41800 "DDD " " H  " 1 0 FFFFFF  "H"  0
  3845 42 3.554717 -17.282095 -4.134633 1 21 0.41800 0.41800 "DDD " " H  " 1 0 FFFFFF  "H"  0
  3846 41 22.488717 -10.793095 -4.351633 1 21 0.06000 0.06000 "DDD " " H  " 1 0 FFFFFF  "H"  0
  3847 41 22.290717 -11.097095 -2.752633 1 21 0.06000 0.06000 "DDD " " H  " 1 0 FFFFFF  "H"  0
  3848 41 19.854717 -11.918095 -4.446633 1 21 0.06000 0.06000 "DDD " " H  " 1 0 FFFFFF  "H"  0
  3849 42 20.398717 -12.717095 -2.521633 1 21 0.41800 0.41800 "DDD " " H  " 1 0 FFFFFF  "H"  0
  3850 41 25.287717 -20.212095 -10.700633 1 21 0.06000 0.06000 "DDD " " H  " 1 0 FFFFFF  "H"  0
  3851 41 24.745717 -18.970095 -9.701633 1 21 0.06000 0.06000 "DDD " " H  " 1 0 FFFFFF  "H"  0
  3852 41 24.279717 -18.928095 -11.423633 1 21 0.06000 0.06000 "DDD " " H  " 1 0 FFFFFF  "H"  0
  3853 41 27.233717 -18.499095 -10.356633 1 21 0.06000 0.06000 "DDD " " H  " 1 0 FFFFFF  "H"  0
  3854 41 25.504717 -16.955095 -12.312633 1 21 0.06000 0.06000 "DDD " " H  " 1 0 FFFFFF  "H"  0
  3855 41 27.091717 -16.506095 -12.075633 1 21 0.06000 0.06000 "DDD " " H  " 1 0 FFFFFF  "H"  0
  3856 41 26.854717 -16.067095 -9.734633 1 21 0.06000 0.06000 "DDD " " H  " 1 0 FFFFFF  "H"  0
  3857 41 24.964717 -14.413095 -11.423633 1 21 0.06000 0.06000 "DDD " " H  " 1 0 FFFFFF  "H"  0
  3858 41 26.680717 -14.251095 -11.287633 1 21 0.06000 0.06000 "DDD " " H  " 1 0 FFFFFF  "H"  0
  3859 41 24.732717 -13.676095 -9.013633 1 21 0.06000 0.06000 "DDD " " H  " 1 0 FFFFFF  "H"  0
  3860 41 26.713717 -12.418095 -7.990633 1 21 0.06000 0.06000 "DDD " " H  " 1 0 FFFFFF  "H"  0
  3861 41 27.766717 -13.194095 -9.299633 1 21 0.06000 0.06000 "DDD " " H  " 1 0 FFFFFF  "H"  0
  3862 41 26.519717 -15.190095 -7.999633 1 21 0.06000 0.06000 "DDD " " H  " 1 0 FFFFFF  "H"  0
  3863 41 26.906717 -13.084095 -5.802633 1 21 0.06000 0.06000 "DDD " " H  " 1 0 FFFFFF  "H"  0
  3864 41 26.608717 -14.776095 -5.523633 1 21 0.06000 0.06000 "DDD " " H  " 1 0 FFFFFF  "H"  0
  3865 41 24.578717 -12.939095 -6.822633 1 21 0.06000 0.06000 "DDD " " H  " 1 0 FFFFFF  "H"  0
  3866 42 27.896717 -18.863095 -12.299633 1 21 0.41800 0.41800 "DDD " " H  " 1 0 FFFFFF  "H"  0
  3867 42 24.078717 -16.277095 -9.815633 1 21 0.41800 0.41800 "DDD " " H  " 1 0 FFFFFF  "H"  0
  3868 42 24.629717 -11.885095 -9.763633 1 21 0.41800 0.41800 "DDD " " H  " 1 0 FFFFFF  "H"  0
  3869 42 28.794717 -14.242095 -8.164633 1 21 0.41800 0.41800 "DDD " " H  " 1 0 FFFFFF  "H"  0
  3870 42 24.769717 -12.154095 -5.068633 1 21 0.41800 0.41800 "DDD " " H  " 1 0 FFFFFF  "H"  0
  3871 41 -13.437283 -18.998095 -5.159633 1 21 0.06000 0.06000 "DDD " " H  " 1 0 FFFFFF  "H"  0
  3872 41 -12.669283 -18.567095 -6.590633 1 21 0.06000 0.06000 "DDD " " H  " 1 0 FFFFFF  "H"  0
  3873 41 -10.362283 -19.111095 -5.228633 1 21 0.06000 0.06000 "DDD " " H  " 1 0 FFFFFF  "H"  0
  3874 42 -11.690283 -21.317095 -5.913633 1 21 0.41800 0.41800 "DDD " " H  " 1 0 FFFFFF  "H"  0
  3875 41 8.887717 -13.667095 -6.448633 1 21 0.06000 0.06000 "DDD " " H  " 1 0 FFFFFF  "H"  0
  3876 41 8.942717 -12.263095 -5.507633 1 21 0.06000 0.06000 "DDD " " H  " 1 0 FFFFFF  "H"  0
  3877 41 11.265717 -13.121095 -5.945633 1 21 0.06000 0.06000 "DDD " " H  " 1 0 FFFFFF  "H"  0
  3878 42 10.873717 -13.733095 -3.277633 1 21 0.41800 0.41800 "DDD " " H  " 1 0 FFFFFF  "H"  0
  3879 42 6.465717 6.272905 -11.638633 1 21 0.41800 0.41800 "DDD " " H  " 1 0 FFFFFF  "H"  0
  3880 42 13.631717 10.311905 -8.554633 1 21 0.41800 0.41800 "DDD " " H  " 1 0 FFFFFF  "H"  0
  3881 41 -19.827283 -2.168095 -11.032633 1 21 0.06000 0.06000 "DDD " " H  " 1 0 FFFFFF  "H"  0
  3882 41 -19.275283 -0.581095 -10.632633 1 21 0.06000 0.06000 "DDD " " H  " 1 0 FFFFFF  "H"  0
  3883 41 -17.410283 -1.677095 -9.225633 1 21 0.06000 0.06000 "DDD " " H  " 1 0 FFFFFF  "H"  0
  3884 42 -16.201283 -2.280095 -10.975633 1 21 0.41800 0.41800 "DDD " " H  " 1 0 FFFFFF  "H"  0
  3885 41 -11.645283 -2.058095 -6.270633 1 21 0.06000 0.06000 "DDD " " H  " 1 0 FFFFFF  "H"  0
  3886 41 -10.788283 -0.947095 -7.364633 1 21 0.06000 0.06000 "DDD " " H  " 1 0 FFFFFF  "H"  0
  3887 41 -8.855283 -1.418095 -5.302633 1 21 0.06000 0.06000 "DDD " " H  " 1 0 FFFFFF  "H"  0
  3888 42 -7.825283 -2.490095 -6.844633 1 21 0.41800 0.41800 "DDD " " H  " 1 0 FFFFFF  "H"  0
  3889 41 7.723717 0.248905 -14.624633 1 21 0.06000 0.06000 "DDD " " H  " 1 0 FFFFFF  "H"  0
  3890 41 8.349717 1.637905 -13.683633 1 21 0.06000 0.06000 "DDD " " H  " 1 0 FFFFFF  "H"  0
  3891 41 6.081717 0.098905 -12.328633 1 21 0.06000 0.06000 "DDD " " H  " 1 0 FFFFFF  "H"  0
  3892 42 8.377717 -1.332095 -12.871633 1 21 0.41800 0.41800 "DDD " " H  " 1 0 FFFFFF  "H"  0
  3893 41 -4.452283 -1.989095 -8.355633 1 21 0.06000 0.06000 "DDD " " H  " 1 0 FFFFFF  "H"  0
  3894 41 -3.012283 -1.956095 -9.306633 1 21 0.06000 0.06000 "DDD " " H  " 1 0 FFFFFF  "H"  0
  3895 41 -2.750283 -2.031095 -6.789633 1 21 0.06000 0.06000 "DDD " " H  " 1 0 FFFFFF  "H"  0
  3896 42 -1.504283 0.121905 -6.967633 1 21 0.41800 0.41800 "DDD " " H  " 1 0 FFFFFF  "H"  0
  3897 41 20.040717 6.489905 -8.382633 1 21 0.06000 0.06000 "DDD " " H  " 1 0 FFFFFF  "H"  0
  3898 41 18.933717 7.358905 -7.480633 1 21 0.06000 0.06000 "DDD " " H  " 1 0 FFFFFF  "H"  0
  3899 41 17.630717 5.054905 -6.979633 1 21 0.06000 0.06000 "DDD " " H  " 1 0 FFFFFF  "H"  0
  3900 42 19.044717 4.875905 -5.243633 1 21 0.41800 0.41800 "DDD " " H  " 1 0 FFFFFF  "H"  0
  3901 42 3.303717 -13.368095 -3.573633 1 21 0.41800 0.41800 "DDD " " H  " 1 0 FFFFFF  "H"  0
  3902 42 15.131717 -7.162095 -1.460633 1 21 0.41800 0.41800 "DDD " " H  " 1 0 FFFFFF  "H"  0
  3903 42 25.196717 -4.713095 -6.106633 1 21 0.41800 0.41800 "DDD " " H  " 1 0 FFFFFF  "H"  0
  3904 41 -8.530283 -23.510095 -4.331633 1 21 0.06000 0.06000 "DDD " " H  " 1 0 FFFFFF  "H"  0
  3905 41 -9.225283 -22.370095 -5.432633 1 21 0.06000 0.06000 "DDD " " H  " 1 0 FFFFFF  "H"  0
  3906 41 -6.083283 -22.959095 -5.232633 1 21 0.06000 0.06000 "DDD " " H  " 1 0 FFFFFF  "H"  0
  3907 42 -7.617283 -23.752095 -7.309633 1 21 0.41800 0.41800 "DDD " " H  " 1 0 FFFFFF  "H"  0
  3908 41 16.104717 -20.275095 -6.983633 1 21 0.06000 0.06000 "DDD " " H  " 1 0 FFFFFF  "H"  0
  3909 41 15.706717 -20.574095 -8.692633 1 21 0.06000 0.06000 "DDD " " H  " 1 0 FFFFFF  "H"  0
  3910 41 16.790717 -22.433095 -6.968633 1 21 0.06000 0.06000 "DDD " " H  " 1 0 FFFFFF  "H"  0
  3911 42 18.034717 -22.340095 -9.320633 1 21 0.41800 0.41800 "DDD " " H  " 1 0 FFFFFF  "H"  0
  3912 42 -2.278283 -3.763095 -3.191633 1 21 0.41800 0.41800 "DDD " " H  " 1 0 FFFFFF  "H"  0
  3913 42 7.336717 -6.215095 -2.511633 1 21 0.41800 0.41800 "DDD " " H  " 1 0 FFFFFF  "H"  0
  3914 42 15.390717 4.115905 -9.922633 1 21 0.41800 0.41800 "DDD " " H  " 1 0 FFFFFF  "H"  0
  3915 42 -12.973283 -16.283095 -7.886633 1 21 0.41800 0.41800 "DDD " " H  " 1 0 FFFFFF  "H"  0
  3916 42 -19.665283 7.074905 -10.893633 1 21 0.41800 0.41800 "DDD " " H  " 1 0 FFFFFF  "H"  0
  3917 41 -26.665283 7.237905 2.973367 1 21 0.03000 0.03000 "DDD " " H  " 1 0 FFFFFF  "H"  0
  3918 41 -25.131283 7.592905 2.145367 1 21 0.03000 0.03000 "DDD " " H  " 1 0 FFFFFF  "H"  0
  3919 41 -24.629283 5.040905 2.252367 1 21 0.06000 0.06000 "DDD " " H  " 1 0 FFFFFF  "H"  0
  3920 41 -25.794283 4.949905 3.558367 1 21 0.06000 0.06000 "DDD " " H  " 1 0 FFFFFF  "H"  0
  3921 41 -24.654283 6.716905 4.723367 1 21 0.06000 0.06000 "DDD " " H  " 1 0 FFFFFF  "H"  0
  3922 41 -23.316283 7.668905 2.737367 1 21 0.06000 0.06000 "DDD " " H  " 1 0 FFFFFF  "H"  0
  3923 41 -22.263283 6.276905 2.796367 1 21 0.06000 0.06000 "DDD " " H  " 1 0 FFFFFF  "H"  0
  3924 41 -22.609283 8.509905 4.815367 1 21 0.06000 0.06000 "DDD " " H  " 1 0 FFFFFF  "H"  0
  3925 41 -21.486283 8.894905 2.578367 1 21 0.06000 0.06000 "DDD " " H  " 1 0 FFFFFF  "H"  0
  3926 41 -20.311283 7.767905 2.933367 1 21 0.06000 0.06000 "DDD " " H  " 1 0 FFFFFF  "H"  0
  3927 41 -20.922283 10.335905 4.514367 1 21 0.06000 0.06000 "DDD " " H  " 1 0 FFFFFF  "H"  0
  3928 41 -18.848283 11.234905 3.504367 1 21 0.06000 0.06000 "DDD " " H  " 1 0 FFFFFF  "H"  0
  3929 41 -19.974283 10.875905 2.240367 1 21 0.06000 0.06000 "DDD " " H  " 1 0 FFFFFF  "H"  0
  3930 41 -17.319283 9.474905 3.041367 1 21 0.06000 0.06000 "DDD " " H  " 1 0 FFFFFF  "H"  0
  3931 41 -17.049283 11.752905 1.754367 1 21 0.06000 0.06000 "DDD " " H  " 1 0 FFFFFF  "H"  0
  3932 41 -18.041283 11.154905 0.523367 1 21 0.06000 0.06000 "DDD " " H  " 1 0 FFFFFF  "H"  0
  3933 41 -16.405283 9.446905 0.102367 1 21 0.06000 0.06000 "DDD " " H  " 1 0 FFFFFF  "H"  0
  3934 41 -14.787283 12.050905 0.241367 1 21 0.06000 0.06000 "DDD " " H  " 1 0 FFFFFF  "H"  0
  3935 41 -16.313283 11.968905 -0.696633 1 21 0.06000 0.06000 "DDD " " H  " 1 0 FFFFFF  "H"  0
  3936 41 -13.979283 10.086905 -1.158633 1 21 0.06000 0.06000 "DDD " " H  " 1 0 FFFFFF  "H"  0
  3937 41 -13.105283 12.484905 -1.218633 1 21 0.06000 0.06000 "DDD " " H  " 1 0 FFFFFF  "H"  0
  3938 41 -14.108283 12.951905 -2.502633 1 21 0.06000 0.06000 "DDD " " H  " 1 0 FFFFFF  "H"  0
  3939 41 -12.385283 10.478905 -2.904633 1 21 0.06000 0.06000 "DDD " " H  " 1 0 FFFFFF  "H"  0
  3940 41 -11.677283 13.345905 -3.583633 1 21 0.06000 0.06000 "DDD " " H  " 1 0 FFFFFF  "H"  0
  3941 41 -10.842283 11.864905 -4.193633 1 21 0.06000 0.06000 "DDD " " H  " 1 0 FFFFFF  "H"  0
  3942 41 -10.385283 11.298905 -1.664633 1 21 0.06000 0.06000 "DDD " " H  " 1 0 FFFFFF  "H"  0
  3943 41 -8.243283 12.743905 -1.944633 1 21 0.06000 0.06000 "DDD " " H  " 1 0 FFFFFF  "H"  0
  3944 41 -9.019283 13.432905 -3.331633 1 21 0.06000 0.06000 "DDD " " H  " 1 0 FFFFFF  "H"  0
  3945 41 -9.088283 10.800905 -4.114633 1 21 0.03000 0.03000 "DDD " " H  " 1 0 FFFFFF  "H"  0
  3946 41 -7.879283 12.421905 -5.298633 1 21 0.06000 0.06000 "DDD " " H  " 1 0 FFFFFF  "H"  0
  3947 41 -7.027283 11.051905 -5.309633 1 21 0.06000 0.06000 "DDD " " H  " 1 0 FFFFFF  "H"  0
  3948 42 -23.022283 4.416905 4.130367 1 21 0.41800 0.41800 "DDD " " H  " 1 0 FFFFFF  "H"  0
  3949 42 -22.212283 6.793905 5.874367 1 21 0.41800 0.41800 "DDD " " H  " 1 0 FFFFFF  "H"  0
  3950 42 -19.004283 8.485905 4.914367 1 21 0.41800 0.41800 "DDD " " H  " 1 0 FFFFFF  "H"  0
  3951 42 -15.014283 9.061905 1.666367 1 21 0.41800 0.41800 "DDD " " H  " 1 0 FFFFFF  "H"  0
  3952 42 -15.139283 9.970905 -2.887633 1 21 0.41800 0.41800 "DDD " " H  " 1 0 FFFFFF  "H"  0
  3953 42 -13.981283 10.751905 -4.245633 1 21 0.41800 0.41800 "DDD " " H  " 1 0 FFFFFF  "H"  0
  3954 42 -10.184283 13.015905 -0.473633 1 21 0.41800 0.41800 "DDD " " H  " 1 0 FFFFFF  "H"  0
  3955 41 -5.378283 5.585905 2.350367 1 21 0.06000 0.06000 "DDD " " H  " 1 0 FFFFFF  "H"  0
  3956 41 -5.056283 3.906905 2.342367 1 21 0.06000 0.06000 "DDD " " H  " 1 0 FFFFFF  "H"  0
  3957 41 -5.919283 3.709905 0.138367 1 21 0.03000 0.03000 "DDD " " H  " 1 0 FFFFFF  "H"  0
  3958 41 -7.828283 5.486905 1.914367 1 21 0.06000 0.06000 "DDD " " H  " 1 0 FFFFFF  "H"  0
  3959 41 -7.268283 3.975905 2.370367 1 21 0.06000 0.06000 "DDD " " H  " 1 0 FFFFFF  "H"  0
  3960 41 -8.194283 3.239905 0.126367 1 21 0.06000 0.06000 "DDD " " H  " 1 0 FFFFFF  "H"  0
  3961 41 -9.878283 3.650905 2.701367 1 21 0.06000 0.06000 "DDD " " H  " 1 0 FFFFFF  "H"  0
  3962 41 -8.755283 2.326905 2.408367 1 21 0.06000 0.06000 "DDD " " H  " 1 0 FFFFFF  "H"  0
  3963 41 -10.531283 1.655905 0.307367 1 21 0.06000 0.06000 "DDD " " H  " 1 0 FFFFFF  "H"  0
  3964 41 -11.327283 1.755905 3.288367 1 21 0.06000 0.06000 "DDD " " H  " 1 0 FFFFFF  "H"  0
  3965 41 -10.270283 0.467905 2.721367 1 21 0.06000 0.06000 "DDD " " H  " 1 0 FFFFFF  "H"  0
  3966 41 -12.388283 0.344905 0.914367 1 21 0.03000 0.03000 "DDD " " H  " 1 0 FFFFFF  "H"  0
  3967 41 -13.286283 0.297905 3.818367 1 21 0.06000 0.06000 "DDD " " H  " 1 0 FFFFFF  "H"  0
  3968 41 -14.173283 -0.566095 2.515367 1 21 0.06000 0.06000 "DDD " " H  " 1 0 FFFFFF  "H"  0
  3969 41 -14.554283 1.544905 1.342367 1 21 0.06000 0.06000 "DDD " " H  " 1 0 FFFFFF  "H"  0
  3970 41 -15.934283 1.442905 4.123367 1 21 0.06000 0.06000 "DDD " " H  " 1 0 FFFFFF  "H"  0
  3971 41 -16.285283 0.418905 2.767367 1 21 0.06000 0.06000 "DDD " " H  " 1 0 FFFFFF  "H"  0
  3972 41 -16.755283 2.241905 1.397367 1 21 0.03000 0.03000 "DDD " " H  " 1 0 FFFFFF  "H"  0
  3973 41 -18.292283 2.622905 4.150367 1 21 0.06000 0.06000 "DDD " " H  " 1 0 FFFFFF  "H"  0
  3974 41 -18.481283 1.320905 3.111367 1 21 0.06000 0.06000 "DDD " " H  " 1 0 FFFFFF  "H"  0
  3975 41 -19.190283 2.874905 1.324367 1 21 0.06000 0.06000 "DDD " " H  " 1 0 FFFFFF  "H"  0
  3976 41 -21.137283 2.796905 3.644367 1 21 0.06000 0.06000 "DDD " " H  " 1 0 FFFFFF  "H"  0
  3977 41 -20.720283 1.402905 2.606367 1 21 0.06000 0.06000 "DDD " " H  " 1 0 FFFFFF  "H"  0
  3978 41 -21.370283 2.780905 0.624367 1 21 0.06000 0.06000 "DDD " " H  " 1 0 FFFFFF  "H"  0
  3979 41 -23.812283 2.453905 2.449367 1 21 0.06000 0.06000 "DDD " " H  " 1 0 FFFFFF  "H"  0
  3980 41 -22.972283 1.020905 2.028367 1 21 0.06000 0.06000 "DDD " " H  " 1 0 FFFFFF  "H"  0
  3981 41 -23.790283 3.168905 0.031367 1 21 0.03000 0.03000 "DDD " " H  " 1 0 FFFFFF  "H"  0
  3982 41 -25.819283 2.667905 1.129367 1 21 0.06000 0.06000 "DDD " " H  " 1 0 FFFFFF  "H"  0
  3983 41 -25.654283 0.942905 0.555367 1 21 0.06000 0.06000 "DDD " " H  " 1 0 FFFFFF  "H"  0
  3984 41 -27.108283 1.890905 -1.108633 1 21 0.03000 0.03000 "DDD " " H  " 1 0 FFFFFF  "H"  0
  3985 41 -25.491283 2.090905 -1.810633 1 21 0.03000 0.03000 "DDD " " H  " 1 0 FFFFFF  "H"  0
  3986 42 -9.601283 5.519905 0.976367 1 21 0.41800 0.41800 "DDD " " H  " 1 0 FFFFFF  "H"  0
  3987 42 -11.307283 3.849905 0.990367 1 21 0.41800 0.41800 "DDD " " H  " 1 0 FFFFFF  "H"  0
  3988 42 -13.256283 3.034905 2.346367 1 21 0.41800 0.41800 "DDD " " H  " 1 0 FFFFFF  "H"  0
  3989 42 -19.625283 4.653905 3.407367 1 21 0.41800 0.41800 "DDD " " H  " 1 0 FFFFFF  "H"  0
  3990 42 -21.409283 4.699905 1.607367 1 21 0.41800 0.41800 "DDD " " H  " 1 0 FFFFFF  "H"  0
  3991 41 -28.257283 5.400905 -0.452633 1 21 0.06000 0.06000 "DDD " " H  " 1 0 FFFFFF  "H"  0
  3992 41 -28.572283 6.835905 -1.314633 1 21 0.06000 0.06000 "DDD " " H  " 1 0 FFFFFF  "H"  0
  3993 41 -25.632283 6.376905 -1.638633 1 21 0.06000 0.06000 "DDD " " H  " 1 0 FFFFFF  "H"  0
  3994 42 -26.262283 6.954905 -3.421633 1 21 0.41800 0.41800 "DDD " " H  " 1 0 FFFFFF  "H"  0
  3995 41 -6.673283 8.850905 -1.080633 1 21 0.06000 0.06000 "DDD " " H  " 1 0 FFFFFF  "H"  0
  3996 41 -8.184283 7.867905 -1.175633 1 21 0.06000 0.06000 "DDD " " H  " 1 0 FFFFFF  "H"  0
  3997 41 -6.703283 6.719905 -3.187633 1 21 0.06000 0.06000 "DDD " " H  " 1 0 FFFFFF  "H"  0
  3998 42 -4.877283 7.315905 -1.147633 1 21 0.41800 0.41800 "DDD " " H  " 1 0 FFFFFF  "H"  0
  3999 41 -6.584283 13.234905 -3.267633 1 21 0.03000 0.03000 "DDD " " H  " 1 0 FFFFFF  "H"  0
  4000 41 -4.212283 11.559905 -3.792633 1 21 0.06000 0.06000 "DDD " " H  " 1 0 FFFFFF  "H"  0
  4001 41 -5.465283 10.965905 -2.698633 1 21 0.06000 0.06000 "DDD " " H  " 1 0 FFFFFF  "H"  0
  4002 41 -4.487283 13.719905 -2.287633 1 21 0.06000 0.06000 "DDD " " H  " 1 0 FFFFFF  "H"  0
  4003 41 -2.599283 12.018905 -1.827633 1 21 0.06000 0.06000 "DDD " " H  " 1 0 FFFFFF  "H"  0
  4004 41 -3.769283 11.105905 -0.775633 1 21 0.06000 0.06000 "DDD " " H  " 1 0 FFFFFF  "H"  0
  4005 41 -3.931283 12.776905 0.797367 1 21 0.06000 0.06000 "DDD " " H  " 1 0 FFFFFF  "H"  0
  4006 41 -2.317283 14.523905 0.974367 1 21 0.06000 0.06000 "DDD " " H  " 1 0 FFFFFF  "H"  0
  4007 41 -3.152283 14.856905 -0.480633 1 21 0.06000 0.06000 "DDD " " H  " 1 0 FFFFFF  "H"  0
  4008 41 -0.606283 13.321905 -0.655633 1 21 0.06000 0.06000 "DDD " " H  " 1 0 FFFFFF  "H"  0
  4009 41 -0.168283 15.448905 0.498367 1 21 0.06000 0.06000 "DDD " " H  " 1 0 FFFFFF  "H"  0
  4010 41 -0.756283 16.410905 -0.736633 1 21 0.06000 0.06000 "DDD " " H  " 1 0 FFFFFF  "H"  0
  4011 41 0.800717 15.600905 -2.430633 1 21 0.03000 0.03000 "DDD " " H  " 1 0 FFFFFF  "H"  0
  4012 41 2.081717 16.686905 0.166367 1 21 0.06000 0.06000 "DDD " " H  " 1 0 FFFFFF  "H"  0
  4013 41 1.352717 17.662905 -1.035633 1 21 0.06000 0.06000 "DDD " " H  " 1 0 FFFFFF  "H"  0
  4014 41 3.813717 16.007905 -1.506633 1 21 0.06000 0.06000 "DDD " " H  " 1 0 FFFFFF  "H"  0
  4015 41 3.510717 18.230905 -0.129633 1 21 0.06000 0.06000 "DDD " " H  " 1 0 FFFFFF  "H"  0
  4016 41 3.635717 19.046905 -1.730633 1 21 0.06000 0.06000 "DDD " " H  " 1 0 FFFFFF  "H"  0
  4017 41 5.709717 17.290905 -0.142633 1 21 0.06000 0.06000 "DDD " " H  " 1 0 FFFFFF  "H"  0
  4018 41 5.991717 18.634905 -2.877633 1 21 0.06000 0.06000 "DDD " " H  " 1 0 FFFFFF  "H"  0
  4019 41 5.732717 16.845905 -2.727633 1 21 0.06000 0.06000 "DDD " " H  " 1 0 FFFFFF  "H"  0
  4020 41 7.947717 16.795905 -1.486633 1 21 0.06000 0.06000 "DDD " " H  " 1 0 FFFFFF  "H"  0
  4021 41 8.523717 17.937905 -4.251633 1 21 0.06000 0.06000 "DDD " " H  " 1 0 FFFFFF  "H"  0
  4022 41 7.541717 16.535905 -4.168633 1 21 0.06000 0.06000 "DDD " " H  " 1 0 FFFFFF  "H"  0
  4023 41 9.309717 15.477905 -2.695633 1 21 0.06000 0.06000 "DDD " " H  " 1 0 FFFFFF  "H"  0
  4024 41 10.693717 17.537905 -2.387633 1 21 0.06000 0.06000 "DDD " " H  " 1 0 FFFFFF  "H"  0
  4025 41 10.925717 17.689905 -4.082633 1 21 0.06000 0.06000 "DDD " " H  " 1 0 FFFFFF  "H"  0
  4026 41 12.041717 15.164905 -3.754633 1 21 0.03000 0.03000 "DDD " " H  " 1 0 FFFFFF  "H"  0
  4027 41 13.551717 17.749905 -3.314633 1 21 0.06000 0.06000 "DDD " " H  " 1 0 FFFFFF  "H"  0
  4028 41 13.126717 17.258905 -4.873633 1 21 0.06000 0.06000 "DDD " " H  " 1 0 FFFFFF  "H"  0
  4029 42 -6.351283 13.501905 -1.478633 1 21 0.41800 0.41800 "DDD " " H  " 1 0 FFFFFF  "H"  0
  4030 42 -1.408283 11.917905 0.248367 1 21 0.41800 0.41800 "DDD " " H  " 1 0 FFFFFF  "H"  0
  4031 42 -1.561283 13.525905 -2.644633 1 21 0.41800 0.41800 "DDD " " H  " 1 0 FFFFFF  "H"  0
  4032 42 3.314717 16.366905 -3.466633 1 21 0.41800 0.41800 "DDD " " H  " 1 0 FFFFFF  "H"  0
  4033 42 5.758717 19.335905 0.512367 1 21 0.41800 0.41800 "DDD " " H  " 1 0 FFFFFF  "H"  0
  4034 42 8.412717 18.584905 -0.937633 1 21 0.41800 0.41800 "DDD " " H  " 1 0 FFFFFF  "H"  0
  4035 42 8.879717 14.964905 -4.967633 1 21 0.41800 0.41800 "DDD " " H  " 1 0 FFFFFF  "H"  0
  4036 41 14.049717 2.876905 1.633367 1 21 0.06000 0.06000 "DDD " " H  " 1 0 FFFFFF  "H"  0
  4037 41 12.492717 3.734905 1.821367 1 21 0.06000 0.06000 "DDD " " H  " 1 0 FFFFFF  "H"  0
  4038 41 13.171717 2.533905 -0.828633 1 21 0.06000 0.06000 "DDD " " H  " 1 0 FFFFFF  "H"  0
  4039 41 10.727717 3.784905 0.289367 1 21 0.06000 0.06000 "DDD " " H  " 1 0 FFFFFF  "H"  0
  4040 41 10.726717 2.557905 -0.980633 1 21 0.06000 0.06000 "DDD " " H  " 1 0 FFFFFF  "H"  0
  4041 41 12.235717 5.093905 -1.550633 1 21 0.06000 0.06000 "DDD " " H  " 1 0 FFFFFF  "H"  0
  4042 41 9.843717 5.094905 -1.124633 1 21 0.06000 0.06000 "DDD " " H  " 1 0 FFFFFF  "H"  0
  4043 41 9.611717 4.221905 -2.692633 1 21 0.06000 0.06000 "DDD " " H  " 1 0 FFFFFF  "H"  0
  4044 41 10.724717 7.112905 -2.242633 1 21 0.06000 0.06000 "DDD " " H  " 1 0 FFFFFF  "H"  0
  4045 41 8.121717 5.827905 -3.259633 1 21 0.06000 0.06000 "DDD " " H  " 1 0 FFFFFF  "H"  0
  4046 41 8.688717 7.278905 -3.925633 1 21 0.06000 0.06000 "DDD " " H  " 1 0 FFFFFF  "H"  0
  4047 41 8.619717 8.545905 -1.860633 1 21 0.06000 0.06000 "DDD " " H  " 1 0 FFFFFF  "H"  0
  4048 41 6.208717 8.600905 -1.370633 1 21 0.06000 0.06000 "DDD " " H  " 1 0 FFFFFF  "H"  0
  4049 41 6.276717 8.248905 -3.041633 1 21 0.06000 0.06000 "DDD " " H  " 1 0 FFFFFF  "H"  0
  4050 41 4.788717 6.736905 -2.325633 1 21 0.03000 0.03000 "DDD " " H  " 1 0 FFFFFF  "H"  0
  4051 41 5.789717 7.137905 0.396367 1 21 0.06000 0.06000 "DDD " " H  " 1 0 FFFFFF  "H"  0
  4052 41 4.546717 5.944905 0.139367 1 21 0.06000 0.06000 "DDD " " H  " 1 0 FFFFFF  "H"  0
  4053 41 2.971717 7.460905 -0.983633 1 21 0.03000 0.03000 "DDD " " H  " 1 0 FFFFFF  "H"  0
  4054 41 3.789717 8.523905 1.834367 1 21 0.06000 0.06000 "DDD " " H  " 1 0 FFFFFF  "H"  0
  4055 41 3.290717 6.891905 1.578367 1 21 0.06000 0.06000 "DDD " " H  " 1 0 FFFFFF  "H"  0
  4056 41 0.977717 7.599905 0.792367 1 21 0.06000 0.06000 "DDD " " H  " 1 0 FFFFFF  "H"  0
  4057 41 0.222717 8.719905 2.827367 1 21 0.06000 0.06000 "DDD " " H  " 1 0 FFFFFF  "H"  0
  4058 41 1.744717 8.869905 3.536367 1 21 0.06000 0.06000 "DDD " " H  " 1 0 FFFFFF  "H"  0
  4059 41 1.646717 6.135905 2.760367 1 21 0.06000 0.06000 "DDD " " H  " 1 0 FFFFFF  "H"  0
  4060 41 -0.953283 6.833905 4.136367 1 21 0.06000 0.06000 "DDD " " H  " 1 0 FFFFFF  "H"  0
  4061 41 -0.268283 5.304905 4.137367 1 21 0.06000 0.06000 "DDD " " H  " 1 0 FFFFFF  "H"  0
  4062 41 -1.362283 6.623905 1.594367 1 21 0.06000 0.06000 "DDD " " H  " 1 0 FFFFFF  "H"  0
  4063 41 -3.033283 5.735905 3.268367 1 21 0.06000 0.06000 "DDD " " H  " 1 0 FFFFFF  "H"  0
  4064 41 -2.286283 4.196905 2.928367 1 21 0.06000 0.06000 "DDD " " H  " 1 0 FFFFFF  "H"  0
  4065 41 -3.355283 6.121905 0.953367 1 21 0.03000 0.03000 "DDD " " H  " 1 0 FFFFFF  "H"  0
  4066 42 11.583717 2.925905 -3.109633 1 21 0.41800 0.41800 "DDD " " H  " 1 0 FFFFFF  "H"  0
  4067 42 11.695717 6.046905 -3.935633 1 21 0.41800 0.41800 "DDD " " H  " 1 0 FFFFFF  "H"  0
  4068 42 1.810717 10.070905 1.613367 1 21 0.41800 0.41800 "DDD " " H  " 1 0 FFFFFF  "H"  0
  4069 42 2.220717 6.097905 4.959367 1 21 0.41800 0.41800 "DDD " " H  " 1 0 FFFFFF  "H"  0
  4070 42 -0.846283 4.958905 0.596367 1 21 0.41800 0.41800 "DDD " " H  " 1 0 FFFFFF  "H"  0
  4071 41 13.439717 15.342905 0.444367 1 21 0.06000 0.06000 "DDD " " H  " 1 0 FFFFFF  "H"  0
  4072 41 11.763717 15.040905 0.623367 1 21 0.06000 0.06000 "DDD " " H  " 1 0 FFFFFF  "H"  0
  4073 41 13.573717 12.703905 0.150367 1 21 0.06000 0.06000 "DDD " " H  " 1 0 FFFFFF  "H"  0
  4074 42 13.401717 12.610905 2.443367 1 21 0.41800 0.41800 "DDD " " H  " 1 0 FFFFFF  "H"  0
  4075 41 14.840717 15.285905 -3.140633 1 21 0.06000 0.06000 "DDD " " H  " 1 0 FFFFFF  "H"  0
  4076 41 16.078717 17.520905 -3.310633 1 21 0.06000 0.06000 "DDD " " H  " 1 0 FFFFFF  "H"  0
  4077 41 15.653717 17.530905 -4.994633 1 21 0.06000 0.06000 "DDD " " H  " 1 0 FFFFFF  "H"  0
  4078 41 17.487717 15.376905 -3.808633 1 21 0.06000 0.06000 "DDD " " H  " 1 0 FFFFFF  "H"  0
  4079 41 18.443717 17.999905 -5.119633 1 21 0.06000 0.06000 "DDD " " H  " 1 0 FFFFFF  "H"  0
  4080 41 19.316717 16.632905 -4.718633 1 21 0.06000 0.06000 "DDD " " H  " 1 0 FFFFFF  "H"  0
  4081 41 17.937717 18.392905 -2.721633 1 21 0.06000 0.06000 "DDD " " H  " 1 0 FFFFFF  "H"  0
  4082 41 20.238717 19.401905 -3.647633 1 21 0.06000 0.06000 "DDD " " H  " 1 0 FFFFFF  "H"  0
  4083 41 20.791717 17.838905 -3.461633 1 21 0.06000 0.06000 "DDD " " H  " 1 0 FFFFFF  "H"  0
  4084 41 20.903717 18.168905 -0.935633 1 21 0.06000 0.06000 "DDD " " H  " 1 0 FFFFFF  "H"  0
  4085 41 18.579717 19.744905 -0.949633 1 21 0.06000 0.06000 "DDD " " H  " 1 0 FFFFFF  "H"  0
  4086 41 19.821717 20.957905 -1.025633 1 21 0.06000 0.06000 "DDD " " H  " 1 0 FFFFFF  "H"  0
  4087 41 20.687717 19.148905 0.936367 1 21 0.03000 0.03000 "DDD " " H  " 1 0 FFFFFF  "H"  0
  4088 41 20.033717 20.727905 2.576367 1 21 0.06000 0.06000 "DDD " " H  " 1 0 FFFFFF  "H"  0
  4089 41 20.475717 21.512905 1.078367 1 21 0.06000 0.06000 "DDD " " H  " 1 0 FFFFFF  "H"  0
  4090 41 18.849717 21.479905 1.370367 1 21 0.06000 0.06000 "DDD " " H  " 1 0 FFFFFF  "H"  0
  4091 42 18.006717 15.459905 -5.941633 1 21 0.41800 0.41800 "DDD " " H  " 1 0 FFFFFF  "H"  0
  4092 42 18.148717 16.554905 -1.650633 1 21 0.41800 0.41800 "DDD " " H  " 1 0 FFFFFF  "H"  0
  4093 42 22.511717 19.274905 -1.767633 1 21 0.41800 0.41800 "DDD " " H  " 1 0 FFFFFF  "H"  0
  4094 41 19.118717 14.112905 -2.690633 1 21 0.06000 0.06000 "DDD " " H  " 1 0 FFFFFF  "H"  0
  4095 41 19.661717 12.707905 -1.928633 1 21 0.06000 0.06000 "DDD " " H  " 1 0 FFFFFF  "H"  0
  4096 41 18.887717 12.501905 -3.384633 1 21 0.06000 0.06000 "DDD " " H  " 1 0 FFFFFF  "H"  0
  4097 41 16.730717 13.429905 -2.335633 1 21 0.03000 0.03000 "DDD " " H  " 1 0 FFFFFF  "H"  0
  4098 41 17.874717 10.891905 -0.788633 1 21 0.06000 0.06000 "DDD " " H  " 1 0 FFFFFF  "H"  0
  4099 41 17.274717 10.962905 -2.378633 1 21 0.06000 0.06000 "DDD " " H  " 1 0 FFFFFF  "H"  0
  4100 41 15.623717 11.781905 0.004367 1 21 0.06000 0.06000 "DDD " " H  " 1 0 FFFFFF  "H"  0
  4101 41 16.467717 9.446905 -0.084633 1 21 0.06000 0.06000 "DDD " " H  " 1 0 FFFFFF  "H"  0
  4102 41 15.772717 9.149905 -1.580633 1 21 0.06000 0.06000 "DDD " " H  " 1 0 FFFFFF  "H"  0
  4103 41 14.180717 9.658905 1.004367 1 21 0.06000 0.06000 "DDD " " H  " 1 0 FFFFFF  "H"  0
  4104 41 14.244717 7.218905 -0.922633 1 21 0.06000 0.06000 "DDD " " H  " 1 0 FFFFFF  "H"  0
  4105 41 13.045717 7.491905 0.268367 1 21 0.06000 0.06000 "DDD " " H  " 1 0 FFFFFF  "H"  0
  4106 41 15.050717 7.792905 1.910367 1 21 0.06000 0.06000 "DDD " " H  " 1 0 FFFFFF  "H"  0
  4107 41 15.157717 5.254905 2.370367 1 21 0.06000 0.06000 "DDD " " H  " 1 0 FFFFFF  "H"  0
  4108 41 13.474717 5.742905 2.337367 1 21 0.06000 0.06000 "DDD " " H  " 1 0 FFFFFF  "H"  0
  4109 41 13.553717 5.052905 -0.192633 1 21 0.03000 0.03000 "DDD " " H  " 1 0 FFFFFF  "H"  0
  4110 42 14.015717 11.149905 -1.575633 1 21 0.41800 0.41800 "DDD " " H  " 1 0 FFFFFF  "H"  0
  4111 42 12.425717 9.474905 -0.377633 1 21 0.41800 0.41800 "DDD " " H  " 1 0 FFFFFF  "H"  0
  4112 42 15.290717 15.057905 -5.429633 1 21 0.41800 0.41800 "DDD " " H  " 1 0 FFFFFF  "H"  0
  4113 41 -13.832283 5.782905 2.560367 1 21 0.06000 0.06000 "DDD " " H  " 1 0 FFFFFF  "H"  0
  4114 41 -14.503283 5.054905 3.871367 1 21 0.06000 0.06000 "DDD " " H  " 1 0 FFFFFF  "H"  0
  4115 41 -16.684283 6.468905 3.222367 1 21 0.06000 0.06000 "DDD " " H  " 1 0 FFFFFF  "H"  0
  4116 42 -15.380283 6.880905 0.855367 1 21 0.41800 0.41800 "DDD " " H  " 1 0 FFFFFF  "H"  0
  4117 41 17.050717 16.855905 2.432367 1 21 0.06000 0.06000 "DDD " " H  " 1 0 FFFFFF  "H"  0
  4118 41 16.809717 17.157905 0.727367 1 21 0.06000 0.06000 "DDD " " H  " 1 0 FFFFFF  "H"  0
  4119 41 17.079717 14.747905 2.015367 1 21 0.06000 0.06000 "DDD " " H  " 1 0 FFFFFF  "H"  0
  4120 41 18.670717 14.759905 1.516367 1 21 0.06000 0.06000 "DDD " " H  " 1 0 FFFFFF  "H"  0
  4121 41 -6.739283 15.619905 -7.168633 1 21 0.06000 0.06000 "DDD " " H  " 1 0 FFFFFF  "H"  0
  4122 41 -5.706283 14.226905 -7.460633 1 21 0.06000 0.06000 "DDD " " H  " 1 0 FFFFFF  "H"  0
  4123 41 -3.910283 15.159905 -6.153633 1 21 0.06000 0.06000 "DDD " " H  " 1 0 FFFFFF  "H"  0
  4124 42 -4.146283 16.999905 -5.009633 1 21 0.41800 0.41800 "DDD " " H  " 1 0 FFFFFF  "H"  0
  4125 41 2.521717 12.112905 -0.090633 1 21 0.06000 0.06000 "DDD " " H  " 1 0 FFFFFF  "H"  0
  4126 41 1.797717 11.394905 -1.532633 1 21 0.06000 0.06000 "DDD " " H  " 1 0 FFFFFF  "H"  0
  4127 41 4.148717 11.469905 -2.724633 1 21 0.06000 0.06000 "DDD " " H  " 1 0 FFFFFF  "H"  0
  4128 42 5.691717 11.677905 -1.438633 1 21 0.41800 0.41800 "DDD " " H  " 1 0 FFFFFF  "H"  0
  4129 41 -19.818283 -7.150095 -7.230633 1 21 0.03000 0.03000 "DDD " " H  " 1 0 FFFFFF  "H"  0
  4130 41 -19.201283 -7.324095 -5.692633 1 21 0.03000 0.03000 "DDD " " H  " 1 0 FFFFFF  "H"  0
  4131 41 -20.774283 -4.864095 -6.813633 1 21 0.06000 0.06000 "DDD " " H  " 1 0 FFFFFF  "H"  0
  4132 41 -19.180283 -4.990095 -6.182633 1 21 0.06000 0.06000 "DDD " " H  " 1 0 FFFFFF  "H"  0
  4133 41 -21.443283 -5.534095 -4.110633 1 21 0.06000 0.06000 "DDD " " H  " 1 0 FFFFFF  "H"  0
  4134 41 -18.694283 -4.336095 -4.005633 1 21 0.06000 0.06000 "DDD " " H  " 1 0 FFFFFF  "H"  0
  4135 41 -19.209283 -5.910095 -3.586633 1 21 0.06000 0.06000 "DDD " " H  " 1 0 FFFFFF  "H"  0
  4136 41 -20.591283 -4.800095 -1.711633 1 21 0.03000 0.03000 "DDD " " H  " 1 0 FFFFFF  "H"  0
  4137 41 -18.410283 -4.078095 -0.391633 1 21 0.06000 0.06000 "DDD " " H  " 1 0 FFFFFF  "H"  0
  4138 41 -17.640283 -4.570095 -1.801633 1 21 0.06000 0.06000 "DDD " " H  " 1 0 FFFFFF  "H"  0
  4139 41 -19.594283 -6.530095 -0.422633 1 21 0.06000 0.06000 "DDD " " H  " 1 0 FFFFFF  "H"  0
  4140 41 -17.445283 -7.488095 0.601367 1 21 0.06000 0.06000 "DDD " " H  " 1 0 FFFFFF  "H"  0
  4141 41 -18.534283 -6.347095 1.272367 1 21 0.06000 0.06000 "DDD " " H  " 1 0 FFFFFF  "H"  0
  4142 41 -16.310283 -4.765095 0.321367 1 21 0.03000 0.03000 "DDD " " H  " 1 0 FFFFFF  "H"  0
  4143 41 -16.742283 -6.213095 2.941367 1 21 0.06000 0.06000 "DDD " " H  " 1 0 FFFFFF  "H"  0
  4144 41 -17.281283 -4.601095 2.516367 1 21 0.06000 0.06000 "DDD " " H  " 1 0 FFFFFF  "H"  0
  4145 41 -14.321283 -4.916095 2.503367 1 21 0.06000 0.06000 "DDD " " H  " 1 0 FFFFFF  "H"  0
  4146 41 -16.005283 -3.915095 4.864367 1 21 0.06000 0.06000 "DDD " " H  " 1 0 FFFFFF  "H"  0
  4147 41 -14.260283 -3.980095 4.750367 1 21 0.06000 0.06000 "DDD " " H  " 1 0 FFFFFF  "H"  0
  4148 41 -15.716283 -6.504095 4.930367 1 21 0.06000 0.06000 "DDD " " H  " 1 0 FFFFFF  "H"  0
  4149 41 -13.799283 -7.304095 6.095367 1 21 0.06000 0.06000 "DDD " " H  " 1 0 FFFFFF  "H"  0
  4150 41 -12.979283 -5.801095 6.146367 1 21 0.06000 0.06000 "DDD " " H  " 1 0 FFFFFF  "H"  0
  4151 41 -13.633283 -6.663095 3.391367 1 21 0.03000 0.03000 "DDD " " H  " 1 0 FFFFFF  "H"  0
  4152 41 -12.810283 -8.790095 4.724367 1 21 0.06000 0.06000 "DDD " " H  " 1 0 FFFFFF  "H"  0
  4153 41 -11.267283 -8.052095 4.873367 1 21 0.06000 0.06000 "DDD " " H  " 1 0 FFFFFF  "H"  0
  4154 41 -11.256283 -9.693095 3.199367 1 21 0.06000 0.06000 "DDD " " H  " 1 0 FFFFFF  "H"  0
  4155 41 -11.383283 -7.073095 1.700367 1 21 0.06000 0.06000 "DDD " " H  " 1 0 FFFFFF  "H"  0
  4156 41 -11.359283 -8.373095 0.847367 1 21 0.06000 0.06000 "DDD " " H  " 1 0 FFFFFF  "H"  0
  4157 41 -9.169283 -7.708095 2.828367 1 21 0.03000 0.03000 "DDD " " H  " 1 0 FFFFFF  "H"  0
  4158 41 -9.429283 -6.357095 0.536367 1 21 0.06000 0.06000 "DDD " " H  " 1 0 FFFFFF  "H"  0
  4159 41 -9.131283 -7.880095 -0.169633 1 21 0.06000 0.06000 "DDD " " H  " 1 0 FFFFFF  "H"  0
  4160 42 -22.025283 -3.600095 -4.292633 1 21 0.41800 0.41800 "DDD " " H  " 1 0 FFFFFF  "H"  0
  4161 42 -17.148283 -6.666095 -1.800633 1 21 0.41800 0.41800 "DDD " " H  " 1 0 FFFFFF  "H"  0
  4162 42 -14.627283 -3.279095 1.855367 1 21 0.41800 0.41800 "DDD " " H  " 1 0 FFFFFF  "H"  0
  4163 42 -15.318283 -4.702095 7.002367 1 21 0.41800 0.41800 "DDD " " H  " 1 0 FFFFFF  "H"  0
  4164 42 -12.948283 -9.914095 1.763367 1 21 0.41800 0.41800 "DDD " " H  " 1 0 FFFFFF  "H"  0
  4165 41 -3.864283 -12.876095 3.539367 1 21 0.06000 0.06000 "DDD " " H  " 1 0 FFFFFF  "H"  0
  4166 41 -3.664283 -12.850095 5.256367 1 21 0.06000 0.06000 "DDD " " H  " 1 0 FFFFFF  "H"  0
  4167 41 -5.198283 -14.994095 3.691367 1 21 0.03000 0.03000 "DDD " " H  " 1 0 FFFFFF  "H"  0
  4168 41 -5.875283 -14.040095 6.503367 1 21 0.06000 0.06000 "DDD " " H  " 1 0 FFFFFF  "H"  0
  4169 41 -4.510283 -14.963095 6.356367 1 21 0.06000 0.06000 "DDD " " H  " 1 0 FFFFFF  "H"  0
  4170 41 -6.635283 -16.340095 4.766367 1 21 0.06000 0.06000 "DDD " " H  " 1 0 FFFFFF  "H"  0
  4171 41 -6.344283 -16.801095 7.760367 1 21 0.06000 0.06000 "DDD " " H  " 1 0 FFFFFF  "H"  0
  4172 41 -7.442283 -17.695095 6.617367 1 21 0.06000 0.06000 "DDD " " H  " 1 0 FFFFFF  "H"  0
  4173 41 -7.963283 -14.703095 7.135367 1 21 0.06000 0.06000 "DDD " " H  " 1 0 FFFFFF  "H"  0
  4174 41 -9.503283 -17.096095 6.422367 1 21 0.06000 0.06000 "DDD " " H  " 1 0 FFFFFF  "H"  0
  4175 41 -9.176283 -15.692095 5.378367 1 21 0.06000 0.06000 "DDD " " H  " 1 0 FFFFFF  "H"  0
  4176 41 -10.429283 -14.211095 6.576367 1 21 0.06000 0.06000 "DDD " " H  " 1 0 FFFFFF  "H"  0
  4177 41 -12.765283 -15.413095 6.508367 1 21 0.06000 0.06000 "DDD " " H  " 1 0 FFFFFF  "H"  0
  4178 41 -12.006283 -16.849095 6.049367 1 21 0.06000 0.06000 "DDD " " H  " 1 0 FFFFFF  "H"  0
  4179 41 -11.701283 -14.275095 4.626367 1 21 0.03000 0.03000 "DDD " " H  " 1 0 FFFFFF  "H"  0
  4180 41 -14.005283 -16.066095 3.801367 1 21 0.06000 0.06000 "DDD " " H  " 1 0 FFFFFF  "H"  0
  4181 41 -14.033283 -14.768095 4.860367 1 21 0.06000 0.06000 "DDD " " H  " 1 0 FFFFFF  "H"  0
  4182 41 -12.865283 -13.497095 2.699367 1 21 0.06000 0.06000 "DDD " " H  " 1 0 FFFFFF  "H"  0
  4183 41 -15.372283 -13.560095 3.141367 1 21 0.06000 0.06000 "DDD " " H  " 1 0 FFFFFF  "H"  0
  4184 41 -15.481283 -14.866095 1.952367 1 21 0.06000 0.06000 "DDD " " H  " 1 0 FFFFFF  "H"  0
  4185 41 -14.231283 -12.231095 1.167367 1 21 0.06000 0.06000 "DDD " " H  " 1 0 FFFFFF  "H"  0
  4186 41 -16.762283 -12.014095 1.799367 1 21 0.06000 0.06000 "DDD " " H  " 1 0 FFFFFF  "H"  0
  4187 41 -17.127283 -13.009095 0.502367 1 21 0.06000 0.06000 "DDD " " H  " 1 0 FFFFFF  "H"  0
  4188 41 -16.210283 -11.440095 -1.201633 1 21 0.06000 0.06000 "DDD " " H  " 1 0 FFFFFF  "H"  0
  4189 41 -17.679283 -9.537095 -1.066633 1 21 0.06000 0.06000 "DDD " " H  " 1 0 FFFFFF  "H"  0
  4190 41 -18.301283 -9.797095 0.504367 1 21 0.06000 0.06000 "DDD " " H  " 1 0 FFFFFF  "H"  0
  4191 41 -18.658283 -11.930095 -1.496633 1 21 0.03000 0.03000 "DDD " " H  " 1 0 FFFFFF  "H"  0
  4192 41 -19.380283 -9.714095 -2.540633 1 21 0.06000 0.06000 "DDD " " H  " 1 0 FFFFFF  "H"  0
  4193 41 -20.442283 -9.486095 -1.187633 1 21 0.06000 0.06000 "DDD " " H  " 1 0 FFFFFF  "H"  0
  4194 41 -21.896283 -11.150095 -1.692633 1 21 0.03000 0.03000 "DDD " " H  " 1 0 FFFFFF  "H"  0
  4195 41 -20.772283 -12.088095 -2.724633 1 21 0.03000 0.03000 "DDD " " H  " 1 0 FFFFFF  "H"  0
  4196 42 -4.527283 -17.295095 6.321367 1 21 0.41800 0.41800 "DDD " " H  " 1 0 FFFFFF  "H"  0
  4197 42 -9.396283 -15.800095 8.776367 1 21 0.41800 0.41800 "DDD " " H  " 1 0 FFFFFF  "H"  0
  4198 42 -11.599283 -14.975095 8.465367 1 21 0.41800 0.41800 "DDD " " H  " 1 0 FFFFFF  "H"  0
  4199 42 -14.337283 -13.280095 -0.869633 1 21 0.41800 0.41800 "DDD " " H  " 1 0 FFFFFF  "H"  0
  4200 42 -15.263283 -9.767095 -0.553633 1 21 0.41800 0.41800 "DDD " " H  " 1 0 FFFFFF  "H"  0
  4201 41 -23.056283 -8.453095 -4.226633 1 21 0.06000 0.06000 "DDD " " H  " 1 0 FFFFFF  "H"  0
  4202 41 -24.204283 -8.336095 -5.463633 1 21 0.06000 0.06000 "DDD " " H  " 1 0 FFFFFF  "H"  0
  4203 41 -22.145283 -10.405095 -6.069633 1 21 0.06000 0.06000 "DDD " " H  " 1 0 FFFFFF  "H"  0
  4204 42 -24.847283 -10.697095 -5.278633 1 21 0.41800 0.41800 "DDD " " H  " 1 0 FFFFFF  "H"  0
  4205 41 -9.098283 -11.825095 1.684367 1 21 0.06000 0.06000 "DDD " " H  " 1 0 FFFFFF  "H"  0
  4206 41 -7.233283 -11.669095 1.887367 1 21 0.06000 0.06000 "DDD " " H  " 1 0 FFFFFF  "H"  0
  4207 41 -8.487283 -11.889095 4.369367 1 21 0.06000 0.06000 "DDD " " H  " 1 0 FFFFFF  "H"  0
  4208 42 -9.675283 -13.807095 2.804367 1 21 0.41800 0.41800 "DDD " " H  " 1 0 FFFFFF  "H"  0
  4209 41 -7.006283 -7.803095 1.180367 1 21 0.06000 0.06000 "DDD " " H  " 1 0 FFFFFF  "H"  0
  4210 41 -6.613283 -5.391095 -0.647633 1 21 0.06000 0.06000 "DDD " " H  " 1 0 FFFFFF  "H"  0
  4211 41 -7.318283 -6.779095 -1.505633 1 21 0.06000 0.06000 "DDD " " H  " 1 0 FFFFFF  "H"  0
  4212 41 -5.388283 -8.081095 -0.540633 1 21 0.06000 0.06000 "DDD " " H  " 1 0 FFFFFF  "H"  0
  4213 41 -4.419283 -6.674095 1.111367 1 21 0.06000 0.06000 "DDD " " H  " 1 0 FFFFFF  "H"  0
  4214 41 -4.349283 -5.329095 0.076367 1 21 0.06000 0.06000 "DDD " " H  " 1 0 FFFFFF  "H"  0
  4215 41 -2.611283 -6.431095 -1.248633 1 21 0.06000 0.06000 "DDD " " H  " 1 0 FFFFFF  "H"  0
  4216 41 -1.946283 -5.995095 1.569367 1 21 0.06000 0.06000 "DDD " " H  " 1 0 FFFFFF  "H"  0
  4217 41 -2.255283 -4.640095 0.503367 1 21 0.06000 0.06000 "DDD " " H  " 1 0 FFFFFF  "H"  0
  4218 41 -0.059283 -6.487095 -0.150633 1 21 0.06000 0.06000 "DDD " " H  " 1 0 FFFFFF  "H"  0
  4219 41 -0.649283 -3.537095 -1.152633 1 21 0.06000 0.06000 "DDD " " H  " 1 0 FFFFFF  "H"  0
  4220 41 -0.982283 -4.901095 -1.980633 1 21 0.06000 0.06000 "DDD " " H  " 1 0 FFFFFF  "H"  0
  4221 41 1.882717 -4.486095 -0.942633 1 21 0.03000 0.03000 "DDD " " H  " 1 0 FFFFFF  "H"  0
  4222 41 0.888717 -3.274095 -3.588633 1 21 0.06000 0.06000 "DDD " " H  " 1 0 FFFFFF  "H"  0
  4223 41 2.483717 -3.439095 -3.027633 1 21 0.06000 0.06000 "DDD " " H  " 1 0 FFFFFF  "H"  0
  4224 41 1.709717 -2.130095 -0.850633 1 21 0.06000 0.06000 "DDD " " H  " 1 0 FFFFFF  "H"  0
  4225 41 2.430717 0.107905 -1.954633 1 21 0.06000 0.06000 "DDD " " H  " 1 0 FFFFFF  "H"  0
  4226 41 2.088717 -0.716095 -3.416633 1 21 0.06000 0.06000 "DDD " " H  " 1 0 FFFFFF  "H"  0
  4227 41 3.964717 -1.786095 -3.397633 1 21 0.03000 0.03000 "DDD " " H  " 1 0 FFFFFF  "H"  0
  4228 41 4.085717 -2.662095 -0.989633 1 21 0.06000 0.06000 "DDD " " H  " 1 0 FFFFFF  "H"  0
  4229 41 4.741717 -1.322095 -0.355633 1 21 0.06000 0.06000 "DDD " " H  " 1 0 FFFFFF  "H"  0
  4230 41 6.356717 -3.020095 -0.726633 1 21 0.06000 0.06000 "DDD " " H  " 1 0 FFFFFF  "H"  0
  4231 41 7.182717 -0.605095 -1.080633 1 21 0.06000 0.06000 "DDD " " H  " 1 0 FFFFFF  "H"  0
  4232 41 7.158717 -0.841095 -2.770633 1 21 0.06000 0.06000 "DDD " " H  " 1 0 FFFFFF  "H"  0
  4233 41 8.880717 -2.631095 -2.549633 1 21 0.06000 0.06000 "DDD " " H  " 1 0 FFFFFF  "H"  0
  4234 41 9.748717 -0.267095 -1.040633 1 21 0.06000 0.06000 "DDD " " H  " 1 0 FFFFFF  "H"  0
  4235 41 9.655717 -0.321095 -2.743633 1 21 0.06000 0.06000 "DDD " " H  " 1 0 FFFFFF  "H"  0
  4236 41 11.071717 -2.272095 -2.922633 1 21 0.03000 0.03000 "DDD " " H  " 1 0 FFFFFF  "H"  0
  4237 41 12.999717 -0.572095 -1.688633 1 21 0.06000 0.06000 "DDD " " H  " 1 0 FFFFFF  "H"  0
  4238 41 11.744717 0.536905 -2.225633 1 21 0.06000 0.06000 "DDD " " H  " 1 0 FFFFFF  "H"  0
  4239 42 -5.410283 -7.689095 -2.501633 1 21 0.41800 0.41800 "DDD " " H  " 1 0 FFFFFF  "H"  0
  4240 42 -2.716283 -8.403095 -0.824633 1 21 0.41800 0.41800 "DDD " " H  " 1 0 FFFFFF  "H"  0
  4241 42 0.863717 -5.459095 1.441367 1 21 0.41800 0.41800 "DDD " " H  " 1 0 FFFFFF  "H"  0
  4242 42 -0.070283 -1.248095 -2.837633 1 21 0.41800 0.41800 "DDD " " H  " 1 0 FFFFFF  "H"  0
  4243 42 6.619717 -4.175095 -2.360633 1 21 0.41800 0.41800 "DDD " " H  " 1 0 FFFFFF  "H"  0
  4244 42 9.428717 -3.299095 -0.387633 1 21 0.41800 0.41800 "DDD " " H  " 1 0 FFFFFF  "H"  0
[truncated: 32,490,119 more chars]
